# Supplementary material for: Cross-linking and modification of fibronectin by peroxynitrous acid: Mapping and quantification of damage provides a new model for domain interactions
Source: J Biol Chem. 2021 Feb 2;296:100360. doi: 10.1016/j.jbc.2021.100360 (PMC7950325; doi:10.1016/j.jbc.2021.100360)
Supplement: Supplemental Data 1 [file mmc2.xlsx]

## Sheet: Ark1
Sequence	Length	Modifications	Modified sequence	Oxidation (M) Probabilities	Oxidation (M) Score Diffs	Acetyl (Protein N-term)	Oxidation (M)	Missed cleavages	Proteins	Leading proteins	Leading razor protein	Type	Raw file	MS/MS m/z	Charge	m/z	Mass	Resolution	Uncalibrated - Calibrated m/z [ppm]	Uncalibrated - Calibrated m/z [Da]	Mass error [ppm]	Mass error [Da]	Uncalibrated mass error [ppm]	Uncalibrated mass error [Da]	Max intensity m/z 0	Retention time	Retention length	Calibrated retention time	Calibrated retention time start	Calibrated retention time finish	Retention time calibration	Match time difference	Match m/z difference	Match q-value	Match score	Number of data points	Number of scans	Number of isotopic peaks	PIF	Fraction of total spectrum	Base peak fraction	PEP	MS/MS count	MS/MS scan number	Score	Delta score	Combinatorics	Intensity	Reverse
AAFTECCQAADK	12	Unmodified	_AAFTECCQAADK_			0	0	0	CON__P02768-1	CON__P02768-1	CON__P02768-1	MULTI-MSMS	FNcont	686.286	2	686.287	1370.56	75724	-0.86525	-0.00059381	-0.13709	-9.4082e-05	-1.0023	-0.00068789	686.287	16.002	0.67346	16.002	15.891	16.565	0					33	16	3	0	0	0	0.0087925	1	2875	91.937	87.92	1	8774600
AAVYQPQPHPQPPPYGHCVTDSGVVYSVGMQWLK	34	Oxidation (M)	_AAVYQPQPHPQPPPYGHCVTDSGVVYSVGM(ox)QWLK_	AAVYQPQPHPQPPPYGHCVTDSGVVYSVGM(1)QWLK	AAVYQPQPHPQPPPYGHCVTDSGVVYSVGM(69.87)QWLK	0	1	0	00;GPMAWsp|P02751|FINC_HUMANFibronectinOS=HomosapiensGN=FN1PE=1SV=4	00;GPMAWsp|P02751|FINC_HUMANFibronectinOS=HomosapiensGN=FN1PE=1SV=4	00;GPMAWsp|P02751|FINC_HUMANFibronectinOS=HomosapiensGN=FN1PE=1SV=4	MULTI-MSMS	FNcont	953.713	4	953.211	3808.81	62448.2	-0.58463	-0.00055727	1.4937	0.0014238	0.90908	0.00086654	953.463	43.27	0.99604	43.27	42.709	43.705	7.1054e-15					33	20	3	0	0	0	0.0066113	2	8888	69.873	69.873	1	10187000
AAVYQPQPHPQPPPYGHCVTDSGVVYSVGMQWLK	34	Oxidation (M)	_AAVYQPQPHPQPPPYGHCVTDSGVVYSVGM(ox)QWLK_	AAVYQPQPHPQPPPYGHCVTDSGVVYSVGM(1)QWLK	AAVYQPQPHPQPPPYGHCVTDSGVVYSVGM(98.01)QWLK	0	1	0	00;GPMAWsp|P02751|FINC_HUMANFibronectinOS=HomosapiensGN=FN1PE=1SV=4	00;GPMAWsp|P02751|FINC_HUMANFibronectinOS=HomosapiensGN=FN1PE=1SV=4	00;GPMAWsp|P02751|FINC_HUMANFibronectinOS=HomosapiensGN=FN1PE=1SV=4	MULTI-MSMS	FNcont	953.712	4	953.211	3808.81	62112	-0.48319	-0.00046058	-0.19381	-0.00018474	-0.67701	-0.00064533	953.461	45.504	1.8449	45.504	44.227	46.072	-7.1054e-15					232	41	8	0	0	0	0.0015738	3	9272	98.009	98.009	1	129330000
AAVYQPQPHPQPPPYGHCVTDSGVVYSVGMQWLK	34	Oxidation (M)	_AAVYQPQPHPQPPPYGHCVTDSGVVYSVGM(ox)QWLK_	AAVYQPQPHPQPPPYGHCVTDSGVVYSVGM(1)QWLK	AAVYQPQPHPQPPPYGHCVTDSGVVYSVGM(121.52)QWLK	0	1	0	00;GPMAWsp|P02751|FINC_HUMANFibronectinOS=HomosapiensGN=FN1PE=1SV=4	00;GPMAWsp|P02751|FINC_HUMANFibronectinOS=HomosapiensGN=FN1PE=1SV=4	00;GPMAWsp|P02751|FINC_HUMANFibronectinOS=HomosapiensGN=FN1PE=1SV=4	MULTI-MSMS	FNcont	1271.28	3	1270.61	3808.81	56517.9	-0.70698	-0.0008983	-0.87653	-0.0011137	-1.5835	-0.002012	1271.28	45.338	0.29139	45.338	45.215	45.507	0					7	5	2	0	0	0	1.1513e-05	2	9398	121.52	121.52	1	6896900
AAVYQPQPHPQPPPYGHCVTDSGVVYSVGMQWLK	34	Oxidation (M)	_AAVYQPQPHPQPPPYGHCVTDSGVVYSVGM(ox)QWLK_	AAVYQPQPHPQPPPYGHCVTDSGVVYSVGM(1)QWLK	AAVYQPQPHPQPPPYGHCVTDSGVVYSVGM(86.78)QWLK	0	1	0	00;GPMAWsp|P02751|FINC_HUMANFibronectinOS=HomosapiensGN=FN1PE=1SV=4	00;GPMAWsp|P02751|FINC_HUMANFibronectinOS=HomosapiensGN=FN1PE=1SV=4	00;GPMAWsp|P02751|FINC_HUMANFibronectinOS=HomosapiensGN=FN1PE=1SV=4	MULTI-MSMS	FNcont	953.962	4	953.211	3808.81	61910.8	-0.74306	-0.0007083	-0.11786	-0.00011235	-0.86092	-0.00082064	953.712	46.849	0.7068	46.849	46.489	47.196	0					36	14	5	0	0	0	0.0035834	1	9699	86.785	86.785	1	5667900
AAVYQPQPHPQPPPYGHCVTDSGVVYSVGMQWLK	34	Unmodified	_AAVYQPQPHPQPPPYGHCVTDSGVVYSVGMQWLK_			0	0	0	00;GPMAWsp|P02751|FINC_HUMANFibronectinOS=HomosapiensGN=FN1PE=1SV=4	00;GPMAWsp|P02751|FINC_HUMANFibronectinOS=HomosapiensGN=FN1PE=1SV=4	00;GPMAWsp|P02751|FINC_HUMANFibronectinOS=HomosapiensGN=FN1PE=1SV=4	MULTI-MSMS	FNcont	949.713	4	949.212	3792.82	61716.5	-0.36337	-0.00034491	-0.42867	-0.0004069	-0.79204	-0.00075181	949.713	48.188	3.1777	48.188	47.732	50.91	0					455	68	11	0	0	0	3.0927e-10	3	9973	185.47	185.47	1	14275000000
AAVYQPQPHPQPPPYGHCVTDSGVVYSVGMQWLK	34	Unmodified	_AAVYQPQPHPQPPPYGHCVTDSGVVYSVGMQWLK_			0	0	0	00;GPMAWsp|P02751|FINC_HUMANFibronectinOS=HomosapiensGN=FN1PE=1SV=4	00;GPMAWsp|P02751|FINC_HUMANFibronectinOS=HomosapiensGN=FN1PE=1SV=4	00;GPMAWsp|P02751|FINC_HUMANFibronectinOS=HomosapiensGN=FN1PE=1SV=4	MULTI-MSMS	FNcont	1265.95	3	1265.28	3792.82	54507.1	-0.59769	-0.00075625	-0.054696	-6.9206e-05	-0.65239	-0.00082546	1265.95	48.192	1.6514	48.192	47.831	49.483	7.1054e-15					221	36	8	0	0	0	1.1697e-23	2	9982	265.46	265.46	1	799180000
AAVYQPQPHPQPPPYGHCVTDSGVVYSVGMQWLK	34	Unmodified	_AAVYQPQPHPQPPPYGHCVTDSGVVYSVGMQWLK_			0	0	0	00;GPMAWsp|P02751|FINC_HUMANFibronectinOS=HomosapiensGN=FN1PE=1SV=4	00;GPMAWsp|P02751|FINC_HUMANFibronectinOS=HomosapiensGN=FN1PE=1SV=4	00;GPMAWsp|P02751|FINC_HUMANFibronectinOS=HomosapiensGN=FN1PE=1SV=4	MULTI-MSMS	FNcont	760.172	5	759.571	3792.82	70431.8	-0.31291	-0.00023768	-0.45547	-0.00034596	-0.76838	-0.00058364	760.172	48.247	0.79861	48.247	47.93	48.729	0					38	18	3	0	0	0	0.0014022	1	10010	101.34	101.34	1	43929000
AAVYQPQPHPQPPPYGHCVTDSGVVYSVGMQWLK	34	Unmodified	_AAVYQPQPHPQPPPYGHCVTDSGVVYSVGMQWLK_			0	0	0	00;GPMAWsp|P02751|FINC_HUMANFibronectinOS=HomosapiensGN=FN1PE=1SV=4	00;GPMAWsp|P02751|FINC_HUMANFibronectinOS=HomosapiensGN=FN1PE=1SV=4	00;GPMAWsp|P02751|FINC_HUMANFibronectinOS=HomosapiensGN=FN1PE=1SV=4	MULTI-MSMS	FNcont	949.713	4	949.212	3792.82	62012.9	-0.2947	-0.00027973	-0.35874	-0.00034052	-0.65344	-0.00062025	949.713	51.121	1.8588	51.121	50.578	52.437	0					124	38	7	0	0	0	9.903e-06	2	10688	130.61	130.61	1	15846000
AAVYQPQPHPQPPPYGHCVTDSGVVYSVGMQWLK	34	Unmodified	_AAVYQPQPHPQPPPYGHCVTDSGVVYSVGMQWLK_			0	0	0	00;GPMAWsp|P02751|FINC_HUMANFibronectinOS=HomosapiensGN=FN1PE=1SV=4	00;GPMAWsp|P02751|FINC_HUMANFibronectinOS=HomosapiensGN=FN1PE=1SV=4	00;GPMAWsp|P02751|FINC_HUMANFibronectinOS=HomosapiensGN=FN1PE=1SV=4	MULTI-MSMS	FNcont	949.714	4	949.212	3792.82	62143.4	-0.23346	-0.0002216	0.21853	0.00020743	-0.014926	-1.4168e-05	949.714	52.432	0.51917	52.432	51.965	52.484	0					20	10	2	0	0	0	0.0015134	1	10934	99.866	99.866	1	4062400
AAVYQPQPHPQPPPYGHCVTDSGVVYSVGMQWLK	34	Unmodified	_AAVYQPQPHPQPPPYGHCVTDSGVVYSVGMQWLK_			0	0	0	00;GPMAWsp|P02751|FINC_HUMANFibronectinOS=HomosapiensGN=FN1PE=1SV=4	00;GPMAWsp|P02751|FINC_HUMANFibronectinOS=HomosapiensGN=FN1PE=1SV=4	00;GPMAWsp|P02751|FINC_HUMANFibronectinOS=HomosapiensGN=FN1PE=1SV=4	MULTI-MSMS	FNcont	949.714	4	949.212	3792.82	64615.7	-0.06254	-5.9363e-05	0.22775	0.00021618	0.16521	0.00015682	949.714	57.047	1.0947	57.047	56.536	57.631	0					47	22	4	0	0	0	0.0075485	1	12003	72.218	72.218	1	2432600
AAVYQPQPHPQPPPYGHCVTDSGVVYSVGMQWLK	34	Unmodified	_AAVYQPQPHPQPPPYGHCVTDSGVVYSVGMQWLK_			0	0	0	00;GPMAWsp|P02751|FINC_HUMANFibronectinOS=HomosapiensGN=FN1PE=1SV=4	00;GPMAWsp|P02751|FINC_HUMANFibronectinOS=HomosapiensGN=FN1PE=1SV=4	00;GPMAWsp|P02751|FINC_HUMANFibronectinOS=HomosapiensGN=FN1PE=1SV=4	MULTI-MSMS	FNcont	949.998	4	949.212	3792.82	64525.5	0.016498	1.566e-05	0.39237	0.00037244	0.40887	0.0003881	949.714	58.034	0.9794	58.034	57.848	58.828	-7.1054e-15					42	19	4	0	0	0	0.008862	1	12246	66.201	66.201	1	2507000
AAVYQPQPHPQPPPYGHCVTDSGVVYSVGMQWLK	34	Unmodified	_AAVYQPQPHPQPPPYGHCVTDSGVVYSVGMQWLK_			0	0	0	00;GPMAWsp|P02751|FINC_HUMANFibronectinOS=HomosapiensGN=FN1PE=1SV=4	00;GPMAWsp|P02751|FINC_HUMANFibronectinOS=HomosapiensGN=FN1PE=1SV=4	00;GPMAWsp|P02751|FINC_HUMANFibronectinOS=HomosapiensGN=FN1PE=1SV=4	MULTI-MSMS	FNcont	949.715	4	949.212	3792.82	62960.8	0.55763	0.00052931	-0.7879	-0.00074789	-0.23027	-0.00021857	949.712	65.628	1.2342	65.628	65.047	66.281	0					48	24	3	0	0	0	0.0091428	3	13898	64.914	64.914	1	2182600
AAVYQPQPHPQPPPYGHCVTDSGVVYSVGMQWLK	34	Unmodified	_AAVYQPQPHPQPPPYGHCVTDSGVVYSVGMQWLK_			0	0	0	00;GPMAWsp|P02751|FINC_HUMANFibronectinOS=HomosapiensGN=FN1PE=1SV=4	00;GPMAWsp|P02751|FINC_HUMANFibronectinOS=HomosapiensGN=FN1PE=1SV=4	00;GPMAWsp|P02751|FINC_HUMANFibronectinOS=HomosapiensGN=FN1PE=1SV=4	MULTI-MSMS	FNcont	949.713	4	949.212	3792.82	62960.9	0.63742	0.00060504	-0.40289	-0.00038243	0.23453	0.00022262	949.462	66.341	1.9106	66.341	65.886	67.796	0					65	41	3	0	0	0	0.029441	1	14305	33.044	33.044	1	1581800
AAVYQPQPHPQPPPYGHCVTDSGVVYSVGMQWLK	34	Unmodified	_AAVYQPQPHPQPPPYGHCVTDSGVVYSVGMQWLK_			0	0	0	00;GPMAWsp|P02751|FINC_HUMANFibronectinOS=HomosapiensGN=FN1PE=1SV=4	00;GPMAWsp|P02751|FINC_HUMANFibronectinOS=HomosapiensGN=FN1PE=1SV=4	00;GPMAWsp|P02751|FINC_HUMANFibronectinOS=HomosapiensGN=FN1PE=1SV=4	MULTI-MSMS	FNcont	949.463	4	949.212	3792.82	63501.4	0.73743	0.00069998	-0.0097011	-9.2084e-06	0.72773	0.00069077	949.462	68.04	0.84634	68.04	67.516	68.363	0					44	28	2	0	0	0	0.029288	1	14449	33.234	33.234	1	1564300
AAVYQPQPHPQPPPYGHCVTDSGVVYSVGMQWLKTQGNK	39	Unmodified	_AAVYQPQPHPQPPPYGHCVTDSGVVYSVGMQWLKTQGNK_			0	0	1	00;GPMAWsp|P02751|FINC_HUMANFibronectinOS=HomosapiensGN=FN1PE=1SV=4	00;GPMAWsp|P02751|FINC_HUMANFibronectinOS=HomosapiensGN=FN1PE=1SV=4	00;GPMAWsp|P02751|FINC_HUMANFibronectinOS=HomosapiensGN=FN1PE=1SV=4	MULTI-MSMS	FNcont	865.828	5	865.224	4321.08	65066.3	-0.95739	-0.00082836	1.937	0.0016759	0.97957	0.00084754	865.828	46.544	0.51578	46.544	46.346	46.861	7.1054e-15					35	10	5	0	0	0	1.384e-05	1	9666	114.03	114.03	1	32825000
ADLEMQIESLTEELAYLKK	19	Unmodified	_ADLEMQIESLTEELAYLKK_			0	0	1	CON__P13645	CON__P13645	CON__P13645	MULTI-MSMS	FNcont	742.388	3	742.052	2223.13	75825.8	-0.018385	-1.3643e-05	0.66487	0.00049337	0.64649	0.00047973	742.053	57.433	0.29605	57.433	57.29	57.586	0					15	5	5	0	0	0	0.0087994	1	12085	74.029	72.532	1	3783700
AEAESLYQSK	10	Unmodified	_AEAESLYQSK_			0	0	0	CON__P04264	CON__P04264	CON__P04264	MULTI-MSMS	FNcont	563.275	2	563.275	1124.53	84257.8	-1.2163	-0.00068511	0.79623	0.00044849	-0.42007	-0.00023662	563.275	16.554	0.19994	16.554	16.412	16.612	0					10	4	3	0	0	0	0.00010356	1	3000	115.86	113.49	1	1182500
AEFAEVSK	8	Unmodified	_AEFAEVSK_			0	0	0	CON__P02768-1	CON__P02768-1	CON__P02768-1	MULTI-MSMS	FNcont	440.724	2	440.724	879.434	91535.9	-1.3039	-0.00057467	0.32318	0.00014243	-0.98075	-0.00043224	440.724	16.493	0.45353	16.493	16.158	16.612	0					20	10	3	0	0	0	0.00053138	1	2940	106.36	104.21	1	3191000
ALEESNYELEGK	12	Unmodified	_ALEESNYELEGK_			0	0	0	CON__P13645;CON__P02535-1	CON__P13645	CON__P13645	MULTI-MSMS	FNcont	691.328	2	691.328	1380.64	78517.5	-0.69538	-0.00048073	0.48643	0.00033628	-0.20895	-0.00014445	691.83	25.253	0.29384	25.253	25.062	25.356	-3.5527e-15					11	6	2	0	0	0	5.367e-09	1	4928	175.86	175.86	1	9135000
ALERGQQDLEGYR	13	Unmodified	_ALERGQQDLEGYR_			0	0	1	CON__P01030;CON__ENSEMBL:ENSBTAP00000007350	CON__P01030	CON__P01030	MSMS	FNcont	512.258	3	512.258	1533.75	NaN	NaN	NaN	NaN	NaN	NaN	NaN	NaN	23.938	1	23.938	23.438	24.438	0								0	0	0	0.052459	1	4636	6.3784	6.1346	1
ALVLIAFAQYLQQCPFEDHVK	21	Unmodified	_ALVLIAFAQYLQQCPFEDHVK_			0	0	0	CON__P02768-1	CON__P02768-1	CON__P02768-1	MULTI-MSMS	FNcont	831.101	3	830.767	2489.28	68363.6	0.053881	4.4763e-05	-0.15527	-0.00012899	-0.10139	-8.4231e-05	831.101	57.985	0.34045	57.985	57.895	58.236	0					24	6	5	0	0	0	5.6695e-10	1	12217	184.8	184.7	1	5111800
AQITGYR	7	Unmodified	_AQITGYR_			0	0	0	00;GPMAWsp|P02751|FINC_HUMANFibronectinOS=HomosapiensGN=FN1PE=1SV=4	00;GPMAWsp|P02751|FINC_HUMANFibronectinOS=HomosapiensGN=FN1PE=1SV=4	00;GPMAWsp|P02751|FINC_HUMANFibronectinOS=HomosapiensGN=FN1PE=1SV=4	MULTI-MSMS	FNcont	404.719	2	404.719	807.424	95110.7	-1.3208	-0.00053454	-0.44232	-0.00017902	-1.7631	-0.00071356	404.719	12.966	1.1212	12.966	12.619	13.74	0					155	68	5	0	0	0	1.9504e-07	1	2173	160.68	160.68	1	2658100000
AQITGYR	7	Unmodified	_AQITGYR_			0	0	0	00;GPMAWsp|P02751|FINC_HUMANFibronectinOS=HomosapiensGN=FN1PE=1SV=4	00;GPMAWsp|P02751|FINC_HUMANFibronectinOS=HomosapiensGN=FN1PE=1SV=4	00;GPMAWsp|P02751|FINC_HUMANFibronectinOS=HomosapiensGN=FN1PE=1SV=4	MSMS	FNcont	404.719	2	404.719	807.424	NaN	NaN	NaN	NaN	NaN	NaN	NaN	NaN	14.165	1	14.165	13.665	14.665	0								0	0	0	2.5598e-05	1	2466	153.61	153.61	1
AQITGYR	7	Unmodified	_AQITGYR_			0	0	0	00;GPMAWsp|P02751|FINC_HUMANFibronectinOS=HomosapiensGN=FN1PE=1SV=4	00;GPMAWsp|P02751|FINC_HUMANFibronectinOS=HomosapiensGN=FN1PE=1SV=4	00;GPMAWsp|P02751|FINC_HUMANFibronectinOS=HomosapiensGN=FN1PE=1SV=4	MULTI-SECPEP	FNcont	404.529	2	404.719	807.424	97934	-1.3423	-0.00054324	0.015539	6.289e-06	-1.3267	-0.00053695	404.719	14.375	0.82893	14.375	14.272	15.101	-1.7764e-15					30	20	2	0	0	0	0.0013485	1	2528	113.85	113.85	1	3166100
AQITGYRLTVGLTR	14	Unmodified	_AQITGYRLTVGLTR_			0	0	1	00;GPMAWsp|P02751|FINC_HUMANFibronectinOS=HomosapiensGN=FN1PE=1SV=4	00;GPMAWsp|P02751|FINC_HUMANFibronectinOS=HomosapiensGN=FN1PE=1SV=4	00;GPMAWsp|P02751|FINC_HUMANFibronectinOS=HomosapiensGN=FN1PE=1SV=4	MULTI-MSMS	FNcont	516.966	3	516.967	1547.88	85878.9	-0.96409	-0.0004984	0.56028	0.00028965	-0.40381	-0.00020876	516.967	34.158	0.34548	34.158	33.954	34.3	0					19	6	4	0	0	0	2.0852e-06	1	6901	127.36	126.17	1	3480100
AQITGYRLTVGLTRR	15	Unmodified	_AQITGYRLTVGLTRR_			0	0	2	00;GPMAWsp|P02751|FINC_HUMANFibronectinOS=HomosapiensGN=FN1PE=1SV=4	00;GPMAWsp|P02751|FINC_HUMANFibronectinOS=HomosapiensGN=FN1PE=1SV=4	00;GPMAWsp|P02751|FINC_HUMANFibronectinOS=HomosapiensGN=FN1PE=1SV=4	MULTI-MSMS	FNcont	569	3	569	1703.98	81811.6	-0.961	-0.00054681	0.33747	0.00019202	-0.62352	-0.00035478	569.335	29.487	0.22691	29.487	29.351	29.578	0					12	4	4	0	0	0	1.7035e-05	1	5854	124.09	124.09	1	2033600
AQITGYRLTVGLTRR	15	Unmodified	_AQITGYRLTVGLTRR_			0	0	2	00;GPMAWsp|P02751|FINC_HUMANFibronectinOS=HomosapiensGN=FN1PE=1SV=4	00;GPMAWsp|P02751|FINC_HUMANFibronectinOS=HomosapiensGN=FN1PE=1SV=4	00;GPMAWsp|P02751|FINC_HUMANFibronectinOS=HomosapiensGN=FN1PE=1SV=4	MULTI-MSMS	FNcont	427.002	4	427.002	1703.98	96691.5	-1.0527	-0.00044949	-0.2012	-8.5914e-05	-1.2539	-0.00053541	427.002	29.552	0.25612	29.552	29.351	29.607	-3.5527e-15					10	5	4	0	0	0	0.021077	1	5874	52.265	52.265	1	3676000
AQYEEIAQR	9	Unmodified	_AQYEEIAQR_			0	0	0	CON__P35908;CON__P19013	CON__P35908	CON__P35908	MSMS	FNcont	554.274	2	554.275	1106.54	NaN	NaN	NaN	NaN	NaN	NaN	NaN	NaN	18.036	1	18.036	17.536	18.536	0								0	0	0	0.0097488	1	3324	84.916	68.139	1
ATGVFTTLQPGSSIPPYNTEVTETTIVITWTPAPR	35	Unmodified	_ATGVFTTLQPGSSIPPYNTEVTETTIVITWTPAPR_			0	0	0	00;GPMAWsp|P02751|FINC_HUMANFibronectinOS=HomosapiensGN=FN1PE=1SV=4	00;GPMAWsp|P02751|FINC_HUMANFibronectinOS=HomosapiensGN=FN1PE=1SV=4	00;GPMAWsp|P02751|FINC_HUMANFibronectinOS=HomosapiensGN=FN1PE=1SV=4	MULTI-MSMS	FNcont	937.742	4	937.239	3744.93	63243.9	-0.048384	-4.5347e-05	1.0798	0.001012	1.0314	0.0009667	937.741	57.668	2.0806	57.668	57.191	59.272	0					78	42	2	0	0	0	8.966e-06	2	12116	132.56	132.56	1	40459000
ATGVFTTLQPGSSIPPYNTEVTETTIVITWTPAPR	35	Unmodified	_ATGVFTTLQPGSSIPPYNTEVTETTIVITWTPAPR_			0	0	0	00;GPMAWsp|P02751|FINC_HUMANFibronectinOS=HomosapiensGN=FN1PE=1SV=4	00;GPMAWsp|P02751|FINC_HUMANFibronectinOS=HomosapiensGN=FN1PE=1SV=4	00;GPMAWsp|P02751|FINC_HUMANFibronectinOS=HomosapiensGN=FN1PE=1SV=4	MULTI-MSMS	FNcont	1249.65	3	1249.32	3744.93	54105.2	0.0047733	5.9634e-06	0.078238	9.7744e-05	0.083012	0.00010371	1249.98	57.679	13.091	57.679	56.911	70.002	0					1588	452	5	0	0	0	1.1136e-06	15	12160	154.35	154.35	1	116510000
ATGVFTTLQPGSSIPPYNTEVTETTIVITWTPAPR	35	Unmodified	_ATGVFTTLQPGSSIPPYNTEVTETTIVITWTPAPR_			0	0	0	00;GPMAWsp|P02751|FINC_HUMANFibronectinOS=HomosapiensGN=FN1PE=1SV=4	00;GPMAWsp|P02751|FINC_HUMANFibronectinOS=HomosapiensGN=FN1PE=1SV=4	00;GPMAWsp|P02751|FINC_HUMANFibronectinOS=HomosapiensGN=FN1PE=1SV=4	MULTI-MSMS	FNcont	937.741	4	937.239	3744.93	62875.6	0.14045	0.00013164	0.364	0.00034116	0.50446	0.0004728	937.741	60.604	2.5182	60.604	59.716	62.234	-7.1054e-15					88	50	4	0	0	0	0.010486	1	12683	57.934	57.934	1	1435700
ATGVFTTLQPGSSIPPYNTEVTETTIVITWTPAPR	35	Unmodified	_ATGVFTTLQPGSSIPPYNTEVTETTIVITWTPAPR_			0	0	0	00;GPMAWsp|P02751|FINC_HUMANFibronectinOS=HomosapiensGN=FN1PE=1SV=4	00;GPMAWsp|P02751|FINC_HUMANFibronectinOS=HomosapiensGN=FN1PE=1SV=4	00;GPMAWsp|P02751|FINC_HUMANFibronectinOS=HomosapiensGN=FN1PE=1SV=4	MULTI-MSMS	FNcont	937.493	4	937.239	3744.93	65102.6	0.29076	0.00027251	0.88535	0.00082978	1.1761	0.0011023	937.49	62.527	1.2339	62.527	62.086	63.32	0					32	24	2	0	0	0	0.026242	2	13239	36.722	36.722	1	2826300
ATGVFTTLQPGSSIPPYNTEVTETTIVITWTPAPR	35	Unmodified	_ATGVFTTLQPGSSIPPYNTEVTETTIVITWTPAPR_			0	0	0	00;GPMAWsp|P02751|FINC_HUMANFibronectinOS=HomosapiensGN=FN1PE=1SV=4	00;GPMAWsp|P02751|FINC_HUMANFibronectinOS=HomosapiensGN=FN1PE=1SV=4	00;GPMAWsp|P02751|FINC_HUMANFibronectinOS=HomosapiensGN=FN1PE=1SV=4	MULTI-MSMS	FNcont	937.741	4	937.239	3744.93	64060	0.40818	0.00038256	0.38927	0.00036484	0.79745	0.0007474	937.74	64.149	1.8254	64.149	63.271	65.096	0					75	36	4	0	0	0	0.025489	1	13575	37.662	37.662	1	2610700
ATGVFTTLQPGSSIPPYNTEVTETTIVITWTPAPR	35	Unmodified	_ATGVFTTLQPGSSIPPYNTEVTETTIVITWTPAPR_			0	0	0	00;GPMAWsp|P02751|FINC_HUMANFibronectinOS=HomosapiensGN=FN1PE=1SV=4	00;GPMAWsp|P02751|FINC_HUMANFibronectinOS=HomosapiensGN=FN1PE=1SV=4	00;GPMAWsp|P02751|FINC_HUMANFibronectinOS=HomosapiensGN=FN1PE=1SV=4	MULTI-MSMS	FNcont	937.74	4	937.239	3744.93	63947.7	0.56198	0.00052671	1.12	0.0010497	1.682	0.0015764	937.991	66.154	1.3828	66.154	65.54	66.923	0					65	27	5	0	0	0	0.01034	2	14034	58.612	58.612	1	1953200
ATITGYR	7	Unmodified	_ATITGYR_			0	0	0	00;GPMAWsp|P02751|FINC_HUMANFibronectinOS=HomosapiensGN=FN1PE=1SV=4	00;GPMAWsp|P02751|FINC_HUMANFibronectinOS=HomosapiensGN=FN1PE=1SV=4	00;GPMAWsp|P02751|FINC_HUMANFibronectinOS=HomosapiensGN=FN1PE=1SV=4	MULTI-MSMS	FNcont	391.214	2	391.214	780.413	96722	-1.4101	-0.00055164	0.0019326	7.5608e-07	-1.4081	-0.00055088	391.214	14.184	1.8157	14.184	13.785	15.601	1.7764e-15					240	69	5	0	0	0	2.6938e-05	2	2627	153.88	153.88	1	4533800000
ATITGYR	7	Unmodified	_ATITGYR_			0	0	0	00;GPMAWsp|P02751|FINC_HUMANFibronectinOS=HomosapiensGN=FN1PE=1SV=4	00;GPMAWsp|P02751|FINC_HUMANFibronectinOS=HomosapiensGN=FN1PE=1SV=4	00;GPMAWsp|P02751|FINC_HUMANFibronectinOS=HomosapiensGN=FN1PE=1SV=4	MSMS	FNcont	391.213	2	391.214	780.413	NaN	NaN	NaN	NaN	NaN	NaN	NaN	NaN	15.959	1	15.959	15.459	16.459	0								0	0	0	3.4661e-05	1	2863	144.29	144.29	1
ATITGYR	7	Unmodified	_ATITGYR_			0	0	0	00;GPMAWsp|P02751|FINC_HUMANFibronectinOS=HomosapiensGN=FN1PE=1SV=4	00;GPMAWsp|P02751|FINC_HUMANFibronectinOS=HomosapiensGN=FN1PE=1SV=4	00;GPMAWsp|P02751|FINC_HUMANFibronectinOS=HomosapiensGN=FN1PE=1SV=4	MSMS	FNcont	391.213	2	391.214	780.413	NaN	NaN	NaN	NaN	NaN	NaN	NaN	NaN	26.532	1	26.532	26.032	27.032	0								0	0	0	3.4661e-05	1	5202	144.29	144.29	1
AVMDDFAAFVEK	12	Unmodified	_AVMDDFAAFVEK_			0	0	0	CON__P02768-1	CON__P02768-1	CON__P02768-1	MULTI-MSMS	FNcont	671.821	2	671.821	1341.63	75034.8	-0.074314	-4.9926e-05	0.012532	8.4189e-06	-0.061783	-4.1507e-05	671.821	52.967	0.46241	52.967	52.728	53.191	7.1054e-15					23	9	3	0	0	0	5.3836e-05	1	11067	118.28	118.28	1	4162200
CCAAADPHECYAK	13	Unmodified	_CCAAADPHECYAK_			0	0	0	CON__P02768-1	CON__P02768-1	CON__P02768-1	MULTI-MSMS	FNcont	518.203	3	518.204	1551.59	87689.9	-1.2605	-0.00065322	0.15251	7.903e-05	-1.108	-0.00057419	518.539	10.752	0.34823	10.752	10.617	10.966	0					23	10	4	0	0	0	2.6566e-05	1	1725	119.39	119.39	1	8038400
CCTESLVNR	9	Unmodified	_CCTESLVNR_			0	0	0	CON__P02768-1	CON__P02768-1	CON__P02768-1	MULTI-MSMS	FNcont	569.752	2	569.753	1137.49	84879.4	-1.1874	-0.00067654	0.25801	0.000147	-0.92941	-0.00052954	569.753	15.941	0.41069	15.941	15.795	16.205	0					17	10	2	0	0	0	1.6716e-12	1	2860	225.57	220.37	1	9094000
CDNCRRPGGEPSPEGTTGQSYNQYSQR	27	Unmodified	_CDNCRRPGGEPSPEGTTGQSYNQYSQR_			0	0	2	00;GPMAWsp|P02751|FINC_HUMANFibronectinOS=HomosapiensGN=FN1PE=1SV=4	00;GPMAWsp|P02751|FINC_HUMANFibronectinOS=HomosapiensGN=FN1PE=1SV=4	00;GPMAWsp|P02751|FINC_HUMANFibronectinOS=HomosapiensGN=FN1PE=1SV=4	MULTI-MSMS	FNcont	776.336	4	776.085	3100.31	69104.1	-0.79519	-0.00061713	-0.25296	-0.00019631	-1.0481	-0.00081345	776.586	17.98	1.062	17.98	17.129	18.191	0					141	34	6	0	0	0	2.9056e-23	1	3133	273.88	273.88	1	107780000
CDNCRRPGGEPSPEGTTGQSYNQYSQR	27	Unmodified	_CDNCRRPGGEPSPEGTTGQSYNQYSQR_			0	0	2	00;GPMAWsp|P02751|FINC_HUMANFibronectinOS=HomosapiensGN=FN1PE=1SV=4	00;GPMAWsp|P02751|FINC_HUMANFibronectinOS=HomosapiensGN=FN1PE=1SV=4	00;GPMAWsp|P02751|FINC_HUMANFibronectinOS=HomosapiensGN=FN1PE=1SV=4	MULTI-MSMS	FNcont	1035.11	3	1034.44	3100.31	61456.4	-1.1186	-0.0011571	0.14519	0.00015019	-0.97339	-0.0010069	1035.11	17.311	0.50035	17.311	17.174	17.675	0					24	16	2	0	0	0	4.5332e-10	3	3170	185.7	185.7	1	21202000
CDPHEATCYDDGK	13	Unmodified	_CDPHEATCYDDGK_			0	0	0	00;GPMAWsp|P02751|FINC_HUMANFibronectinOS=HomosapiensGN=FN1PE=1SV=4	00;GPMAWsp|P02751|FINC_HUMANFibronectinOS=HomosapiensGN=FN1PE=1SV=4	00;GPMAWsp|P02751|FINC_HUMANFibronectinOS=HomosapiensGN=FN1PE=1SV=4	MULTI-MSMS	FNcont	784.293	2	784.293	1566.57	68561	-0.84769	-0.00066483	0.25232	0.0001979	-0.59536	-0.00046694	784.795	10.533	0.11239	10.533	10.469	10.581	0					5	3	2	0	0	0	1.2563e-05	1	1687	146.16	146.16	1	3968100
CDPHEATCYDDGK	13	Unmodified	_CDPHEATCYDDGK_			0	0	0	00;GPMAWsp|P02751|FINC_HUMANFibronectinOS=HomosapiensGN=FN1PE=1SV=4	00;GPMAWsp|P02751|FINC_HUMANFibronectinOS=HomosapiensGN=FN1PE=1SV=4	00;GPMAWsp|P02751|FINC_HUMANFibronectinOS=HomosapiensGN=FN1PE=1SV=4	MULTI-MSMS	FNcont	784.793	2	784.293	1566.57	67023.7	-0.81959	-0.0006428	-0.35643	-0.00027955	-1.176	-0.00092234	784.293	10.894	0.55914	10.894	10.581	11.141	0					74	15	6	0	0	0	4.5929e-09	1	1695	164.65	164.65	1	483870000
CDPHEATCYDDGK	13	Unmodified	_CDPHEATCYDDGK_			0	0	0	00;GPMAWsp|P02751|FINC_HUMANFibronectinOS=HomosapiensGN=FN1PE=1SV=4	00;GPMAWsp|P02751|FINC_HUMANFibronectinOS=HomosapiensGN=FN1PE=1SV=4	00;GPMAWsp|P02751|FINC_HUMANFibronectinOS=HomosapiensGN=FN1PE=1SV=4	MULTI-MSMS	FNcont	523.532	3	523.198	1566.57	87093.9	-1.2359	-0.00064664	0.12836	6.7156e-05	-1.1076	-0.00057948	523.198	12.631	0.36636	12.631	12.475	12.841	0					18	10	3	0	0	0	3.0846e-05	1	2131	94.09	94.09	1	1518400
CDPHEATCYDDGK	13	Unmodified	_CDPHEATCYDDGK_			0	0	0	00;GPMAWsp|P02751|FINC_HUMANFibronectinOS=HomosapiensGN=FN1PE=1SV=4	00;GPMAWsp|P02751|FINC_HUMANFibronectinOS=HomosapiensGN=FN1PE=1SV=4	00;GPMAWsp|P02751|FINC_HUMANFibronectinOS=HomosapiensGN=FN1PE=1SV=4	MSMS	FNcont	523.197	3	523.198	1566.57	NaN	NaN	NaN	NaN	NaN	NaN	NaN	NaN	9.3953	1	9.3953	8.8953	9.8953	0								0	0	0	0.02894	1	1444	51.546	51.546	1
CDPHEATCYDDGK	13	Unmodified	_CDPHEATCYDDGK_			0	0	0	00;GPMAWsp|P02751|FINC_HUMANFibronectinOS=HomosapiensGN=FN1PE=1SV=4	00;GPMAWsp|P02751|FINC_HUMANFibronectinOS=HomosapiensGN=FN1PE=1SV=4	00;GPMAWsp|P02751|FINC_HUMANFibronectinOS=HomosapiensGN=FN1PE=1SV=4	MSMS	FNcont	784.293	2	784.293	1566.57	NaN	NaN	NaN	NaN	NaN	NaN	NaN	NaN	11.861	1	11.861	11.361	12.361	0								0	0	0	0.021429	1	1970	63.624	63.624	1
CDPHEATCYDDGK	13	Unmodified	_CDPHEATCYDDGK_			0	0	0	00;GPMAWsp|P02751|FINC_HUMANFibronectinOS=HomosapiensGN=FN1PE=1SV=4	00;GPMAWsp|P02751|FINC_HUMANFibronectinOS=HomosapiensGN=FN1PE=1SV=4	00;GPMAWsp|P02751|FINC_HUMANFibronectinOS=HomosapiensGN=FN1PE=1SV=4	MULTI-SECPEP	FNcont	523.238	3	523.198	1566.57	82424	-1.2367	-0.00064704	-0.4939	-0.00025841	-1.7306	-0.00090545	523.198	10.867	0.67154	10.867	10.469	11.141	0					95	19	7	0	0	0	0.011845	1	1704	92.151	92.151	1	1447700000
CDPHEATCYDDGKTYHVGEQWQK	23	Unmodified	_CDPHEATCYDDGKTYHVGEQWQK_			0	0	1	00;GPMAWsp|P02751|FINC_HUMANFibronectinOS=HomosapiensGN=FN1PE=1SV=4	00;GPMAWsp|P02751|FINC_HUMANFibronectinOS=HomosapiensGN=FN1PE=1SV=4	00;GPMAWsp|P02751|FINC_HUMANFibronectinOS=HomosapiensGN=FN1PE=1SV=4	MULTI-MSMS	FNcont	565.84	5	565.64	2823.17	79081.1	-1.2977	-0.00073405	-0.18232	-0.00010313	-1.4801	-0.00083718	565.841	23.197	0.67743	23.197	23.013	23.69	-3.5527e-15					80	16	8	0	0	0	2.8272e-24	1	4453	307.4	307.4	1	3163800000
CDPHEATCYDDGKTYHVGEQWQK	23	Unmodified	_CDPHEATCYDDGKTYHVGEQWQK_			0	0	1	00;GPMAWsp|P02751|FINC_HUMANFibronectinOS=HomosapiensGN=FN1PE=1SV=4	00;GPMAWsp|P02751|FINC_HUMANFibronectinOS=HomosapiensGN=FN1PE=1SV=4	00;GPMAWsp|P02751|FINC_HUMANFibronectinOS=HomosapiensGN=FN1PE=1SV=4	MULTI-MSMS	FNcont	707.049	4	706.799	2823.17	72170.6	-1.0427	-0.00073696	-0.12685	-8.9658e-05	-1.1695	-0.00082662	707.05	23.197	0.54928	23.197	23.013	23.562	0					76	11	9	0	0	0	4.1061e-32	2	4462	329.92	329.92	1	3329700000
CDPHEATCYDDGKTYHVGEQWQK	23	Unmodified	_CDPHEATCYDDGKTYHVGEQWQK_			0	0	1	00;GPMAWsp|P02751|FINC_HUMANFibronectinOS=HomosapiensGN=FN1PE=1SV=4	00;GPMAWsp|P02751|FINC_HUMANFibronectinOS=HomosapiensGN=FN1PE=1SV=4	00;GPMAWsp|P02751|FINC_HUMANFibronectinOS=HomosapiensGN=FN1PE=1SV=4	MULTI-MSMS	FNcont	942.395	3	942.062	2823.17	63124.2	-1.0987	-0.001035	-0.15761	-0.00014848	-1.2563	-0.0011835	942.397	23.195	0.49998	23.195	23.013	23.513	0					56	10	8	0	0	0	2.097e-23	1	4463	291.33	291.33	1	574660000
CDPHEATCYDDGKTYHVGEQWQK	23	Unmodified	_CDPHEATCYDDGKTYHVGEQWQK_			0	0	1	00;GPMAWsp|P02751|FINC_HUMANFibronectinOS=HomosapiensGN=FN1PE=1SV=4	00;GPMAWsp|P02751|FINC_HUMANFibronectinOS=HomosapiensGN=FN1PE=1SV=4	00;GPMAWsp|P02751|FINC_HUMANFibronectinOS=HomosapiensGN=FN1PE=1SV=4	MULTI-MSMS	FNcont	1413.09	2	1412.59	2823.17	51718.1	-1.3411	-0.0018944	-0.014126	-1.9954e-05	-1.3552	-0.0019143	1413.59	23.197	0.3744	23.197	23.089	23.463	0					26	7	6	0	0	0	4.1968e-23	1	4473	379.85	379.85	1	118760000
CDPHEATCYDDGKTYHVGEQWQK	23	Unmodified	_CDPHEATCYDDGKTYHVGEQWQK_			0	0	1	00;GPMAWsp|P02751|FINC_HUMANFibronectinOS=HomosapiensGN=FN1PE=1SV=4	00;GPMAWsp|P02751|FINC_HUMANFibronectinOS=HomosapiensGN=FN1PE=1SV=4	00;GPMAWsp|P02751|FINC_HUMANFibronectinOS=HomosapiensGN=FN1PE=1SV=4	MULTI-MSMS	FNcont	707.049	4	706.799	2823.17	78377.9	-0.71511	-0.00050544	0.18003	0.00012724	-0.53508	-0.0003782	707.05	24.795	0.21307	24.795	24.721	24.934	0					7	4	2	0	0	0	2.5359e-05	1	4838	113.26	113.26	1	9521300
CDPVDQCQDSETGTFYQIGDSWEK	24	Unmodified	_CDPVDQCQDSETGTFYQIGDSWEK_			0	0	0	00;GPMAWsp|P02751|FINC_HUMANFibronectinOS=HomosapiensGN=FN1PE=1SV=4	00;GPMAWsp|P02751|FINC_HUMANFibronectinOS=HomosapiensGN=FN1PE=1SV=4	00;GPMAWsp|P02751|FINC_HUMANFibronectinOS=HomosapiensGN=FN1PE=1SV=4	MULTI-MSMS	FNcont	1434.09	2	1433.08	2864.15	51887	-0.55735	-0.00079874	0.23192	0.00033236	-0.32543	-0.00046637	1433.59	48.53	0.70424	48.53	48.262	48.966	-7.1054e-15					59	15	5	0	0	0	1.0082e-15	1	10068	303.13	303.13	1	57122000
CDPVDQCQDSETGTFYQIGDSWEK	24	Unmodified	_CDPVDQCQDSETGTFYQIGDSWEK_			0	0	0	00;GPMAWsp|P02751|FINC_HUMANFibronectinOS=HomosapiensGN=FN1PE=1SV=4	00;GPMAWsp|P02751|FINC_HUMANFibronectinOS=HomosapiensGN=FN1PE=1SV=4	00;GPMAWsp|P02751|FINC_HUMANFibronectinOS=HomosapiensGN=FN1PE=1SV=4	MULTI-MSMS	FNcont	1433.59	2	1433.08	2864.15	50278.3	-0.38844	-0.00055667	-0.12197	-0.00017479	-0.51041	-0.00073146	1433.59	55.396	0.24225	55.396	55.267	55.509	7.1054e-15					11	4	3	0	0	0	0.022637	1	11636	76.85	76.85	1	5165500
CDPVDQCQDSETGTFYQIGDSWEKYVHGVR	30	Unmodified	_CDPVDQCQDSETGTFYQIGDSWEKYVHGVR_			0	0	1	00;GPMAWsp|P02751|FINC_HUMANFibronectinOS=HomosapiensGN=FN1PE=1SV=4	00;GPMAWsp|P02751|FINC_HUMANFibronectinOS=HomosapiensGN=FN1PE=1SV=4	00;GPMAWsp|P02751|FINC_HUMANFibronectinOS=HomosapiensGN=FN1PE=1SV=4	MULTI-MSMS	FNcont	895.142	4	894.891	3575.54	64097.4	-0.53695	-0.00048052	-0.53082	-0.00047502	-1.0678	-0.00095554	895.391	53.173	0.36807	53.173	52.917	53.285	0					26	7	6	0	0	0	0.036169	1	11142	31.78	31.78	1	8338900
CDSSRWCHDNGVNYK	15	Unmodified	_CDSSRWCHDNGVNYK_			0	0	1	00;GPMAWsp|P02751|FINC_HUMANFibronectinOS=HomosapiensGN=FN1PE=1SV=4	00;GPMAWsp|P02751|FINC_HUMANFibronectinOS=HomosapiensGN=FN1PE=1SV=4	00;GPMAWsp|P02751|FINC_HUMANFibronectinOS=HomosapiensGN=FN1PE=1SV=4	MSMS	FNcont	633.593	3	633.262	1896.76	NaN	NaN	NaN	NaN	NaN	NaN	NaN	NaN	15.189	1	15.189	14.689	15.689	0								0	0	0	1.5588e-06	1	2692	157.58	157.58	1
CDSSRWCHDNGVNYK	15	Unmodified	_CDSSRWCHDNGVNYK_			0	0	1	00;GPMAWsp|P02751|FINC_HUMANFibronectinOS=HomosapiensGN=FN1PE=1SV=4	00;GPMAWsp|P02751|FINC_HUMANFibronectinOS=HomosapiensGN=FN1PE=1SV=4	00;GPMAWsp|P02751|FINC_HUMANFibronectinOS=HomosapiensGN=FN1PE=1SV=4	MSMS	FNcont	633.26	3	633.262	1896.76	NaN	NaN	NaN	NaN	NaN	NaN	NaN	NaN	15.253	1	15.253	14.753	15.753	0								0	0	0	1.8658e-11	1	2706	215.48	215.48	1
CFDHAAGTSYVVGETWEK	18	Unmodified	_CFDHAAGTSYVVGETWEK_			0	0	0	00;GPMAWsp|P02751|FINC_HUMANFibronectinOS=HomosapiensGN=FN1PE=1SV=4	00;GPMAWsp|P02751|FINC_HUMANFibronectinOS=HomosapiensGN=FN1PE=1SV=4	00;GPMAWsp|P02751|FINC_HUMANFibronectinOS=HomosapiensGN=FN1PE=1SV=4	MULTI-MSMS	FNcont	686.641	3	686.307	2055.9	74773.2	-0.50003	-0.00034318	0.016675	1.1444e-05	-0.48336	-0.00033173	686.642	34.08	0.52495	34.08	33.775	34.3	0					35	10	5	0	0	0	0.017743	1	6879	52.814	52.814	1	2753300
CFDHAAGTSYVVGETWEKPYQGWMMVDCTCLGEGSGR	37	Oxidation (M)	_CFDHAAGTSYVVGETWEKPYQGWM(ox)MVDCTCLGEGSGR_	CFDHAAGTSYVVGETWEKPYQGWM(0.972)M(0.028)VDCTCLGEGSGR	CFDHAAGTSYVVGETWEKPYQGWM(15.33)M(-15.33)VDCTCLGEGSGR	0	1	1	00;GPMAWsp|P02751|FINC_HUMANFibronectinOS=HomosapiensGN=FN1PE=1SV=4	00;GPMAWsp|P02751|FINC_HUMANFibronectinOS=HomosapiensGN=FN1PE=1SV=4	00;GPMAWsp|P02751|FINC_HUMANFibronectinOS=HomosapiensGN=FN1PE=1SV=4	MULTI-MSMS	FNcont	1065.7	4	1065.2	4256.78	58708.9	-0.48373	-0.00051527	-0.4476	-0.00047679	-0.93133	-0.00099206	1065.7	49.925	0.81727	49.925	49.335	50.152	0					102	16	11	0	0	0	3.3629e-16	1	10363	230.63	230.63	2	46203000
CFDHAAGTSYVVGETWEKPYQGWMMVDCTCLGEGSGR	37	Oxidation (M)	_CFDHAAGTSYVVGETWEKPYQGWM(ox)MVDCTCLGEGSGR_	CFDHAAGTSYVVGETWEKPYQGWM(0.5)M(0.5)VDCTCLGEGSGR	CFDHAAGTSYVVGETWEKPYQGWM(0)M(0)VDCTCLGEGSGR	0	1	1	00;GPMAWsp|P02751|FINC_HUMANFibronectinOS=HomosapiensGN=FN1PE=1SV=4	00;GPMAWsp|P02751|FINC_HUMANFibronectinOS=HomosapiensGN=FN1PE=1SV=4	00;GPMAWsp|P02751|FINC_HUMANFibronectinOS=HomosapiensGN=FN1PE=1SV=4	MULTI-MSMS	FNcont	1065.7	4	1065.2	4256.78	58506.2	-0.49583	-0.00052816	-0.37713	-0.00040172	-0.87297	-0.00092989	1065.7	50.504	1.6155	50.504	50.102	51.718	0					185	33	10	0	0	0	2.7172e-06	2	10607	149.37	149.37	2	106960000
CFDHAAGTSYVVGETWEKPYQGWMMVDCTCLGEGSGR	37	Unmodified	_CFDHAAGTSYVVGETWEKPYQGWMMVDCTCLGEGSGR_			0	0	1	00;GPMAWsp|P02751|FINC_HUMANFibronectinOS=HomosapiensGN=FN1PE=1SV=4	00;GPMAWsp|P02751|FINC_HUMANFibronectinOS=HomosapiensGN=FN1PE=1SV=4	00;GPMAWsp|P02751|FINC_HUMANFibronectinOS=HomosapiensGN=FN1PE=1SV=4	MULTI-MSMS	FNcont	1061.96	4	1061.2	4240.78	58553.6	-0.40552	-0.00043034	-0.62944	-0.00066796	-1.035	-0.0010983	1061.71	52.604	2.329	52.604	51.866	54.195	0					298	48	10	0	0	0	1.6976e-16	4	11123	247.09	247.09	1	2966900000
CFDHAAGTSYVVGETWEKPYQGWMMVDCTCLGEGSGR	37	Unmodified	_CFDHAAGTSYVVGETWEKPYQGWMMVDCTCLGEGSGR_			0	0	1	00;GPMAWsp|P02751|FINC_HUMANFibronectinOS=HomosapiensGN=FN1PE=1SV=4	00;GPMAWsp|P02751|FINC_HUMANFibronectinOS=HomosapiensGN=FN1PE=1SV=4	00;GPMAWsp|P02751|FINC_HUMANFibronectinOS=HomosapiensGN=FN1PE=1SV=4	MULTI-MSMS	FNcont	1415.6	3	1414.6	4240.78	51434.6	-0.46717	-0.00066086	-0.42261	-0.00059783	-0.88978	-0.0012587	1415.27	52.592	0.99186	52.592	52.293	53.285	7.1054e-15					119	20	9	0	0	0	4.4711e-10	2	10977	172.26	172.26	1	111460000
CFDHAAGTSYVVGETWEKPYQGWMMVDCTCLGEGSGR	37	Unmodified	_CFDHAAGTSYVVGETWEKPYQGWMMVDCTCLGEGSGR_			0	0	1	00;GPMAWsp|P02751|FINC_HUMANFibronectinOS=HomosapiensGN=FN1PE=1SV=4	00;GPMAWsp|P02751|FINC_HUMANFibronectinOS=HomosapiensGN=FN1PE=1SV=4	00;GPMAWsp|P02751|FINC_HUMANFibronectinOS=HomosapiensGN=FN1PE=1SV=4	MULTI-MSMS	FNcont	1061.71	4	1061.2	4240.78	58067.1	-0.26187	-0.0002779	-0.093454	-9.9173e-05	-0.35532	-0.00037707	1061.7	56.817	1.292	56.817	56.339	57.631	0					74	26	4	0	0	0	2.7343e-10	1	12017	187.68	187.68	1	16952000
CHEGGQSYKIGDTWR	15	Unmodified	_CHEGGQSYKIGDTWR_			0	0	1	00;GPMAWsp|P02751|FINC_HUMANFibronectinOS=HomosapiensGN=FN1PE=1SV=4	00;GPMAWsp|P02751|FINC_HUMANFibronectinOS=HomosapiensGN=FN1PE=1SV=4	00;GPMAWsp|P02751|FINC_HUMANFibronectinOS=HomosapiensGN=FN1PE=1SV=4	MULTI-MSMS	FNcont	449.456	4	449.206	1792.8	88410.4	-0.87878	-0.00039475	-0.14023	-6.2993e-05	-1.019	-0.00045775	449.206	20.456	0.47814	20.456	20.259	20.737	0					54	10	8	0	0	0	2.4511e-15	2	3855	221.73	219.36	1	154070000
CHEGGQSYKIGDTWR	15	Unmodified	_CHEGGQSYKIGDTWR_			0	0	1	00;GPMAWsp|P02751|FINC_HUMANFibronectinOS=HomosapiensGN=FN1PE=1SV=4	00;GPMAWsp|P02751|FINC_HUMANFibronectinOS=HomosapiensGN=FN1PE=1SV=4	00;GPMAWsp|P02751|FINC_HUMANFibronectinOS=HomosapiensGN=FN1PE=1SV=4	MULTI-MSMS	FNcont	598.94	3	598.606	1792.8	79003.4	-0.70592	-0.00042257	0.37544	0.00022474	-0.33048	-0.00019783	598.606	20.455	0.47814	20.455	20.259	20.737	3.5527e-15					47	10	7	0	0	0	2.8483e-31	1	3857	339.77	338.49	1	101420000
CHEGGQSYKIGDTWR	15	Unmodified	_CHEGGQSYKIGDTWR_			0	0	1	00;GPMAWsp|P02751|FINC_HUMANFibronectinOS=HomosapiensGN=FN1PE=1SV=4	00;GPMAWsp|P02751|FINC_HUMANFibronectinOS=HomosapiensGN=FN1PE=1SV=4	00;GPMAWsp|P02751|FINC_HUMANFibronectinOS=HomosapiensGN=FN1PE=1SV=4	MULTI-MSMS	FNcont	897.405	2	897.405	1792.8	64051.8	-0.89283	-0.00080123	0.87089	0.00078154	-0.021946	-1.9695e-05	897.406	20.455	0.25819	20.455	20.306	20.565	0					23	5	5	0	0	0	2.4417e-41	1	3863	501.23	491.81	1	19661000
CTCVGNGRGEWTCIAYSQLR	20	Unmodified	_CTCVGNGRGEWTCIAYSQLR_			0	0	1	00;GPMAWsp|P02751|FINC_HUMANFibronectinOS=HomosapiensGN=FN1PE=1SV=4	00;GPMAWsp|P02751|FINC_HUMANFibronectinOS=HomosapiensGN=FN1PE=1SV=4	00;GPMAWsp|P02751|FINC_HUMANFibronectinOS=HomosapiensGN=FN1PE=1SV=4	MULTI-MSMS	FNcont	797.026	3	796.693	2387.06	69180.2	-0.74071	-0.00059012	-0.53239	-0.00042415	-1.2731	-0.0010143	797.027	37.845	0.685	37.845	37.519	38.204	0					80	21	6	0	0	0	1.5291e-15	1	7657	217.36	217.36	1	81892000
DAPIVNK	7	Unmodified	_DAPIVNK_			0	0	0	00;GPMAWsp|P02751|FINC_HUMANFibronectinOS=HomosapiensGN=FN1PE=1SV=4	00;GPMAWsp|P02751|FINC_HUMANFibronectinOS=HomosapiensGN=FN1PE=1SV=4	00;GPMAWsp|P02751|FINC_HUMANFibronectinOS=HomosapiensGN=FN1PE=1SV=4	MULTI-MSMS	FNcont	378.716	2	378.716	755.418	97187.1	-1.4386	-0.00054481	0.002289	8.6688e-07	-1.4363	-0.00054394	378.716	11.284	1.025	11.284	11.044	12.069	0					116	45	3	0	0	0	0.010363	1	1829	92.692	92.692	1	3334200000
DAPIVNK	7	Unmodified	_DAPIVNK_			0	0	0	00;GPMAWsp|P02751|FINC_HUMANFibronectinOS=HomosapiensGN=FN1PE=1SV=4	00;GPMAWsp|P02751|FINC_HUMANFibronectinOS=HomosapiensGN=FN1PE=1SV=4	00;GPMAWsp|P02751|FINC_HUMANFibronectinOS=HomosapiensGN=FN1PE=1SV=4	MSMS	FNcont	378.716	2	378.716	755.418	NaN	NaN	NaN	NaN	NaN	NaN	NaN	NaN	12.236	1	12.236	11.736	12.736	0								0	0	0	0.0078792	1	2050	99.511	99.511	1
DAPIVNKVVTPLSPPTNLHLEANPDTGVLTVSWER	35	Unmodified	_DAPIVNKVVTPLSPPTNLHLEANPDTGVLTVSWER_			0	0	1	00;GPMAWsp|P02751|FINC_HUMANFibronectinOS=HomosapiensGN=FN1PE=1SV=4	00;GPMAWsp|P02751|FINC_HUMANFibronectinOS=HomosapiensGN=FN1PE=1SV=4	00;GPMAWsp|P02751|FINC_HUMANFibronectinOS=HomosapiensGN=FN1PE=1SV=4	MULTI-MSMS	FNcont	946.256	4	945.755	3778.99	62710.1	-0.14944	-0.00014133	0.13495	0.00012763	-0.014481	-1.3695e-05	946.256	54.492	1.4661	54.492	53.85	55.316	0					118	27	8	0	0	0	5.5474e-16	1	11424	221.27	221.27	1	253640000
DAPIVNKVVTPLSPPTNLHLEANPDTGVLTVSWER	35	Unmodified	_DAPIVNKVVTPLSPPTNLHLEANPDTGVLTVSWER_			0	0	1	00;GPMAWsp|P02751|FINC_HUMANFibronectinOS=HomosapiensGN=FN1PE=1SV=4	00;GPMAWsp|P02751|FINC_HUMANFibronectinOS=HomosapiensGN=FN1PE=1SV=4	00;GPMAWsp|P02751|FINC_HUMANFibronectinOS=HomosapiensGN=FN1PE=1SV=4	MULTI-MSMS	FNcont	1261	3	1260.67	3778.99	54605.5	-0.38687	-0.00048772	-0.30313	-0.00038215	-0.69	-0.00086986	1261.34	54.57	0.73752	54.57	54.244	54.982	0					56	14	6	0	0	0	1.7878e-44	1	11426	404.93	404.93	1	77995000
DDKESVPISDTIIPAVPPPTDLR	23	Unmodified	_DDKESVPISDTIIPAVPPPTDLR_			0	0	1	00;GPMAWsp|P02751|FINC_HUMANFibronectinOS=HomosapiensGN=FN1PE=1SV=4	00;GPMAWsp|P02751|FINC_HUMANFibronectinOS=HomosapiensGN=FN1PE=1SV=4	00;GPMAWsp|P02751|FINC_HUMANFibronectinOS=HomosapiensGN=FN1PE=1SV=4	MULTI-MSMS	FNcont	826.107	3	825.771	2474.29	67205.8	-0.21022	-0.00017359	0.066291	5.4741e-05	-0.14393	-0.00011885	826.105	50.751	2.1007	50.751	50.152	52.253	7.1054e-15					205	43	8	0	0	0	2.4402e-05	3	10508	112.23	112.23	1	1053300000
DDKESVPISDTIIPAVPPPTDLR	23	Unmodified	_DDKESVPISDTIIPAVPPPTDLR_			0	0	1	00;GPMAWsp|P02751|FINC_HUMANFibronectinOS=HomosapiensGN=FN1PE=1SV=4	00;GPMAWsp|P02751|FINC_HUMANFibronectinOS=HomosapiensGN=FN1PE=1SV=4	00;GPMAWsp|P02751|FINC_HUMANFibronectinOS=HomosapiensGN=FN1PE=1SV=4	MULTI-MSMS	FNcont	1238.65	2	1238.15	2474.29	55746.4	-0.53005	-0.00065628	0.068141	8.4369e-05	-0.46191	-0.00057191	1238.65	50.751	1.0007	50.751	50.286	51.287	0					80	20	5	0	0	0	9.7524e-16	1	10532	290.75	290.75	1	50555000
DDKESVPISDTIIPAVPPPTDLRFTNIGPDTMR	33	Unmodified	_DDKESVPISDTIIPAVPPPTDLRFTNIGPDTMR_			0	0	2	00;GPMAWsp|P02751|FINC_HUMANFibronectinOS=HomosapiensGN=FN1PE=1SV=4	00;GPMAWsp|P02751|FINC_HUMANFibronectinOS=HomosapiensGN=FN1PE=1SV=4	00;GPMAWsp|P02751|FINC_HUMANFibronectinOS=HomosapiensGN=FN1PE=1SV=4	MULTI-MSMS	FNcont	902.964	4	902.713	3606.82	63573.7	-0.45052	-0.00040669	0.46979	0.00042409	0.019271	1.7397e-05	902.965	54.621	0.44383	54.621	54.392	54.836	0					27	8	6	0	0	0	6.3071e-06	1	11461	141.13	141.13	1	44394000
DGQERDAPIVNK	12	Unmodified	_DGQERDAPIVNK_			0	0	1	00;GPMAWsp|P02751|FINC_HUMANFibronectinOS=HomosapiensGN=FN1PE=1SV=4	00;GPMAWsp|P02751|FINC_HUMANFibronectinOS=HomosapiensGN=FN1PE=1SV=4	00;GPMAWsp|P02751|FINC_HUMANFibronectinOS=HomosapiensGN=FN1PE=1SV=4	MULTI-MSMS	FNcont	671.341	2	671.341	1340.67	74719.5	-0.785	-0.000527	0.13857	9.3025e-05	-0.64644	-0.00043398	671.342	11.53	0.66172	11.53	11.365	12.027	0					65	19	4	0	0	0	1.5067e-14	1	1867	247	247	1	262930000
DGQERDAPIVNK	12	Unmodified	_DGQERDAPIVNK_			0	0	1	00;GPMAWsp|P02751|FINC_HUMANFibronectinOS=HomosapiensGN=FN1PE=1SV=4	00;GPMAWsp|P02751|FINC_HUMANFibronectinOS=HomosapiensGN=FN1PE=1SV=4	00;GPMAWsp|P02751|FINC_HUMANFibronectinOS=HomosapiensGN=FN1PE=1SV=4	MULTI-MSMS	FNcont	447.896	3	447.897	1340.67	89703.5	-1.217	-0.00054507	-0.62886	-0.00028167	-1.8458	-0.00082673	447.897	11.56	0.66172	11.56	11.365	12.027	0					75	19	5	0	0	0	4.2863e-09	1	1961	143.42	143.42	1	371110000
DGQERDAPIVNK	12	Unmodified	_DGQERDAPIVNK_			0	0	1	00;GPMAWsp|P02751|FINC_HUMANFibronectinOS=HomosapiensGN=FN1PE=1SV=4	00;GPMAWsp|P02751|FINC_HUMANFibronectinOS=HomosapiensGN=FN1PE=1SV=4	00;GPMAWsp|P02751|FINC_HUMANFibronectinOS=HomosapiensGN=FN1PE=1SV=4	MSMS	FNcont	447.896	3	447.897	1340.67	NaN	NaN	NaN	NaN	NaN	NaN	NaN	NaN	10.759	1	10.759	10.259	11.259	0								0	0	0	0.052099	1	1729	6.4773	6.4773	1
DGQERDAPIVNK	12	Unmodified	_DGQERDAPIVNK_			0	0	1	00;GPMAWsp|P02751|FINC_HUMANFibronectinOS=HomosapiensGN=FN1PE=1SV=4	00;GPMAWsp|P02751|FINC_HUMANFibronectinOS=HomosapiensGN=FN1PE=1SV=4	00;GPMAWsp|P02751|FINC_HUMANFibronectinOS=HomosapiensGN=FN1PE=1SV=4	MSMS	FNcont	671.341	2	671.341	1340.67	NaN	NaN	NaN	NaN	NaN	NaN	NaN	NaN	12.077	1	12.077	11.577	12.577	0								0	0	0	0.0025099	1	2017	115.7	115.7	1
DGQERDAPIVNK	12	Unmodified	_DGQERDAPIVNK_			0	0	1	00;GPMAWsp|P02751|FINC_HUMANFibronectinOS=HomosapiensGN=FN1PE=1SV=4	00;GPMAWsp|P02751|FINC_HUMANFibronectinOS=HomosapiensGN=FN1PE=1SV=4	00;GPMAWsp|P02751|FINC_HUMANFibronectinOS=HomosapiensGN=FN1PE=1SV=4	MSMS	FNcont	447.896	3	447.897	1340.67	NaN	NaN	NaN	NaN	NaN	NaN	NaN	NaN	12.204	1	12.204	11.704	12.704	0								0	0	0	0.014445	1	2043	71.806	71.806	1
DGQERDAPIVNK	12	Unmodified	_DGQERDAPIVNK_			0	0	1	00;GPMAWsp|P02751|FINC_HUMANFibronectinOS=HomosapiensGN=FN1PE=1SV=4	00;GPMAWsp|P02751|FINC_HUMANFibronectinOS=HomosapiensGN=FN1PE=1SV=4	00;GPMAWsp|P02751|FINC_HUMANFibronectinOS=HomosapiensGN=FN1PE=1SV=4	MSMS	FNcont	671.34	2	671.341	1340.67	NaN	NaN	NaN	NaN	NaN	NaN	NaN	NaN	12.457	1	12.457	11.957	12.957	0								0	0	0	0.014343	1	2098	73.067	73.067	1
DGQERDAPIVNK	12	Unmodified	_DGQERDAPIVNK_			0	0	1	00;GPMAWsp|P02751|FINC_HUMANFibronectinOS=HomosapiensGN=FN1PE=1SV=4	00;GPMAWsp|P02751|FINC_HUMANFibronectinOS=HomosapiensGN=FN1PE=1SV=4	00;GPMAWsp|P02751|FINC_HUMANFibronectinOS=HomosapiensGN=FN1PE=1SV=4	MSMS	FNcont	447.896	3	447.897	1340.67	NaN	NaN	NaN	NaN	NaN	NaN	NaN	NaN	12.893	1	12.893	12.393	13.393	0								0	0	0	0.014361	1	2195	80.014	80.014	1
DGQERDAPIVNKVVTPLSPPTNLHLEANPDTGVLTVSWER	40	Unmodified	_DGQERDAPIVNKVVTPLSPPTNLHLEANPDTGVLTVSWER_			0	0	2	00;GPMAWsp|P02751|FINC_HUMANFibronectinOS=HomosapiensGN=FN1PE=1SV=4	00;GPMAWsp|P02751|FINC_HUMANFibronectinOS=HomosapiensGN=FN1PE=1SV=4	00;GPMAWsp|P02751|FINC_HUMANFibronectinOS=HomosapiensGN=FN1PE=1SV=4	MULTI-MSMS	FNcont	874.255	5	873.855	4364.24	64350.4	-0.52505	-0.00045882	0.49248	0.00043036	-0.032573	-2.8464e-05	874.257	53.31	0.36787	53.31	53.065	53.433	0					30	7	6	0	0	0	9.6434e-12	2	11155	207.61	207.61	1	111020000
DGQERDAPIVNKVVTPLSPPTNLHLEANPDTGVLTVSWER	40	Unmodified	_DGQERDAPIVNKVVTPLSPPTNLHLEANPDTGVLTVSWER_			0	0	2	00;GPMAWsp|P02751|FINC_HUMANFibronectinOS=HomosapiensGN=FN1PE=1SV=4	00;GPMAWsp|P02751|FINC_HUMANFibronectinOS=HomosapiensGN=FN1PE=1SV=4	00;GPMAWsp|P02751|FINC_HUMANFibronectinOS=HomosapiensGN=FN1PE=1SV=4	MULTI-MSMS	FNcont	1092.57	4	1092.07	4364.24	60510.5	-0.38358	-0.00041889	-0.51375	-0.00056105	-0.89733	-0.00097994	1092.57	53.31	0.28031	53.31	53.153	53.433	0					22	5	6	0	0	0	5.6363e-10	1	11168	160.23	160.23	1	66089000
DGSRHPGSSHR	11	Unmodified	_DGSRHPGSSHR_			0	0	1	CON__P20930	CON__P20930	CON__P20930	MSMS	FNcont	398.19	3	398.19	1191.55	NaN	NaN	NaN	NaN	NaN	NaN	NaN	NaN	11.477	1	11.477	10.977	11.977	0								0	0	0	0.052144	1	1885	7.6103	6.6752	1
DLEVVAATPTSLLISWDAPAVTVR	24	Unmodified	_DLEVVAATPTSLLISWDAPAVTVR_			0	0	0	00;GPMAWsp|P02751|FINC_HUMANFibronectinOS=HomosapiensGN=FN1PE=1SV=4	00;GPMAWsp|P02751|FINC_HUMANFibronectinOS=HomosapiensGN=FN1PE=1SV=4	00;GPMAWsp|P02751|FINC_HUMANFibronectinOS=HomosapiensGN=FN1PE=1SV=4	MULTI-MSMS	FNcont	842.461	3	842.127	2523.36	67354.7	0.093239	7.8519e-05	0.3858	0.00032489	0.47904	0.00040341	842.462	59.828	1.6292	59.828	59.42	61.049	0					127	32	8	0	0	0	1.8656e-05	1	12588	120.64	117.18	1	10796000
DLEVVAATPTSLLISWDAPAVTVR	24	Unmodified	_DLEVVAATPTSLLISWDAPAVTVR_			0	0	0	00;GPMAWsp|P02751|FINC_HUMANFibronectinOS=HomosapiensGN=FN1PE=1SV=4	00;GPMAWsp|P02751|FINC_HUMANFibronectinOS=HomosapiensGN=FN1PE=1SV=4	00;GPMAWsp|P02751|FINC_HUMANFibronectinOS=HomosapiensGN=FN1PE=1SV=4	MULTI-MSMS	FNcont	1263.19	2	1262.69	2523.36	55292.5	-0.085636	-0.00010813	0.55889	0.0007057	0.47326	0.00059757	1263.19	59.807	1.0367	59.807	59.469	60.506	0					72	20	5	0	0	0	1.6585e-09	2	12599	199.41	199.41	1	7840300
DLQFVEVTDVK	11	Unmodified	_DLQFVEVTDVK_			0	0	0	00;GPMAWsp|P02751|FINC_HUMANFibronectinOS=HomosapiensGN=FN1PE=1SV=4	00;GPMAWsp|P02751|FINC_HUMANFibronectinOS=HomosapiensGN=FN1PE=1SV=4	00;GPMAWsp|P02751|FINC_HUMANFibronectinOS=HomosapiensGN=FN1PE=1SV=4	MULTI-MSMS	FNcont	646.84	2	646.84	1291.67	75914.3	-0.37726	-0.00024403	-0.078622	-5.0856e-05	-0.45588	-0.00029488	646.84	44.134	4.3285	44.134	43.786	48.114	0					209	96	5	0	0	0	6.6682e-09	3	9277	179.42	179.42	1	240870000
DLQFVEVTDVK	11	Unmodified	_DLQFVEVTDVK_			0	0	0	00;GPMAWsp|P02751|FINC_HUMANFibronectinOS=HomosapiensGN=FN1PE=1SV=4	00;GPMAWsp|P02751|FINC_HUMANFibronectinOS=HomosapiensGN=FN1PE=1SV=4	00;GPMAWsp|P02751|FINC_HUMANFibronectinOS=HomosapiensGN=FN1PE=1SV=4	MULTI-MSMS	FNcont	646.84	2	646.84	1291.67	78839.1	-0.27746	-0.00017947	0.3034	0.00019625	0.025943	1.6781e-05	646.84	48.673	0.97817	48.673	48.406	49.384	7.1054e-15					40	20	3	0	0	0	6.1503e-05	1	10226	120.68	120.68	1	3712400
DLQFVEVTDVK	11	Unmodified	_DLQFVEVTDVK_			0	0	0	00;GPMAWsp|P02751|FINC_HUMANFibronectinOS=HomosapiensGN=FN1PE=1SV=4	00;GPMAWsp|P02751|FINC_HUMANFibronectinOS=HomosapiensGN=FN1PE=1SV=4	00;GPMAWsp|P02751|FINC_HUMANFibronectinOS=HomosapiensGN=FN1PE=1SV=4	MULTI-MSMS	FNcont	646.84	2	646.84	1291.67	78158	-0.30246	-0.00019564	0.28951	0.00018726	-0.01295	-8.3764e-06	646.84	50.253	1.6071	50.253	49.581	51.188	0					87	33	3	0	0	0	6.3931e-05	1	10468	119.22	119.22	1	7020100
DLQFVEVTDVK	11	Unmodified	_DLQFVEVTDVK_			0	0	0	00;GPMAWsp|P02751|FINC_HUMANFibronectinOS=HomosapiensGN=FN1PE=1SV=4	00;GPMAWsp|P02751|FINC_HUMANFibronectinOS=HomosapiensGN=FN1PE=1SV=4	00;GPMAWsp|P02751|FINC_HUMANFibronectinOS=HomosapiensGN=FN1PE=1SV=4	MULTI-MSMS	FNcont	647.342	2	646.84	1291.67	77678.4	-0.279	-0.00018047	-0.042712	-2.7628e-05	-0.32171	-0.00020809	646.84	51.393	1.2481	51.393	51.004	52.253	0					43	25	2	0	0	0	2.0619e-05	1	10719	145.25	145.25	1	3749500
DLQFVEVTDVK	11	Unmodified	_DLQFVEVTDVK_			0	0	0	00;GPMAWsp|P02751|FINC_HUMANFibronectinOS=HomosapiensGN=FN1PE=1SV=4	00;GPMAWsp|P02751|FINC_HUMANFibronectinOS=HomosapiensGN=FN1PE=1SV=4	00;GPMAWsp|P02751|FINC_HUMANFibronectinOS=HomosapiensGN=FN1PE=1SV=4	MULTI-MSMS	FNcont	646.84	2	646.84	1291.67	77204.8	-0.20517	-0.00013271	0.089222	5.7713e-05	-0.11595	-7.5002e-05	646.84	53.052	1.322	53.052	52.111	53.433	7.1054e-15					51	27	3	0	0	0	3.966e-05	1	10957	133.81	133.81	1	5407700
DLQFVEVTDVK	11	Unmodified	_DLQFVEVTDVK_			0	0	0	00;GPMAWsp|P02751|FINC_HUMANFibronectinOS=HomosapiensGN=FN1PE=1SV=4	00;GPMAWsp|P02751|FINC_HUMANFibronectinOS=HomosapiensGN=FN1PE=1SV=4	00;GPMAWsp|P02751|FINC_HUMANFibronectinOS=HomosapiensGN=FN1PE=1SV=4	MULTI-MSMS	FNcont	646.84	2	646.84	1291.67	78383.6	-0.1473	-9.5277e-05	-0.18345	-0.00011866	-0.33074	-0.00021394	646.84	54.752	1.2064	54.752	54.392	55.599	0					52	24	3	0	0	0	1.9556e-05	1	11580	145.89	145.89	1	3689800
DLQFVEVTDVK	11	Unmodified	_DLQFVEVTDVK_			0	0	0	00;GPMAWsp|P02751|FINC_HUMANFibronectinOS=HomosapiensGN=FN1PE=1SV=4	00;GPMAWsp|P02751|FINC_HUMANFibronectinOS=HomosapiensGN=FN1PE=1SV=4	00;GPMAWsp|P02751|FINC_HUMANFibronectinOS=HomosapiensGN=FN1PE=1SV=4	MULTI-MSMS	FNcont	646.84	2	646.84	1291.67	77797	-0.10886	-7.0414e-05	0.2555	0.00016527	0.14664	9.4855e-05	646.84	56.301	1.0832	56.301	55.599	56.682	0					37	21	3	0	0	0	4.6244e-05	1	11823	129.85	129.85	1	4234800
DLQFVEVTDVK	11	Unmodified	_DLQFVEVTDVK_			0	0	0	00;GPMAWsp|P02751|FINC_HUMANFibronectinOS=HomosapiensGN=FN1PE=1SV=4	00;GPMAWsp|P02751|FINC_HUMANFibronectinOS=HomosapiensGN=FN1PE=1SV=4	00;GPMAWsp|P02751|FINC_HUMANFibronectinOS=HomosapiensGN=FN1PE=1SV=4	MSMS	FNcont	646.84	2	646.84	1291.67	NaN	NaN	NaN	NaN	NaN	NaN	NaN	NaN	45.949	1	45.949	45.449	46.449	0								0	0	0	1.5371e-06	1	9515	172.88	130.77	1
DLQFVEVTDVK	11	Unmodified	_DLQFVEVTDVK_			0	0	0	00;GPMAWsp|P02751|FINC_HUMANFibronectinOS=HomosapiensGN=FN1PE=1SV=4	00;GPMAWsp|P02751|FINC_HUMANFibronectinOS=HomosapiensGN=FN1PE=1SV=4	00;GPMAWsp|P02751|FINC_HUMANFibronectinOS=HomosapiensGN=FN1PE=1SV=4	MSMS	FNcont	646.84	2	646.84	1291.67	NaN	NaN	NaN	NaN	NaN	NaN	NaN	NaN	47.034	1	47.034	46.534	47.534	0								0	0	0	3.0003e-05	1	9757	128.91	93.61	1
DLQFVEVTDVK	11	Unmodified	_DLQFVEVTDVK_			0	0	0	00;GPMAWsp|P02751|FINC_HUMANFibronectinOS=HomosapiensGN=FN1PE=1SV=4	00;GPMAWsp|P02751|FINC_HUMANFibronectinOS=HomosapiensGN=FN1PE=1SV=4	00;GPMAWsp|P02751|FINC_HUMANFibronectinOS=HomosapiensGN=FN1PE=1SV=4	MSMS	FNcont	646.84	2	646.84	1291.67	NaN	NaN	NaN	NaN	NaN	NaN	NaN	NaN	48.09	1	48.09	47.59	48.59	0								0	0	0	8.6017e-06	1	9992	140.49	98.376	1
DNMKWCGTTQNYDADQK	17	Unmodified	_DNMKWCGTTQNYDADQK_			0	0	1	00;GPMAWsp|P02751|FINC_HUMANFibronectinOS=HomosapiensGN=FN1PE=1SV=4	00;GPMAWsp|P02751|FINC_HUMANFibronectinOS=HomosapiensGN=FN1PE=1SV=4	00;GPMAWsp|P02751|FINC_HUMANFibronectinOS=HomosapiensGN=FN1PE=1SV=4	MULTI-MSMS	FNcont	692.958	3	692.291	2073.85	75544.3	-0.75465	-0.00052244	-0.42684	-0.0002955	-1.1815	-0.00081793	692.625	24.21	0.49745	24.21	24.003	24.501	0					56	24	3	0	0	0	7.6161e-06	1	4666	143.83	143.83	1	9890600
DNMKWCGTTQNYDADQK	17	Unmodified	_DNMKWCGTTQNYDADQK_			0	0	1	00;GPMAWsp|P02751|FINC_HUMANFibronectinOS=HomosapiensGN=FN1PE=1SV=4	00;GPMAWsp|P02751|FINC_HUMANFibronectinOS=HomosapiensGN=FN1PE=1SV=4	00;GPMAWsp|P02751|FINC_HUMANFibronectinOS=HomosapiensGN=FN1PE=1SV=4	MSMS	FNcont	692.29	3	692.291	2073.85	NaN	NaN	NaN	NaN	NaN	NaN	NaN	NaN	24.048	1	24.048	23.548	24.548	0								0	0	0	0.0021948	1	4660	119.99	119.99	1
DNMKWCGTTQNYDADQK	17	Unmodified	_DNMKWCGTTQNYDADQK_			0	0	1	00;GPMAWsp|P02751|FINC_HUMANFibronectinOS=HomosapiensGN=FN1PE=1SV=4	00;GPMAWsp|P02751|FINC_HUMANFibronectinOS=HomosapiensGN=FN1PE=1SV=4	00;GPMAWsp|P02751|FINC_HUMANFibronectinOS=HomosapiensGN=FN1PE=1SV=4	MSMS	FNcont	1037.93	2	1037.93	2073.85	NaN	NaN	NaN	NaN	NaN	NaN	NaN	NaN	24.162	1	24.162	23.662	24.662	0								0	0	0	1.722e-11	1	4685	259.1	259.1	1
DNRGNLLQCICTGNGR	16	Unmodified	_DNRGNLLQCICTGNGR_			0	0	1	00;GPMAWsp|P02751|FINC_HUMANFibronectinOS=HomosapiensGN=FN1PE=1SV=4	00;GPMAWsp|P02751|FINC_HUMANFibronectinOS=HomosapiensGN=FN1PE=1SV=4	00;GPMAWsp|P02751|FINC_HUMANFibronectinOS=HomosapiensGN=FN1PE=1SV=4	MSMS	FNcont	616.625	3	616.625	1846.85	NaN	NaN	NaN	NaN	NaN	NaN	NaN	NaN	32.956	1	32.956	32.456	33.456	0								0	0	0	4.6772e-06	1	6628	130.95	130.95	1
DQCIVDDITYNVNDTFHK	18	Unmodified	_DQCIVDDITYNVNDTFHK_			0	0	0	00;GPMAWsp|P02751|FINC_HUMANFibronectinOS=HomosapiensGN=FN1PE=1SV=4	00;GPMAWsp|P02751|FINC_HUMANFibronectinOS=HomosapiensGN=FN1PE=1SV=4	00;GPMAWsp|P02751|FINC_HUMANFibronectinOS=HomosapiensGN=FN1PE=1SV=4	MSMS	FNcont	733.001	3	733	2195.98	NaN	NaN	NaN	NaN	NaN	NaN	NaN	NaN	48.247	1	48.247	47.747	48.747	0								0	0	0	3.9488e-11	1	10027	214.24	214.19	1
DQCIVDDITYNVNDTFHKR	19	Unmodified	_DQCIVDDITYNVNDTFHKR_			0	0	1	00;GPMAWsp|P02751|FINC_HUMANFibronectinOS=HomosapiensGN=FN1PE=1SV=4	00;GPMAWsp|P02751|FINC_HUMANFibronectinOS=HomosapiensGN=FN1PE=1SV=4	00;GPMAWsp|P02751|FINC_HUMANFibronectinOS=HomosapiensGN=FN1PE=1SV=4	MULTI-MSMS	FNcont	589.278	4	589.027	2352.08	78995	-0.48838	-0.00028767	0.15545	9.1565e-05	-0.33293	-0.00019611	589.278	44.322	0.74109	44.322	44.088	44.829	0					48	16	5	0	0	0	1.8884e-06	1	9159	154.19	154.19	1	9135100
DQCIVDDITYNVNDTFHKR	19	Unmodified	_DQCIVDDITYNVNDTFHKR_			0	0	1	00;GPMAWsp|P02751|FINC_HUMANFibronectinOS=HomosapiensGN=FN1PE=1SV=4	00;GPMAWsp|P02751|FINC_HUMANFibronectinOS=HomosapiensGN=FN1PE=1SV=4	00;GPMAWsp|P02751|FINC_HUMANFibronectinOS=HomosapiensGN=FN1PE=1SV=4	MULTI-MSMS	FNcont	785.369	3	785.034	2352.08	71005.6	-0.22473	-0.00017642	0.72343	0.00056792	0.4987	0.00039149	785.369	44.326	0.63083	44.326	44.133	44.764	0					35	13	4	0	0	0	1.935e-05	1	9167	117.84	117.84	1	5235300
DSMIWDCTCIGAGR	14	Oxidation (M)	_DSM(ox)IWDCTCIGAGR_	DSM(1)IWDCTCIGAGR	DSM(236.35)IWDCTCIGAGR	0	1	0	00;GPMAWsp|P02751|FINC_HUMANFibronectinOS=HomosapiensGN=FN1PE=1SV=4	00;GPMAWsp|P02751|FINC_HUMANFibronectinOS=HomosapiensGN=FN1PE=1SV=4	00;GPMAWsp|P02751|FINC_HUMANFibronectinOS=HomosapiensGN=FN1PE=1SV=4	MULTI-MSMS	FNcont	829.342	2	829.342	1656.67	65661.3	-0.61388	-0.00050912	-0.47164	-0.00039115	-1.0855	-0.00090027	829.342	39.317	2.7806	39.317	38.793	41.573	0					237	58	6	0	0	0	2.2057e-15	4	7962	236.35	236.35	1	67819000
DSMIWDCTCIGAGR	14	Oxidation (M)	_DSM(ox)IWDCTCIGAGR_	DSM(1)IWDCTCIGAGR	DSM(120.06)IWDCTCIGAGR	0	1	0	00;GPMAWsp|P02751|FINC_HUMANFibronectinOS=HomosapiensGN=FN1PE=1SV=4	00;GPMAWsp|P02751|FINC_HUMANFibronectinOS=HomosapiensGN=FN1PE=1SV=4	00;GPMAWsp|P02751|FINC_HUMANFibronectinOS=HomosapiensGN=FN1PE=1SV=4	MULTI-MSMS	FNcont	829.342	2	829.342	1656.67	66623.3	-0.55454	-0.0004599	0.41848	0.00034706	-0.13606	-0.00011284	829.343	42.373	1.2294	42.373	42.108	43.337	0					66	25	4	0	0	0	2.0046e-05	1	8693	120.06	120.06	1	3714500
DSMIWDCTCIGAGR	14	Oxidation (M)	_DSM(ox)IWDCTCIGAGR_	DSM(1)IWDCTCIGAGR	DSM(92.87)IWDCTCIGAGR	0	1	0	00;GPMAWsp|P02751|FINC_HUMANFibronectinOS=HomosapiensGN=FN1PE=1SV=4	00;GPMAWsp|P02751|FINC_HUMANFibronectinOS=HomosapiensGN=FN1PE=1SV=4	00;GPMAWsp|P02751|FINC_HUMANFibronectinOS=HomosapiensGN=FN1PE=1SV=4	MULTI-MSMS	FNcont	829.843	2	829.342	1656.67	69147.4	-0.46079	-0.00038215	0.49797	0.00041299	0.037184	3.0838e-05	829.844	43.402	0.51133	43.402	43.194	43.705	0					19	10	3	0	0	0	0.0049174	1	9006	92.866	92.866	1	5921500
DSMIWDCTCIGAGR	14	Oxidation (M)	_DSM(ox)IWDCTCIGAGR_	DSM(1)IWDCTCIGAGR	DSM(116.77)IWDCTCIGAGR	0	1	0	00;GPMAWsp|P02751|FINC_HUMANFibronectinOS=HomosapiensGN=FN1PE=1SV=4	00;GPMAWsp|P02751|FINC_HUMANFibronectinOS=HomosapiensGN=FN1PE=1SV=4	00;GPMAWsp|P02751|FINC_HUMANFibronectinOS=HomosapiensGN=FN1PE=1SV=4	MULTI-MSMS	FNcont	829.342	2	829.342	1656.67	68259.6	-0.61	-0.0005059	-0.18541	-0.00015377	-0.79541	-0.00065967	829.342	46.921	1.5398	46.921	46.489	48.029	-7.1054e-15					91	31	4	0	0	0	2.1805e-05	1	9737	116.77	116.77	1	4463200
DSMIWDCTCIGAGR	14	Oxidation (M)	_DSM(ox)IWDCTCIGAGR_	DSM(1)IWDCTCIGAGR	DSM(73.88)IWDCTCIGAGR	0	1	0	00;GPMAWsp|P02751|FINC_HUMANFibronectinOS=HomosapiensGN=FN1PE=1SV=4	00;GPMAWsp|P02751|FINC_HUMANFibronectinOS=HomosapiensGN=FN1PE=1SV=4	00;GPMAWsp|P02751|FINC_HUMANFibronectinOS=HomosapiensGN=FN1PE=1SV=4	MSMS	FNcont	553.23	3	553.23	1656.67	NaN	NaN	NaN	NaN	NaN	NaN	NaN	NaN	39.325	1	39.325	38.825	39.825	0								0	0	0	0.011158	1	8041	73.877	73.877	1
DSMIWDCTCIGAGR	14	Oxidation (M)	_DSM(ox)IWDCTCIGAGR_	DSM(1)IWDCTCIGAGR	DSM(115.18)IWDCTCIGAGR	0	1	0	00;GPMAWsp|P02751|FINC_HUMANFibronectinOS=HomosapiensGN=FN1PE=1SV=4	00;GPMAWsp|P02751|FINC_HUMANFibronectinOS=HomosapiensGN=FN1PE=1SV=4	00;GPMAWsp|P02751|FINC_HUMANFibronectinOS=HomosapiensGN=FN1PE=1SV=4	MSMS	FNcont	829.342	2	829.342	1656.67	NaN	NaN	NaN	NaN	NaN	NaN	NaN	NaN	43.707	1	43.707	43.207	44.207	0								0	0	0	0.0020514	1	9016	115.18	115.18	1
DSMIWDCTCIGAGR	14	Oxidation (M)	_DSM(ox)IWDCTCIGAGR_	DSM(1)IWDCTCIGAGR	DSM(95.18)IWDCTCIGAGR	0	1	0	00;GPMAWsp|P02751|FINC_HUMANFibronectinOS=HomosapiensGN=FN1PE=1SV=4	00;GPMAWsp|P02751|FINC_HUMANFibronectinOS=HomosapiensGN=FN1PE=1SV=4	00;GPMAWsp|P02751|FINC_HUMANFibronectinOS=HomosapiensGN=FN1PE=1SV=4	MSMS	FNcont	553.23	3	553.23	1656.67	NaN	NaN	NaN	NaN	NaN	NaN	NaN	NaN	45.263	1	45.263	44.763	45.763	0								0	0	0	0.0049957	1	9362	95.183	95.183	1
DSMIWDCTCIGAGR	14	Oxidation (M)	_DSM(ox)IWDCTCIGAGR_	DSM(1)IWDCTCIGAGR	DSM(60.43)IWDCTCIGAGR	0	1	0	00;GPMAWsp|P02751|FINC_HUMANFibronectinOS=HomosapiensGN=FN1PE=1SV=4	00;GPMAWsp|P02751|FINC_HUMANFibronectinOS=HomosapiensGN=FN1PE=1SV=4	00;GPMAWsp|P02751|FINC_HUMANFibronectinOS=HomosapiensGN=FN1PE=1SV=4	MULTI-SECPEP	FNcont	828.772	2	829.342	1656.67	67436.8	-0.010824	-8.9771e-06	-0.56301	-0.00046692	-0.57383	-0.0004759	829.843	56.834	0.60802	56.834	56.536	57.144	0					20	12	2	0	0	0	0.026681	1	11989	60.434	60.434	1	1185700
DSMIWDCTCIGAGR	14	Unmodified	_DSMIWDCTCIGAGR_			0	0	0	00;GPMAWsp|P02751|FINC_HUMANFibronectinOS=HomosapiensGN=FN1PE=1SV=4	00;GPMAWsp|P02751|FINC_HUMANFibronectinOS=HomosapiensGN=FN1PE=1SV=4	00;GPMAWsp|P02751|FINC_HUMANFibronectinOS=HomosapiensGN=FN1PE=1SV=4	MULTI-MSMS	FNcont	821.345	2	821.345	1640.67	66165.8	-0.54956	-0.00045137	0.085193	6.9973e-05	-0.46436	-0.0003814	821.345	42.826	0.67557	42.826	42.469	43.144	0					52	13	5	0	0	0	0.00099758	1	8785	127.42	127.42	1	12243000
DSMIWDCTCIGAGR	14	Unmodified	_DSMIWDCTCIGAGR_			0	0	0	00;GPMAWsp|P02751|FINC_HUMANFibronectinOS=HomosapiensGN=FN1PE=1SV=4	00;GPMAWsp|P02751|FINC_HUMANFibronectinOS=HomosapiensGN=FN1PE=1SV=4	00;GPMAWsp|P02751|FINC_HUMANFibronectinOS=HomosapiensGN=FN1PE=1SV=4	MULTI-MSMS	FNcont	547.898	3	547.899	1640.67	83894.4	-0.68343	-0.00037445	-0.82885	-0.00045412	-1.5123	-0.00082858	547.899	45.082	0.74517	45.082	44.717	45.462	0					46	17	3	0	0	0	8.7064e-07	1	9278	156	156	1	38234000
DSMIWDCTCIGAGR	14	Unmodified	_DSMIWDCTCIGAGR_			0	0	0	00;GPMAWsp|P02751|FINC_HUMANFibronectinOS=HomosapiensGN=FN1PE=1SV=4	00;GPMAWsp|P02751|FINC_HUMANFibronectinOS=HomosapiensGN=FN1PE=1SV=4	00;GPMAWsp|P02751|FINC_HUMANFibronectinOS=HomosapiensGN=FN1PE=1SV=4	MSMS	FNcont	821.344	2	821.345	1640.67	NaN	NaN	NaN	NaN	NaN	NaN	NaN	NaN	45.621	1	45.621	45.121	46.121	0								0	0	0	1.4046e-11	1	9442	276.61	276.61	1
DSMIWDCTCIGAGR	14	Unmodified	_DSMIWDCTCIGAGR_			0	0	0	00;GPMAWsp|P02751|FINC_HUMANFibronectinOS=HomosapiensGN=FN1PE=1SV=4	00;GPMAWsp|P02751|FINC_HUMANFibronectinOS=HomosapiensGN=FN1PE=1SV=4	00;GPMAWsp|P02751|FINC_HUMANFibronectinOS=HomosapiensGN=FN1PE=1SV=4	MSMS	FNcont	821.346	2	821.345	1640.67	NaN	NaN	NaN	NaN	NaN	NaN	NaN	NaN	46.662	1	46.662	46.162	47.162	0								0	0	0	8.0446e-11	1	9674	229.53	229.53	1
DSMIWDCTCIGAGR	14	Unmodified	_DSMIWDCTCIGAGR_			0	0	0	00;GPMAWsp|P02751|FINC_HUMANFibronectinOS=HomosapiensGN=FN1PE=1SV=4	00;GPMAWsp|P02751|FINC_HUMANFibronectinOS=HomosapiensGN=FN1PE=1SV=4	00;GPMAWsp|P02751|FINC_HUMANFibronectinOS=HomosapiensGN=FN1PE=1SV=4	MSMS	FNcont	821.345	2	821.345	1640.67	NaN	NaN	NaN	NaN	NaN	NaN	NaN	NaN	47.708	1	47.708	47.208	48.208	0								0	0	0	7.3566e-11	1	9907	238.73	238.73	1
DSMIWDCTCIGAGR	14	Unmodified	_DSMIWDCTCIGAGR_			0	0	0	00;GPMAWsp|P02751|FINC_HUMANFibronectinOS=HomosapiensGN=FN1PE=1SV=4	00;GPMAWsp|P02751|FINC_HUMANFibronectinOS=HomosapiensGN=FN1PE=1SV=4	00;GPMAWsp|P02751|FINC_HUMANFibronectinOS=HomosapiensGN=FN1PE=1SV=4	MSMS	FNcont	821.345	2	821.345	1640.67	NaN	NaN	NaN	NaN	NaN	NaN	NaN	NaN	48.749	1	48.749	48.249	49.249	0								0	0	0	3.026e-07	1	10139	224.75	224.75	1
DSMIWDCTCIGAGR	14	Unmodified	_DSMIWDCTCIGAGR_			0	0	0	00;GPMAWsp|P02751|FINC_HUMANFibronectinOS=HomosapiensGN=FN1PE=1SV=4	00;GPMAWsp|P02751|FINC_HUMANFibronectinOS=HomosapiensGN=FN1PE=1SV=4	00;GPMAWsp|P02751|FINC_HUMANFibronectinOS=HomosapiensGN=FN1PE=1SV=4	MSMS	FNcont	821.345	2	821.345	1640.67	NaN	NaN	NaN	NaN	NaN	NaN	NaN	NaN	49.795	1	49.795	49.295	50.295	0								0	0	0	7.7932e-11	1	10372	224.75	224.75	1
DSMIWDCTCIGAGR	14	Unmodified	_DSMIWDCTCIGAGR_			0	0	0	00;GPMAWsp|P02751|FINC_HUMANFibronectinOS=HomosapiensGN=FN1PE=1SV=4	00;GPMAWsp|P02751|FINC_HUMANFibronectinOS=HomosapiensGN=FN1PE=1SV=4	00;GPMAWsp|P02751|FINC_HUMANFibronectinOS=HomosapiensGN=FN1PE=1SV=4	MSMS	FNcont	821.346	2	821.345	1640.67	NaN	NaN	NaN	NaN	NaN	NaN	NaN	NaN	50.837	1	50.837	50.337	51.337	0								0	0	0	1.4467e-06	1	10604	183.57	183.57	1
DSMIWDCTCIGAGR	14	Unmodified	_DSMIWDCTCIGAGR_			0	0	0	00;GPMAWsp|P02751|FINC_HUMANFibronectinOS=HomosapiensGN=FN1PE=1SV=4	00;GPMAWsp|P02751|FINC_HUMANFibronectinOS=HomosapiensGN=FN1PE=1SV=4	00;GPMAWsp|P02751|FINC_HUMANFibronectinOS=HomosapiensGN=FN1PE=1SV=4	MSMS	FNcont	821.344	2	821.345	1640.67	NaN	NaN	NaN	NaN	NaN	NaN	NaN	NaN	51.896	1	51.896	51.396	52.396	0								0	0	0	1.9347e-06	1	10840	167.12	167.12	1
DSMIWDCTCIGAGR	14	Unmodified	_DSMIWDCTCIGAGR_			0	0	0	00;GPMAWsp|P02751|FINC_HUMANFibronectinOS=HomosapiensGN=FN1PE=1SV=4	00;GPMAWsp|P02751|FINC_HUMANFibronectinOS=HomosapiensGN=FN1PE=1SV=4	00;GPMAWsp|P02751|FINC_HUMANFibronectinOS=HomosapiensGN=FN1PE=1SV=4	MSMS	FNcont	821.345	2	821.345	1640.67	NaN	NaN	NaN	NaN	NaN	NaN	NaN	NaN	52.947	1	52.947	52.447	53.447	0								0	0	0	8.4663e-07	1	11074	202.56	202.56	1
DSMIWDCTCIGAGR	14	Unmodified	_DSMIWDCTCIGAGR_			0	0	0	00;GPMAWsp|P02751|FINC_HUMANFibronectinOS=HomosapiensGN=FN1PE=1SV=4	00;GPMAWsp|P02751|FINC_HUMANFibronectinOS=HomosapiensGN=FN1PE=1SV=4	00;GPMAWsp|P02751|FINC_HUMANFibronectinOS=HomosapiensGN=FN1PE=1SV=4	MSMS	FNcont	821.345	2	821.345	1640.67	NaN	NaN	NaN	NaN	NaN	NaN	NaN	NaN	57.324	1	57.324	56.824	57.824	0								0	0	0	1.8472e-06	1	12050	173.28	173.28	1
DSMIWDCTCIGAGR	14	Unmodified	_DSMIWDCTCIGAGR_			0	0	0	00;GPMAWsp|P02751|FINC_HUMANFibronectinOS=HomosapiensGN=FN1PE=1SV=4	00;GPMAWsp|P02751|FINC_HUMANFibronectinOS=HomosapiensGN=FN1PE=1SV=4	00;GPMAWsp|P02751|FINC_HUMANFibronectinOS=HomosapiensGN=FN1PE=1SV=4	MSMS	FNcont	821.346	2	821.345	1640.67	NaN	NaN	NaN	NaN	NaN	NaN	NaN	NaN	58.413	1	58.413	57.913	58.913	0								0	0	0	1.2084e-06	1	12291	190.57	190.57	1
DSMIWDCTCIGAGR	14	Unmodified	_DSMIWDCTCIGAGR_			0	0	0	00;GPMAWsp|P02751|FINC_HUMANFibronectinOS=HomosapiensGN=FN1PE=1SV=4	00;GPMAWsp|P02751|FINC_HUMANFibronectinOS=HomosapiensGN=FN1PE=1SV=4	00;GPMAWsp|P02751|FINC_HUMANFibronectinOS=HomosapiensGN=FN1PE=1SV=4	MSMS	FNcont	821.345	2	821.345	1640.67	NaN	NaN	NaN	NaN	NaN	NaN	NaN	NaN	59.504	1	59.504	59.004	60.004	0								0	0	0	2.5099e-06	1	12534	167.12	167.12	1
DSMIWDCTCIGAGR	14	Unmodified	_DSMIWDCTCIGAGR_			0	0	0	00;GPMAWsp|P02751|FINC_HUMANFibronectinOS=HomosapiensGN=FN1PE=1SV=4	00;GPMAWsp|P02751|FINC_HUMANFibronectinOS=HomosapiensGN=FN1PE=1SV=4	00;GPMAWsp|P02751|FINC_HUMANFibronectinOS=HomosapiensGN=FN1PE=1SV=4	MSMS	FNcont	821.344	2	821.345	1640.67	NaN	NaN	NaN	NaN	NaN	NaN	NaN	NaN	60.585	1	60.585	60.085	61.085	0								0	0	0	2.506e-06	1	12775	158.47	158.47	1
DSMIWDCTCIGAGR	14	Unmodified	_DSMIWDCTCIGAGR_			0	0	0	00;GPMAWsp|P02751|FINC_HUMANFibronectinOS=HomosapiensGN=FN1PE=1SV=4	00;GPMAWsp|P02751|FINC_HUMANFibronectinOS=HomosapiensGN=FN1PE=1SV=4	00;GPMAWsp|P02751|FINC_HUMANFibronectinOS=HomosapiensGN=FN1PE=1SV=4	MSMS	FNcont	821.345	2	821.345	1640.67	NaN	NaN	NaN	NaN	NaN	NaN	NaN	NaN	61.667	1	61.667	61.167	62.167	0								0	0	0	2.5453e-06	1	13016	172.56	172.56	1
DSMIWDCTCIGAGR	14	Unmodified	_DSMIWDCTCIGAGR_			0	0	0	00;GPMAWsp|P02751|FINC_HUMANFibronectinOS=HomosapiensGN=FN1PE=1SV=4	00;GPMAWsp|P02751|FINC_HUMANFibronectinOS=HomosapiensGN=FN1PE=1SV=4	00;GPMAWsp|P02751|FINC_HUMANFibronectinOS=HomosapiensGN=FN1PE=1SV=4	MSMS	FNcont	821.345	2	821.345	1640.67	NaN	NaN	NaN	NaN	NaN	NaN	NaN	NaN	63.794	1	63.794	63.294	64.294	0								0	0	0	1.7833e-06	1	13490	175.34	175.34	1
DSMIWDCTCIGAGR	14	Unmodified	_DSMIWDCTCIGAGR_			0	0	0	00;GPMAWsp|P02751|FINC_HUMANFibronectinOS=HomosapiensGN=FN1PE=1SV=4	00;GPMAWsp|P02751|FINC_HUMANFibronectinOS=HomosapiensGN=FN1PE=1SV=4	00;GPMAWsp|P02751|FINC_HUMANFibronectinOS=HomosapiensGN=FN1PE=1SV=4	MSMS	FNcont	821.345	2	821.345	1640.67	NaN	NaN	NaN	NaN	NaN	NaN	NaN	NaN	64.874	1	64.874	64.374	65.374	0								0	0	0	2.6923e-06	1	13731	167.09	167.09	1
DSMIWDCTCIGAGR	14	Unmodified	_DSMIWDCTCIGAGR_			0	0	0	00;GPMAWsp|P02751|FINC_HUMANFibronectinOS=HomosapiensGN=FN1PE=1SV=4	00;GPMAWsp|P02751|FINC_HUMANFibronectinOS=HomosapiensGN=FN1PE=1SV=4	00;GPMAWsp|P02751|FINC_HUMANFibronectinOS=HomosapiensGN=FN1PE=1SV=4	MSMS	FNcont	821.345	2	821.345	1640.67	NaN	NaN	NaN	NaN	NaN	NaN	NaN	NaN	65.911	1	65.911	65.411	66.411	0								0	0	0	2.6515e-06	1	13962	169.58	169.58	1
DSMIWDCTCIGAGR	14	Unmodified	_DSMIWDCTCIGAGR_			0	0	0	00;GPMAWsp|P02751|FINC_HUMANFibronectinOS=HomosapiensGN=FN1PE=1SV=4	00;GPMAWsp|P02751|FINC_HUMANFibronectinOS=HomosapiensGN=FN1PE=1SV=4	00;GPMAWsp|P02751|FINC_HUMANFibronectinOS=HomosapiensGN=FN1PE=1SV=4	MSMS	FNcont	821.345	2	821.345	1640.67	NaN	NaN	NaN	NaN	NaN	NaN	NaN	NaN	66.948	1	66.948	66.448	67.448	0								0	0	0	2.6515e-06	1	14193	169.58	169.58	1
DSMIWDCTCIGAGR	14	Unmodified	_DSMIWDCTCIGAGR_			0	0	0	00;GPMAWsp|P02751|FINC_HUMANFibronectinOS=HomosapiensGN=FN1PE=1SV=4	00;GPMAWsp|P02751|FINC_HUMANFibronectinOS=HomosapiensGN=FN1PE=1SV=4	00;GPMAWsp|P02751|FINC_HUMANFibronectinOS=HomosapiensGN=FN1PE=1SV=4	MSMS	FNcont	821.345	2	821.345	1640.67	NaN	NaN	NaN	NaN	NaN	NaN	NaN	NaN	67.963	1	67.963	67.463	68.463	0								0	0	0	0.0026345	1	14418	134.75	134.75	1
DSMIWDCTCIGAGR	14	Unmodified	_DSMIWDCTCIGAGR_			0	0	0	00;GPMAWsp|P02751|FINC_HUMANFibronectinOS=HomosapiensGN=FN1PE=1SV=4	00;GPMAWsp|P02751|FINC_HUMANFibronectinOS=HomosapiensGN=FN1PE=1SV=4	00;GPMAWsp|P02751|FINC_HUMANFibronectinOS=HomosapiensGN=FN1PE=1SV=4	MSMS	FNcont	821.345	2	821.345	1640.67	NaN	NaN	NaN	NaN	NaN	NaN	NaN	NaN	68.962	1	68.962	68.462	69.462	0								0	0	0	0.0028267	1	14614	128.81	128.81	1
DTLTSRPAQGVVTTLENVSPPR	22	Unmodified	_DTLTSRPAQGVVTTLENVSPPR_			0	0	1	00;GPMAWsp|P02751|FINC_HUMANFibronectinOS=HomosapiensGN=FN1PE=1SV=4	00;GPMAWsp|P02751|FINC_HUMANFibronectinOS=HomosapiensGN=FN1PE=1SV=4	00;GPMAWsp|P02751|FINC_HUMANFibronectinOS=HomosapiensGN=FN1PE=1SV=4	MULTI-MSMS	FNcont	780.418	3	780.084	2337.23	68977.4	-0.29023	-0.00022641	-0.080913	-6.3119e-05	-0.37115	-0.00028953	780.418	44.09	1.5753	44.09	43.38	44.955	0					186	37	6	0	0	0	3.7126e-32	2	8983	270.95	263.33	1	598240000
DTLTSRPAQGVVTTLENVSPPR	22	Unmodified	_DTLTSRPAQGVVTTLENVSPPR_			0	0	1	00;GPMAWsp|P02751|FINC_HUMANFibronectinOS=HomosapiensGN=FN1PE=1SV=4	00;GPMAWsp|P02751|FINC_HUMANFibronectinOS=HomosapiensGN=FN1PE=1SV=4	00;GPMAWsp|P02751|FINC_HUMANFibronectinOS=HomosapiensGN=FN1PE=1SV=4	MULTI-MSMS	FNcont	1169.62	2	1169.62	2337.23	57571	-0.59504	-0.00069597	-0.29838	-0.000349	-0.89342	-0.001045	1170.12	44.083	0.78838	44.083	43.8	44.588	0					53	18	5	0	0	0	8.5603e-23	1	9057	262.5	248.42	1	33500000
DTLTSRPAQGVVTTLENVSPPRR	23	Unmodified	_DTLTSRPAQGVVTTLENVSPPRR_			0	0	2	00;GPMAWsp|P02751|FINC_HUMANFibronectinOS=HomosapiensGN=FN1PE=1SV=4	00;GPMAWsp|P02751|FINC_HUMANFibronectinOS=HomosapiensGN=FN1PE=1SV=4	00;GPMAWsp|P02751|FINC_HUMANFibronectinOS=HomosapiensGN=FN1PE=1SV=4	MULTI-MSMS	FNcont	624.591	4	624.34	2493.33	75638.6	-0.75824	-0.0004734	0.12751	7.9607e-05	-0.63073	-0.00039379	624.591	39.579	1.9881	39.579	38.649	40.637	0					240	42	8	0	0	0	5.1838e-23	2	8153	263.02	263.02	1	665270000
DTLTSRPAQGVVTTLENVSPPRR	23	Unmodified	_DTLTSRPAQGVVTTLENVSPPRR_			0	0	2	00;GPMAWsp|P02751|FINC_HUMANFibronectinOS=HomosapiensGN=FN1PE=1SV=4	00;GPMAWsp|P02751|FINC_HUMANFibronectinOS=HomosapiensGN=FN1PE=1SV=4	00;GPMAWsp|P02751|FINC_HUMANFibronectinOS=HomosapiensGN=FN1PE=1SV=4	MULTI-MSMS	FNcont	832.452	3	832.117	2493.33	66819	-0.64951	-0.00054047	-0.080006	-6.6574e-05	-0.72951	-0.00060704	832.452	39.569	1.9768	39.569	38.705	40.682	-7.1054e-15					176	41	7	0	0	0	9.2183e-10	2	8174	167.59	167.59	1	285820000
DTLTSRPAQGVVTTLENVSPPRR	23	Unmodified	_DTLTSRPAQGVVTTLENVSPPRR_			0	0	2	00;GPMAWsp|P02751|FINC_HUMANFibronectinOS=HomosapiensGN=FN1PE=1SV=4	00;GPMAWsp|P02751|FINC_HUMANFibronectinOS=HomosapiensGN=FN1PE=1SV=4	00;GPMAWsp|P02751|FINC_HUMANFibronectinOS=HomosapiensGN=FN1PE=1SV=4	MULTI-MSMS	FNcont	499.874	5	499.673	2493.33	88104.8	-1.013	-0.00050617	0.39456	0.00019715	-0.61845	-0.00030902	499.673	39.537	0.85707	39.537	39.037	39.894	0					39	17	3	0	0	0	1.5534e-05	1	8036	124.86	124.86	1	6997900
DTLTSRPAQGVVTTLENVSPPRR	23	Unmodified	_DTLTSRPAQGVVTTLENVSPPRR_			0	0	2	00;GPMAWsp|P02751|FINC_HUMANFibronectinOS=HomosapiensGN=FN1PE=1SV=4	00;GPMAWsp|P02751|FINC_HUMANFibronectinOS=HomosapiensGN=FN1PE=1SV=4	00;GPMAWsp|P02751|FINC_HUMANFibronectinOS=HomosapiensGN=FN1PE=1SV=4	MULTI-MSMS	FNcont	624.59	4	624.34	2493.33	78231.5	-0.45192	-0.00028215	0.64567	0.00040312	0.19375	0.00012097	624.34	41.073	0.66253	41.073	40.87	41.533	0					33	13	3	0	0	0	0.0040194	2	8433	93.583	93.583	1	992760
DVWGIEGPIDAAFTR	15	Unmodified	_DVWGIEGPIDAAFTR_			0	0	0	CON__Q3ZBS7	CON__Q3ZBS7	CON__Q3ZBS7	MULTI-MSMS	FNcont	823.912	2	823.912	1645.81	68562.9	0.022105	1.8213e-05	0.21287	0.00017538	0.23497	0.0001936	823.912	56.61	0.57199	56.61	56.339	56.911	0					35	11	5	0	0	0	1.0158e-09	1	11888	184.87	176.98	1	40123000
DYQELMNTK	9	Unmodified	_DYQELMNTK_			0	0	0	CON__P04264	CON__P04264	CON__P04264	MULTI-MSMS	FNcont	571.263	2	571.263	1140.51	83195.2	-0.96888	-0.00055349	0.77217	0.00044111	-0.19671	-0.00011237	571.264	29.357	0.44708	29.357	29.086	29.533	3.5527e-15					22	9	3	0	0	0	2.3473e-08	1	5821	194.22	103.85	1	1419200
EATIPGHLNSYTIK	14	Unmodified	_EATIPGHLNSYTIK_			0	0	0	00;GPMAWsp|P02751|FINC_HUMANFibronectinOS=HomosapiensGN=FN1PE=1SV=4	00;GPMAWsp|P02751|FINC_HUMANFibronectinOS=HomosapiensGN=FN1PE=1SV=4	00;GPMAWsp|P02751|FINC_HUMANFibronectinOS=HomosapiensGN=FN1PE=1SV=4	MULTI-MSMS	FNcont	515.275	3	515.275	1542.8	83835.2	-1.0688	-0.00055075	0.040113	2.0669e-05	-1.0287	-0.00053008	515.275	29.654	0.61926	29.654	29.389	30.008	0					41	13	4	0	0	0	0.0024606	1	5873	99.834	97.2	1	64524000
EATIPGHLNSYTIK	14	Unmodified	_EATIPGHLNSYTIK_			0	0	0	00;GPMAWsp|P02751|FINC_HUMANFibronectinOS=HomosapiensGN=FN1PE=1SV=4	00;GPMAWsp|P02751|FINC_HUMANFibronectinOS=HomosapiensGN=FN1PE=1SV=4	00;GPMAWsp|P02751|FINC_HUMANFibronectinOS=HomosapiensGN=FN1PE=1SV=4	MULTI-MSMS	FNcont	772.409	2	772.409	1542.8	70123.5	-0.64545	-0.00049855	0.077299	5.9707e-05	-0.56815	-0.00043885	772.409	29.663	0.57209	29.663	29.436	30.008	3.5527e-15					30	12	4	0	0	0	2.1721e-09	1	5876	202.18	188.82	1	27501000
ECEEIIR	7	Unmodified	_ECEEIIR_			0	0	0	CON__P02676	CON__P02676	CON__P02676	MSMS	FNcont	474.726	2	474.726	947.438	NaN	NaN	NaN	NaN	NaN	NaN	NaN	NaN	17.443	1	17.443	16.943	17.943	0								0	0	0	0.02128	1	3192	69.383	63.904	1
EESPLLIGQQSTVSDVPR	18	Unmodified	_EESPLLIGQQSTVSDVPR_			0	0	0	00;GPMAWsp|P02751|FINC_HUMANFibronectinOS=HomosapiensGN=FN1PE=1SV=4	00;GPMAWsp|P02751|FINC_HUMANFibronectinOS=HomosapiensGN=FN1PE=1SV=4	00;GPMAWsp|P02751|FINC_HUMANFibronectinOS=HomosapiensGN=FN1PE=1SV=4	MULTI-MSMS	FNcont	978.007	2	978.008	1954	62630.4	-0.37826	-0.00036994	0.097538	9.5393e-05	-0.28072	-0.00027455	978.008	40.894	1.1292	40.894	40.444	41.573	0					119	23	7	0	0	0	2.383e-15	1	8332	222.1	222.1	1	167960000
EEVVTVGNSVNEGLNQPTDDSCFDPYTVSHYAVGDEWER	39	Unmodified	_EEVVTVGNSVNEGLNQPTDDSCFDPYTVSHYAVGDEWER_			0	0	0	00;GPMAWsp|P02751|FINC_HUMANFibronectinOS=HomosapiensGN=FN1PE=1SV=4	00;GPMAWsp|P02751|FINC_HUMANFibronectinOS=HomosapiensGN=FN1PE=1SV=4	00;GPMAWsp|P02751|FINC_HUMANFibronectinOS=HomosapiensGN=FN1PE=1SV=4	MULTI-MSMS	FNcont	1104.99	4	1104.49	4413.92	58017.6	-0.39181	-0.00043274	-0.37074	-0.00040948	-0.76255	-0.00084223	1104.99	52.991	0.89058	52.991	52.775	53.666	0					80	18	9	0	0	0	3.6494e-16	1	11084	229.44	229.44	1	87305000
EEVVTVGNSVNEGLNQPTDDSCFDPYTVSHYAVGDEWER	39	Unmodified	_EEVVTVGNSVNEGLNQPTDDSCFDPYTVSHYAVGDEWER_			0	0	0	00;GPMAWsp|P02751|FINC_HUMANFibronectinOS=HomosapiensGN=FN1PE=1SV=4	00;GPMAWsp|P02751|FINC_HUMANFibronectinOS=HomosapiensGN=FN1PE=1SV=4	00;GPMAWsp|P02751|FINC_HUMANFibronectinOS=HomosapiensGN=FN1PE=1SV=4	MULTI-MSMS	FNcont	1472.98	3	1472.32	4413.92	50009.3	-0.45525	-0.00067028	-0.43171	-0.00063561	-0.88696	-0.0013059	1472.98	52.991	0.7964	52.991	52.775	53.572	0					73	16	9	0	0	0	1.0792e-23	3	11085	264.83	264.83	1	77023000
EIETYHNLLEGGQEDFESSGAGK	23	Unmodified	_EIETYHNLLEGGQEDFESSGAGK_			0	0	0	CON__P35527	CON__P35527	CON__P35527	MULTI-MSMS	FNcont	837.716	3	837.382	2509.12	68395.8	-0.43655	-0.00036556	0.15543	0.00013016	-0.28112	-0.0002354	837.717	40.386	0.52944	40.386	40.153	40.682	0					24	10	4	0	0	0	1.3105e-05	1	8280	131.82	131.82	1	2322500
EINLAPDSSSVVVSGLMVATK	21	Oxidation (M)	_EINLAPDSSSVVVSGLM(ox)VATK_	EINLAPDSSSVVVSGLM(1)VATK	EINLAPDSSSVVVSGLM(114.06)VATK	0	1	0	00;GPMAWsp|P02751|FINC_HUMANFibronectinOS=HomosapiensGN=FN1PE=1SV=4	00;GPMAWsp|P02751|FINC_HUMANFibronectinOS=HomosapiensGN=FN1PE=1SV=4	00;GPMAWsp|P02751|FINC_HUMANFibronectinOS=HomosapiensGN=FN1PE=1SV=4	MULTI-MSMS	FNcont	1067.06	2	1067.06	2132.1	58718.9	-0.50184	-0.00053549	-0.53847	-0.00057458	-1.0403	-0.0011101	1067.06	50.776	0.95362	50.776	50.383	51.337	-7.1054e-15					77	19	5	0	0	0	2.2408e-05	1	10555	114.06	114.06	1	15326000
EINLAPDSSSVVVSGLMVATK	21	Oxidation (M)	_EINLAPDSSSVVVSGLM(ox)VATK_	EINLAPDSSSVVVSGLM(1)VATK	EINLAPDSSSVVVSGLM(117.22)VATK	0	1	0	00;GPMAWsp|P02751|FINC_HUMANFibronectinOS=HomosapiensGN=FN1PE=1SV=4	00;GPMAWsp|P02751|FINC_HUMANFibronectinOS=HomosapiensGN=FN1PE=1SV=4	00;GPMAWsp|P02751|FINC_HUMANFibronectinOS=HomosapiensGN=FN1PE=1SV=4	MULTI-MSMS	FNcont	711.708	3	711.708	2132.1	73254	-0.2843	-0.00020234	-0.24179	-0.00017209	-0.5261	-0.00037443	712.043	50.835	0.85707	50.835	50.479	51.337	0					54	17	4	0	0	0	1.9115e-05	1	10571	117.22	117.22	1	5215400
EINLAPDSSSVVVSGLMVATK	21	Unmodified	_EINLAPDSSSVVVSGLMVATK_			0	0	0	00;GPMAWsp|P02751|FINC_HUMANFibronectinOS=HomosapiensGN=FN1PE=1SV=4	00;GPMAWsp|P02751|FINC_HUMANFibronectinOS=HomosapiensGN=FN1PE=1SV=4	00;GPMAWsp|P02751|FINC_HUMANFibronectinOS=HomosapiensGN=FN1PE=1SV=4	MULTI-MSMS	FNcont	1059.56	2	1059.06	2116.11	60418.4	-0.35906	-0.00038027	-0.083778	-8.8726e-05	-0.44284	-0.00046899	1059.56	54.121	1.7488	54.121	53.899	55.648	7.1054e-15					161	35	7	0	0	0	1.6799e-09	2	11325	219.03	219.03	1	901340000
EINLAPDSSSVVVSGLMVATK	21	Unmodified	_EINLAPDSSSVVVSGLMVATK_			0	0	0	00;GPMAWsp|P02751|FINC_HUMANFibronectinOS=HomosapiensGN=FN1PE=1SV=4	00;GPMAWsp|P02751|FINC_HUMANFibronectinOS=HomosapiensGN=FN1PE=1SV=4	00;GPMAWsp|P02751|FINC_HUMANFibronectinOS=HomosapiensGN=FN1PE=1SV=4	MULTI-MSMS	FNcont	706.711	3	706.377	2116.11	72975.6	-0.12256	-8.6571e-05	-0.085348	-6.0288e-05	-0.2079	-0.00014686	706.711	54.121	1.6053	54.121	53.949	55.554	0					92	32	4	0	0	0	9.8645e-16	2	11334	229.97	229.97	1	223470000
EINLAPDSSSVVVSGLMVATK	21	Unmodified	_EINLAPDSSSVVVSGLMVATK_			0	0	0	00;GPMAWsp|P02751|FINC_HUMANFibronectinOS=HomosapiensGN=FN1PE=1SV=4	00;GPMAWsp|P02751|FINC_HUMANFibronectinOS=HomosapiensGN=FN1PE=1SV=4	00;GPMAWsp|P02751|FINC_HUMANFibronectinOS=HomosapiensGN=FN1PE=1SV=4	MULTI-MSMS	FNcont	1059.57	2	1059.06	2116.11	59418.4	-0.2983	-0.00031592	0.60149	0.00063702	0.30319	0.0003211	1059.06	56.114	1.1707	56.114	55.599	56.769	-7.1054e-15					64	23	4	0	0	0	0.0057129	1	11806	125.98	125.98	1	6528600
EINLAPDSSSVVVSGLMVATK	21	Unmodified	_EINLAPDSSSVVVSGLMVATK_			0	0	0	00;GPMAWsp|P02751|FINC_HUMANFibronectinOS=HomosapiensGN=FN1PE=1SV=4	00;GPMAWsp|P02751|FINC_HUMANFibronectinOS=HomosapiensGN=FN1PE=1SV=4	00;GPMAWsp|P02751|FINC_HUMANFibronectinOS=HomosapiensGN=FN1PE=1SV=4	MULTI-MSMS	FNcont	1059.56	2	1059.06	2116.11	59247.8	-0.26038	-0.00027576	0.48438	0.00051299	0.224	0.00023723	1060.07	56.702	1.2427	56.702	56.388	57.631	-7.1054e-15					74	25	5	0	0	0	0.0077797	1	12061	117.18	117.18	1	11079000
EINLAPDSSSVVVSGLMVATK	21	Unmodified	_EINLAPDSSSVVVSGLMVATK_			0	0	0	00;GPMAWsp|P02751|FINC_HUMANFibronectinOS=HomosapiensGN=FN1PE=1SV=4	00;GPMAWsp|P02751|FINC_HUMANFibronectinOS=HomosapiensGN=FN1PE=1SV=4	00;GPMAWsp|P02751|FINC_HUMANFibronectinOS=HomosapiensGN=FN1PE=1SV=4	MULTI-MSMS	FNcont	1059.56	2	1059.06	2116.11	59870.4	0.36825	0.00039	-0.020676	-2.1897e-05	0.34758	0.0003681	1059.06	68.139	12.154	68.139	57.848	70.002	0					1402	432	4	0	0	0	0.00237	15	13029	132.84	132.84	1	32290000
EINLAPDSSSVVVSGLMVATK	21	Unmodified	_EINLAPDSSSVVVSGLMVATK_			0	0	0	00;GPMAWsp|P02751|FINC_HUMANFibronectinOS=HomosapiensGN=FN1PE=1SV=4	00;GPMAWsp|P02751|FINC_HUMANFibronectinOS=HomosapiensGN=FN1PE=1SV=4	00;GPMAWsp|P02751|FINC_HUMANFibronectinOS=HomosapiensGN=FN1PE=1SV=4	MSMS	FNcont	706.377	3	706.377	2116.11	NaN	NaN	NaN	NaN	NaN	NaN	NaN	NaN	66.593	1	66.593	66.093	67.093	0								0	0	0	0.01061	1	14114	99.407	99.407	1
EINLAPDSSSVVVSGLMVATK	21	Unmodified	_EINLAPDSSSVVVSGLMVATK_			0	0	0	00;GPMAWsp|P02751|FINC_HUMANFibronectinOS=HomosapiensGN=FN1PE=1SV=4	00;GPMAWsp|P02751|FINC_HUMANFibronectinOS=HomosapiensGN=FN1PE=1SV=4	00;GPMAWsp|P02751|FINC_HUMANFibronectinOS=HomosapiensGN=FN1PE=1SV=4	MSMS	FNcont	706.377	3	706.377	2116.11	NaN	NaN	NaN	NaN	NaN	NaN	NaN	NaN	67.645	1	67.645	67.145	68.145	0								0	0	0	0.046661	1	14348	45.047	45.047	1
EINLAPDSSSVVVSGLMVATKYEVSVYALK	30	Unmodified	_EINLAPDSSSVVVSGLMVATKYEVSVYALK_			0	0	1	00;GPMAWsp|P02751|FINC_HUMANFibronectinOS=HomosapiensGN=FN1PE=1SV=4	00;GPMAWsp|P02751|FINC_HUMANFibronectinOS=HomosapiensGN=FN1PE=1SV=4	00;GPMAWsp|P02751|FINC_HUMANFibronectinOS=HomosapiensGN=FN1PE=1SV=4	MULTI-MSMS	FNcont	1057.9	3	1057.23	3168.66	60128.1	-0.14439	-0.00015266	1.1105	0.001174	0.96609	0.0010214	1057.56	58.518	1.7276	58.518	58.285	60.012	0					123	34	7	0	0	0	7.2386e-10	2	12301	167.88	167.88	1	62791000
EINLAPDSSSVVVSGLMVATKYEVSVYALK	30	Unmodified	_EINLAPDSSSVVVSGLMVATKYEVSVYALK_			0	0	1	00;GPMAWsp|P02751|FINC_HUMANFibronectinOS=HomosapiensGN=FN1PE=1SV=4	00;GPMAWsp|P02751|FINC_HUMANFibronectinOS=HomosapiensGN=FN1PE=1SV=4	00;GPMAWsp|P02751|FINC_HUMANFibronectinOS=HomosapiensGN=FN1PE=1SV=4	MULTI-MSMS	FNcont	793.674	4	793.173	3168.66	69877.7	0.14106	0.00011189	0.94197	0.00074715	1.083	0.00085904	793.425	58.564	0.3456	58.564	58.334	58.68	0					23	6	5	0	0	0	4.1405e-06	1	12316	148.76	148.76	1	2637600
EINLAPDSSSVVVSGLMVATKYEVSVYALK	30	Unmodified	_EINLAPDSSSVVVSGLMVATKYEVSVYALK_			0	0	1	00;GPMAWsp|P02751|FINC_HUMANFibronectinOS=HomosapiensGN=FN1PE=1SV=4	00;GPMAWsp|P02751|FINC_HUMANFibronectinOS=HomosapiensGN=FN1PE=1SV=4	00;GPMAWsp|P02751|FINC_HUMANFibronectinOS=HomosapiensGN=FN1PE=1SV=4	MULTI-MSMS	FNcont	1057.9	3	1057.23	3168.66	59966.2	0.5523	0.00058391	0.35561	0.00037597	0.90791	0.00095987	1057.56	68.067	0.40928	68.067	67.937	68.346	0					14	12	2	0	0	0	0.0052198	1	14446	86.543	86.543	1	8791400
EKTGPMKEINLAPDSSSVVVSGLMVATK	28	Unmodified	_EKTGPMKEINLAPDSSSVVVSGLMVATK_			0	0	2	00;GPMAWsp|P02751|FINC_HUMANFibronectinOS=HomosapiensGN=FN1PE=1SV=4	00;GPMAWsp|P02751|FINC_HUMANFibronectinOS=HomosapiensGN=FN1PE=1SV=4	00;GPMAWsp|P02751|FINC_HUMANFibronectinOS=HomosapiensGN=FN1PE=1SV=4	MULTI-MSMS	FNcont	722.883	4	722.883	2887.5	70003.1	-0.71507	-0.00051691	0.33086	0.00023917	-0.38422	-0.00027774	723.134	47.051	1.3492	47.051	46.68	48.029	0					138	27	7	0	0	0	9.2511e-16	1	9728	224.21	224.21	1	39277000
EKTGPMKEINLAPDSSSVVVSGLMVATK	28	Unmodified	_EKTGPMKEINLAPDSSSVVVSGLMVATK_			0	0	2	00;GPMAWsp|P02751|FINC_HUMANFibronectinOS=HomosapiensGN=FN1PE=1SV=4	00;GPMAWsp|P02751|FINC_HUMANFibronectinOS=HomosapiensGN=FN1PE=1SV=4	00;GPMAWsp|P02751|FINC_HUMANFibronectinOS=HomosapiensGN=FN1PE=1SV=4	MULTI-MSMS	FNcont	963.842	3	963.508	2887.5	62481.3	-0.72275	-0.00069637	0.13513	0.0001302	-0.58761	-0.00056617	963.843	47.061	0.95851	47.061	46.68	47.638	0					79	19	6	0	0	0	0.0052871	1	9742	86.304	86.304	1	5782600
EKTGPMKEINLAPDSSSVVVSGLMVATK	28	Oxidation (M)	_EKTGPM(ox)KEINLAPDSSSVVVSGLMVATK_	EKTGPM(0.985)KEINLAPDSSSVVVSGLM(0.015)VATK	EKTGPM(18.16)KEINLAPDSSSVVVSGLM(-18.16)VATK	0	1	2	00;GPMAWsp|P02751|FINC_HUMANFibronectinOS=HomosapiensGN=FN1PE=1SV=4	00;GPMAWsp|P02751|FINC_HUMANFibronectinOS=HomosapiensGN=FN1PE=1SV=4	00;GPMAWsp|P02751|FINC_HUMANFibronectinOS=HomosapiensGN=FN1PE=1SV=4	MULTI-MSMS	FNcont	727.132	4	726.882	2903.5	71912.8	-0.70386	-0.00051162	0.13747	9.9922e-05	-0.56639	-0.0004117	727.133	47.136	0.77442	47.136	46.814	47.589	0					71	15	6	0	0	0	0.010231	1	9751	69.782	69.782	2	4009800
ELKSDKGHK	9	Unmodified	_ELKSDKGHK_			0	0	2	CON__Q2UVX4	CON__Q2UVX4	CON__Q2UVX4	MULTI-MSMS	FNcont	521.287	2	521.288	1040.56	88143.1	-1.226	-0.00063911	0.36479	0.00019016	-0.86123	-0.00044895	521.288	11.515	0.54613	11.515	11.393	11.939	0					24	14	3	0	0	0	0.052466	1	1888	23.042	23.042	1	6554900
ESKPLTAQQTTK	12	Unmodified	_ESKPLTAQQTTK_			0	0	1	00;GPMAWsp|P02751|FINC_HUMANFibronectinOS=HomosapiensGN=FN1PE=1SV=4	00;GPMAWsp|P02751|FINC_HUMANFibronectinOS=HomosapiensGN=FN1PE=1SV=4	00;GPMAWsp|P02751|FINC_HUMANFibronectinOS=HomosapiensGN=FN1PE=1SV=4	MULTI-MSMS	FNcont	444.577	3	444.577	1330.71	91081.4	-1.3984	-0.00062171	0.019076	8.4809e-06	-1.3793	-0.00061322	444.577	8.7191	1.1903	8.7191	8.6619	9.8522	0					207	72	3	0	0	0	0.0055373	2	1300	92.856	79.422	1	1254200000
ESKPLTAQQTTK	12	Unmodified	_ESKPLTAQQTTK_			0	0	1	00;GPMAWsp|P02751|FINC_HUMANFibronectinOS=HomosapiensGN=FN1PE=1SV=4	00;GPMAWsp|P02751|FINC_HUMANFibronectinOS=HomosapiensGN=FN1PE=1SV=4	00;GPMAWsp|P02751|FINC_HUMANFibronectinOS=HomosapiensGN=FN1PE=1SV=4	MULTI-MSMS	FNcont	666.362	2	666.362	1330.71	75905.2	-0.99434	-0.00066259	0.42333	0.00028209	-0.57101	-0.0003805	666.362	8.7191	1.1903	8.7191	8.6619	9.8522	0					170	72	3	0	0	0	4.5079e-10	1	1301	248.21	242.49	1	979980000
ESKPLTAQQTTK	12	Unmodified	_ESKPLTAQQTTK_			0	0	1	00;GPMAWsp|P02751|FINC_HUMANFibronectinOS=HomosapiensGN=FN1PE=1SV=4	00;GPMAWsp|P02751|FINC_HUMANFibronectinOS=HomosapiensGN=FN1PE=1SV=4	00;GPMAWsp|P02751|FINC_HUMANFibronectinOS=HomosapiensGN=FN1PE=1SV=4	MULTI-SECPEP	FNcont	445.182	3	444.577	1330.71	91317.2	-1.2957	-0.00057606	0.27648	0.00012292	-1.0193	-0.00045314	444.577	10.057	0.53566	10.057	9.8089	10.345	0					136	40	5	0	0	0	0.019874	1	1560	74.698	70.295	1	7826800
ESVPISDTIIPAVPPPTDLR	20	Unmodified	_ESVPISDTIIPAVPPPTDLR_			0	0	0	00;GPMAWsp|P02751|FINC_HUMANFibronectinOS=HomosapiensGN=FN1PE=1SV=4	00;GPMAWsp|P02751|FINC_HUMANFibronectinOS=HomosapiensGN=FN1PE=1SV=4	00;GPMAWsp|P02751|FINC_HUMANFibronectinOS=HomosapiensGN=FN1PE=1SV=4	MULTI-MSMS	FNcont	706.387	3	706.388	2116.14	72408.8	-0.16216	-0.00011455	-0.17351	-0.00012256	-0.33567	-0.00023711	706.722	52.701	0.94478	52.701	52.293	53.238	0					90	19	8	0	0	0	1.7978e-05	1	10998	123	123	1	52491000
ETYGEMADCCAK	12	Unmodified	_ETYGEMADCCAK_			0	0	0	CON__P02768-1	CON__P02768-1	CON__P02768-1	MULTI-MSMS	FNcont	717.771	2	717.77	1433.53	70943.8	-0.51946	-0.00037285	-0.22019	-0.00015805	-0.73965	-0.0005309	717.771	20.283	0.41085	20.283	20.066	20.477	0					26	8	5	0	0	0	1.6048e-05	1	3815	145.9	145.9	1	5408300
EVTSDSGSIVVSGLTPGVEYVYTIQVLR	28	Unmodified	_EVTSDSGSIVVSGLTPGVEYVYTIQVLR_			0	0	0	00;GPMAWsp|P02751|FINC_HUMANFibronectinOS=HomosapiensGN=FN1PE=1SV=4	00;GPMAWsp|P02751|FINC_HUMANFibronectinOS=HomosapiensGN=FN1PE=1SV=4	00;GPMAWsp|P02751|FINC_HUMANFibronectinOS=HomosapiensGN=FN1PE=1SV=4	MULTI-MSMS	FNcont	990.523	3	990.189	2967.54	60055.6	-0.099593	-9.8616e-05	0.75757	0.00075014	0.65798	0.00065152	990.523	57.631	0.43285	57.631	57.241	57.673	7.1054e-15					16	8	3	0	0	0	3.2778e-10	1	12109	138.54	138.54	1	29389000
EVTSDSGSIVVSGLTPGVEYVYTIQVLR	28	Unmodified	_EVTSDSGSIVVSGLTPGVEYVYTIQVLR_			0	0	0	00;GPMAWsp|P02751|FINC_HUMANFibronectinOS=HomosapiensGN=FN1PE=1SV=4	00;GPMAWsp|P02751|FINC_HUMANFibronectinOS=HomosapiensGN=FN1PE=1SV=4	00;GPMAWsp|P02751|FINC_HUMANFibronectinOS=HomosapiensGN=FN1PE=1SV=4	MULTI-MSMS	FNcont	1485.55	2	1484.78	2967.54	50297.9	-0.04161	-6.1781e-05	0.39365	0.00058448	0.35204	0.0005227	1485.28	59.219	12.107	59.219	57.895	70.002	0					707	431	5	0	0	0	4.4248e-23	13	12438	269.02	269.02	1	15095000
EVTSDSGSIVVSGLTPGVEYVYTIQVLR	28	Unmodified	_EVTSDSGSIVVSGLTPGVEYVYTIQVLR_			0	0	0	00;GPMAWsp|P02751|FINC_HUMANFibronectinOS=HomosapiensGN=FN1PE=1SV=4	00;GPMAWsp|P02751|FINC_HUMANFibronectinOS=HomosapiensGN=FN1PE=1SV=4	00;GPMAWsp|P02751|FINC_HUMANFibronectinOS=HomosapiensGN=FN1PE=1SV=4	MSMS	FNcont	1484.78	2	1484.78	2967.54	NaN	NaN	NaN	NaN	NaN	NaN	NaN	NaN	66.962	1	66.962	66.462	67.462	0								0	0	0	0.013379	1	14196	105.39	105.39	1
EVVPRPR	7	Unmodified	_EVVPRPR_			0	0	1	00;GPMAWsp|P02751|FINC_HUMANFibronectinOS=HomosapiensGN=FN1PE=1SV=4	00;GPMAWsp|P02751|FINC_HUMANFibronectinOS=HomosapiensGN=FN1PE=1SV=4	00;GPMAWsp|P02751|FINC_HUMANFibronectinOS=HomosapiensGN=FN1PE=1SV=4	MULTI-MSMS	FNcont	426.755	2	426.756	851.498	92537.2	-1.3678	-0.00058372	-0.075881	-3.2383e-05	-1.4437	-0.0006161	426.756	8.9391	1.2808	8.9391	8.8178	10.099	0					210	91	4	0	0	0	1.5845e-07	2	1350	170.44	170.44	1	242640000
EVVPRPR	7	Unmodified	_EVVPRPR_			0	0	1	00;GPMAWsp|P02751|FINC_HUMANFibronectinOS=HomosapiensGN=FN1PE=1SV=4	00;GPMAWsp|P02751|FINC_HUMANFibronectinOS=HomosapiensGN=FN1PE=1SV=4	00;GPMAWsp|P02751|FINC_HUMANFibronectinOS=HomosapiensGN=FN1PE=1SV=4	MULTI-MSMS	FNcont	427.668	2	426.756	851.498	96317.4	-1.2412	-0.00052967	0.54436	0.00023231	-0.6968	-0.00029736	426.756	10.71	0.41132	10.71	10.435	10.846	0					27	13	3	0	0	0	0.042812	1	1714	46.802	46.802	1	12108000
EVVPRPR	7	Unmodified	_EVVPRPR_			0	0	1	00;GPMAWsp|P02751|FINC_HUMANFibronectinOS=HomosapiensGN=FN1PE=1SV=4	00;GPMAWsp|P02751|FINC_HUMANFibronectinOS=HomosapiensGN=FN1PE=1SV=4	00;GPMAWsp|P02751|FINC_HUMANFibronectinOS=HomosapiensGN=FN1PE=1SV=4	MULTI-MSMS	FNcont	426.756	2	426.756	851.498	96904.3	-1.2666	-0.00054052	0.16022	6.8373e-05	-1.1064	-0.00047215	426.756	15.271	0.37231	15.271	15.139	15.511	0					14	10	2	0	0	0	0.045984	1	2714	41.502	41.502	1	5100000
EYLGAICSCTCFGGQR	16	Unmodified	_EYLGAICSCTCFGGQR_			0	0	0	00;GPMAWsp|P02751|FINC_HUMANFibronectinOS=HomosapiensGN=FN1PE=1SV=4	00;GPMAWsp|P02751|FINC_HUMANFibronectinOS=HomosapiensGN=FN1PE=1SV=4	00;GPMAWsp|P02751|FINC_HUMANFibronectinOS=HomosapiensGN=FN1PE=1SV=4	MULTI-MSMS	FNcont	940.107	2	939.9	1877.79	62633.4	-0.82319	-0.00077371	-0.6514	-0.00061225	-1.4746	-0.001386	939.901	38.468	3.8943	38.468	37.679	41.573	0					501	92	8	0	0	0	1.9804e-22	6	7767	330.06	330.06	1	4103100000
EYLGAICSCTCFGGQR	16	Unmodified	_EYLGAICSCTCFGGQR_			0	0	0	00;GPMAWsp|P02751|FINC_HUMANFibronectinOS=HomosapiensGN=FN1PE=1SV=4	00;GPMAWsp|P02751|FINC_HUMANFibronectinOS=HomosapiensGN=FN1PE=1SV=4	00;GPMAWsp|P02751|FINC_HUMANFibronectinOS=HomosapiensGN=FN1PE=1SV=4	MULTI-MSMS	FNcont	940.401	2	939.9	1877.79	63711.6	-0.49632	-0.00046649	-0.038493	-3.618e-05	-0.53481	-0.00050267	940.402	41.635	0.57904	41.635	41.396	41.975	0					35	21	2	0	0	0	1.6042e-15	1	8570	284.28	284.28	1	54331000
EYLGAICSCTCFGGQR	16	Unmodified	_EYLGAICSCTCFGGQR_			0	0	0	00;GPMAWsp|P02751|FINC_HUMANFibronectinOS=HomosapiensGN=FN1PE=1SV=4	00;GPMAWsp|P02751|FINC_HUMANFibronectinOS=HomosapiensGN=FN1PE=1SV=4	00;GPMAWsp|P02751|FINC_HUMANFibronectinOS=HomosapiensGN=FN1PE=1SV=4	MULTI-MSMS	FNcont	940.402	2	939.9	1877.79	62673.9	-0.61032	-0.00057364	-0.3766	-0.00035396	-0.98691	-0.0009276	939.9	42.124	1.8556	42.124	41.849	43.705	-7.1054e-15					150	46	6	0	0	0	2.3505e-16	2	8936	304.69	304.69	1	31178000
EYLGAICSCTCFGGQR	16	Unmodified	_EYLGAICSCTCFGGQR_			0	0	0	00;GPMAWsp|P02751|FINC_HUMANFibronectinOS=HomosapiensGN=FN1PE=1SV=4	00;GPMAWsp|P02751|FINC_HUMANFibronectinOS=HomosapiensGN=FN1PE=1SV=4	00;GPMAWsp|P02751|FINC_HUMANFibronectinOS=HomosapiensGN=FN1PE=1SV=4	MULTI-MSMS	FNcont	626.936	3	626.936	1877.79	79011.4	-0.58343	-0.00036577	0.1836	0.0001151	-0.39984	-0.00025067	627.271	43.486	0.36336	43.486	43.292	43.656	-7.1054e-15					20	7	4	0	0	0	2.0554e-05	1	8985	118.13	118.13	1	2584400
EYLGAICSCTCFGGQR	16	Unmodified	_EYLGAICSCTCFGGQR_			0	0	0	00;GPMAWsp|P02751|FINC_HUMANFibronectinOS=HomosapiensGN=FN1PE=1SV=4	00;GPMAWsp|P02751|FINC_HUMANFibronectinOS=HomosapiensGN=FN1PE=1SV=4	00;GPMAWsp|P02751|FINC_HUMANFibronectinOS=HomosapiensGN=FN1PE=1SV=4	MULTI-MSMS	FNcont	939.9	2	939.9	1877.79	62702.8	-0.40977	-0.00038514	-0.67589	-0.00063527	-1.0857	-0.0010204	940.401	44.083	1.1508	44.083	43.566	44.717	-7.1054e-15					86	27	5	0	0	0	1.7516e-22	1	9174	311.76	311.76	1	35831000
EYLGAICSCTCFGGQR	16	Unmodified	_EYLGAICSCTCFGGQR_			0	0	0	00;GPMAWsp|P02751|FINC_HUMANFibronectinOS=HomosapiensGN=FN1PE=1SV=4	00;GPMAWsp|P02751|FINC_HUMANFibronectinOS=HomosapiensGN=FN1PE=1SV=4	00;GPMAWsp|P02751|FINC_HUMANFibronectinOS=HomosapiensGN=FN1PE=1SV=4	MULTI-MSMS	FNcont	939.901	2	939.9	1877.79	63703	-0.47745	-0.00044875	-0.46461	-0.00043669	-0.94206	-0.00088544	939.9	45.291	1.2524	45.291	44.492	45.744	0					89	28	5	0	0	0	2.0538e-15	1	9421	285.13	285.13	1	27980000
EYLGAICSCTCFGGQR	16	Unmodified	_EYLGAICSCTCFGGQR_			0	0	0	00;GPMAWsp|P02751|FINC_HUMANFibronectinOS=HomosapiensGN=FN1PE=1SV=4	00;GPMAWsp|P02751|FINC_HUMANFibronectinOS=HomosapiensGN=FN1PE=1SV=4	00;GPMAWsp|P02751|FINC_HUMANFibronectinOS=HomosapiensGN=FN1PE=1SV=4	MULTI-MSMS	FNcont	939.901	2	939.9	1877.79	62994.8	-0.65185	-0.00061267	-0.14772	-0.00013884	-0.79956	-0.00075151	939.901	47.513	1.7193	47.513	46.395	48.114	0					157	35	6	0	0	0	4.7751e-10	2	9908	222.49	222.49	1	16771000
EYLGAICSCTCFGGQR	16	Unmodified	_EYLGAICSCTCFGGQR_			0	0	0	00;GPMAWsp|P02751|FINC_HUMANFibronectinOS=HomosapiensGN=FN1PE=1SV=4	00;GPMAWsp|P02751|FINC_HUMANFibronectinOS=HomosapiensGN=FN1PE=1SV=4	00;GPMAWsp|P02751|FINC_HUMANFibronectinOS=HomosapiensGN=FN1PE=1SV=4	MULTI-MSMS	FNcont	939.9	2	939.9	1877.79	63211.6	-0.64725	-0.00060835	-0.25137	-0.00023627	-0.89863	-0.00084462	940.401	46.299	1.0744	46.299	45.646	46.72	-7.1054e-15					65	22	4	0	0	0	8.9546e-10	1	9670	217.22	217.22	1	27853000
EYLGAICSCTCFGGQR	16	Unmodified	_EYLGAICSCTCFGGQR_			0	0	0	00;GPMAWsp|P02751|FINC_HUMANFibronectinOS=HomosapiensGN=FN1PE=1SV=4	00;GPMAWsp|P02751|FINC_HUMANFibronectinOS=HomosapiensGN=FN1PE=1SV=4	00;GPMAWsp|P02751|FINC_HUMANFibronectinOS=HomosapiensGN=FN1PE=1SV=4	MULTI-MSMS	FNcont	626.936	3	626.936	1877.79	77383	-0.68696	-0.00043068	0.035117	2.2016e-05	-0.65185	-0.00040867	626.936	47.231	1.2999	47.231	46.814	48.114	0					77	26	4	0	0	0	2.1708e-05	1	9771	115.91	115.91	1	2660700
EYLGAICSCTCFGGQR	16	Unmodified	_EYLGAICSCTCFGGQR_			0	0	0	00;GPMAWsp|P02751|FINC_HUMANFibronectinOS=HomosapiensGN=FN1PE=1SV=4	00;GPMAWsp|P02751|FINC_HUMANFibronectinOS=HomosapiensGN=FN1PE=1SV=4	00;GPMAWsp|P02751|FINC_HUMANFibronectinOS=HomosapiensGN=FN1PE=1SV=4	MULTI-MSMS	FNcont	627.271	3	626.936	1877.79	78868.6	-0.34641	-0.00021718	0.067542	4.2345e-05	-0.27887	-0.00017483	626.936	49.138	1.6452	49.138	48.641	50.286	-7.1054e-15					46	34	2	0	0	0	0.0025573	1	10397	98.943	98.943	1	2287000
EYLGAICSCTCFGGQR	16	Unmodified	_EYLGAICSCTCFGGQR_			0	0	0	00;GPMAWsp|P02751|FINC_HUMANFibronectinOS=HomosapiensGN=FN1PE=1SV=4	00;GPMAWsp|P02751|FINC_HUMANFibronectinOS=HomosapiensGN=FN1PE=1SV=4	00;GPMAWsp|P02751|FINC_HUMANFibronectinOS=HomosapiensGN=FN1PE=1SV=4	MULTI-MSMS	FNcont	626.935	3	626.936	1877.79	78210.8	-0.36802	-0.00023072	-0.037212	-2.3329e-05	-0.40523	-0.00025405	627.27	50.942	1.0994	50.942	50.286	51.386	-7.1054e-15					31	22	2	0	0	0	0.013769	2	10674	64.52	64.52	1	1402200
EYLGAICSCTCFGGQR	16	Unmodified	_EYLGAICSCTCFGGQR_			0	0	0	00;GPMAWsp|P02751|FINC_HUMANFibronectinOS=HomosapiensGN=FN1PE=1SV=4	00;GPMAWsp|P02751|FINC_HUMANFibronectinOS=HomosapiensGN=FN1PE=1SV=4	00;GPMAWsp|P02751|FINC_HUMANFibronectinOS=HomosapiensGN=FN1PE=1SV=4	MULTI-MSMS	FNcont	626.936	3	626.936	1877.79	76606.3	-0.30844	-0.00019337	-0.11441	-7.173e-05	-0.42285	-0.0002651	627.27	52.504	2.4646	52.504	50.726	53.191	0					87	51	3	0	0	0	9.0137e-06	1	10918	140.31	140.31	1	4740600
EYLGAICSCTCFGGQR	16	Unmodified	_EYLGAICSCTCFGGQR_			0	0	0	00;GPMAWsp|P02751|FINC_HUMANFibronectinOS=HomosapiensGN=FN1PE=1SV=4	00;GPMAWsp|P02751|FINC_HUMANFibronectinOS=HomosapiensGN=FN1PE=1SV=4	00;GPMAWsp|P02751|FINC_HUMANFibronectinOS=HomosapiensGN=FN1PE=1SV=4	MULTI-MSMS	FNcont	626.936	3	626.936	1877.79	77993.7	-0.19177	-0.00012023	-0.52725	-0.00033055	-0.71902	-0.00045078	627.27	55.176	1.7	55.176	54.787	56.487	0					58	34	3	0	0	0	1.4917e-05	1	11656	128.96	128.96	1	3039400
EYLGAICSCTCFGGQR	16	Unmodified	_EYLGAICSCTCFGGQR_			0	0	0	00;GPMAWsp|P02751|FINC_HUMANFibronectinOS=HomosapiensGN=FN1PE=1SV=4	00;GPMAWsp|P02751|FINC_HUMANFibronectinOS=HomosapiensGN=FN1PE=1SV=4	00;GPMAWsp|P02751|FINC_HUMANFibronectinOS=HomosapiensGN=FN1PE=1SV=4	MULTI-MSMS	FNcont	627.271	3	626.936	1877.79	78602.7	-0.13825	-8.6672e-05	-0.29121	-0.00018257	-0.42945	-0.00026924	626.936	56.701	0.95111	56.701	56.339	57.29	0					30	19	2	0	0	0	0.0023544	1	11960	99.566	99.566	1	3803700
EYLGAICSCTCFGGQR	16	Unmodified	_EYLGAICSCTCFGGQR_			0	0	0	00;GPMAWsp|P02751|FINC_HUMANFibronectinOS=HomosapiensGN=FN1PE=1SV=4	00;GPMAWsp|P02751|FINC_HUMANFibronectinOS=HomosapiensGN=FN1PE=1SV=4	00;GPMAWsp|P02751|FINC_HUMANFibronectinOS=HomosapiensGN=FN1PE=1SV=4	MSMS	FNcont	939.902	2	939.9	1877.79	NaN	NaN	NaN	NaN	NaN	NaN	NaN	NaN	48.754	1	48.754	48.254	49.254	0								0	0	0	1.7191e-11	1	10140	250.7	250.7	1
EYLGAICSCTCFGGQR	16	Unmodified	_EYLGAICSCTCFGGQR_			0	0	0	00;GPMAWsp|P02751|FINC_HUMANFibronectinOS=HomosapiensGN=FN1PE=1SV=4	00;GPMAWsp|P02751|FINC_HUMANFibronectinOS=HomosapiensGN=FN1PE=1SV=4	00;GPMAWsp|P02751|FINC_HUMANFibronectinOS=HomosapiensGN=FN1PE=1SV=4	MSMS	FNcont	626.936	3	626.936	1877.79	NaN	NaN	NaN	NaN	NaN	NaN	NaN	NaN	60.248	1	60.248	59.748	60.748	0								0	0	0	0.0065165	1	12700	98.439	98.439	1
EYLGAICSCTCFGGQR	16	Unmodified	_EYLGAICSCTCFGGQR_			0	0	0	00;GPMAWsp|P02751|FINC_HUMANFibronectinOS=HomosapiensGN=FN1PE=1SV=4	00;GPMAWsp|P02751|FINC_HUMANFibronectinOS=HomosapiensGN=FN1PE=1SV=4	00;GPMAWsp|P02751|FINC_HUMANFibronectinOS=HomosapiensGN=FN1PE=1SV=4	MSMS	FNcont	626.936	3	626.936	1877.79	NaN	NaN	NaN	NaN	NaN	NaN	NaN	NaN	61.335	1	61.335	60.835	61.835	0								0	0	0	0.0075733	1	12942	93.478	93.478	1
EYLGAICSCTCFGGQR	16	Unmodified	_EYLGAICSCTCFGGQR_			0	0	0	00;GPMAWsp|P02751|FINC_HUMANFibronectinOS=HomosapiensGN=FN1PE=1SV=4	00;GPMAWsp|P02751|FINC_HUMANFibronectinOS=HomosapiensGN=FN1PE=1SV=4	00;GPMAWsp|P02751|FINC_HUMANFibronectinOS=HomosapiensGN=FN1PE=1SV=4	MSMS	FNcont	626.937	3	626.936	1877.79	NaN	NaN	NaN	NaN	NaN	NaN	NaN	NaN	63.215	1	63.215	62.715	63.715	0								0	0	0	0.0062947	1	13361	99.481	99.481	1
EYLGAICSCTCFGGQR	16	Unmodified	_EYLGAICSCTCFGGQR_			0	0	0	00;GPMAWsp|P02751|FINC_HUMANFibronectinOS=HomosapiensGN=FN1PE=1SV=4	00;GPMAWsp|P02751|FINC_HUMANFibronectinOS=HomosapiensGN=FN1PE=1SV=4	00;GPMAWsp|P02751|FINC_HUMANFibronectinOS=HomosapiensGN=FN1PE=1SV=4	MULTI-SECPEP	FNcont	627.269	3	626.936	1877.79	76483.8	-0.65504	-0.00041067	-0.16479	-0.00010331	-0.81984	-0.00051398	627.27	46.095	0.56993	46.095	45.598	46.168	0					35	11	4	0	0	0	0.015142	1	9471	91.076	91.076	1	10645000
FGFCPMAAHEEICTTNEGVMYR	22	Oxidation (M)	_FGFCPM(ox)AAHEEICTTNEGVMYR_	FGFCPM(1)AAHEEICTTNEGVMYR	FGFCPM(149.83)AAHEEICTTNEGVM(-149.83)YR	0	1	0	00;GPMAWsp|P02751|FINC_HUMANFibronectinOS=HomosapiensGN=FN1PE=1SV=4	00;GPMAWsp|P02751|FINC_HUMANFibronectinOS=HomosapiensGN=FN1PE=1SV=4	00;GPMAWsp|P02751|FINC_HUMANFibronectinOS=HomosapiensGN=FN1PE=1SV=4	MULTI-MSMS	FNcont	879.708	3	879.373	2635.1	64557.2	-0.85975	-0.00075604	0.088584	7.7899e-05	-0.77116	-0.00067814	879.708	40.262	0.92929	40.262	39.708	40.637	0					122	19	8	0	0	0	8.062e-10	1	8186	171.07	171.07	2	187260000
FGFCPMAAHEEICTTNEGVMYR	22	Oxidation (M)	_FGFCPM(ox)AAHEEICTTNEGVMYR_	FGFCPM(1)AAHEEICTTNEGVMYR	FGFCPM(160.29)AAHEEICTTNEGVM(-160.29)YR	0	1	0	00;GPMAWsp|P02751|FINC_HUMANFibronectinOS=HomosapiensGN=FN1PE=1SV=4	00;GPMAWsp|P02751|FINC_HUMANFibronectinOS=HomosapiensGN=FN1PE=1SV=4	00;GPMAWsp|P02751|FINC_HUMANFibronectinOS=HomosapiensGN=FN1PE=1SV=4	MULTI-MSMS	FNcont	1319.06	2	1318.56	2635.1	55089.3	-0.70407	-0.00092836	-0.32356	-0.00042663	-1.0276	-0.001355	1319.06	40.253	0.65084	40.253	39.937	40.588	7.1054e-15					33	13	4	0	0	0	8.6036e-10	1	8234	171.76	171.76	2	3659600
FGFCPMAAHEEICTTNEGVMYR	22	Oxidation (M)	_FGFCPMAAHEEICTTNEGVM(ox)YR_	FGFCPMAAHEEICTTNEGVM(1)YR	FGFCPM(-150.61)AAHEEICTTNEGVM(150.61)YR	0	1	0	00;GPMAWsp|P02751|FINC_HUMANFibronectinOS=HomosapiensGN=FN1PE=1SV=4	00;GPMAWsp|P02751|FINC_HUMANFibronectinOS=HomosapiensGN=FN1PE=1SV=4	00;GPMAWsp|P02751|FINC_HUMANFibronectinOS=HomosapiensGN=FN1PE=1SV=4	MULTI-MSMS	FNcont	879.708	3	879.373	2635.1	64387	-0.73823	-0.00064918	0.43229	0.00038014	-0.30595	-0.00026904	879.708	41.013	1.0663	41.013	40.588	41.654	-7.1054e-15					144	22	9	0	0	0	5.9676e-10	1	8424	180.8	180.8	2	251680000
FGFCPMAAHEEICTTNEGVMYR	22	Oxidation (M)	_FGFCPM(ox)AAHEEICTTNEGVMYR_	FGFCPM(1)AAHEEICTTNEGVMYR	FGFCPM(38.13)AAHEEICTTNEGVM(-38.13)YR	0	1	0	00;GPMAWsp|P02751|FINC_HUMANFibronectinOS=HomosapiensGN=FN1PE=1SV=4	00;GPMAWsp|P02751|FINC_HUMANFibronectinOS=HomosapiensGN=FN1PE=1SV=4	00;GPMAWsp|P02751|FINC_HUMANFibronectinOS=HomosapiensGN=FN1PE=1SV=4	MULTI-MSMS	FNcont	880.04	3	879.373	2635.1	64280.8	-1.0047	-0.00088354	-0.14501	-0.00012752	-1.1498	-0.0010111	879.707	43.02	1.3818	43.02	42.135	43.516	-7.1054e-15					111	28	5	0	0	0	0.00062686	5	8692	104.44	104.44	2	15567000
FGFCPMAAHEEICTTNEGVMYR	22	Oxidation (M)	_FGFCPM(ox)AAHEEICTTNEGVMYR_	FGFCPM(1)AAHEEICTTNEGVMYR	FGFCPM(44.69)AAHEEICTTNEGVM(-44.69)YR	0	1	0	00;GPMAWsp|P02751|FINC_HUMANFibronectinOS=HomosapiensGN=FN1PE=1SV=4	00;GPMAWsp|P02751|FINC_HUMANFibronectinOS=HomosapiensGN=FN1PE=1SV=4	00;GPMAWsp|P02751|FINC_HUMANFibronectinOS=HomosapiensGN=FN1PE=1SV=4	MULTI-MSMS	FNcont	880.041	3	879.373	2635.1	66090.1	-0.94546	-0.00083141	0.26237	0.00023072	-0.68309	-0.00060069	879.708	47.811	1.1608	47.811	46.911	48.071	0					88	23	6	0	0	0	0.0092283	1	9859	72.015	72.015	2	1517900
FGFCPMAAHEEICTTNEGVMYR	22	Oxidation (M)	_FGFCPM(ox)AAHEEICTTNEGVMYR_	FGFCPM(1)AAHEEICTTNEGVMYR	FGFCPM(36.19)AAHEEICTTNEGVM(-36.19)YR	0	1	0	00;GPMAWsp|P02751|FINC_HUMANFibronectinOS=HomosapiensGN=FN1PE=1SV=4	00;GPMAWsp|P02751|FINC_HUMANFibronectinOS=HomosapiensGN=FN1PE=1SV=4	00;GPMAWsp|P02751|FINC_HUMANFibronectinOS=HomosapiensGN=FN1PE=1SV=4	MULTI-MSMS	FNcont	879.707	3	879.373	2635.1	67250.3	-0.6725	-0.00059137	0.24726	0.00021743	-0.42523	-0.00037394	880.041	49.514	1.136	49.514	48.917	50.053	7.1054e-15					56	23	3	0	0	0	0.015016	1	10270	53.909	53.909	2	1639000
FGFCPMAAHEEICTTNEGVMYR	22	Oxidation (M)	_FGFCPM(ox)AAHEEICTTNEGVMYR_	FGFCPM(0.986)AAHEEICTTNEGVM(0.014)YR	FGFCPM(18.4)AAHEEICTTNEGVM(-18.4)YR	0	1	0	00;GPMAWsp|P02751|FINC_HUMANFibronectinOS=HomosapiensGN=FN1PE=1SV=4	00;GPMAWsp|P02751|FINC_HUMANFibronectinOS=HomosapiensGN=FN1PE=1SV=4	00;GPMAWsp|P02751|FINC_HUMANFibronectinOS=HomosapiensGN=FN1PE=1SV=4	MULTI-MSMS	FNcont	879.708	3	879.373	2635.1	64468.5	-0.64676	-0.00056874	0.81052	0.00071275	0.16376	0.000144	879.708	51.657	1.0018	51.657	51.435	52.437	0					35	20	2	0	0	0	0.025959	1	10823	40.012	40.012	2	3852900
FGFCPMAAHEEICTTNEGVMYR	22	2 Oxidation (M)	_FGFCPM(ox)AAHEEICTTNEGVM(ox)YR_	FGFCPM(1)AAHEEICTTNEGVM(1)YR	FGFCPM(122.47)AAHEEICTTNEGVM(122.47)YR	0	2	0	00;GPMAWsp|P02751|FINC_HUMANFibronectinOS=HomosapiensGN=FN1PE=1SV=4	00;GPMAWsp|P02751|FINC_HUMANFibronectinOS=HomosapiensGN=FN1PE=1SV=4	00;GPMAWsp|P02751|FINC_HUMANFibronectinOS=HomosapiensGN=FN1PE=1SV=4	MULTI-MSMS	FNcont	885.372	3	884.704	2651.09	65159.8	-0.77865	-0.00068888	0.074038	6.5501e-05	-0.70462	-0.00062338	885.373	41.074	0.94512	41.074	40.588	41.533	7.1054e-15					94	19	7	0	0	0	1.6317e-05	1	8436	122.47	122.47	1	16259000
FGFCPMAAHEEICTTNEGVMYR	22	2 Oxidation (M)	_FGFCPM(ox)AAHEEICTTNEGVM(ox)YR_	FGFCPM(1)AAHEEICTTNEGVM(1)YR	FGFCPM(99.85)AAHEEICTTNEGVM(99.85)YR	0	2	0	00;GPMAWsp|P02751|FINC_HUMANFibronectinOS=HomosapiensGN=FN1PE=1SV=4	00;GPMAWsp|P02751|FINC_HUMANFibronectinOS=HomosapiensGN=FN1PE=1SV=4	00;GPMAWsp|P02751|FINC_HUMANFibronectinOS=HomosapiensGN=FN1PE=1SV=4	MULTI-MSMS	FNcont	885.036	3	884.704	2651.09	65167	-0.79944	-0.00070727	-1.2987	-0.001149	-2.0982	-0.0018562	884.703	43.851	1.4384	43.851	43.566	45.004	0					107	34	4	0	0	0	0.0018243	2	9091	99.846	99.846	1	12392000
FGFCPMAAHEEICTTNEGVMYR	22	Unmodified	_FGFCPMAAHEEICTTNEGVMYR_			0	0	0	00;GPMAWsp|P02751|FINC_HUMANFibronectinOS=HomosapiensGN=FN1PE=1SV=4	00;GPMAWsp|P02751|FINC_HUMANFibronectinOS=HomosapiensGN=FN1PE=1SV=4	00;GPMAWsp|P02751|FINC_HUMANFibronectinOS=HomosapiensGN=FN1PE=1SV=4	MULTI-MSMS	FNcont	656.033	4	655.783	2619.1	77180.6	-0.38838	-0.00025469	-0.49852	-0.00032692	-0.8869	-0.00058161	656.033	43.833	0.79144	43.833	43.566	44.357	0					52	19	3	0	0	0	4.9133e-10	1	9021	126.8	126.8	1	29625000
FGFCPMAAHEEICTTNEGVMYR	22	Unmodified	_FGFCPMAAHEEICTTNEGVMYR_			0	0	0	00;GPMAWsp|P02751|FINC_HUMANFibronectinOS=HomosapiensGN=FN1PE=1SV=4	00;GPMAWsp|P02751|FINC_HUMANFibronectinOS=HomosapiensGN=FN1PE=1SV=4	00;GPMAWsp|P02751|FINC_HUMANFibronectinOS=HomosapiensGN=FN1PE=1SV=4	MULTI-MSMS	FNcont	874.376	3	874.041	2619.1	65364.3	-0.77314	-0.00067576	-0.67001	-0.00058562	-1.4432	-0.0012614	874.376	43.774	4.7793	43.774	43.422	48.202	0					413	106	10	0	0	0	5.4098e-32	5	9271	256.11	256.11	1	8915700000
FGFCPMAAHEEICTTNEGVMYR	22	Unmodified	_FGFCPMAAHEEICTTNEGVMYR_			0	0	0	00;GPMAWsp|P02751|FINC_HUMANFibronectinOS=HomosapiensGN=FN1PE=1SV=4	00;GPMAWsp|P02751|FINC_HUMANFibronectinOS=HomosapiensGN=FN1PE=1SV=4	00;GPMAWsp|P02751|FINC_HUMANFibronectinOS=HomosapiensGN=FN1PE=1SV=4	MULTI-MSMS	FNcont	1311.06	2	1310.56	2619.1	57129.7	-0.77379	-0.0010141	0.34851	0.00045674	-0.42528	-0.00055736	1311.06	47.709	0.44022	47.709	47.49	47.93	0					16	8	3	0	0	0	3.4835e-05	1	9922	114.43	114.43	1	841080
FGFCPMAAHEEICTTNEGVMYR	22	Unmodified	_FGFCPMAAHEEICTTNEGVMYR_			0	0	0	00;GPMAWsp|P02751|FINC_HUMANFibronectinOS=HomosapiensGN=FN1PE=1SV=4	00;GPMAWsp|P02751|FINC_HUMANFibronectinOS=HomosapiensGN=FN1PE=1SV=4	00;GPMAWsp|P02751|FINC_HUMANFibronectinOS=HomosapiensGN=FN1PE=1SV=4	MULTI-MSMS	FNcont	874.376	3	874.041	2619.1	64651.5	0.084488	7.3846e-05	-0.10033	-8.7696e-05	-0.015846	-1.385e-05	874.041	59.032	21.74	59.032	48.262	70.002	0					2438	634	6	0	0	0	2.2775e-32	22	13456	277.6	277.6	1	36753000
FGFCPMAAHEEICTTNEGVMYR	22	Unmodified	_FGFCPMAAHEEICTTNEGVMYR_			0	0	0	00;GPMAWsp|P02751|FINC_HUMANFibronectinOS=HomosapiensGN=FN1PE=1SV=4	00;GPMAWsp|P02751|FINC_HUMANFibronectinOS=HomosapiensGN=FN1PE=1SV=4	00;GPMAWsp|P02751|FINC_HUMANFibronectinOS=HomosapiensGN=FN1PE=1SV=4	MULTI-MSMS	FNcont	1311.06	2	1310.56	2619.1	54113.3	0.5183	0.00067926	-0.35278	-0.00046234	0.16551	0.00021691	1311.06	68.205	0.49047	68.205	68.078	68.568	0					48	28	2	0	0	0	0.01013	1	14493	84.566	84.566	1	1741400
FGFCPMAAHEEICTTNEGVMYR	22	Unmodified	_FGFCPMAAHEEICTTNEGVMYR_			0	0	0	00;GPMAWsp|P02751|FINC_HUMANFibronectinOS=HomosapiensGN=FN1PE=1SV=4	00;GPMAWsp|P02751|FINC_HUMANFibronectinOS=HomosapiensGN=FN1PE=1SV=4	00;GPMAWsp|P02751|FINC_HUMANFibronectinOS=HomosapiensGN=FN1PE=1SV=4	MSMS	FNcont	874.041	3	874.041	2619.1	NaN	NaN	NaN	NaN	NaN	NaN	NaN	NaN	48.529	1	48.529	48.029	49.029	0								0	0	0	6.6115e-17	1	10090	195.93	195.93	1
FKDLGEENFK	10	Unmodified	_FKDLGEENFK_			0	0	1	CON__P02768-1	CON__P02768-1	CON__P02768-1	MULTI-MSMS	FNcont	409.54	3	409.54	1225.6	103699	-1.4279	-0.00058478	0.75282	0.00030831	-0.67509	-0.00027648	409.54	23.295	0.29142	23.295	23.172	23.463	0					8	5	2	0	0	0	0.0031156	1	4514	99.539	99.539	1	3839700
FLATTPNSLLVSWQPPR	17	Unmodified	_FLATTPNSLLVSWQPPR_			0	0	0	00;GPMAWsp|P02751|FINC_HUMANFibronectinOS=HomosapiensGN=FN1PE=1SV=4	00;GPMAWsp|P02751|FINC_HUMANFibronectinOS=HomosapiensGN=FN1PE=1SV=4	00;GPMAWsp|P02751|FINC_HUMANFibronectinOS=HomosapiensGN=FN1PE=1SV=4	MULTI-MSMS	FNcont	643.019	3	643.019	1926.04	75544.7	-0.1829	-0.00011761	-0.50411	-0.00032416	-0.68701	-0.00044176	643.353	54.27	2.2196	54.27	53.478	55.697	7.1054e-15					263	45	7	0	0	0	5.8726e-11	3	11244	206.28	206.28	1	4358300000
FLATTPNSLLVSWQPPR	17	Unmodified	_FLATTPNSLLVSWQPPR_			0	0	0	00;GPMAWsp|P02751|FINC_HUMANFibronectinOS=HomosapiensGN=FN1PE=1SV=4	00;GPMAWsp|P02751|FINC_HUMANFibronectinOS=HomosapiensGN=FN1PE=1SV=4	00;GPMAWsp|P02751|FINC_HUMANFibronectinOS=HomosapiensGN=FN1PE=1SV=4	MULTI-MSMS	FNcont	643.023	3	643.019	1926.04	75893	0.72932	0.00046897	1.344	0.0008642	2.0733	0.0013332	643.354	68.139	0.29762	68.139	67.99	68.287	0					11	7	2	0	0	0	1.8725e-15	1	14450	218.63	218.63	1	687010000
FLATTPNSLLVSWQPPR	17	Unmodified	_FLATTPNSLLVSWQPPR_			0	0	0	00;GPMAWsp|P02751|FINC_HUMANFibronectinOS=HomosapiensGN=FN1PE=1SV=4	00;GPMAWsp|P02751|FINC_HUMANFibronectinOS=HomosapiensGN=FN1PE=1SV=4	00;GPMAWsp|P02751|FINC_HUMANFibronectinOS=HomosapiensGN=FN1PE=1SV=4	MSMS	FNcont	964.026	2	964.025	1926.04	NaN	NaN	NaN	NaN	NaN	NaN	NaN	NaN	54.713	1	54.713	54.213	55.213	0								0	0	0	8.7813e-07	1	11468	216.06	216.06	1
FLATTPNSLLVSWQPPRAR	19	Unmodified	_FLATTPNSLLVSWQPPRAR_			0	0	1	00;GPMAWsp|P02751|FINC_HUMANFibronectinOS=HomosapiensGN=FN1PE=1SV=4	00;GPMAWsp|P02751|FINC_HUMANFibronectinOS=HomosapiensGN=FN1PE=1SV=4	00;GPMAWsp|P02751|FINC_HUMANFibronectinOS=HomosapiensGN=FN1PE=1SV=4	MULTI-MSMS	FNcont	719.067	3	718.732	2153.17	72302.3	-0.28421	-0.00020427	0.024115	1.7332e-05	-0.2601	-0.00018694	719.067	49.498	1.6878	49.498	48.549	50.237	0					179	35	7	0	0	0	1.0269e-23	3	10362	247.46	247.46	1	114560000
FLATTPNSLLVSWQPPRAR	19	Unmodified	_FLATTPNSLLVSWQPPRAR_			0	0	1	00;GPMAWsp|P02751|FINC_HUMANFibronectinOS=HomosapiensGN=FN1PE=1SV=4	00;GPMAWsp|P02751|FINC_HUMANFibronectinOS=HomosapiensGN=FN1PE=1SV=4	00;GPMAWsp|P02751|FINC_HUMANFibronectinOS=HomosapiensGN=FN1PE=1SV=4	MULTI-MSMS	FNcont	1077.59	2	1077.59	2153.17	60929.5	-0.47821	-0.00051532	-0.45555	-0.00049089	-0.93375	-0.0010062	1077.59	49.475	0.80576	49.475	48.966	49.772	-7.1054e-15					39	16	3	0	0	0	0.018007	1	10279	68.069	68.069	1	3425000
FQNALLVR	8	Unmodified	_FQNALLVR_			0	0	0	CON__P02768-1	CON__P02768-1	CON__P02768-1	MULTI-MSMS	FNcont	481.286	2	480.785	959.555	89151.5	-0.86864	-0.00041763	0.60341	0.00029011	-0.26524	-0.00012752	480.785	30.987	0.66045	30.987	30.596	31.257	-3.5527e-15					35	14	3	0	0	0	0.0002296	1	6167	117.17	117.17	1	2743600
FSSCGGGGGSFGAGGGFGSR	20	Unmodified	_FSSCGGGGGSFGAGGGFGSR_			0	0	0	CON__P04264	CON__P04264	CON__P04264	MULTI-SECPEP	FNcont	883.872	2	883.371	1764.73	67311.4	-1.129	-0.00099732	0.72106	0.00063696	-0.40793	-0.00036036	883.873	29.939	0.23315	29.939	29.775	30.008	0					6	4	2	0	0	0	0.00013373	1	5971	144.68	144.68	1	9529400
FSSSSGYGGGSSR	13	Unmodified	_FSSSSGYGGGSSR_			0	0	0	CON__P35527	CON__P35527	CON__P35527	MSMS	FNcont	618.267	2	618.268	1234.52	NaN	NaN	NaN	NaN	NaN	NaN	NaN	NaN	11.464	1	11.464	10.964	11.964	0								0	0	0	3.602e-06	1	1882	145.75	145.75	1
FTNIGPDTMR	10	Oxidation (M)	_FTNIGPDTM(ox)R_	FTNIGPDTM(1)R	FTNIGPDTM(164.34)R	0	1	0	00;GPMAWsp|P02751|FINC_HUMANFibronectinOS=HomosapiensGN=FN1PE=1SV=4	00;GPMAWsp|P02751|FINC_HUMANFibronectinOS=HomosapiensGN=FN1PE=1SV=4	00;GPMAWsp|P02751|FINC_HUMANFibronectinOS=HomosapiensGN=FN1PE=1SV=4	MULTI-MSMS	FNcont	584.276	2	584.277	1166.54	81589.5	-0.87679	-0.00051229	0.12173	7.1127e-05	-0.75506	-0.00044116	584.277	21.053	1.2118	21.053	20.737	21.949	3.5527e-15					58	32	3	0	0	0	1.8934e-08	1	3963	164.34	164.34	1	243030000
FTNIGPDTMR	10	Oxidation (M)	_FTNIGPDTM(ox)R_	FTNIGPDTM(1)R	FTNIGPDTM(102.07)R	0	1	0	00;GPMAWsp|P02751|FINC_HUMANFibronectinOS=HomosapiensGN=FN1PE=1SV=4	00;GPMAWsp|P02751|FINC_HUMANFibronectinOS=HomosapiensGN=FN1PE=1SV=4	00;GPMAWsp|P02751|FINC_HUMANFibronectinOS=HomosapiensGN=FN1PE=1SV=4	MULTI-MSMS	FNcont	584.276	2	584.277	1166.54	91041.8	-0.97735	-0.00057104	-0.59611	-0.00034829	-1.5735	-0.00091933	584.778	24.43	0.33226	24.43	24.213	24.546	-3.5527e-15					11	8	2	0	0	0	0.0019313	1	4739	102.07	102.07	1	2542200
FTNIGPDTMR	10	Oxidation (M)	_FTNIGPDTM(ox)R_	FTNIGPDTM(1)R	FTNIGPDTM(73.98)R	0	1	0	00;GPMAWsp|P02751|FINC_HUMANFibronectinOS=HomosapiensGN=FN1PE=1SV=4	00;GPMAWsp|P02751|FINC_HUMANFibronectinOS=HomosapiensGN=FN1PE=1SV=4	00;GPMAWsp|P02751|FINC_HUMANFibronectinOS=HomosapiensGN=FN1PE=1SV=4	MULTI-MSMS	FNcont	584.276	2	584.277	1166.54	81394.3	-1.0769	-0.0006292	0.2194	0.00012819	-0.8575	-0.00050102	584.277	26.398	0.45582	26.398	26.319	26.774	0					16	12	2	0	0	0	0.013122	1	5199	73.985	73.985	1	5768600
FTNIGPDTMR	10	Unmodified	_FTNIGPDTMR_			0	0	0	00;GPMAWsp|P02751|FINC_HUMANFibronectinOS=HomosapiensGN=FN1PE=1SV=4	00;GPMAWsp|P02751|FINC_HUMANFibronectinOS=HomosapiensGN=FN1PE=1SV=4	00;GPMAWsp|P02751|FINC_HUMANFibronectinOS=HomosapiensGN=FN1PE=1SV=4	MULTI-MSMS	FNcont	576.279	2	576.279	1150.54	78756.2	-1.1324	-0.00065257	-0.43457	-0.00025044	-1.567	-0.000903	576.279	27.813	2.2473	27.813	27.36	29.607	0					353	73	6	0	0	0	4.7395e-13	3	5634	230.24	230.24	1	6055000000
FTNIGPDTMR	10	Unmodified	_FTNIGPDTMR_			0	0	0	00;GPMAWsp|P02751|FINC_HUMANFibronectinOS=HomosapiensGN=FN1PE=1SV=4	00;GPMAWsp|P02751|FINC_HUMANFibronectinOS=HomosapiensGN=FN1PE=1SV=4	00;GPMAWsp|P02751|FINC_HUMANFibronectinOS=HomosapiensGN=FN1PE=1SV=4	MULTI-MSMS	FNcont	576.279	2	576.279	1150.54	83394.4	-0.78968	-0.00045508	0.2639	0.00015208	-0.52578	-0.00030299	576.279	30.363	0.74577	30.363	30.284	31.03	3.5527e-15					24	16	2	0	0	0	0.026598	1	6122	64.654	64.654	1	790570
FTNIGPDTMRVTWAPPPSIDLTNFLVR	27	Unmodified	_FTNIGPDTMRVTWAPPPSIDLTNFLVR_			0	0	1	00;GPMAWsp|P02751|FINC_HUMANFibronectinOS=HomosapiensGN=FN1PE=1SV=4	00;GPMAWsp|P02751|FINC_HUMANFibronectinOS=HomosapiensGN=FN1PE=1SV=4	00;GPMAWsp|P02751|FINC_HUMANFibronectinOS=HomosapiensGN=FN1PE=1SV=4	MULTI-MSMS	FNcont	1020.87	3	1020.2	3057.57	62480.9	-0.16463	-0.00016796	0.7066	0.00072087	0.54197	0.00055291	1020.87	57.418	0.39023	57.418	57.241	57.631	0					24	7	5	0	0	0	2.2019e-05	1	12083	113.5	113.21	1	7468000
FTQVTPTSLSAQWTPPNVQLTGYR	24	Unmodified	_FTQVTPTSLSAQWTPPNVQLTGYR_			0	0	0	00;GPMAWsp|P02751|FINC_HUMANFibronectinOS=HomosapiensGN=FN1PE=1SV=4	00;GPMAWsp|P02751|FINC_HUMANFibronectinOS=HomosapiensGN=FN1PE=1SV=4	00;GPMAWsp|P02751|FINC_HUMANFibronectinOS=HomosapiensGN=FN1PE=1SV=4	MULTI-MSMS	FNcont	898.464	3	898.129	2691.37	64475.7	-0.50626	-0.00045469	-0.076292	-6.852e-05	-0.58256	-0.00052321	898.464	53.468	0.95943	53.468	53.285	54.244	0					129	19	9	0	0	0	9.983e-11	1	11180	152.96	152.96	1	5274900000
FTQVTPTSLSAQWTPPNVQLTGYR	24	Unmodified	_FTQVTPTSLSAQWTPPNVQLTGYR_			0	0	0	00;GPMAWsp|P02751|FINC_HUMANFibronectinOS=HomosapiensGN=FN1PE=1SV=4	00;GPMAWsp|P02751|FINC_HUMANFibronectinOS=HomosapiensGN=FN1PE=1SV=4	00;GPMAWsp|P02751|FINC_HUMANFibronectinOS=HomosapiensGN=FN1PE=1SV=4	MULTI-MSMS	FNcont	1347.19	2	1346.69	2691.37	52894.4	-0.4232	-0.00056992	-0.79574	-0.0010716	-1.2189	-0.0016415	1347.19	53.498	0.91013	53.498	53.285	54.195	0					90	18	8	0	0	0	4.7429e-32	2	11183	333.59	333.59	1	2891600000
FTQVTPTSLSAQWTPPNVQLTGYRVR	26	Unmodified	_FTQVTPTSLSAQWTPPNVQLTGYRVR_			0	0	1	00;GPMAWsp|P02751|FINC_HUMANFibronectinOS=HomosapiensGN=FN1PE=1SV=4	00;GPMAWsp|P02751|FINC_HUMANFibronectinOS=HomosapiensGN=FN1PE=1SV=4	00;GPMAWsp|P02751|FINC_HUMANFibronectinOS=HomosapiensGN=FN1PE=1SV=4	MULTI-MSMS	FNcont	983.519	3	983.186	2946.54	62047.3	-0.36826	-0.00036207	-0.46262	-0.00045484	-0.83088	-0.00081691	983.519	50.843	0.51163	50.843	50.627	51.139	0					37	10	5	0	0	0	3.9243e-06	2	10619	150.09	150.09	1	7009800
GATYNVIVEALK	12	Unmodified	_GATYNVIVEALK_			0	0	0	00;GPMAWsp|P02751|FINC_HUMANFibronectinOS=HomosapiensGN=FN1PE=1SV=4	00;GPMAWsp|P02751|FINC_HUMANFibronectinOS=HomosapiensGN=FN1PE=1SV=4	00;GPMAWsp|P02751|FINC_HUMANFibronectinOS=HomosapiensGN=FN1PE=1SV=4	MULTI-MSMS	FNcont	639.86	2	639.359	1276.7	76575.7	-0.59905	-0.00038301	0.44782	0.00028632	-0.15123	-9.6688e-05	639.359	45.88	0.37709	45.88	45.646	46.023	0					20	7	3	0	0	0	0.006646	1	9497	95.573	91.651	1	1641000
GATYNVIVEALKDQQR	16	Unmodified	_GATYNVIVEALKDQQR_			0	0	1	00;GPMAWsp|P02751|FINC_HUMANFibronectinOS=HomosapiensGN=FN1PE=1SV=4	00;GPMAWsp|P02751|FINC_HUMANFibronectinOS=HomosapiensGN=FN1PE=1SV=4	00;GPMAWsp|P02751|FINC_HUMANFibronectinOS=HomosapiensGN=FN1PE=1SV=4	MULTI-MSMS	FNcont	602.323	3	602.323	1803.95	78593.8	-0.70527	-0.0004248	0.305	0.00018371	-0.40027	-0.00024109	602.658	43.208	0.8074	43.208	42.897	43.705	0					45	16	3	0	0	0	9.9039e-06	2	8883	139.65	139.65	1	19226000
GATYNVIVEALKDQQR	16	Unmodified	_GATYNVIVEALKDQQR_			0	0	1	00;GPMAWsp|P02751|FINC_HUMANFibronectinOS=HomosapiensGN=FN1PE=1SV=4	00;GPMAWsp|P02751|FINC_HUMANFibronectinOS=HomosapiensGN=FN1PE=1SV=4	00;GPMAWsp|P02751|FINC_HUMANFibronectinOS=HomosapiensGN=FN1PE=1SV=4	MULTI-MSMS	FNcont	903.484	2	902.981	1803.95	68864.9	-0.87075	-0.00078627	1.0157	0.00091715	0.14494	0.00013088	902.982	43.195	0.61893	43.195	42.947	43.566	0					22	12	2	0	0	0	3.4775e-12	2	8953	226.73	226.73	1	16207000
GDSPASSKPISINYR	15	Unmodified	_GDSPASSKPISINYR_			0	0	1	00;GPMAWsp|P02751|FINC_HUMANFibronectinOS=HomosapiensGN=FN1PE=1SV=4	00;GPMAWsp|P02751|FINC_HUMANFibronectinOS=HomosapiensGN=FN1PE=1SV=4	00;GPMAWsp|P02751|FINC_HUMANFibronectinOS=HomosapiensGN=FN1PE=1SV=4	MULTI-MSMS	FNcont	531.274	3	531.274	1590.8	83573.2	-1.397	-0.00074221	0.099623	5.2927e-05	-1.2974	-0.00068928	531.274	22.842	0.92394	22.842	22.589	23.513	0					72	20	6	0	0	0	9.4716e-10	1	4367	175.66	175.15	1	1889200000
GEFKCDPHEATCYDDGK	17	Unmodified	_GEFKCDPHEATCYDDGK_			0	0	1	00;GPMAWsp|P02751|FINC_HUMANFibronectinOS=HomosapiensGN=FN1PE=1SV=4	00;GPMAWsp|P02751|FINC_HUMANFibronectinOS=HomosapiensGN=FN1PE=1SV=4	00;GPMAWsp|P02751|FINC_HUMANFibronectinOS=HomosapiensGN=FN1PE=1SV=4	MULTI-MSMS	FNcont	676.939	3	676.94	2027.8	74865.9	-0.86358	-0.00058459	-0.12667	-8.5747e-05	-0.99025	-0.00067034	677.275	17.055	0.26029	17.055	16.914	17.174	3.5527e-15					24	6	6	0	0	0	5.6494e-16	3	3096	247.82	247.82	1	64355000
GEFKCDPHEATCYDDGK	17	Unmodified	_GEFKCDPHEATCYDDGK_			0	0	1	00;GPMAWsp|P02751|FINC_HUMANFibronectinOS=HomosapiensGN=FN1PE=1SV=4	00;GPMAWsp|P02751|FINC_HUMANFibronectinOS=HomosapiensGN=FN1PE=1SV=4	00;GPMAWsp|P02751|FINC_HUMANFibronectinOS=HomosapiensGN=FN1PE=1SV=4	MULTI-MSMS	FNcont	507.956	4	507.957	2027.8	84383.4	-1.3459	-0.00068368	-0.04722	-2.3986e-05	-1.3932	-0.00070767	508.208	17.055	0.18848	17.055	16.941	17.129	0					17	4	5	0	0	0	0.0015618	1	3100	102.36	102.36	1	28579000
GEFKCDPHEATCYDDGK	17	Unmodified	_GEFKCDPHEATCYDDGK_			0	0	1	00;GPMAWsp|P02751|FINC_HUMANFibronectinOS=HomosapiensGN=FN1PE=1SV=4	00;GPMAWsp|P02751|FINC_HUMANFibronectinOS=HomosapiensGN=FN1PE=1SV=4	00;GPMAWsp|P02751|FINC_HUMANFibronectinOS=HomosapiensGN=FN1PE=1SV=4	MULTI-MSMS	FNcont	1015.41	2	1014.91	2027.8	61418.1	-1.1254	-0.0011422	0.19507	0.00019797	-0.93034	-0.00094421	1015.41	17.023	0.18848	17.023	16.941	17.129	0					12	4	4	0	0	0	3.0845e-15	1	3107	271.46	271.46	1	10964000
GEFKCDPHEATCYDDGKTYHVGEQWQK	27	Unmodified	_GEFKCDPHEATCYDDGKTYHVGEQWQK_			0	0	2	00;GPMAWsp|P02751|FINC_HUMANFibronectinOS=HomosapiensGN=FN1PE=1SV=4	00;GPMAWsp|P02751|FINC_HUMANFibronectinOS=HomosapiensGN=FN1PE=1SV=4	00;GPMAWsp|P02751|FINC_HUMANFibronectinOS=HomosapiensGN=FN1PE=1SV=4	MULTI-MSMS	FNcont	658.286	5	657.886	3284.39	75027.5	-0.82423	-0.00054225	-0.29942	-0.00019698	-1.1236	-0.00073923	658.287	26.178	0.55394	26.178	25.911	26.465	0					141	33	6	0	0	0	3.6673e-16	1	5088	244.9	244.9	1	183290000
GEFKCDPHEATCYDDGKTYHVGEQWQK	27	Unmodified	_GEFKCDPHEATCYDDGKTYHVGEQWQK_			0	0	2	00;GPMAWsp|P02751|FINC_HUMANFibronectinOS=HomosapiensGN=FN1PE=1SV=4	00;GPMAWsp|P02751|FINC_HUMANFibronectinOS=HomosapiensGN=FN1PE=1SV=4	00;GPMAWsp|P02751|FINC_HUMANFibronectinOS=HomosapiensGN=FN1PE=1SV=4	MULTI-MSMS	FNcont	822.607	4	822.105	3284.39	69285.5	-0.77243	-0.00063502	0.15751	0.00012949	-0.61491	-0.00050552	822.356	26.223	0.34285	26.223	26.014	26.357	0					30	18	2	0	0	0	8.8481e-16	1	5110	228.3	228.3	1	42200000
GEWTCIAYSQLR	12	Unmodified	_GEWTCIAYSQLR_			0	0	0	00;GPMAWsp|P02751|FINC_HUMANFibronectinOS=HomosapiensGN=FN1PE=1SV=4	00;GPMAWsp|P02751|FINC_HUMANFibronectinOS=HomosapiensGN=FN1PE=1SV=4	00;GPMAWsp|P02751|FINC_HUMANFibronectinOS=HomosapiensGN=FN1PE=1SV=4	MULTI-MSMS	FNcont	742.353	2	742.354	1482.69	76212.1	-0.43603	-0.00032369	-0.47646	-0.0003537	-0.91248	-0.00067739	742.855	40.315	0.38578	40.315	40.105	40.491	0					16	7	3	0	0	0	0.0053236	1	8250	97.813	97.813	1	1513800
GEWTCIAYSQLR	12	Unmodified	_GEWTCIAYSQLR_			0	0	0	00;GPMAWsp|P02751|FINC_HUMANFibronectinOS=HomosapiensGN=FN1PE=1SV=4	00;GPMAWsp|P02751|FINC_HUMANFibronectinOS=HomosapiensGN=FN1PE=1SV=4	00;GPMAWsp|P02751|FINC_HUMANFibronectinOS=HomosapiensGN=FN1PE=1SV=4	MULTI-MSMS	FNcont	741.848	2	742.354	1482.69	71345.6	-0.46715	-0.00034679	-0.41896	-0.00031102	-0.88611	-0.00065781	742.354	41.652	2.5877	41.652	41.117	43.705	0					326	67	7	0	0	0	2.6168e-28	4	8607	318.6	318.6	1	8438200000
GEWTCIAYSQLR	12	Unmodified	_GEWTCIAYSQLR_			0	0	0	00;GPMAWsp|P02751|FINC_HUMANFibronectinOS=HomosapiensGN=FN1PE=1SV=4	00;GPMAWsp|P02751|FINC_HUMANFibronectinOS=HomosapiensGN=FN1PE=1SV=4	00;GPMAWsp|P02751|FINC_HUMANFibronectinOS=HomosapiensGN=FN1PE=1SV=4	MULTI-MSMS	FNcont	742.354	2	742.354	1482.69	71988.5	-0.53704	-0.00039868	0.49191	0.00036517	-0.045132	-3.3504e-05	742.354	45.697	0.5206	45.697	45.551	46.072	7.1054e-15					24	10	3	0	0	0	5.9789e-05	1	9489	113.93	113.93	1	2016400
GEWTCIAYSQLR	12	Unmodified	_GEWTCIAYSQLR_			0	0	0	00;GPMAWsp|P02751|FINC_HUMANFibronectinOS=HomosapiensGN=FN1PE=1SV=4	00;GPMAWsp|P02751|FINC_HUMANFibronectinOS=HomosapiensGN=FN1PE=1SV=4	00;GPMAWsp|P02751|FINC_HUMANFibronectinOS=HomosapiensGN=FN1PE=1SV=4	MSMS	FNcont	742.354	2	742.354	1482.69	NaN	NaN	NaN	NaN	NaN	NaN	NaN	NaN	44.692	1	44.692	44.192	45.192	0								0	0	0	4.5763e-06	1	9235	151.22	149.62	1
GEWTCIAYSQLR	12	Unmodified	_GEWTCIAYSQLR_			0	0	0	00;GPMAWsp|P02751|FINC_HUMANFibronectinOS=HomosapiensGN=FN1PE=1SV=4	00;GPMAWsp|P02751|FINC_HUMANFibronectinOS=HomosapiensGN=FN1PE=1SV=4	00;GPMAWsp|P02751|FINC_HUMANFibronectinOS=HomosapiensGN=FN1PE=1SV=4	MSMS	FNcont	742.354	2	742.354	1482.69	NaN	NaN	NaN	NaN	NaN	NaN	NaN	NaN	67.38	1	67.38	66.88	67.88	0								0	0	0	0.0080651	1	14289	83	83	1
GEWTCIAYSQLR	12	Unmodified	_GEWTCIAYSQLR_			0	0	0	00;GPMAWsp|P02751|FINC_HUMANFibronectinOS=HomosapiensGN=FN1PE=1SV=4	00;GPMAWsp|P02751|FINC_HUMANFibronectinOS=HomosapiensGN=FN1PE=1SV=4	00;GPMAWsp|P02751|FINC_HUMANFibronectinOS=HomosapiensGN=FN1PE=1SV=4	MSMS	FNcont	742.353	2	742.354	1482.69	NaN	NaN	NaN	NaN	NaN	NaN	NaN	NaN	68.436	1	68.436	67.936	68.936	0								0	0	0	0.037308	1	14521	45.973	45.973	1
GEWTCIAYSQLR	12	Unmodified	_GEWTCIAYSQLR_			0	0	0	00;GPMAWsp|P02751|FINC_HUMANFibronectinOS=HomosapiensGN=FN1PE=1SV=4	00;GPMAWsp|P02751|FINC_HUMANFibronectinOS=HomosapiensGN=FN1PE=1SV=4	00;GPMAWsp|P02751|FINC_HUMANFibronectinOS=HomosapiensGN=FN1PE=1SV=4	MULTI-SECPEP	FNcont	1484.21	1	1483.7	1482.69	50682.7	-0.74869	-0.0011108	-0.058485	-8.6775e-05	-0.80718	-0.0011976	1483.7	41.599	1.3558	41.599	41.445	42.801	0					152	41	5	0	0	0	1.2473e-29	1	8560	351.68	351.68	1	350010000
GEWTCKPIAEK	11	Unmodified	_GEWTCKPIAEK_			0	0	1	00;GPMAWsp|P02751|FINC_HUMANFibronectinOS=HomosapiensGN=FN1PE=1SV=4	00;GPMAWsp|P02751|FINC_HUMANFibronectinOS=HomosapiensGN=FN1PE=1SV=4	00;GPMAWsp|P02751|FINC_HUMANFibronectinOS=HomosapiensGN=FN1PE=1SV=4	MULTI-MSMS	FNcont	660.328	2	659.827	1317.64	73125.6	-0.92098	-0.00060769	-0.067222	-4.4355e-05	-0.9882	-0.00065204	659.827	17.173	1.2908	17.173	16.993	18.283	0					157	40	6	0	0	0	8.23e-10	2	3117	226.29	226.29	1	2029900000
GEWTCKPIAEK	11	Unmodified	_GEWTCKPIAEK_			0	0	1	00;GPMAWsp|P02751|FINC_HUMANFibronectinOS=HomosapiensGN=FN1PE=1SV=4	00;GPMAWsp|P02751|FINC_HUMANFibronectinOS=HomosapiensGN=FN1PE=1SV=4	00;GPMAWsp|P02751|FINC_HUMANFibronectinOS=HomosapiensGN=FN1PE=1SV=4	MULTI-MSMS	FNcont	440.219	3	440.22	1317.64	88579.3	-1.2909	-0.0005683	-0.29497	-0.00012985	-1.5859	-0.00069815	440.22	17.175	1.5109	17.175	16.941	18.452	0					164	47	6	0	0	0	0.00067367	1	3294	105.2	105.2	1	2413100000
GFNCESKPEAEETCFDK	17	Unmodified	_GFNCESKPEAEETCFDK_			0	0	1	00;GPMAWsp|P02751|FINC_HUMANFibronectinOS=HomosapiensGN=FN1PE=1SV=4	00;GPMAWsp|P02751|FINC_HUMANFibronectinOS=HomosapiensGN=FN1PE=1SV=4	00;GPMAWsp|P02751|FINC_HUMANFibronectinOS=HomosapiensGN=FN1PE=1SV=4	MULTI-MSMS	FNcont	683.618	3	683.284	2046.83	73299.4	-0.97001	-0.00066279	-0.13748	-9.3935e-05	-1.1075	-0.00075673	683.618	23.168	0.6278	23.168	22.885	23.513	0					66	13	7	0	0	0	1.1475e-09	1	4446	166.76	166.76	1	1297300000
GFNCESKPEAEETCFDK	17	Unmodified	_GFNCESKPEAEETCFDK_			0	0	1	00;GPMAWsp|P02751|FINC_HUMANFibronectinOS=HomosapiensGN=FN1PE=1SV=4	00;GPMAWsp|P02751|FINC_HUMANFibronectinOS=HomosapiensGN=FN1PE=1SV=4	00;GPMAWsp|P02751|FINC_HUMANFibronectinOS=HomosapiensGN=FN1PE=1SV=4	MULTI-MSMS	FNcont	1024.42	2	1024.42	2046.83	60792.7	-1.2328	-0.0012629	0.042135	4.3164e-05	-1.1907	-0.0012197	1024.92	23.147	0.58296	23.147	22.93	23.513	0					55	12	6	0	0	0	8.6281e-23	1	4447	351.2	351.2	1	485840000
GFNCESKPEAEETCFDKYTGNTYR	24	Unmodified	_GFNCESKPEAEETCFDKYTGNTYR_			0	0	2	00;GPMAWsp|P02751|FINC_HUMANFibronectinOS=HomosapiensGN=FN1PE=1SV=4	00;GPMAWsp|P02751|FINC_HUMANFibronectinOS=HomosapiensGN=FN1PE=1SV=4	00;GPMAWsp|P02751|FINC_HUMANFibronectinOS=HomosapiensGN=FN1PE=1SV=4	MULTI-MSMS	FNcont	727.062	4	726.562	2902.22	77729.6	-0.99239	-0.00072103	-0.10319	-7.4974e-05	-1.0956	-0.00079601	727.063	27.498	0.19331	27.498	27.398	27.591	0					9	6	2	0	0	0	0.00026713	3	5414	105.92	105.92	1	4584600
GFNCESKPEAEETCFDKYTGNTYR	24	Unmodified	_GFNCESKPEAEETCFDKYTGNTYR_			0	0	2	00;GPMAWsp|P02751|FINC_HUMANFibronectinOS=HomosapiensGN=FN1PE=1SV=4	00;GPMAWsp|P02751|FINC_HUMANFibronectinOS=HomosapiensGN=FN1PE=1SV=4	00;GPMAWsp|P02751|FINC_HUMANFibronectinOS=HomosapiensGN=FN1PE=1SV=4	MULTI-MSMS	FNcont	726.812	4	726.562	2902.22	69760	-0.68107	-0.00049484	-0.31576	-0.00022942	-0.99683	-0.00072426	726.813	30.095	1.6252	30.095	29.824	31.45	0					231	38	10	0	0	0	6.5734e-10	2	5967	180.9	180.9	1	8252700000
GFNCESKPEAEETCFDKYTGNTYR	24	Unmodified	_GFNCESKPEAEETCFDKYTGNTYR_			0	0	2	00;GPMAWsp|P02751|FINC_HUMANFibronectinOS=HomosapiensGN=FN1PE=1SV=4	00;GPMAWsp|P02751|FINC_HUMANFibronectinOS=HomosapiensGN=FN1PE=1SV=4	00;GPMAWsp|P02751|FINC_HUMANFibronectinOS=HomosapiensGN=FN1PE=1SV=4	MULTI-MSMS	FNcont	968.746	3	968.413	2902.22	62090.3	-0.70345	-0.00068123	-0.2633	-0.00025498	-0.96675	-0.00093622	968.748	30.084	1.3403	30.084	29.872	31.212	0					195	31	8	0	0	0	1.313e-42	1	5978	378.42	378.42	1	2316600000
GFNCESKPEAEETCFDKYTGNTYR	24	Unmodified	_GFNCESKPEAEETCFDKYTGNTYR_			0	0	2	00;GPMAWsp|P02751|FINC_HUMANFibronectinOS=HomosapiensGN=FN1PE=1SV=4	00;GPMAWsp|P02751|FINC_HUMANFibronectinOS=HomosapiensGN=FN1PE=1SV=4	00;GPMAWsp|P02751|FINC_HUMANFibronectinOS=HomosapiensGN=FN1PE=1SV=4	MULTI-MSMS	FNcont	1453.11	2	1452.12	2902.22	51637.4	-0.93426	-0.0013566	0.41043	0.00059599	-0.52383	-0.00076066	1452.62	30.087	0.54072	30.087	29.916	30.457	-3.5527e-15					52	13	5	0	0	0	2.7219e-32	2	5985	413.28	413.28	1	154680000
GFNCESKPEAEETCFDKYTGNTYR	24	Unmodified	_GFNCESKPEAEETCFDKYTGNTYR_			0	0	2	00;GPMAWsp|P02751|FINC_HUMANFibronectinOS=HomosapiensGN=FN1PE=1SV=4	00;GPMAWsp|P02751|FINC_HUMANFibronectinOS=HomosapiensGN=FN1PE=1SV=4	00;GPMAWsp|P02751|FINC_HUMANFibronectinOS=HomosapiensGN=FN1PE=1SV=4	MULTI-MSMS	FNcont	726.812	4	726.562	2902.22	70063.2	-0.63174	-0.000459	0.53198	0.00038651	-0.099762	-7.2483e-05	727.064	34.095	0.4352	34.095	33.864	34.3	0					16	8	3	0	0	0	0.049059	1	6926	19.492	19.492	1	1850100
GFNCESKPEAEETCFDKYTGNTYR	24	Unmodified	_GFNCESKPEAEETCFDKYTGNTYR_			0	0	2	00;GPMAWsp|P02751|FINC_HUMANFibronectinOS=HomosapiensGN=FN1PE=1SV=4	00;GPMAWsp|P02751|FINC_HUMANFibronectinOS=HomosapiensGN=FN1PE=1SV=4	00;GPMAWsp|P02751|FINC_HUMANFibronectinOS=HomosapiensGN=FN1PE=1SV=4	MULTI-SECPEP	FNcont	726.998	4	726.562	2902.22	69215.1	-0.47309	-0.00034373	-1.8857	-0.0013701	-2.3588	-0.0017138	726.811	33.11	0.78314	33.11	32.769	33.552	0					33	16	3	0	0	0	0.046363	1	6724	30.749	30.749	1	3887000
GFNCESKPEAEETCFDKYTGNTYR	24	Unmodified	_GFNCESKPEAEETCFDKYTGNTYR_			0	0	2	00;GPMAWsp|P02751|FINC_HUMANFibronectinOS=HomosapiensGN=FN1PE=1SV=4	00;GPMAWsp|P02751|FINC_HUMANFibronectinOS=HomosapiensGN=FN1PE=1SV=4	00;GPMAWsp|P02751|FINC_HUMANFibronectinOS=HomosapiensGN=FN1PE=1SV=4	MULTI-SECPEP	FNcont	968.422	3	968.413	2902.22	NaN	-0.32757	-0.00031723	-0.038201	-3.6994e-05	-0.36577	-0.00035422	968.747	51.317	0.24673	51.317	51.139	51.386	7.1054e-15					6	4	2	0	0	0	0.051684	1	10723	0.36122	0.36122	1	864560
GGGGGGYGSGGSSYGSGGGSYGSGGGGGGGR	31	Unmodified	_GGGGGGYGSGGSSYGSGGGSYGSGGGGGGGR_			0	0	0	CON__P04264	CON__P04264	CON__P04264	MULTI-MSMS	FNcont	1192.98	2	1192.48	2382.94	60143.9	-1.2249	-0.0014606	-0.13699	-0.00016336	-1.3619	-0.001624	1192.98	17.012	0.21545	17.012	16.914	17.129	0					14	5	4	0	0	0	3.4254e-23	2	3092	263.08	199.47	1	10429000
GGSGGSYGGGGSGGGYGGGSGSR	23	Unmodified	_GGSGGSYGGGGSGGGYGGGSGSR_			0	0	0	CON__P35527	CON__P35527	CON__P35527	MULTI-MSMS	FNcont	896.367	2	896.367	1790.72	65238.5	-1.2587	-0.0011283	0.65168	0.00058415	-0.60704	-0.00054413	896.368	10.888	0.48711	10.888	10.653	11.141	0					34	12	4	0	0	0	1.3203e-15	1	1738	233.14	64.469	1	11088000
GGSISGGGYGSGGGK	15	Unmodified	_GGSISGGGYGSGGGK_			0	0	0	CON__P35908	CON__P35908	CON__P35908	MSMS	FNcont	599.279	2	599.278	1196.54	NaN	NaN	NaN	NaN	NaN	NaN	NaN	NaN	10.813	1	10.813	10.313	11.313	0								0	0	0	0.038507	1	1741	46.378	35.512	1
GLAFTDVDVDSIK	13	Unmodified	_GLAFTDVDVDSIK_			0	0	0	00;GPMAWsp|P02751|FINC_HUMANFibronectinOS=HomosapiensGN=FN1PE=1SV=4	00;GPMAWsp|P02751|FINC_HUMANFibronectinOS=HomosapiensGN=FN1PE=1SV=4	00;GPMAWsp|P02751|FINC_HUMANFibronectinOS=HomosapiensGN=FN1PE=1SV=4	MULTI-MSMS	FNcont	1379.81	1	1379.71	1378.7	50484.4	-0.81637	-0.0011264	3.2246	0.0044489	2.4082	0.0033226	1379.71	45.838	0.32777	45.838	45.695	46.023	0					9	6	2	0	0	0	0.031553	1	9512	46.73	46.73	1	1805900
GLAFTDVDVDSIK	13	Unmodified	_GLAFTDVDVDSIK_			0	0	0	00;GPMAWsp|P02751|FINC_HUMANFibronectinOS=HomosapiensGN=FN1PE=1SV=4	00;GPMAWsp|P02751|FINC_HUMANFibronectinOS=HomosapiensGN=FN1PE=1SV=4	00;GPMAWsp|P02751|FINC_HUMANFibronectinOS=HomosapiensGN=FN1PE=1SV=4	MULTI-SECPEP	FNcont	690.298	2	690.356	1378.7	74198.3	-0.47154	-0.00032553	0.011969	8.2631e-06	-0.45957	-0.00031726	690.356	45.908	0.56993	45.908	45.598	46.168	0					37	11	5	0	0	0	7.4283e-05	1	9521	145.34	144.65	1	21083000
GLKPGVVYEGQLISIQQYGHQEVTR	25	Unmodified	_GLKPGVVYEGQLISIQQYGHQEVTR_			0	0	1	00;GPMAWsp|P02751|FINC_HUMANFibronectinOS=HomosapiensGN=FN1PE=1SV=4	00;GPMAWsp|P02751|FINC_HUMANFibronectinOS=HomosapiensGN=FN1PE=1SV=4	00;GPMAWsp|P02751|FINC_HUMANFibronectinOS=HomosapiensGN=FN1PE=1SV=4	MULTI-MSMS	FNcont	700.625	4	700.625	2798.47	72618.2	-0.40106	-0.00028099	-0.19232	-0.00013475	-0.59339	-0.00041574	700.876	40.254	0.97175	40.254	39.849	40.821	0					102	20	7	0	0	0	6.3485e-10	1	8201	183.15	183.08	1	88101000
GLKPGVVYEGQLISIQQYGHQEVTR	25	Unmodified	_GLKPGVVYEGQLISIQQYGHQEVTR_			0	0	1	00;GPMAWsp|P02751|FINC_HUMANFibronectinOS=HomosapiensGN=FN1PE=1SV=4	00;GPMAWsp|P02751|FINC_HUMANFibronectinOS=HomosapiensGN=FN1PE=1SV=4	00;GPMAWsp|P02751|FINC_HUMANFibronectinOS=HomosapiensGN=FN1PE=1SV=4	MULTI-MSMS	FNcont	934.5	3	933.831	2798.47	64351.3	-0.54102	-0.00050522	0.23972	0.00022385	-0.3013	-0.00028136	934.166	40.236	0.83271	40.236	39.849	40.682	0					74	17	6	0	0	0	1.0532e-09	1	8212	163.74	162.93	1	20571000
GNLLQCICTGNGR	13	Unmodified	_GNLLQCICTGNGR_			0	0	0	00;GPMAWsp|P02751|FINC_HUMANFibronectinOS=HomosapiensGN=FN1PE=1SV=4	00;GPMAWsp|P02751|FINC_HUMANFibronectinOS=HomosapiensGN=FN1PE=1SV=4	00;GPMAWsp|P02751|FINC_HUMANFibronectinOS=HomosapiensGN=FN1PE=1SV=4	MULTI-MSMS	FNcont	731.848	2	731.848	1461.68	78975.6	-0.5971	-0.00043698	-0.024957	-1.8264e-05	-0.62205	-0.00045525	731.848	33.97	0.4262	33.97	33.775	34.201	0					14	8	2	0	0	0	0.0034017	1	6860	100.88	100.88	1	1254000
GNLLQCICTGNGR	13	Unmodified	_GNLLQCICTGNGR_			0	0	0	00;GPMAWsp|P02751|FINC_HUMANFibronectinOS=HomosapiensGN=FN1PE=1SV=4	00;GPMAWsp|P02751|FINC_HUMANFibronectinOS=HomosapiensGN=FN1PE=1SV=4	00;GPMAWsp|P02751|FINC_HUMANFibronectinOS=HomosapiensGN=FN1PE=1SV=4	MULTI-MSMS	FNcont	731.848	2	731.848	1461.68	70381.5	-0.81755	-0.00059832	-0.10342	-7.5687e-05	-0.92096	-0.00067401	731.849	35.23	1.2636	35.23	35.005	36.269	0					260	66	7	0	0	0	9.1588e-21	2	7321	271.62	270.58	1	6719200000
GNLLQCICTGNGR	13	Unmodified	_GNLLQCICTGNGR_			0	0	0	00;GPMAWsp|P02751|FINC_HUMANFibronectinOS=HomosapiensGN=FN1PE=1SV=4	00;GPMAWsp|P02751|FINC_HUMANFibronectinOS=HomosapiensGN=FN1PE=1SV=4	00;GPMAWsp|P02751|FINC_HUMANFibronectinOS=HomosapiensGN=FN1PE=1SV=4	MULTI-MSMS	FNcont	488.568	3	488.234	1461.68	86246.2	-1.1451	-0.00055905	-0.28021	-0.00013681	-1.4253	-0.00069586	488.235	35.222	0.76678	35.222	35.041	35.808	0					106	29	4	0	0	0	5.154e-10	1	7108	152.47	152.22	1	220130000
GNLLQCICTGNGR	13	Unmodified	_GNLLQCICTGNGR_			0	0	0	00;GPMAWsp|P02751|FINC_HUMANFibronectinOS=HomosapiensGN=FN1PE=1SV=4	00;GPMAWsp|P02751|FINC_HUMANFibronectinOS=HomosapiensGN=FN1PE=1SV=4	00;GPMAWsp|P02751|FINC_HUMANFibronectinOS=HomosapiensGN=FN1PE=1SV=4	MULTI-MSMS	FNcont	1463.49	1	1462.69	1461.68	51225.9	-1.0722	-0.0015684	0.083441	0.00012205	-0.98881	-0.0014463	1462.69	35.23	0.71747	35.23	35.041	35.758	0					119	28	5	0	0	0	2.1576e-09	2	7143	182.28	178.27	1	624010000
GNLLQCICTGNGR	13	Unmodified	_GNLLQCICTGNGR_			0	0	0	00;GPMAWsp|P02751|FINC_HUMANFibronectinOS=HomosapiensGN=FN1PE=1SV=4	00;GPMAWsp|P02751|FINC_HUMANFibronectinOS=HomosapiensGN=FN1PE=1SV=4	00;GPMAWsp|P02751|FINC_HUMANFibronectinOS=HomosapiensGN=FN1PE=1SV=4	MSMS	FNcont	731.848	2	731.848	1461.68	NaN	NaN	NaN	NaN	NaN	NaN	NaN	NaN	46.927	1	46.927	46.427	47.427	0								0	0	0	3.1431e-06	1	9733	150.1	149.86	1
GNLLQCICTGNGRGEWK	17	Unmodified	_GNLLQCICTGNGRGEWK_			0	0	1	00;GPMAWsp|P02751|FINC_HUMANFibronectinOS=HomosapiensGN=FN1PE=1SV=4	00;GPMAWsp|P02751|FINC_HUMANFibronectinOS=HomosapiensGN=FN1PE=1SV=4	00;GPMAWsp|P02751|FINC_HUMANFibronectinOS=HomosapiensGN=FN1PE=1SV=4	MULTI-MSMS	FNcont	654.98	3	654.981	1961.92	76710.7	-0.8257	-0.00054082	-0.30635	-0.00020065	-1.132	-0.00074147	654.981	37.408	0.61579	37.408	37.081	37.697	0					97	26	5	0	0	0	3.3376e-16	1	7566	184.59	184.59	1	402010000
GNLLQCICTGNGRGEWK	17	Unmodified	_GNLLQCICTGNGRGEWK_			0	0	1	00;GPMAWsp|P02751|FINC_HUMANFibronectinOS=HomosapiensGN=FN1PE=1SV=4	00;GPMAWsp|P02751|FINC_HUMANFibronectinOS=HomosapiensGN=FN1PE=1SV=4	00;GPMAWsp|P02751|FINC_HUMANFibronectinOS=HomosapiensGN=FN1PE=1SV=4	MULTI-MSMS	FNcont	981.966	2	981.967	1961.92	63251	-0.91953	-0.00090294	-0.52692	-0.00051742	-1.4464	-0.0014204	981.967	37.349	0.54829	37.349	37.081	37.63	0					54	23	3	0	0	0	7.1667e-23	3	7577	293.13	293.13	1	68657000
GNLLQCICTGNGRGEWK	17	Unmodified	_GNLLQCICTGNGRGEWK_			0	0	1	00;GPMAWsp|P02751|FINC_HUMANFibronectinOS=HomosapiensGN=FN1PE=1SV=4	00;GPMAWsp|P02751|FINC_HUMANFibronectinOS=HomosapiensGN=FN1PE=1SV=4	00;GPMAWsp|P02751|FINC_HUMANFibronectinOS=HomosapiensGN=FN1PE=1SV=4	MSMS	FNcont	655.313	3	654.981	1961.92	NaN	NaN	NaN	NaN	NaN	NaN	NaN	NaN	37.713	1	37.713	37.213	38.213	0								0	0	0	0.0015988	1	7682	101.15	100.48	1
GNLLQCICTGNGRGEWKCER	20	Unmodified	_GNLLQCICTGNGRGEWKCER_			0	0	2	00;GPMAWsp|P02751|FINC_HUMANFibronectinOS=HomosapiensGN=FN1PE=1SV=4	00;GPMAWsp|P02751|FINC_HUMANFibronectinOS=HomosapiensGN=FN1PE=1SV=4	00;GPMAWsp|P02751|FINC_HUMANFibronectinOS=HomosapiensGN=FN1PE=1SV=4	MULTI-MSMS	FNcont	603.031	4	602.781	2407.09	77232.3	-0.48577	-0.00029281	-0.39724	-0.00023945	-0.88301	-0.00053226	603.032	32.199	0.69097	32.199	31.984	32.675	0					64	14	7	0	0	0	3.3444e-10	1	6447	195.48	195.48	1	116130000
GNLLQCICTGNGRGEWKCER	20	Unmodified	_GNLLQCICTGNGRGEWKCER_			0	0	2	00;GPMAWsp|P02751|FINC_HUMANFibronectinOS=HomosapiensGN=FN1PE=1SV=4	00;GPMAWsp|P02751|FINC_HUMANFibronectinOS=HomosapiensGN=FN1PE=1SV=4	00;GPMAWsp|P02751|FINC_HUMANFibronectinOS=HomosapiensGN=FN1PE=1SV=4	MULTI-MSMS	FNcont	803.372	3	803.372	2407.09	67641	-0.25288	-0.00020316	-0.41197	-0.00033096	-0.66485	-0.00053412	803.706	32.19	0.45754	32.19	31.984	32.442	0					39	9	6	0	0	0	8.9383e-16	1	6452	232.84	232.84	1	35067000
GNQESPKATGVFTTLQPGSSIPPYNTEVTETTIVITWTPAPR	42	Unmodified	_GNQESPKATGVFTTLQPGSSIPPYNTEVTETTIVITWTPAPR_			0	0	1	00;GPMAWsp|P02751|FINC_HUMANFibronectinOS=HomosapiensGN=FN1PE=1SV=4	00;GPMAWsp|P02751|FINC_HUMANFibronectinOS=HomosapiensGN=FN1PE=1SV=4	00;GPMAWsp|P02751|FINC_HUMANFibronectinOS=HomosapiensGN=FN1PE=1SV=4	MULTI-MSMS	FNcont	1122.58	4	1122.32	4485.27	59435.8	-0.33916	-0.00038065	0.22783	0.0002557	-0.11133	-0.00012495	1122.58	55.275	0.43063	55.275	55.078	55.509	7.1054e-15					16	8	3	0	0	0	0.022669	1	11601	45.855	45.855	1	4856200
GRISCTIANR	10	Unmodified	_GRISCTIANR_			0	0	1	00;GPMAWsp|P02751|FINC_HUMANFibronectinOS=HomosapiensGN=FN1PE=1SV=4	00;GPMAWsp|P02751|FINC_HUMANFibronectinOS=HomosapiensGN=FN1PE=1SV=4	00;GPMAWsp|P02751|FINC_HUMANFibronectinOS=HomosapiensGN=FN1PE=1SV=4	MULTI-MSMS	FNcont	574.304	2	574.304	1146.59	83486.1	-1.094	-0.00062832	0.26737	0.00015355	-0.82668	-0.00047477	574.304	11.163	0.28042	11.163	10.966	11.246	0					14	10	2	0	0	0	8.0636e-19	1	1809	294.49	294.49	1	225900000
GRISCTIANR	10	Unmodified	_GRISCTIANR_			0	0	1	00;GPMAWsp|P02751|FINC_HUMANFibronectinOS=HomosapiensGN=FN1PE=1SV=4	00;GPMAWsp|P02751|FINC_HUMANFibronectinOS=HomosapiensGN=FN1PE=1SV=4	00;GPMAWsp|P02751|FINC_HUMANFibronectinOS=HomosapiensGN=FN1PE=1SV=4	MULTI-MSMS	FNcont	383.205	3	383.205	1146.59	98404.2	-1.418	-0.00054337	0.037854	1.4506e-05	-1.3801	-0.00052886	383.205	11.118	0.29408	11.118	10.846	11.141	0					11	7	3	0	0	0	7.8626e-05	1	1812	110.38	107.04	1	22214000
GSLGGGFSSGGFSGGSFSR	19	Unmodified	_GSLGGGFSSGGFSGGSFSR_			0	0	0	CON__P13645	CON__P13645	CON__P13645	MULTI-MSMS	FNcont	854.388	2	854.39	1706.76	66209	-0.91134	-0.00077864	0.63118	0.00053927	-0.28017	-0.00023937	854.891	39.311	0.67294	39.311	38.842	39.515	0					38	13	4	0	0	0	0.016636	1	7996	70.281	70.281	1	4569200
GVFVLNKK	8	Unmodified	_GVFVLNKK_			0	0	1	CON__Q2UVX4	CON__Q2UVX4	CON__Q2UVX4	MSMS	FNcont	452.784	2	452.784	903.554	NaN	NaN	NaN	NaN	NaN	NaN	NaN	NaN	17.753	1	17.753	17.253	18.253	0								0	0	0	0.0060046	1	3261	103.28	82.424	1
GYTQQLAFR	9	Unmodified	_GYTQQLAFR_			0	0	0	CON__Q2UVX4	CON__Q2UVX4	CON__Q2UVX4	MULTI-MSMS	FNcont	542.283	2	542.283	1082.55	83420.6	-1.0379	-0.00056281	0.42892	0.0002326	-0.60893	-0.00033021	542.283	29.382	0.48972	29.382	29.043	29.533	3.5527e-15					18	10	2	0	0	0	0.00011771	1	5819	149.4	146.39	1	791060
HEEGHMLNCTCFGQGR	16	Unmodified	_HEEGHMLNCTCFGQGR_			0	0	0	00;GPMAWsp|P02751|FINC_HUMANFibronectinOS=HomosapiensGN=FN1PE=1SV=4	00;GPMAWsp|P02751|FINC_HUMANFibronectinOS=HomosapiensGN=FN1PE=1SV=4	00;GPMAWsp|P02751|FINC_HUMANFibronectinOS=HomosapiensGN=FN1PE=1SV=4	MULTI-MSMS	FNcont	483.953	4	483.953	1931.78	83673.7	-0.81522	-0.00039453	-0.3018	-0.00014606	-1.117	-0.00054058	483.953	20.07	0.5478	20.07	19.801	20.349	0					48	11	6	0	0	0	1.2757e-05	1	3756	134.4	134.3	1	15429000
HEEGHMLNCTCFGQGR	16	Unmodified	_HEEGHMLNCTCFGQGR_			0	0	0	00;GPMAWsp|P02751|FINC_HUMANFibronectinOS=HomosapiensGN=FN1PE=1SV=4	00;GPMAWsp|P02751|FINC_HUMANFibronectinOS=HomosapiensGN=FN1PE=1SV=4	00;GPMAWsp|P02751|FINC_HUMANFibronectinOS=HomosapiensGN=FN1PE=1SV=4	MULTI-MSMS	FNcont	645.269	3	644.935	1931.78	75400.3	-0.49983	-0.00032236	-0.38902	-0.00025089	-0.88884	-0.00057325	644.935	20.071	0.5927	20.071	19.801	20.394	0					48	12	6	0	0	0	9.8988e-17	1	3757	257.55	256.58	1	10650000
HEEGHMLNCTCFGQGR	16	Unmodified	_HEEGHMLNCTCFGQGR_			0	0	0	00;GPMAWsp|P02751|FINC_HUMANFibronectinOS=HomosapiensGN=FN1PE=1SV=4	00;GPMAWsp|P02751|FINC_HUMANFibronectinOS=HomosapiensGN=FN1PE=1SV=4	00;GPMAWsp|P02751|FINC_HUMANFibronectinOS=HomosapiensGN=FN1PE=1SV=4	MULTI-MSMS	FNcont	967.4	2	966.899	1931.78	63483.5	-0.51457	-0.00049754	0.0008653	8.3666e-07	-0.51371	-0.0004967	966.899	20.058	0.41088	20.058	19.848	20.259	0					27	8	4	0	0	0	2.3273e-15	1	3772	283.43	283.43	1	2062200
HGGGGGGFGGGGFGSR	16	Unmodified	_HGGGGGGFGGGGFGSR_			0	0	0	CON__P35908	CON__P35908	CON__P35908	MSMS	FNcont	440.865	3	440.866	1319.58	NaN	NaN	NaN	NaN	NaN	NaN	NaN	NaN	15.635	1	15.635	15.135	16.135	0								0	0	0	0.037196	1	2791	47.545	47.545	1
HGGGGGGFGGGGFGSR	16	Unmodified	_HGGGGGGFGGGGFGSR_			0	0	0	CON__P35908	CON__P35908	CON__P35908	MULTI-SECPEP	FNcont	441.332	3	440.866	1319.58	93144.1	-1.2813	-0.00056489	-0.55478	-0.00024458	-1.8361	-0.00080947	440.866	15.576	0.22924	15.576	15.372	15.601	0					9	5	3	0	0	0	0.041902	1	2763	46.41	46.41	1	1957500
HGVQELEIELQSQLSKK	17	Unmodified	_HGVQELEIELQSQLSKK_			0	0	1	CON__P35527	CON__P35527	CON__P35527	MULTI-MSMS	FNcont	656.025	3	656.025	1965.05	77183.7	-0.37394	-0.00024532	0.63996	0.00041983	0.26602	0.00017452	656.025	41.47	0.32141	41.47	41.211	41.533	0					21	6	4	0	0	0	0.037695	1	8531	24.953	24.436	1	1105900
HHEASTQADSSRHSQSGQGESAGSR	25	Unmodified	_HHEASTQADSSRHSQSGQGESAGSR_			0	0	1	CON__P20930	CON__P20930	CON__P20930	MULTI-SECPEP	FNcont	865.828	3	865.382	2593.12	66475.5	-0.99793	-0.00086359	-1.069	-0.0009251	-2.0669	-0.0017887	865.716	46.808	0.51589	46.808	46.538	47.054	0					17	10	2	0	0	0	0.051814	1	9666	0.84058	0.84058	1	7673100
HHPEHFSGRPR	11	Unmodified	_HHPEHFSGRPR_			0	0	1	00;GPMAWsp|P02751|FINC_HUMANFibronectinOS=HomosapiensGN=FN1PE=1SV=4	00;GPMAWsp|P02751|FINC_HUMANFibronectinOS=HomosapiensGN=FN1PE=1SV=4	00;GPMAWsp|P02751|FINC_HUMANFibronectinOS=HomosapiensGN=FN1PE=1SV=4	MULTI-MSMS	FNcont	452.893	3	452.894	1355.66	89628.1	-1.4116	-0.00063931	0.41486	0.00018789	-0.99674	-0.00045142	452.894	8.6653	0.084241	8.6653	8.6483	8.7325	0					8	3	3	0	0	0	3.7934e-06	1	1289	154.24	151.54	1	321800000
HHPEHFSGRPREDR	14	Unmodified	_HHPEHFSGRPREDR_			0	0	2	00;GPMAWsp|P02751|FINC_HUMANFibronectinOS=HomosapiensGN=FN1PE=1SV=4	00;GPMAWsp|P02751|FINC_HUMANFibronectinOS=HomosapiensGN=FN1PE=1SV=4	00;GPMAWsp|P02751|FINC_HUMANFibronectinOS=HomosapiensGN=FN1PE=1SV=4	MULTI-MSMS	FNcont	440.215	4	439.965	1755.83	92394.2	-1.4046	-0.00061799	0.088621	3.899e-05	-1.316	-0.000579	439.965	8.6653	0.12239	8.6653	8.6483	8.7707	0					16	4	4	0	0	0	6.7047e-06	1	1285	145.71	145.71	1	749370000
HHPEHFSGRPREDR	14	Unmodified	_HHPEHFSGRPREDR_			0	0	2	00;GPMAWsp|P02751|FINC_HUMANFibronectinOS=HomosapiensGN=FN1PE=1SV=4	00;GPMAWsp|P02751|FINC_HUMANFibronectinOS=HomosapiensGN=FN1PE=1SV=4	00;GPMAWsp|P02751|FINC_HUMANFibronectinOS=HomosapiensGN=FN1PE=1SV=4	MULTI-MSMS	FNcont	352.374	5	352.173	1755.83	101686	-1.7791	-0.00062654	0.078075	2.7496e-05	-1.701	-0.00059905	352.173	8.6653	0.12239	8.6653	8.6483	8.7707	0					15	4	4	0	0	0	2.611e-06	1	1286	152.4	152.4	1	707620000
HHPEHFSGRPREDR	14	Unmodified	_HHPEHFSGRPREDR_			0	0	2	00;GPMAWsp|P02751|FINC_HUMANFibronectinOS=HomosapiensGN=FN1PE=1SV=4	00;GPMAWsp|P02751|FINC_HUMANFibronectinOS=HomosapiensGN=FN1PE=1SV=4	00;GPMAWsp|P02751|FINC_HUMANFibronectinOS=HomosapiensGN=FN1PE=1SV=4	MULTI-MSMS	FNcont	439.964	4	439.965	1755.83	89965.3	-1.3378	-0.0005886	0.061243	2.6945e-05	-1.2766	-0.00056165	440.216	9.1127	1.1654	9.1127	8.8649	10.03	0					216	84	3	0	0	0	0.0037385	1	1500	96.745	96.745	1	8938000
HHPEHFSGRPREDR	14	Unmodified	_HHPEHFSGRPREDR_			0	0	2	00;GPMAWsp|P02751|FINC_HUMANFibronectinOS=HomosapiensGN=FN1PE=1SV=4	00;GPMAWsp|P02751|FINC_HUMANFibronectinOS=HomosapiensGN=FN1PE=1SV=4	00;GPMAWsp|P02751|FINC_HUMANFibronectinOS=HomosapiensGN=FN1PE=1SV=4	MSMS	FNcont	586.618	3	586.284	1755.83	NaN	NaN	NaN	NaN	NaN	NaN	NaN	NaN	9.2129	1	9.2129	8.7129	9.7129	0								0	0	0	0.05061	1	1404	28.976	28.976	1
HHPEHFSGRPREDR	14	Unmodified	_HHPEHFSGRPREDR_			0	0	2	00;GPMAWsp|P02751|FINC_HUMANFibronectinOS=HomosapiensGN=FN1PE=1SV=4	00;GPMAWsp|P02751|FINC_HUMANFibronectinOS=HomosapiensGN=FN1PE=1SV=4	00;GPMAWsp|P02751|FINC_HUMANFibronectinOS=HomosapiensGN=FN1PE=1SV=4	MULTI-SECPEP	FNcont	352.238	5	352.173	1755.83	101135	-1.7448	-0.00061449	0.69326	0.00024415	-1.0516	-0.00037034	352.174	8.8801	0.66216	8.8801	8.7707	9.4329	0					35	21	2	0	0	0	0.048075	1	1433	17.506	17.506	1	14003000
HRPRPYPPNVGEEIQIGHIPR	21	Unmodified	_HRPRPYPPNVGEEIQIGHIPR_			0	0	2	00;GPMAWsp|P02751|FINC_HUMANFibronectinOS=HomosapiensGN=FN1PE=1SV=4	00;GPMAWsp|P02751|FINC_HUMANFibronectinOS=HomosapiensGN=FN1PE=1SV=4	00;GPMAWsp|P02751|FINC_HUMANFibronectinOS=HomosapiensGN=FN1PE=1SV=4	MULTI-MSMS	FNcont	411.392	6	411.225	2461.31	96489.7	-1.2383	-0.0005092	0.23593	9.7019e-05	-1.0023	-0.00041218	411.393	28.256	1.3491	28.256	28.134	29.483	0					71	29	4	0	0	0	0.0013035	1	5588	103.17	103.17	1	8043800
HTSVQTTSSGSGPFTDVR	18	Unmodified	_HTSVQTTSSGSGPFTDVR_			0	0	0	00;GPMAWsp|P02751|FINC_HUMANFibronectinOS=HomosapiensGN=FN1PE=1SV=4	00;GPMAWsp|P02751|FINC_HUMANFibronectinOS=HomosapiensGN=FN1PE=1SV=4	00;GPMAWsp|P02751|FINC_HUMANFibronectinOS=HomosapiensGN=FN1PE=1SV=4	MULTI-MSMS	FNcont	622.3	3	621.966	1862.88	76796.1	-0.80182	-0.00049871	-0.3591	-0.00022335	-1.1609	-0.00072205	621.966	21.117	2.675	21.117	20.21	22.885	0					317	66	7	0	0	0	2.8325e-10	5	3901	197.38	197.38	1	7426500000
HTSVQTTSSGSGPFTDVR	18	Unmodified	_HTSVQTTSSGSGPFTDVR_			0	0	0	00;GPMAWsp|P02751|FINC_HUMANFibronectinOS=HomosapiensGN=FN1PE=1SV=4	00;GPMAWsp|P02751|FINC_HUMANFibronectinOS=HomosapiensGN=FN1PE=1SV=4	00;GPMAWsp|P02751|FINC_HUMANFibronectinOS=HomosapiensGN=FN1PE=1SV=4	MULTI-MSMS	FNcont	932.444	2	932.445	1862.88	63836.9	-0.80779	-0.00075322	0.12797	0.00011932	-0.67983	-0.0006339	932.445	21.118	2.2956	21.118	20.477	22.773	-3.5527e-15					255	57	6	0	0	0	9.6551e-32	2	4141	439.25	439.25	1	2339900000
HTSVQTTSSGSGPFTDVR	18	Unmodified	_HTSVQTTSSGSGPFTDVR_			0	0	0	00;GPMAWsp|P02751|FINC_HUMANFibronectinOS=HomosapiensGN=FN1PE=1SV=4	00;GPMAWsp|P02751|FINC_HUMANFibronectinOS=HomosapiensGN=FN1PE=1SV=4	00;GPMAWsp|P02751|FINC_HUMANFibronectinOS=HomosapiensGN=FN1PE=1SV=4	MULTI-MSMS	FNcont	932.946	2	932.445	1862.88	63764.4	-1.1699	-0.0010909	0.62844	0.00058599	-0.54146	-0.00050488	932.446	22.793	0.24681	22.793	22.638	22.885	0					8	5	2	0	0	0	1.8175e-09	1	4380	209.53	209.53	1	12702000
HTSVQTTSSGSGPFTDVR	18	Unmodified	_HTSVQTTSSGSGPFTDVR_			0	0	0	00;GPMAWsp|P02751|FINC_HUMANFibronectinOS=HomosapiensGN=FN1PE=1SV=4	00;GPMAWsp|P02751|FINC_HUMANFibronectinOS=HomosapiensGN=FN1PE=1SV=4	00;GPMAWsp|P02751|FINC_HUMANFibronectinOS=HomosapiensGN=FN1PE=1SV=4	MULTI-MSMS	FNcont	932.445	2	932.445	1862.88	65635.7	-0.92672	-0.00086411	0.26319	0.00024541	-0.66353	-0.0006187	932.445	24.113	0.66147	24.113	23.884	24.546	0					64	34	4	0	0	0	8.2834e-16	1	4655	303.36	303.36	1	17306000
HTSVQTTSSGSGPFTDVR	18	Unmodified	_HTSVQTTSSGSGPFTDVR_			0	0	0	00;GPMAWsp|P02751|FINC_HUMANFibronectinOS=HomosapiensGN=FN1PE=1SV=4	00;GPMAWsp|P02751|FINC_HUMANFibronectinOS=HomosapiensGN=FN1PE=1SV=4	00;GPMAWsp|P02751|FINC_HUMANFibronectinOS=HomosapiensGN=FN1PE=1SV=4	MULTI-MSMS	FNcont	621.965	3	621.966	1862.88	79419.9	-0.87221	-0.00054249	0.098642	6.1352e-05	-0.77357	-0.00048114	622.3	24.493	0.33226	24.493	24.213	24.546	0					22	8	4	0	0	0	1.5119e-06	1	4717	154.74	154.74	1	7709700
HTSVQTTSSGSGPFTDVR	18	Unmodified	_HTSVQTTSSGSGPFTDVR_			0	0	0	00;GPMAWsp|P02751|FINC_HUMANFibronectinOS=HomosapiensGN=FN1PE=1SV=4	00;GPMAWsp|P02751|FINC_HUMANFibronectinOS=HomosapiensGN=FN1PE=1SV=4	00;GPMAWsp|P02751|FINC_HUMANFibronectinOS=HomosapiensGN=FN1PE=1SV=4	MULTI-MSMS	FNcont	621.965	3	621.966	1862.88	80946.3	-1.021	-0.00063501	-0.16533	-0.00010283	-1.1863	-0.00073784	621.966	26.989	0.45558	26.989	26.637	27.093	0					18	9	2	0	0	0	0.011133	1	5268	69.747	69.747	1	1776800
HTSVQTTSSGSGPFTDVR	18	Unmodified	_HTSVQTTSSGSGPFTDVR_			0	0	0	00;GPMAWsp|P02751|FINC_HUMANFibronectinOS=HomosapiensGN=FN1PE=1SV=4	00;GPMAWsp|P02751|FINC_HUMANFibronectinOS=HomosapiensGN=FN1PE=1SV=4	00;GPMAWsp|P02751|FINC_HUMANFibronectinOS=HomosapiensGN=FN1PE=1SV=4	MSMS	FNcont	621.966	3	621.966	1862.88	NaN	NaN	NaN	NaN	NaN	NaN	NaN	NaN	28.857	1	28.857	28.357	29.357	0								0	0	0	0.011397	1	5716	87.676	87.676	1
HYQINQQWER	10	Unmodified	_HYQINQQWER_			0	0	0	00;GPMAWsp|P02751|FINC_HUMANFibronectinOS=HomosapiensGN=FN1PE=1SV=4	00;GPMAWsp|P02751|FINC_HUMANFibronectinOS=HomosapiensGN=FN1PE=1SV=4	00;GPMAWsp|P02751|FINC_HUMANFibronectinOS=HomosapiensGN=FN1PE=1SV=4	MULTI-MSMS	FNcont	701.337	2	701.337	1400.66	72887.8	-0.49658	-0.00034827	0.51698	0.00036258	0.020401	1.4308e-05	701.337	20.432	0.34799	20.432	20.259	20.607	0					16	7	3	0	0	0	1.2406e-05	1	3864	176.33	176.33	1	4055700
HYQINQQWER	10	Unmodified	_HYQINQQWER_			0	0	0	00;GPMAWsp|P02751|FINC_HUMANFibronectinOS=HomosapiensGN=FN1PE=1SV=4	00;GPMAWsp|P02751|FINC_HUMANFibronectinOS=HomosapiensGN=FN1PE=1SV=4	00;GPMAWsp|P02751|FINC_HUMANFibronectinOS=HomosapiensGN=FN1PE=1SV=4	MULTI-MSMS	FNcont	467.893	3	467.893	1400.66	91431.9	-0.90528	-0.00042357	0.15244	7.1326e-05	-0.75283	-0.00035225	467.893	20.541	0.47586	20.541	20.306	20.782	3.5527e-15					20	10	4	0	0	0	3.7428e-05	1	3887	133.83	133.83	1	4502800
HYQINQQWER	10	Unmodified	_HYQINQQWER_			0	0	0	00;GPMAWsp|P02751|FINC_HUMANFibronectinOS=HomosapiensGN=FN1PE=1SV=4	00;GPMAWsp|P02751|FINC_HUMANFibronectinOS=HomosapiensGN=FN1PE=1SV=4	00;GPMAWsp|P02751|FINC_HUMANFibronectinOS=HomosapiensGN=FN1PE=1SV=4	MULTI-MSMS	FNcont	701.336	2	701.337	1400.66	72793	-0.74547	-0.00052283	-0.31194	-0.00021877	-1.0574	-0.0007416	701.337	21.524	1.95	21.524	20.98	22.93	0					290	49	7	0	0	0	3.341e-14	2	4094	304.18	304.18	1	4741400000
HYQINQQWER	10	Unmodified	_HYQINQQWER_			0	0	0	00;GPMAWsp|P02751|FINC_HUMANFibronectinOS=HomosapiensGN=FN1PE=1SV=4	00;GPMAWsp|P02751|FINC_HUMANFibronectinOS=HomosapiensGN=FN1PE=1SV=4	00;GPMAWsp|P02751|FINC_HUMANFibronectinOS=HomosapiensGN=FN1PE=1SV=4	MULTI-MSMS	FNcont	701.336	2	701.337	1400.66	77201.1	-0.73371	-0.00051457	0.30567	0.00021438	-0.42804	-0.0003002	701.336	24.513	0.33226	24.513	24.213	24.546	0					17	8	3	0	0	0	8.1731e-05	1	4742	143.03	143.03	1	2391400
HYQINQQWER	10	Unmodified	_HYQINQQWER_			0	0	0	00;GPMAWsp|P02751|FINC_HUMANFibronectinOS=HomosapiensGN=FN1PE=1SV=4	00;GPMAWsp|P02751|FINC_HUMANFibronectinOS=HomosapiensGN=FN1PE=1SV=4	00;GPMAWsp|P02751|FINC_HUMANFibronectinOS=HomosapiensGN=FN1PE=1SV=4	MULTI-MSMS	FNcont	701.838	2	701.337	1400.66	77931.7	-0.87756	-0.00061546	0.31061	0.00021784	-0.56695	-0.00039762	701.337	26.932	0.50044	26.932	26.593	27.093	0					16	10	2	0	0	0	0.051982	1	5305	49.536	49.536	1	1058400
HYQINQQWER	10	Unmodified	_HYQINQQWER_			0	0	0	00;GPMAWsp|P02751|FINC_HUMANFibronectinOS=HomosapiensGN=FN1PE=1SV=4	00;GPMAWsp|P02751|FINC_HUMANFibronectinOS=HomosapiensGN=FN1PE=1SV=4	00;GPMAWsp|P02751|FINC_HUMANFibronectinOS=HomosapiensGN=FN1PE=1SV=4	MULTI-MSMS	FNcont	701.338	2	701.337	1400.66	73990.1	-0.65811	-0.00046156	-0.082535	-5.7885e-05	-0.74064	-0.00051944	701.838	29.815	0.23317	29.815	29.638	29.872	0					7	4	2	0	0	0	2.1856e-09	1	5920	227.27	225	1	8734600
HYQINQQWER	10	Unmodified	_HYQINQQWER_			0	0	0	00;GPMAWsp|P02751|FINC_HUMANFibronectinOS=HomosapiensGN=FN1PE=1SV=4	00;GPMAWsp|P02751|FINC_HUMANFibronectinOS=HomosapiensGN=FN1PE=1SV=4	00;GPMAWsp|P02751|FINC_HUMANFibronectinOS=HomosapiensGN=FN1PE=1SV=4	MULTI-SECPEP	FNcont	1402.17	1	1401.67	1400.66	52388.4	-1.0401	-0.0014579	-0.3613	-0.00050642	-1.4014	-0.0019643	1401.67	21.406	1.295	21.406	21.016	22.311	0					113	34	4	0	0	0	1.3125e-08	1	4083	202.44	202.44	1	180830000
IAWESPQGQVSR	12	Unmodified	_IAWESPQGQVSR_			0	0	0	00;GPMAWsp|P02751|FINC_HUMANFibronectinOS=HomosapiensGN=FN1PE=1SV=4	00;GPMAWsp|P02751|FINC_HUMANFibronectinOS=HomosapiensGN=FN1PE=1SV=4	00;GPMAWsp|P02751|FINC_HUMANFibronectinOS=HomosapiensGN=FN1PE=1SV=4	MULTI-MSMS	FNcont	679.346	2	679.347	1356.68	75404.1	-0.7511	-0.00051026	0.26691	0.00018133	-0.48418	-0.00032893	679.347	28.218	0.94386	28.218	27.951	28.895	3.5527e-15					67	24	4	0	0	0	3.2118e-09	1	5541	188.99	180.94	1	34635000
IEISELNR	8	Unmodified	_IEISELNR_			0	0	0	CON__P35908;CON__P04264	CON__P35908;CON__P04264	CON__P04264	MSMS	FNcont	487.269	2	487.269	972.524	NaN	NaN	NaN	NaN	NaN	NaN	NaN	NaN	27.65	1	27.65	27.15	28.15	0								0	0	0	8.2615e-06	1	5450	170.32	114.82	1
IGDQWDK	7	Unmodified	_IGDQWDK_			0	0	0	00;GPMAWsp|P02751|FINC_HUMANFibronectinOS=HomosapiensGN=FN1PE=1SV=4	00;GPMAWsp|P02751|FINC_HUMANFibronectinOS=HomosapiensGN=FN1PE=1SV=4	00;GPMAWsp|P02751|FINC_HUMANFibronectinOS=HomosapiensGN=FN1PE=1SV=4	MULTI-MSMS	FNcont	431.208	2	431.209	860.403	92273.8	-1.1548	-0.00049795	-0.27252	-0.00011751	-1.4273	-0.00061546	431.209	17.97	1.3705	17.97	17.63	19	0					132	45	5	0	0	0	0.00023935	2	3476	124.12	119.91	1	2249000000
IGDQWDKQHDMGHMMR	16	Oxidation (M)	_IGDQWDKQHDM(ox)GHMMR_	IGDQWDKQHDM(1)GHMMR	IGDQWDKQHDM(36.94)GHM(-38.25)M(-36.94)R	0	1	1	00;GPMAWsp|P02751|FINC_HUMANFibronectinOS=HomosapiensGN=FN1PE=1SV=4	00;GPMAWsp|P02751|FINC_HUMANFibronectinOS=HomosapiensGN=FN1PE=1SV=4	00;GPMAWsp|P02751|FINC_HUMANFibronectinOS=HomosapiensGN=FN1PE=1SV=4	MULTI-MSMS	FNcont	500.968	4	500.969	1999.85	83630.1	-1.3412	-0.00067189	-0.3753	-0.00018801	-1.7165	-0.0008599	500.969	16.939	0.29895	16.939	16.83	17.129	0					43	10	6	0	0	0	6.4485e-06	1	3066	144.68	144.68	3	221070000
IGDQWDKQHDMGHMMR	16	Oxidation (M)	_IGDQWDKQHDM(ox)GHMMR_	IGDQWDKQHDM(1)GHMMR	IGDQWDKQHDM(39.78)GHM(-39.78)M(-46.88)R	0	1	1	00;GPMAWsp|P02751|FINC_HUMANFibronectinOS=HomosapiensGN=FN1PE=1SV=4	00;GPMAWsp|P02751|FINC_HUMANFibronectinOS=HomosapiensGN=FN1PE=1SV=4	00;GPMAWsp|P02751|FINC_HUMANFibronectinOS=HomosapiensGN=FN1PE=1SV=4	MULTI-MSMS	FNcont	401.177	5	400.976	1999.85	93396.7	-1.4247	-0.00057126	0.28324	0.00011357	-1.1414	-0.00045769	401.177	16.932	0.65972	16.932	16.844	17.504	0					49	21	5	0	0	0	0.0016821	1	3076	102.64	102.64	3	162670000
IGDQWDKQHDMGHMMR	16	Oxidation (M)	_IGDQWDKQHDM(ox)GHMMR_	IGDQWDKQHDM(0.997)GHM(0.001)M(0.002)R	IGDQWDKQHDM(26.87)GHM(-31.92)M(-26.87)R	0	1	1	00;GPMAWsp|P02751|FINC_HUMANFibronectinOS=HomosapiensGN=FN1PE=1SV=4	00;GPMAWsp|P02751|FINC_HUMANFibronectinOS=HomosapiensGN=FN1PE=1SV=4	00;GPMAWsp|P02751|FINC_HUMANFibronectinOS=HomosapiensGN=FN1PE=1SV=4	MULTI-MSMS	FNcont	667.957	3	667.622	1999.85	77572.4	-0.90771	-0.00060601	-0.37401	-0.0002497	-1.2817	-0.0008557	667.957	16.939	0.26734	16.939	16.862	17.129	0					18	8	4	0	0	0	6.4251e-10	2	3081	183.36	183.36	3	17429000
IGDQWDKQHDMGHMMR	16	Oxidation (M)	_IGDQWDKQHDMGHMM(ox)R_	IGDQWDKQHDM(0.012)GHM(0.322)M(0.666)R	IGDQWDKQHDM(-17.36)GHM(-3.16)M(3.16)R	0	1	1	00;GPMAWsp|P02751|FINC_HUMANFibronectinOS=HomosapiensGN=FN1PE=1SV=4	00;GPMAWsp|P02751|FINC_HUMANFibronectinOS=HomosapiensGN=FN1PE=1SV=4	00;GPMAWsp|P02751|FINC_HUMANFibronectinOS=HomosapiensGN=FN1PE=1SV=4	MULTI-MSMS	FNcont	401.176	5	400.976	1999.85	97566.2	-1.1806	-0.00047339	-0.19118	-7.6661e-05	-1.3718	-0.00055005	401.177	18.534	0.44258	18.534	18.25	18.692	0					21	14	2	0	0	0	0.019064	1	3411	59.673	59.673	3	69830000
IGDQWDKQHDMGHMMR	16	Oxidation (M)	_IGDQWDKQHDMGHM(ox)MR_	IGDQWDKQHDM(0.038)GHM(0.481)M(0.481)R	IGDQWDKQHDM(-10.97)GHM(0)M(0)R	0	1	1	00;GPMAWsp|P02751|FINC_HUMANFibronectinOS=HomosapiensGN=FN1PE=1SV=4	00;GPMAWsp|P02751|FINC_HUMANFibronectinOS=HomosapiensGN=FN1PE=1SV=4	00;GPMAWsp|P02751|FINC_HUMANFibronectinOS=HomosapiensGN=FN1PE=1SV=4	MULTI-MSMS	FNcont	667.957	3	667.622	1999.85	NaN	-0.66668	-0.00044509	0.10638	7.1023e-05	-0.5603	-0.00037407	667.622	18.514	0.18419	18.514	18.393	18.578	0					8	5	2	0	0	0	0.015816	1	3424	56.238	56.238	3	11611000
IGDQWDKQHDMGHMMR	16	Oxidation (M)	_IGDQWDKQHDM(ox)GHMMR_	IGDQWDKQHDM(0.989)GHM(0.009)M(0.003)R	IGDQWDKQHDM(20.55)GHM(-20.55)M(-25.94)R	0	1	1	00;GPMAWsp|P02751|FINC_HUMANFibronectinOS=HomosapiensGN=FN1PE=1SV=4	00;GPMAWsp|P02751|FINC_HUMANFibronectinOS=HomosapiensGN=FN1PE=1SV=4	00;GPMAWsp|P02751|FINC_HUMANFibronectinOS=HomosapiensGN=FN1PE=1SV=4	MULTI-MSMS	FNcont	500.967	4	500.969	1999.85	85677.6	-1.4431	-0.00072294	-0.82962	-0.00041562	-2.2727	-0.0011386	500.968	23.045	1.5994	23.045	21.864	23.463	3.5527e-15					59	36	3	0	0	0	1.7274e-05	1	4435	122.93	122.93	3	112910000
IGDQWDKQHDMGHMMR	16	Oxidation (M)	_IGDQWDKQHDM(ox)GHMMR_	IGDQWDKQHDM(0.974)GHM(0.022)M(0.004)R	IGDQWDKQHDM(16.55)GHM(-16.55)M(-23.53)R	0	1	1	00;GPMAWsp|P02751|FINC_HUMANFibronectinOS=HomosapiensGN=FN1PE=1SV=4	00;GPMAWsp|P02751|FINC_HUMANFibronectinOS=HomosapiensGN=FN1PE=1SV=4	00;GPMAWsp|P02751|FINC_HUMANFibronectinOS=HomosapiensGN=FN1PE=1SV=4	MULTI-MSMS	FNcont	400.975	5	400.976	1999.85	95391.3	-1.5373	-0.00061643	-0.73503	-0.00029473	-2.2724	-0.00091116	400.976	23.004	0.56509	23.004	22.851	23.416	0					27	12	3	0	0	0	0.013334	1	4502	73.834	73.834	3	72648000
IGDQWDKQHDMGHMMR	16	Unmodified	_IGDQWDKQHDMGHMMR_			0	0	1	00;GPMAWsp|P02751|FINC_HUMANFibronectinOS=HomosapiensGN=FN1PE=1SV=4	00;GPMAWsp|P02751|FINC_HUMANFibronectinOS=HomosapiensGN=FN1PE=1SV=4	00;GPMAWsp|P02751|FINC_HUMANFibronectinOS=HomosapiensGN=FN1PE=1SV=4	MULTI-MSMS	FNcont	497.22	4	496.97	1983.85	84706	-1.4539	-0.00072256	-0.58597	-0.00029121	-2.0399	-0.0010138	497.221	22.95	0.78931	22.95	22.773	23.562	0					104	17	8	0	0	0	8.5412e-10	1	4398	179.97	179.97	1	7244900000
IGDQWDKQHDMGHMMR	16	Unmodified	_IGDQWDKQHDMGHMMR_			0	0	1	00;GPMAWsp|P02751|FINC_HUMANFibronectinOS=HomosapiensGN=FN1PE=1SV=4	00;GPMAWsp|P02751|FINC_HUMANFibronectinOS=HomosapiensGN=FN1PE=1SV=4	00;GPMAWsp|P02751|FINC_HUMANFibronectinOS=HomosapiensGN=FN1PE=1SV=4	MULTI-MSMS	FNcont	397.777	5	397.777	1983.85	89973.3	-1.5566	-0.0006192	-0.5509	-0.00021913	-2.1075	-0.00083833	397.777	22.997	0.74001	22.997	22.773	23.513	0					89	16	7	0	0	0	4.2986e-06	1	4403	148.57	148.57	1	3731300000
IGDQWDKQHDMGHMMR	16	Unmodified	_IGDQWDKQHDMGHMMR_			0	0	1	00;GPMAWsp|P02751|FINC_HUMANFibronectinOS=HomosapiensGN=FN1PE=1SV=4	00;GPMAWsp|P02751|FINC_HUMANFibronectinOS=HomosapiensGN=FN1PE=1SV=4	00;GPMAWsp|P02751|FINC_HUMANFibronectinOS=HomosapiensGN=FN1PE=1SV=4	MULTI-MSMS	FNcont	662.29	3	662.291	1983.85	74586.2	-1.0487	-0.00069454	-0.16604	-0.00010997	-1.2147	-0.00080451	662.625	22.996	0.6907	22.996	22.773	23.463	3.5527e-15					62	15	6	0	0	0	8.9855e-16	1	4412	243.01	243.01	1	652990000
IGDQWDKQHDMGHMMR	16	Unmodified	_IGDQWDKQHDMGHMMR_			0	0	1	00;GPMAWsp|P02751|FINC_HUMANFibronectinOS=HomosapiensGN=FN1PE=1SV=4	00;GPMAWsp|P02751|FINC_HUMANFibronectinOS=HomosapiensGN=FN1PE=1SV=4	00;GPMAWsp|P02751|FINC_HUMANFibronectinOS=HomosapiensGN=FN1PE=1SV=4	MULTI-MSMS	FNcont	993.433	2	992.932	1983.85	62191.1	-1.1972	-0.0011888	-0.039766	-3.9484e-05	-1.237	-0.0012282	992.933	22.95	0.50235	22.95	22.817	23.32	0					33	11	4	0	0	0	3.2296e-31	1	4419	412	412	1	108080000
IGDQWDKQHDMGHMMR	16	Unmodified	_IGDQWDKQHDMGHMMR_			0	0	1	00;GPMAWsp|P02751|FINC_HUMANFibronectinOS=HomosapiensGN=FN1PE=1SV=4	00;GPMAWsp|P02751|FINC_HUMANFibronectinOS=HomosapiensGN=FN1PE=1SV=4	00;GPMAWsp|P02751|FINC_HUMANFibronectinOS=HomosapiensGN=FN1PE=1SV=4	MULTI-MSMS	FNcont	496.97	4	496.97	1983.85	86143.7	-1.2352	-0.00061386	0.23832	0.00011844	-0.99689	-0.00049542	496.97	26.444	0.7073	26.444	26.296	27.003	3.5527e-15					23	18	2	0	0	0	0.024171	1	5163	49.595	49.595	1	13762000
IGDQWDKQHDMGHMMR	16	Unmodified	_IGDQWDKQHDMGHMMR_			0	0	1	00;GPMAWsp|P02751|FINC_HUMANFibronectinOS=HomosapiensGN=FN1PE=1SV=4	00;GPMAWsp|P02751|FINC_HUMANFibronectinOS=HomosapiensGN=FN1PE=1SV=4	00;GPMAWsp|P02751|FINC_HUMANFibronectinOS=HomosapiensGN=FN1PE=1SV=4	MULTI-MSMS	FNcont	496.969	4	496.97	1983.85	88596.7	-0.70197	-0.00034886	-0.13097	-6.509e-05	-0.83294	-0.00041395	496.97	32.104	0.32071	32.104	31.937	32.258	0					17	6	4	0	0	0	2.6524e-05	1	6445	112.34	112.34	1	11125000
IGDQWDKQHDMGHMMR	16	Unmodified	_IGDQWDKQHDMGHMMR_			0	0	1	00;GPMAWsp|P02751|FINC_HUMANFibronectinOS=HomosapiensGN=FN1PE=1SV=4	00;GPMAWsp|P02751|FINC_HUMANFibronectinOS=HomosapiensGN=FN1PE=1SV=4	00;GPMAWsp|P02751|FINC_HUMANFibronectinOS=HomosapiensGN=FN1PE=1SV=4	MULTI-SECPEP	FNcont	496.969	4	496.97	1983.85	82174.9	-1.1291	-0.00056111	-0.71309	-0.00035439	-1.8422	-0.0009155	497.22	24.368	0.35941	24.368	24.186	24.546	0					18	10	3	0	0	0	0.031955	1	4711	61.641	61.641	1	7166900
IGDQWDKQHDMGHMMR	16	2 Oxidation (M)	_IGDQWDKQHDM(ox)GHM(ox)MR_	IGDQWDKQHDM(0.959)GHM(0.775)M(0.265)R	IGDQWDKQHDM(12.58)GHM(5.14)M(-5.14)R	0	2	1	00;GPMAWsp|P02751|FINC_HUMANFibronectinOS=HomosapiensGN=FN1PE=1SV=4	00;GPMAWsp|P02751|FINC_HUMANFibronectinOS=HomosapiensGN=FN1PE=1SV=4	00;GPMAWsp|P02751|FINC_HUMANFibronectinOS=HomosapiensGN=FN1PE=1SV=4	MULTI-MSMS	FNcont	505.217	4	504.967	2015.84	87322.3	-1.4571	-0.00073577	-1.0305	-0.00052036	-2.4876	-0.0012561	505.468	23.026	0.61217	23.026	22.851	23.463	0					18	13	3	0	0	0	0.02485	2	4443	51.466	51.466	3	36096000
IGDTWSK	7	Unmodified	_IGDTWSK_			0	0	0	00;GPMAWsp|P02751|FINC_HUMANFibronectinOS=HomosapiensGN=FN1PE=1SV=4	00;GPMAWsp|P02751|FINC_HUMANFibronectinOS=HomosapiensGN=FN1PE=1SV=4	00;GPMAWsp|P02751|FINC_HUMANFibronectinOS=HomosapiensGN=FN1PE=1SV=4	MULTI-MSMS	FNcont	403.705	2	403.706	805.397	95076.5	-1.4056	-0.00056745	-0.11628	-4.6944e-05	-1.5219	-0.0006144	403.706	16.776	1.6964	16.776	16.412	18.108	0					190	59	5	0	0	0	0.00020823	2	2993	128.48	122.1	1	7260500000
IGDTWSK	7	Unmodified	_IGDTWSK_			0	0	0	00;GPMAWsp|P02751|FINC_HUMANFibronectinOS=HomosapiensGN=FN1PE=1SV=4	00;GPMAWsp|P02751|FINC_HUMANFibronectinOS=HomosapiensGN=FN1PE=1SV=4	00;GPMAWsp|P02751|FINC_HUMANFibronectinOS=HomosapiensGN=FN1PE=1SV=4	MSMS	FNcont	403.705	2	403.706	805.397	NaN	NaN	NaN	NaN	NaN	NaN	NaN	NaN	18.962	1	18.962	18.462	19.462	0								0	0	0	0.011234	1	3530	86.872	83.019	1
IGDTWSK	7	Unmodified	_IGDTWSK_			0	0	0	00;GPMAWsp|P02751|FINC_HUMANFibronectinOS=HomosapiensGN=FN1PE=1SV=4	00;GPMAWsp|P02751|FINC_HUMANFibronectinOS=HomosapiensGN=FN1PE=1SV=4	00;GPMAWsp|P02751|FINC_HUMANFibronectinOS=HomosapiensGN=FN1PE=1SV=4	MSMS	FNcont	403.705	2	403.706	805.397	NaN	NaN	NaN	NaN	NaN	NaN	NaN	NaN	35.374	1	35.374	34.874	35.874	0								0	0	0	0.013242	1	7166	79.307	70.066	1
IGDTWSKK	8	Unmodified	_IGDTWSKK_			0	0	1	00;GPMAWsp|P02751|FINC_HUMANFibronectinOS=HomosapiensGN=FN1PE=1SV=4	00;GPMAWsp|P02751|FINC_HUMANFibronectinOS=HomosapiensGN=FN1PE=1SV=4	00;GPMAWsp|P02751|FINC_HUMANFibronectinOS=HomosapiensGN=FN1PE=1SV=4	MULTI-MSMS	FNcont	467.753	2	467.753	933.492	88168.8	-1.2385	-0.00057929	-0.11608	-5.4295e-05	-1.3545	-0.00063359	467.753	10.912	0.37709	10.912	10.763	11.141	0					33	9	4	0	0	0	4.0382e-08	1	1754	187.8	163.6	1	289650000
IGDTWSKK	8	Unmodified	_IGDTWSKK_			0	0	1	00;GPMAWsp|P02751|FINC_HUMANFibronectinOS=HomosapiensGN=FN1PE=1SV=4	00;GPMAWsp|P02751|FINC_HUMANFibronectinOS=HomosapiensGN=FN1PE=1SV=4	00;GPMAWsp|P02751|FINC_HUMANFibronectinOS=HomosapiensGN=FN1PE=1SV=4	MULTI-MSMS	FNcont	467.754	2	467.753	933.492	92818	-1.2439	-0.00058184	1.379	0.00064505	0.13515	6.3215e-05	467.754	12.794	0.34125	12.794	12.547	12.889	-1.7764e-15					11	7	3	0	0	0	0.044022	1	2178	20.454	14.223	1	1625300
IGDTWSKKDNR	11	Unmodified	_IGDTWSKKDNR_			0	0	2	00;GPMAWsp|P02751|FINC_HUMANFibronectinOS=HomosapiensGN=FN1PE=1SV=4	00;GPMAWsp|P02751|FINC_HUMANFibronectinOS=HomosapiensGN=FN1PE=1SV=4	00;GPMAWsp|P02751|FINC_HUMANFibronectinOS=HomosapiensGN=FN1PE=1SV=4	MULTI-MSMS	FNcont	440.561	3	440.562	1318.66	93173.6	-1.3852	-0.00061028	0.030354	1.3373e-05	-1.3549	-0.0005969	440.562	8.8606	0.53615	8.8606	8.7707	9.3068	0					16	11	2	0	0	0	0.024161	1	1364	49.423	49.423	1	20346000
IGEKWDR	7	Unmodified	_IGEKWDR_			0	0	1	00;GPMAWsp|P02751|FINC_HUMANFibronectinOS=HomosapiensGN=FN1PE=1SV=4	00;GPMAWsp|P02751|FINC_HUMANFibronectinOS=HomosapiensGN=FN1PE=1SV=4	00;GPMAWsp|P02751|FINC_HUMANFibronectinOS=HomosapiensGN=FN1PE=1SV=4	MULTI-MSMS	FNcont	452.237	2	452.238	902.461	89834.2	-1.236	-0.00055896	0.63668	0.00028793	-0.59932	-0.00027104	452.238	12.784	0.58355	12.784	12.509	13.093	1.7764e-15					40	17	5	0	0	0	0.00035434	1	2125	109.01	109.01	1	154960000
IGFKLGVRPSQGGEAPR	17	Unmodified	_IGFKLGVRPSQGGEAPR_			0	0	2	00;GPMAWsp|P02751|FINC_HUMANFibronectinOS=HomosapiensGN=FN1PE=1SV=4	00;GPMAWsp|P02751|FINC_HUMANFibronectinOS=HomosapiensGN=FN1PE=1SV=4	00;GPMAWsp|P02751|FINC_HUMANFibronectinOS=HomosapiensGN=FN1PE=1SV=4	MULTI-MSMS	FNcont	443	4	443.001	1767.97	89182	-1.1078	-0.00049075	-0.054782	-2.4268e-05	-1.1626	-0.00051501	443.252	24.417	0.2379	24.417	24.263	24.501	0					14	5	4	0	0	0	1.5929e-05	1	4758	128.59	118.1	1	2709000
IGLGGRGGSGGSYGR	15	Unmodified	_IGLGGRGGSGGSYGR_			0	0	1	CON__P35527	CON__P35527	CON__P35527	MULTI-MSMS	FNcont	451.235	3	450.901	1349.68	92784.5	-1.2641	-0.00056997	0.39813	0.00017952	-0.86593	-0.00039045	451.235	14.658	0.2918	14.658	14.539	14.831	-1.7764e-15					10	5	2	0	0	0	0.016567	1	2587	42.958	42.958	1	2416500
IITHPNFNGNTLDNDIMLIK	20	Oxidation (M)	_IITHPNFNGNTLDNDIM(ox)LIK_	IITHPNFNGNTLDNDIM(1)LIK	IITHPNFNGNTLDNDIM(71.07)LIK	0	1	0	CON__P00761	CON__P00761	CON__P00761	MULTI-MSMS	FNcont	767.397	3	767.063	2298.17	71066.6	-0.47214	-0.00036216	0.0065386	5.0155e-06	-0.4656	-0.00035714	767.398	45.704	0.42187	45.704	45.551	45.973	0					24	8	4	0	0	0	0.0094716	1	9480	71.073	68.19	1	3233400
IITHPNFNGNTLDNDIMLIK	20	Unmodified	_IITHPNFNGNTLDNDIMLIK_			0	0	0	CON__P00761	CON__P00761	CON__P00761	MULTI-MSMS	FNcont	762.066	3	761.732	2282.17	69489.9	-0.36737	-0.00027984	-0.58311	-0.00044418	-0.95048	-0.00072401	762.066	48.081	0.54545	48.081	47.685	48.231	0					36	11	6	0	0	0	7.5791e-10	2	9976	177.4	164.17	1	54701000
IRHHPEHFSGRPR	13	Unmodified	_IRHHPEHFSGRPR_			0	0	2	00;GPMAWsp|P02751|FINC_HUMANFibronectinOS=HomosapiensGN=FN1PE=1SV=4	00;GPMAWsp|P02751|FINC_HUMANFibronectinOS=HomosapiensGN=FN1PE=1SV=4	00;GPMAWsp|P02751|FINC_HUMANFibronectinOS=HomosapiensGN=FN1PE=1SV=4	MULTI-MSMS	FNcont	542.622	3	542.622	1624.84	82902.2	-1.3624	-0.00073928	0.21682	0.00011765	-1.1456	-0.00062163	542.622	8.6653	0.16946	8.6653	8.6483	8.8178	0					13	5	3	0	0	0	4.7158e-15	1	1284	247.73	247.73	1	1748400000
IRHHPEHFSGRPR	13	Unmodified	_IRHHPEHFSGRPR_			0	0	2	00;GPMAWsp|P02751|FINC_HUMANFibronectinOS=HomosapiensGN=FN1PE=1SV=4	00;GPMAWsp|P02751|FINC_HUMANFibronectinOS=HomosapiensGN=FN1PE=1SV=4	00;GPMAWsp|P02751|FINC_HUMANFibronectinOS=HomosapiensGN=FN1PE=1SV=4	MULTI-MSMS	FNcont	542.622	3	542.622	1624.84	83323	-1.3117	-0.00071175	0.23962	0.00013002	-1.0721	-0.00058173	542.622	8.9617	1.3507	8.9617	8.8649	10.216	0					206	98	3	0	0	0	2.3947e-05	2	1483	122.39	122.39	1	13970000
IRHHPEHFSGRPR	13	Unmodified	_IRHHPEHFSGRPR_			0	0	2	00;GPMAWsp|P02751|FINC_HUMANFibronectinOS=HomosapiensGN=FN1PE=1SV=4	00;GPMAWsp|P02751|FINC_HUMANFibronectinOS=HomosapiensGN=FN1PE=1SV=4	00;GPMAWsp|P02751|FINC_HUMANFibronectinOS=HomosapiensGN=FN1PE=1SV=4	MULTI-MSMS	FNcont	407.218	4	407.218	1624.84	95964.7	-1.3239	-0.00053914	0.15318	6.2379e-05	-1.1708	-0.00047676	407.218	10.52	0.76122	10.52	10.379	11.141	1.7764e-15					39	25	2	0	0	0	0.035133	1	1746	36.39	36.39	1	8927300
IRHHPEHFSGRPR	13	Unmodified	_IRHHPEHFSGRPR_			0	0	2	00;GPMAWsp|P02751|FINC_HUMANFibronectinOS=HomosapiensGN=FN1PE=1SV=4	00;GPMAWsp|P02751|FINC_HUMANFibronectinOS=HomosapiensGN=FN1PE=1SV=4	00;GPMAWsp|P02751|FINC_HUMANFibronectinOS=HomosapiensGN=FN1PE=1SV=4	MULTI-MSMS	FNcont	407.218	4	407.218	1624.84	94426.7	-1.2913	-0.00052586	1.1509	0.00046867	-0.14043	-5.7186e-05	407.219	11.884	0.21121	11.884	11.728	11.939	-1.7764e-15					11	4	3	0	0	0	2.5752e-05	1	1987	122.39	122.39	1	1412600
IRHHPEHFSGRPR	13	Unmodified	_IRHHPEHFSGRPR_			0	0	2	00;GPMAWsp|P02751|FINC_HUMANFibronectinOS=HomosapiensGN=FN1PE=1SV=4	00;GPMAWsp|P02751|FINC_HUMANFibronectinOS=HomosapiensGN=FN1PE=1SV=4	00;GPMAWsp|P02751|FINC_HUMANFibronectinOS=HomosapiensGN=FN1PE=1SV=4	MSMS	FNcont	542.956	3	542.622	1624.84	NaN	NaN	NaN	NaN	NaN	NaN	NaN	NaN	10.239	1	10.239	9.7385	10.739	0								0	0	0	0.052039	1	1614	25.718	24.573	1
ISCTIANR	8	Unmodified	_ISCTIANR_			0	0	0	00;GPMAWsp|P02751|FINC_HUMANFibronectinOS=HomosapiensGN=FN1PE=1SV=4	00;GPMAWsp|P02751|FINC_HUMANFibronectinOS=HomosapiensGN=FN1PE=1SV=4	00;GPMAWsp|P02751|FINC_HUMANFibronectinOS=HomosapiensGN=FN1PE=1SV=4	MULTI-MSMS	FNcont	467.742	2	467.742	933.47	88903.5	-1.2316	-0.00057606	0.32374	0.00015143	-0.90784	-0.00042463	467.742	11.98	0.45029	11.98	11.589	12.039	1.7764e-15					24	12	3	0	0	0	4.6817e-05	1	1948	149.4	149.4	1	10017000
ISCTIANR	8	Unmodified	_ISCTIANR_			0	0	0	00;GPMAWsp|P02751|FINC_HUMANFibronectinOS=HomosapiensGN=FN1PE=1SV=4	00;GPMAWsp|P02751|FINC_HUMANFibronectinOS=HomosapiensGN=FN1PE=1SV=4	00;GPMAWsp|P02751|FINC_HUMANFibronectinOS=HomosapiensGN=FN1PE=1SV=4	MULTI-MSMS	FNcont	467.742	2	467.742	933.47	90228.6	-1.266	-0.00059217	-0.041249	-1.9294e-05	-1.3073	-0.00061147	467.742	14.29	1.063	14.29	14.076	15.139	0					63	37	2	0	0	0	0.00014496	1	2679	132.09	132.09	1	76326000
ISCTIANR	8	Unmodified	_ISCTIANR_			0	0	0	00;GPMAWsp|P02751|FINC_HUMANFibronectinOS=HomosapiensGN=FN1PE=1SV=4	00;GPMAWsp|P02751|FINC_HUMANFibronectinOS=HomosapiensGN=FN1PE=1SV=4	00;GPMAWsp|P02751|FINC_HUMANFibronectinOS=HomosapiensGN=FN1PE=1SV=4	MULTI-MSMS	FNcont	467.742	2	467.742	933.47	89788	-0.8522	-0.00039861	0.15739	7.362e-05	-0.69481	-0.00032499	467.742	31.068	0.97684	31.068	30.365	31.342	-3.5527e-15					44	21	3	0	0	0	1.2494e-07	1	6159	162.51	162.51	1	9439800
ISCTIANR	8	Unmodified	_ISCTIANR_			0	0	0	00;GPMAWsp|P02751|FINC_HUMANFibronectinOS=HomosapiensGN=FN1PE=1SV=4	00;GPMAWsp|P02751|FINC_HUMANFibronectinOS=HomosapiensGN=FN1PE=1SV=4	00;GPMAWsp|P02751|FINC_HUMANFibronectinOS=HomosapiensGN=FN1PE=1SV=4	MULTI-SECPEP	FNcont	468.232	2	467.742	933.47	93353.9	-1.2428	-0.00058131	1.7661	0.0008261	0.52334	0.00024479	467.743	12.785	0.35931	12.785	12.529	12.889	0					11	8	2	0	0	0	0.043185	1	2161	45.081	41.147	1	856010
ISCTIANR	8	Unmodified	_ISCTIANR_			0	0	0	00;GPMAWsp|P02751|FINC_HUMANFibronectinOS=HomosapiensGN=FN1PE=1SV=4	00;GPMAWsp|P02751|FINC_HUMANFibronectinOS=HomosapiensGN=FN1PE=1SV=4	00;GPMAWsp|P02751|FINC_HUMANFibronectinOS=HomosapiensGN=FN1PE=1SV=4	MULTI-SECPEP	FNcont	466.966	2	467.742	933.47	90228.6	-1.2878	-0.00060236	0.18115	8.4731e-05	-1.1067	-0.00051763	467.742	15.217	0.46214	15.217	15.139	15.601	0					24	12	2	0	0	0	0.040476	1	2739	50.703	50.703	1	13863000
ISCTIANR	8	Unmodified	_ISCTIANR_			0	0	0	00;GPMAWsp|P02751|FINC_HUMANFibronectinOS=HomosapiensGN=FN1PE=1SV=4	00;GPMAWsp|P02751|FINC_HUMANFibronectinOS=HomosapiensGN=FN1PE=1SV=4	00;GPMAWsp|P02751|FINC_HUMANFibronectinOS=HomosapiensGN=FN1PE=1SV=4	MULTI-SECPEP	FNcont	934.978	1	934.477	933.47	63410.3	-0.99527	-0.00093006	-0.21521	-0.00020111	-1.2105	-0.0011312	934.478	13.212	2.141	13.212	12.998	15.139	0					336	117	5	0	0	0	9.3397e-08	1	2260	189.78	189.78	1	1878200000
ISCTIANRCHEGGQSYKIGDTWR	23	Unmodified	_ISCTIANRCHEGGQSYKIGDTWR_			0	0	2	00;GPMAWsp|P02751|FINC_HUMANFibronectinOS=HomosapiensGN=FN1PE=1SV=4	00;GPMAWsp|P02751|FINC_HUMANFibronectinOS=HomosapiensGN=FN1PE=1SV=4	00;GPMAWsp|P02751|FINC_HUMANFibronectinOS=HomosapiensGN=FN1PE=1SV=4	MULTI-MSMS	FNcont	542.859	5	542.658	2708.25	83275.5	-1.0313	-0.00055962	0.0044741	2.4279e-06	-1.0268	-0.00055719	542.859	24.896	0.21532	24.896	24.761	24.976	0					10	4	3	0	0	0	2.229e-05	1	4865	110.6	110.6	1	6997300
ITGYIIK	7	Unmodified	_ITGYIIK_			0	0	0	00;GPMAWsp|P02751|FINC_HUMANFibronectinOS=HomosapiensGN=FN1PE=1SV=4	00;GPMAWsp|P02751|FINC_HUMANFibronectinOS=HomosapiensGN=FN1PE=1SV=4	00;GPMAWsp|P02751|FINC_HUMANFibronectinOS=HomosapiensGN=FN1PE=1SV=4	MULTI-MSMS	FNcont	404.252	2	404.252	806.49	94656.5	-1.2257	-0.0004955	-0.11359	-4.5921e-05	-1.3393	-0.00054143	404.252	25.272	2.1073	25.272	25.062	27.169	3.5527e-15					292	105	4	0	0	0	0.00028298	2	5129	118.01	118.01	1	2239000000
ITGYIIK	7	Unmodified	_ITGYIIK_			0	0	0	00;GPMAWsp|P02751|FINC_HUMANFibronectinOS=HomosapiensGN=FN1PE=1SV=4	00;GPMAWsp|P02751|FINC_HUMANFibronectinOS=HomosapiensGN=FN1PE=1SV=4	00;GPMAWsp|P02751|FINC_HUMANFibronectinOS=HomosapiensGN=FN1PE=1SV=4	MULTI-MSMS	FNcont	404.252	2	404.252	806.49	98045.1	-0.70391	-0.00028456	-0.15221	-6.1532e-05	-0.85612	-0.00034609	404.252	51.125	0.61037	51.125	50.775	51.386	0					30	12	3	0	0	0	0.00035273	1	10648	108.24	108.24	1	4037800
ITGYIIK	7	Unmodified	_ITGYIIK_			0	0	0	00;GPMAWsp|P02751|FINC_HUMANFibronectinOS=HomosapiensGN=FN1PE=1SV=4	00;GPMAWsp|P02751|FINC_HUMANFibronectinOS=HomosapiensGN=FN1PE=1SV=4	00;GPMAWsp|P02751|FINC_HUMANFibronectinOS=HomosapiensGN=FN1PE=1SV=4	MSMS	FNcont	404.252	2	404.252	806.49	NaN	NaN	NaN	NaN	NaN	NaN	NaN	NaN	28.723	1	28.723	28.223	29.223	0								0	0	0	0.046809	1	5686	40.573	40.573	1
ITGYIIKYEKPGSPPR	16	Unmodified	_ITGYIIKYEKPGSPPR_			0	0	2	00;GPMAWsp|P02751|FINC_HUMANFibronectinOS=HomosapiensGN=FN1PE=1SV=4	00;GPMAWsp|P02751|FINC_HUMANFibronectinOS=HomosapiensGN=FN1PE=1SV=4	00;GPMAWsp|P02751|FINC_HUMANFibronectinOS=HomosapiensGN=FN1PE=1SV=4	MULTI-MSMS	FNcont	455.508	4	455.508	1818	88320.6	-1.0923	-0.00049757	-0.094586	-4.3085e-05	-1.1869	-0.00054066	455.759	24.997	0.7139	24.997	24.721	25.435	3.5527e-15					77	17	7	0	0	0	7.0231e-10	1	4845	183.41	183.41	1	1762100000
ITGYIIKYEKPGSPPR	16	Unmodified	_ITGYIIKYEKPGSPPR_			0	0	2	00;GPMAWsp|P02751|FINC_HUMANFibronectinOS=HomosapiensGN=FN1PE=1SV=4	00;GPMAWsp|P02751|FINC_HUMANFibronectinOS=HomosapiensGN=FN1PE=1SV=4	00;GPMAWsp|P02751|FINC_HUMANFibronectinOS=HomosapiensGN=FN1PE=1SV=4	MULTI-MSMS	FNcont	607.342	3	607.009	1818	77804.3	-0.89312	-0.00054213	0.27429	0.00016649	-0.61883	-0.00037564	607.343	24.997	0.62852	24.997	24.761	25.39	3.5527e-15					60	14	6	0	0	0	1.222e-15	1	4848	235.26	235.26	1	816800000
ITGYIIKYEKPGSPPR	16	Unmodified	_ITGYIIKYEKPGSPPR_			0	0	2	00;GPMAWsp|P02751|FINC_HUMANFibronectinOS=HomosapiensGN=FN1PE=1SV=4	00;GPMAWsp|P02751|FINC_HUMANFibronectinOS=HomosapiensGN=FN1PE=1SV=4	00;GPMAWsp|P02751|FINC_HUMANFibronectinOS=HomosapiensGN=FN1PE=1SV=4	MULTI-MSMS	FNcont	910.511	2	910.009	1818	66184.4	-1.0154	-0.00092406	0.83215	0.00075726	-0.1833	-0.0001668	910.511	24.976	0.47371	24.976	24.799	25.273	0					29	10	4	0	0	0	6.3816e-23	1	4863	355.13	355.13	1	25525000
ITYGETGGNSPVQEFTVPGSK	21	Unmodified	_ITYGETGGNSPVQEFTVPGSK_			0	0	0	00;GPMAWsp|P02751|FINC_HUMANFibronectinOS=HomosapiensGN=FN1PE=1SV=4	00;GPMAWsp|P02751|FINC_HUMANFibronectinOS=HomosapiensGN=FN1PE=1SV=4	00;GPMAWsp|P02751|FINC_HUMANFibronectinOS=HomosapiensGN=FN1PE=1SV=4	MULTI-MSMS	FNcont	1085.03	2	1084.53	2167.04	59009.7	-0.5457	-0.00059183	-0.23827	-0.00025841	-0.78398	-0.00085025	1085.03	40.702	1.3714	40.702	40.202	41.573	0					160	28	8	0	0	0	6.4603e-16	3	8285	247.21	247.21	1	721140000
ITYGETGGNSPVQEFTVPGSK	21	Unmodified	_ITYGETGGNSPVQEFTVPGSK_			0	0	0	00;GPMAWsp|P02751|FINC_HUMANFibronectinOS=HomosapiensGN=FN1PE=1SV=4	00;GPMAWsp|P02751|FINC_HUMANFibronectinOS=HomosapiensGN=FN1PE=1SV=4	00;GPMAWsp|P02751|FINC_HUMANFibronectinOS=HomosapiensGN=FN1PE=1SV=4	MULTI-MSMS	FNcont	723.689	3	723.355	2167.04	71074.5	-0.36767	-0.00026596	0.28201	0.000204	-0.085656	-6.1959e-05	723.69	40.701	1.2839	40.701	40.249	41.533	0					141	26	7	0	0	0	1.3215e-15	2	8286	159.72	159.72	1	321830000
IYLYTLNDNAR	11	Unmodified	_IYLYTLNDNAR_			0	0	0	00;GPMAWsp|P02751|FINC_HUMANFibronectinOS=HomosapiensGN=FN1PE=1SV=4	00;GPMAWsp|P02751|FINC_HUMANFibronectinOS=HomosapiensGN=FN1PE=1SV=4	00;GPMAWsp|P02751|FINC_HUMANFibronectinOS=HomosapiensGN=FN1PE=1SV=4	MULTI-MSMS	FNcont	452.569	3	452.57	1354.69	96015.1	-1.1759	-0.00053216	-0.15969	-7.2269e-05	-1.3356	-0.00060443	452.57	37.398	0.84928	37.398	37.234	38.083	0					45	33	2	0	0	0	3.9952e-14	2	7598	187.97	187.97	1	34346000
IYLYTLNDNAR	11	Unmodified	_IYLYTLNDNAR_			0	0	0	00;GPMAWsp|P02751|FINC_HUMANFibronectinOS=HomosapiensGN=FN1PE=1SV=4	00;GPMAWsp|P02751|FINC_HUMANFibronectinOS=HomosapiensGN=FN1PE=1SV=4	00;GPMAWsp|P02751|FINC_HUMANFibronectinOS=HomosapiensGN=FN1PE=1SV=4	MULTI-SECPEP	FNcont	1356.19	1	1355.7	1354.69	53109.1	-1.1029	-0.0014952	-0.10951	-0.00014847	-1.2124	-0.0016437	1355.7	37.348	1.0916	37.348	37.158	38.249	-7.1054e-15					166	39	5	0	0	0	3.1676e-40	1	7596	386.13	386.13	1	1471100000
KDNRGNLLQCICTGNGR	17	Unmodified	_KDNRGNLLQCICTGNGR_			0	0	2	00;GPMAWsp|P02751|FINC_HUMANFibronectinOS=HomosapiensGN=FN1PE=1SV=4	00;GPMAWsp|P02751|FINC_HUMANFibronectinOS=HomosapiensGN=FN1PE=1SV=4	00;GPMAWsp|P02751|FINC_HUMANFibronectinOS=HomosapiensGN=FN1PE=1SV=4	MULTI-MSMS	FNcont	659.657	3	659.323	1974.95	75295	-0.7326	-0.00048302	-0.22012	-0.00014513	-0.95272	-0.00062815	659.657	25.204	0.21085	25.204	25.062	25.273	0					6	4	2	0	0	0	0.00058253	1	4917	104.89	103.07	1	10923000
KDNRGNLLQCICTGNGR	17	Unmodified	_KDNRGNLLQCICTGNGR_			0	0	2	00;GPMAWsp|P02751|FINC_HUMANFibronectinOS=HomosapiensGN=FN1PE=1SV=4	00;GPMAWsp|P02751|FINC_HUMANFibronectinOS=HomosapiensGN=FN1PE=1SV=4	00;GPMAWsp|P02751|FINC_HUMANFibronectinOS=HomosapiensGN=FN1PE=1SV=4	MULTI-MSMS	FNcont	494.744	4	494.744	1974.95	88733	-1.1246	-0.00055638	0.16253	8.041e-05	-0.96205	-0.00047597	494.744	25.239	0.36924	25.239	25.02	25.39	0					12	8	2	0	0	0	1.6435e-05	1	4920	127.66	127.66	1	16477000
KTDELPQLVTLPHPNLHGPEILDVPSTVQK	30	Unmodified	_KTDELPQLVTLPHPNLHGPEILDVPSTVQK_			0	0	1	00;GPMAWsp|P02751|FINC_HUMANFibronectinOS=HomosapiensGN=FN1PE=1SV=4	00;GPMAWsp|P02751|FINC_HUMANFibronectinOS=HomosapiensGN=FN1PE=1SV=4	00;GPMAWsp|P02751|FINC_HUMANFibronectinOS=HomosapiensGN=FN1PE=1SV=4	MULTI-MSMS	FNcont	663.965	5	663.965	3314.79	78773	-0.26984	-0.00017916	0.1278	8.4857e-05	-0.14203	-9.4306e-05	664.165	48.293	0.56527	48.293	48.163	48.729	-7.1054e-15					20	13	3	0	0	0	7.318e-16	2	10053	231.5	231.48	1	35614000
KVPQVSTPTLVEVSR	15	Unmodified	_KVPQVSTPTLVEVSR_			0	0	1	CON__P02768-1	CON__P02768-1	CON__P02768-1	MSMS	FNcont	547.319	3	547.317	1638.93	NaN	NaN	NaN	NaN	NaN	NaN	NaN	NaN	31.358	1	31.358	30.858	31.858	0								0	0	0	0.003543	1	6273	109.07	105.11	1
KWVTFISLLFLFSSAYSR	18	Unmodified	_KWVTFISLLFLFSSAYSR_			0	0	1	CON__P02768-1	CON__P02768-1	CON__P02768-1	MULTI-MSMS	FNcont	722.732	3	722.398	2164.17	72124	-0.70666	-0.00051049	0.030579	2.209e-05	-0.67608	-0.0004884	722.732	39.557	1.2185	39.557	38.842	40.061	0					97	25	5	0	0	0	0.049464	2	7965	9.0466	9.0466	1	20453000
LAADDFR	7	Unmodified	_LAADDFR_			0	0	0	CON__P13645;CON__P02535-1;CON__A2A4G1;CON__Q148H6;CON__Q9Z2K1;CON__P02533;CON__P08779;CON__Q3ZAW8;CON__Q7Z3Y7;CON__P08727;CON__P19001;CON__Q14525;CON__Q9UE12;CON__Q15323;CON__ENSEMBL:ENSP00000377550;CON__P05784;CON__Q04695;CON__Q9QWL7;CON__P08730-1;CON__Q14532;CON__Q497I4;CON__P19012;CON__O76015;CON__O76013;CON__REFSEQ:XP_986630;CON__Q2M2I5;CON__Q92764	CON__P13645;CON__Q92764	CON__P13645	MULTI-MSMS	FNcont	404.203	2	404.203	806.392	102667	-1.2795	-0.00051717	0.18855	7.6211e-05	-1.0909	-0.00044096	404.203	21.878	0.35259	21.878	21.686	22.039	0					13	10	2	0	0	0	2.888e-05	1	4181	153.61	125.08	1	6036600
LAAEDFR	7	Unmodified	_LAAEDFR_			0	0	0	CON__P35900;CON__Q9D312;CON__Q99456	CON__P35900	CON__P35900	MULTI-MSMS	FNcont	821.415	1	821.415	820.408	66644.4	-0.27166	-0.00022315	0.0042384	3.4815e-06	-0.26742	-0.00021966	821.415	32.055	0.47328	32.055	31.784	32.258	0					20	10	3	0	0	0	0.044822	1	6407	20.985	20.985	1	38883000
LAGYLEK	7	Unmodified	_LAGYLEK_			0	0	0	CON__Q92764	CON__Q92764	CON__Q92764	MULTI-MSMS	FNcont	397.226	2	397.226	792.438	96749.8	-0.92748	-0.00036842	0.37839	0.00015031	-0.54909	-0.00021811	397.226	20.039	0.59714	20.039	19.752	20.349	3.5527e-15					29	12	3	0	0	0	0.026952	1	3752	69.432	19.313	1	4374500
LAGYLEK	7	Unmodified	_LAGYLEK_			0	0	0	CON__Q92764	CON__Q92764	CON__Q92764	MULTI-SECPEP	FNcont	793.831	1	793.445	792.438	69322.1	-0.38796	-0.00030783	0.73903	0.00058638	0.35107	0.00027856	793.446	20.064	0.55447	20.064	19.752	20.306	0					24	11	3	0	0	0	0.046735	1	3754	30.42	12.041	1	2685500
LCTVATLR	8	Unmodified	_LCTVATLR_			0	0	0	CON__P02768-1	CON__P02768-1	CON__P02768-1	MULTI-MSMS	FNcont	467.262	2	467.263	932.511	103864	-1.4246	-0.00066568	0.80931	0.00037816	-0.61533	-0.00028752	467.263	22.848	0.24232	22.848	22.687	22.93	0					7	5	2	0	0	0	0.042683	1	4406	45.382	44.172	1	6820700
LEDRVTYYCNRGLTLR	16	Unmodified	_LEDRVTYYCNRGLTLR_			0	0	2	CON__Q3KUS7	CON__Q3KUS7	CON__Q3KUS7	MULTI-SECPEP	FNcont	407.251	5	406.611	2028.02	99236.8	-1.4488	-0.00058909	1.4333	0.00058279	-0.015497	-6.3012e-06	406.612	8.9618	0.46459	8.9618	8.8649	9.3294	0					13	10	2	0	0	0	0.052153	1	1426	0.57838	0.13236	1	3498000
LGEHNIDVLEGNEQFINAAK	20	Unmodified	_LGEHNIDVLEGNEQFINAAK_			0	0	0	CON__P00761	CON__P00761	CON__P00761	MSMS	FNcont	1106.05	2	1106.06	2210.1	NaN	NaN	NaN	NaN	NaN	NaN	NaN	NaN	42.422	1	42.422	41.922	42.922	0								0	0	0	0.00044739	1	8730	127.76	127.76	1
LGVRPSQGGEAPR	13	Unmodified	_LGVRPSQGGEAPR_			0	0	1	00;GPMAWsp|P02751|FINC_HUMANFibronectinOS=HomosapiensGN=FN1PE=1SV=4	00;GPMAWsp|P02751|FINC_HUMANFibronectinOS=HomosapiensGN=FN1PE=1SV=4	00;GPMAWsp|P02751|FINC_HUMANFibronectinOS=HomosapiensGN=FN1PE=1SV=4	MULTI-MSMS	FNcont	662.36	2	662.36	1322.71	75569.1	-0.82474	-0.00054628	-0.069394	-4.5964e-05	-0.89413	-0.00059224	662.36	11.226	0.25119	11.226	10.995	11.246	0					34	9	4	0	0	0	5.6995e-16	1	1811	304.57	304.57	1	6093600000
LGVRPSQGGEAPR	13	Unmodified	_LGVRPSQGGEAPR_			0	0	1	00;GPMAWsp|P02751|FINC_HUMANFibronectinOS=HomosapiensGN=FN1PE=1SV=4	00;GPMAWsp|P02751|FINC_HUMANFibronectinOS=HomosapiensGN=FN1PE=1SV=4	00;GPMAWsp|P02751|FINC_HUMANFibronectinOS=HomosapiensGN=FN1PE=1SV=4	MULTI-MSMS	FNcont	441.909	3	441.909	1322.71	92311.5	-1.2336	-0.00054514	-0.21249	-9.3903e-05	-1.4461	-0.00063904	442.243	12.925	0.52052	12.925	12.662	13.182	0					31	15	3	0	0	0	1.2769e-09	1	2171	190.37	190.37	1	21805000
LGVRPSQGGEAPR	13	Unmodified	_LGVRPSQGGEAPR_			0	0	1	00;GPMAWsp|P02751|FINC_HUMANFibronectinOS=HomosapiensGN=FN1PE=1SV=4	00;GPMAWsp|P02751|FINC_HUMANFibronectinOS=HomosapiensGN=FN1PE=1SV=4	00;GPMAWsp|P02751|FINC_HUMANFibronectinOS=HomosapiensGN=FN1PE=1SV=4	MULTI-MSMS	FNcont	441.909	3	441.909	1322.71	92043.3	-1.2795	-0.00056544	0.34189	0.00015109	-0.93764	-0.00041435	441.909	15.596	0.44108	15.596	15.205	15.646	0					16	11	2	0	0	0	0.0099706	1	2765	80.905	80.905	1	5431800
LGVRPSQGGEAPR	13	Unmodified	_LGVRPSQGGEAPR_			0	0	1	00;GPMAWsp|P02751|FINC_HUMANFibronectinOS=HomosapiensGN=FN1PE=1SV=4	00;GPMAWsp|P02751|FINC_HUMANFibronectinOS=HomosapiensGN=FN1PE=1SV=4	00;GPMAWsp|P02751|FINC_HUMANFibronectinOS=HomosapiensGN=FN1PE=1SV=4	MSMS	FNcont	441.907	3	441.909	1322.71	NaN	NaN	NaN	NaN	NaN	NaN	NaN	NaN	10.732	1	10.732	10.232	11.232	0								0	0	0	0.046274	1	1723	32.734	30.595	1
LGVRPSQGGEAPR	13	Unmodified	_LGVRPSQGGEAPR_			0	0	1	00;GPMAWsp|P02751|FINC_HUMANFibronectinOS=HomosapiensGN=FN1PE=1SV=4	00;GPMAWsp|P02751|FINC_HUMANFibronectinOS=HomosapiensGN=FN1PE=1SV=4	00;GPMAWsp|P02751|FINC_HUMANFibronectinOS=HomosapiensGN=FN1PE=1SV=4	MSMS	FNcont	662.36	2	662.36	1322.71	NaN	NaN	NaN	NaN	NaN	NaN	NaN	NaN	12.147	1	12.147	11.647	12.647	0								0	0	0	4.7607e-06	1	2031	139.86	126.82	1
LGVRPSQGGEAPR	13	Unmodified	_LGVRPSQGGEAPR_			0	0	1	00;GPMAWsp|P02751|FINC_HUMANFibronectinOS=HomosapiensGN=FN1PE=1SV=4	00;GPMAWsp|P02751|FINC_HUMANFibronectinOS=HomosapiensGN=FN1PE=1SV=4	00;GPMAWsp|P02751|FINC_HUMANFibronectinOS=HomosapiensGN=FN1PE=1SV=4	MSMS	FNcont	442.242	3	441.909	1322.71	NaN	NaN	NaN	NaN	NaN	NaN	NaN	NaN	20.93	1	20.93	20.43	21.43	0								0	0	0	0.003303	1	3968	107.79	82.933	1
LGVRPSQGGEAPR	13	Unmodified	_LGVRPSQGGEAPR_			0	0	1	00;GPMAWsp|P02751|FINC_HUMANFibronectinOS=HomosapiensGN=FN1PE=1SV=4	00;GPMAWsp|P02751|FINC_HUMANFibronectinOS=HomosapiensGN=FN1PE=1SV=4	00;GPMAWsp|P02751|FINC_HUMANFibronectinOS=HomosapiensGN=FN1PE=1SV=4	MSMS	FNcont	441.908	3	441.909	1322.71	NaN	NaN	NaN	NaN	NaN	NaN	NaN	NaN	21.029	1	21.029	20.529	21.529	0								0	0	0	0.026996	1	3990	55.531	55.531	1
LGVRPSQGGEAPR	13	Unmodified	_LGVRPSQGGEAPR_			0	0	1	00;GPMAWsp|P02751|FINC_HUMANFibronectinOS=HomosapiensGN=FN1PE=1SV=4	00;GPMAWsp|P02751|FINC_HUMANFibronectinOS=HomosapiensGN=FN1PE=1SV=4	00;GPMAWsp|P02751|FINC_HUMANFibronectinOS=HomosapiensGN=FN1PE=1SV=4	MULTI-SECPEP	FNcont	441.792	3	441.909	1322.71	93947.7	-1.264	-0.00055857	0.22418	9.9067e-05	-1.0398	-0.0004595	441.909	14.931	0.6961	14.931	14.405	15.101	-1.7764e-15					27	14	3	0	0	0	0.012483	1	2631	89.26	89.26	1	2877400
LGVRPSQGGEAPR	13	Unmodified	_LGVRPSQGGEAPR_			0	0	1	00;GPMAWsp|P02751|FINC_HUMANFibronectinOS=HomosapiensGN=FN1PE=1SV=4	00;GPMAWsp|P02751|FINC_HUMANFibronectinOS=HomosapiensGN=FN1PE=1SV=4	00;GPMAWsp|P02751|FINC_HUMANFibronectinOS=HomosapiensGN=FN1PE=1SV=4	MULTI-SECPEP	FNcont	442.243	3	441.909	1322.71	89121.6	-1.306	-0.00057713	0.32908	0.00014542	-0.97691	-0.0004317	441.909	16.508	0.35933	16.508	16.252	16.612	0					15	8	3	0	0	0	0.052106	1	3007	16.427	16.427	1	1500200
LGVRPSQGGEAPR	13	Unmodified	_LGVRPSQGGEAPR_			0	0	1	00;GPMAWsp|P02751|FINC_HUMANFibronectinOS=HomosapiensGN=FN1PE=1SV=4	00;GPMAWsp|P02751|FINC_HUMANFibronectinOS=HomosapiensGN=FN1PE=1SV=4	00;GPMAWsp|P02751|FINC_HUMANFibronectinOS=HomosapiensGN=FN1PE=1SV=4	MULTI-SECPEP	FNcont	1324.21	1	1323.71	1322.71	54871.5	-1.1376	-0.0015059	-0.27612	-0.00036551	-1.4137	-0.0018714	1323.71	11.288	0.18448	11.288	11.238	11.423	1.7764e-15					24	16	3	0	0	0	0.00013285	1	1837	155.99	155.99	1	278870000
LGVRPSQGGEAPREVTSDSGSIVVSGLTPGVEYVYTIQVLR	41	Unmodified	_LGVRPSQGGEAPREVTSDSGSIVVSGLTPGVEYVYTIQVLR_			0	0	2	00;GPMAWsp|P02751|FINC_HUMANFibronectinOS=HomosapiensGN=FN1PE=1SV=4	00;GPMAWsp|P02751|FINC_HUMANFibronectinOS=HomosapiensGN=FN1PE=1SV=4	00;GPMAWsp|P02751|FINC_HUMANFibronectinOS=HomosapiensGN=FN1PE=1SV=4	MULTI-MSMS	FNcont	1425.76	3	1425.09	4272.24	51020.4	-0.42558	-0.00060649	0.046108	6.5708e-05	-0.37947	-0.00054078	1425.76	53.978	0.62989	53.978	53.713	54.343	7.1054e-15					40	12	5	0	0	0	2.7941e-34	2	11288	359.96	359.96	1	222760000
LGVRPSQGGEAPREVTSDSGSIVVSGLTPGVEYVYTIQVLR	41	Unmodified	_LGVRPSQGGEAPREVTSDSGSIVVSGLTPGVEYVYTIQVLR_			0	0	2	00;GPMAWsp|P02751|FINC_HUMANFibronectinOS=HomosapiensGN=FN1PE=1SV=4	00;GPMAWsp|P02751|FINC_HUMANFibronectinOS=HomosapiensGN=FN1PE=1SV=4	00;GPMAWsp|P02751|FINC_HUMANFibronectinOS=HomosapiensGN=FN1PE=1SV=4	MULTI-MSMS	FNcont	855.855	5	855.455	4272.24	70051.1	-0.3442	-0.00029445	-0.18241	-0.00015604	-0.52661	-0.00045049	855.856	53.977	0.48196	53.977	53.713	54.195	7.1054e-15					26	9	4	0	0	0	1.4251e-05	1	11316	114.3	114.3	1	25197000
LGVRPSQGGEAPREVTSDSGSIVVSGLTPGVEYVYTIQVLR	41	Unmodified	_LGVRPSQGGEAPREVTSDSGSIVVSGLTPGVEYVYTIQVLR_			0	0	2	00;GPMAWsp|P02751|FINC_HUMANFibronectinOS=HomosapiensGN=FN1PE=1SV=4	00;GPMAWsp|P02751|FINC_HUMANFibronectinOS=HomosapiensGN=FN1PE=1SV=4	00;GPMAWsp|P02751|FINC_HUMANFibronectinOS=HomosapiensGN=FN1PE=1SV=4	MULTI-MSMS	FNcont	1069.57	4	1069.07	4272.24	58983.6	-0.27241	-0.00029123	0.018231	1.949e-05	-0.25418	-0.00027174	1069.57	56.624	1.5881	56.624	56.043	57.631	0					129	32	6	0	0	0	5.2129e-10	2	11850	163.13	163.13	1	25340000
LGVRPSQGGEAPREVTSDSGSIVVSGLTPGVEYVYTIQVLR	41	Unmodified	_LGVRPSQGGEAPREVTSDSGSIVVSGLTPGVEYVYTIQVLR_			0	0	2	00;GPMAWsp|P02751|FINC_HUMANFibronectinOS=HomosapiensGN=FN1PE=1SV=4	00;GPMAWsp|P02751|FINC_HUMANFibronectinOS=HomosapiensGN=FN1PE=1SV=4	00;GPMAWsp|P02751|FINC_HUMANFibronectinOS=HomosapiensGN=FN1PE=1SV=4	MULTI-MSMS	FNcont	1069.32	4	1069.07	4272.24	58875.5	-0.17312	-0.00018508	0.043134	4.6113e-05	-0.12999	-0.00013896	1069.32	57.955	1.52	57.955	57.801	59.321	0					111	30	7	0	0	0	1.9674e-11	2	12198	206.83	206.83	1	14094000
LGVRPSQGGEAPREVTSDSGSIVVSGLTPGVEYVYTIQVLR	41	Unmodified	_LGVRPSQGGEAPREVTSDSGSIVVSGLTPGVEYVYTIQVLR_			0	0	2	00;GPMAWsp|P02751|FINC_HUMANFibronectinOS=HomosapiensGN=FN1PE=1SV=4	00;GPMAWsp|P02751|FINC_HUMANFibronectinOS=HomosapiensGN=FN1PE=1SV=4	00;GPMAWsp|P02751|FINC_HUMANFibronectinOS=HomosapiensGN=FN1PE=1SV=4	MULTI-MSMS	FNcont	1069.28	4	1069.07	4272.24	58701	0.32222	0.00034447	-0.066644	-7.1247e-05	0.25557	0.00027322	1069.57	63.953	10.276	63.953	59.469	69.745	7.1054e-15					1427	364	6	0	0	0	1.6825e-10	14	13424	193.89	193.89	1	11522000
LKECCEKPLLEK	12	Unmodified	_LKECCEKPLLEK_			0	0	2	CON__P02768-1	CON__P02768-1	CON__P02768-1	MULTI-MSMS	FNcont	516.604	3	516.27	1545.79	110678	-1.2595	-0.00065026	-0.65083	-0.000336	-1.9104	-0.00098627	516.605	13.02	0.14942	13.02	12.963	13.113	0					8	6	2	0	0	0	2.1495e-05	2	2228	132.31	132.31	1	2913200
LKECCEKPLLEK	12	Unmodified	_LKECCEKPLLEK_			0	0	2	CON__P02768-1	CON__P02768-1	CON__P02768-1	MSMS	FNcont	516.269	3	516.27	1545.79	NaN	NaN	NaN	NaN	NaN	NaN	NaN	NaN	13.156	1	13.156	12.656	13.656	0								0	0	0	0.02331	1	2253	60.657	60.657	1
LKYENEVALR	10	Unmodified	_LKYENEVALR_			0	0	1	CON__P13645	CON__P13645	CON__P13645	MSMS	FNcont	412.231	3	412.231	1233.67	NaN	NaN	NaN	NaN	NaN	NaN	NaN	NaN	22.833	1	22.833	22.333	23.333	0								0	0	0	1.1318e-05	1	4392	146.17	139.51	1
LLCQCLGFGSGHFR	14	Unmodified	_LLCQCLGFGSGHFR_			0	0	0	00;GPMAWsp|P02751|FINC_HUMANFibronectinOS=HomosapiensGN=FN1PE=1SV=4	00;GPMAWsp|P02751|FINC_HUMANFibronectinOS=HomosapiensGN=FN1PE=1SV=4	00;GPMAWsp|P02751|FINC_HUMANFibronectinOS=HomosapiensGN=FN1PE=1SV=4	MULTI-MSMS	FNcont	551.265	3	551.266	1650.78	82142.8	-1.1608	-0.0006399	-0.48167	-0.00026553	-1.6425	-0.00090543	551.266	35.882	1.7402	35.882	35.541	37.281	0					455	77	7	0	0	0	3.0005e-15	4	7237	228.07	228.07	1	12641000000
LLCQCLGFGSGHFR	14	Unmodified	_LLCQCLGFGSGHFR_			0	0	0	00;GPMAWsp|P02751|FINC_HUMANFibronectinOS=HomosapiensGN=FN1PE=1SV=4	00;GPMAWsp|P02751|FINC_HUMANFibronectinOS=HomosapiensGN=FN1PE=1SV=4	00;GPMAWsp|P02751|FINC_HUMANFibronectinOS=HomosapiensGN=FN1PE=1SV=4	MULTI-MSMS	FNcont	826.897	2	826.395	1650.78	66533.1	-0.82482	-0.00068163	-0.03377	-2.7908e-05	-0.85859	-0.00070954	826.396	35.959	1.2438	35.959	35.619	36.863	0					282	61	5	0	0	0	4.0829e-15	2	7247	286.86	286.86	1	1444300000
LLCQCLGFGSGHFR	14	Unmodified	_LLCQCLGFGSGHFR_			0	0	0	00;GPMAWsp|P02751|FINC_HUMANFibronectinOS=HomosapiensGN=FN1PE=1SV=4	00;GPMAWsp|P02751|FINC_HUMANFibronectinOS=HomosapiensGN=FN1PE=1SV=4	00;GPMAWsp|P02751|FINC_HUMANFibronectinOS=HomosapiensGN=FN1PE=1SV=4	MULTI-MSMS	FNcont	551.6	3	551.266	1650.78	84639.2	-1.0974	-0.00060496	-0.020335	-1.121e-05	-1.1177	-0.00061617	551.6	37.43	0.88581	37.43	37.318	38.204	-7.1054e-15					54	33	2	0	0	0	4.6887e-15	3	7624	210.41	210.41	1	59225000
LLCQCLGFGSGHFR	14	Unmodified	_LLCQCLGFGSGHFR_			0	0	0	00;GPMAWsp|P02751|FINC_HUMANFibronectinOS=HomosapiensGN=FN1PE=1SV=4	00;GPMAWsp|P02751|FINC_HUMANFibronectinOS=HomosapiensGN=FN1PE=1SV=4	00;GPMAWsp|P02751|FINC_HUMANFibronectinOS=HomosapiensGN=FN1PE=1SV=4	MULTI-MSMS	FNcont	551.6	3	551.266	1650.78	83295.8	-1.0332	-0.0005696	0.083812	4.6203e-05	-0.94944	-0.00052339	551.6	38.718	0.6192	38.718	38.609	39.228	7.1054e-15					33	13	3	0	0	0	7.1439e-06	1	7977	144.27	144.27	1	8981100
LLCQCLGFGSGHFR	14	Unmodified	_LLCQCLGFGSGHFR_			0	0	0	00;GPMAWsp|P02751|FINC_HUMANFibronectinOS=HomosapiensGN=FN1PE=1SV=4	00;GPMAWsp|P02751|FINC_HUMANFibronectinOS=HomosapiensGN=FN1PE=1SV=4	00;GPMAWsp|P02751|FINC_HUMANFibronectinOS=HomosapiensGN=FN1PE=1SV=4	MULTI-MSMS	FNcont	551.6	3	551.266	1650.78	87716.5	-0.58766	-0.00032395	0.39182	0.000216	-0.19584	-0.00010796	551.266	44.517	0.5506	44.517	44.317	44.867	0					27	12	3	0	0	0	0.0062115	1	9268	89.231	89.231	1	648810
LLCQCLGFGSGHFR	14	Unmodified	_LLCQCLGFGSGHFR_			0	0	0	00;GPMAWsp|P02751|FINC_HUMANFibronectinOS=HomosapiensGN=FN1PE=1SV=4	00;GPMAWsp|P02751|FINC_HUMANFibronectinOS=HomosapiensGN=FN1PE=1SV=4	00;GPMAWsp|P02751|FINC_HUMANFibronectinOS=HomosapiensGN=FN1PE=1SV=4	MULTI-MSMS	FNcont	551.266	3	551.266	1650.78	81239.1	-0.80367	-0.00044304	0.063892	3.5222e-05	-0.73978	-0.00040781	551.6	45.742	0.5206	45.742	45.551	46.072	0					20	10	3	0	0	0	0.0066203	1	9524	88.075	88.075	1	1414600
LLCQCLGFGSGHFR	14	Unmodified	_LLCQCLGFGSGHFR_			0	0	0	00;GPMAWsp|P02751|FINC_HUMANFibronectinOS=HomosapiensGN=FN1PE=1SV=4	00;GPMAWsp|P02751|FINC_HUMANFibronectinOS=HomosapiensGN=FN1PE=1SV=4	00;GPMAWsp|P02751|FINC_HUMANFibronectinOS=HomosapiensGN=FN1PE=1SV=4	MULTI-MSMS	FNcont	551.6	3	551.266	1650.78	87775.6	-0.88915	-0.00049016	0.11611	6.4008e-05	-0.77304	-0.00042615	551.6	47.124	1.2146	47.124	46.814	48.029	0					48	24	3	0	0	0	0.017497	2	9794	57.328	57.328	1	1376500
LLCQCLGFGSGHFR	14	Unmodified	_LLCQCLGFGSGHFR_			0	0	0	00;GPMAWsp|P02751|FINC_HUMANFibronectinOS=HomosapiensGN=FN1PE=1SV=4	00;GPMAWsp|P02751|FINC_HUMANFibronectinOS=HomosapiensGN=FN1PE=1SV=4	00;GPMAWsp|P02751|FINC_HUMANFibronectinOS=HomosapiensGN=FN1PE=1SV=4	MULTI-MSMS	FNcont	551.266	3	551.266	1650.78	83914	-0.49304	-0.0002718	-0.17446	-9.6176e-05	-0.66751	-0.00036797	551.6	52.019	0.80437	52.019	51.583	52.388	0					34	16	3	0	0	0	0.008745	1	10945	82.069	82.069	1	1085700
LLCQCLGFGSGHFR	14	Unmodified	_LLCQCLGFGSGHFR_			0	0	0	00;GPMAWsp|P02751|FINC_HUMANFibronectinOS=HomosapiensGN=FN1PE=1SV=4	00;GPMAWsp|P02751|FINC_HUMANFibronectinOS=HomosapiensGN=FN1PE=1SV=4	00;GPMAWsp|P02751|FINC_HUMANFibronectinOS=HomosapiensGN=FN1PE=1SV=4	MULTI-MSMS	FNcont	551.265	3	551.266	1650.78	83402.4	-0.4263	-0.00023501	-0.40017	-0.0002206	-0.82648	-0.00045561	551.266	53.527	0.46634	53.527	53.334	53.801	0					20	9	4	0	0	0	3.0005e-15	1	11204	228.07	228.07	1	20665000
LLCQCLGFGSGHFR	14	Unmodified	_LLCQCLGFGSGHFR_			0	0	0	00;GPMAWsp|P02751|FINC_HUMANFibronectinOS=HomosapiensGN=FN1PE=1SV=4	00;GPMAWsp|P02751|FINC_HUMANFibronectinOS=HomosapiensGN=FN1PE=1SV=4	00;GPMAWsp|P02751|FINC_HUMANFibronectinOS=HomosapiensGN=FN1PE=1SV=4	MSMS	FNcont	551.266	3	551.266	1650.78	NaN	NaN	NaN	NaN	NaN	NaN	NaN	NaN	40.505	1	40.505	40.005	41.005	0								0	0	0	1.8001e-06	1	8304	145.71	145.71	1
LLCQCLGFGSGHFR	14	Unmodified	_LLCQCLGFGSGHFR_			0	0	0	00;GPMAWsp|P02751|FINC_HUMANFibronectinOS=HomosapiensGN=FN1PE=1SV=4	00;GPMAWsp|P02751|FINC_HUMANFibronectinOS=HomosapiensGN=FN1PE=1SV=4	00;GPMAWsp|P02751|FINC_HUMANFibronectinOS=HomosapiensGN=FN1PE=1SV=4	MULTI-SECPEP	FNcont	551.594	3	551.266	1650.78	83462.8	-0.90043	-0.00049637	0.032883	1.8127e-05	-0.86754	-0.00047825	551.266	39.561	0.87981	39.561	39.181	40.061	0					29	18	2	0	0	0	0.0038079	1	8176	107.14	107.14	1	3108200
LSSPATLNSR	10	Unmodified	_LSSPATLNSR_			0	0	0	CON__P00761	CON__P00761	CON__P00761	MULTI-MSMS	FNcont	523.285	2	523.285	1044.56	84944.6	-1.1063	-0.00057892	0.19917	0.00010422	-0.90714	-0.00047469	523.286	18.4	0.58192	18.4	18.043	18.625	-3.5527e-15					37	19	3	0	0	0	5.0832e-05	1	3368	137.14	124.61	1	49661000
LTVGLTR	7	Unmodified	_LTVGLTR_			0	0	0	00;GPMAWsp|P02751|FINC_HUMANFibronectinOS=HomosapiensGN=FN1PE=1SV=4	00;GPMAWsp|P02751|FINC_HUMANFibronectinOS=HomosapiensGN=FN1PE=1SV=4	00;GPMAWsp|P02751|FINC_HUMANFibronectinOS=HomosapiensGN=FN1PE=1SV=4	MULTI-MSMS	FNcont	380.239	2	380.24	758.465	95802.4	-1.6096	-0.00061205	0.44311	0.00016849	-1.1665	-0.00044356	380.24	23.147	0.77449	23.147	23.013	23.787	0					51	22	4	0	0	0	5.1207e-08	1	4452	195.98	195.98	1	970490000
LTVGLTRR	8	Unmodified	_LTVGLTRR_			0	0	1	00;GPMAWsp|P02751|FINC_HUMANFibronectinOS=HomosapiensGN=FN1PE=1SV=4	00;GPMAWsp|P02751|FINC_HUMANFibronectinOS=HomosapiensGN=FN1PE=1SV=4	00;GPMAWsp|P02751|FINC_HUMANFibronectinOS=HomosapiensGN=FN1PE=1SV=4	MULTI-MSMS	FNcont	458.29	2	458.29	914.566	87349.3	-1.3101	-0.00060042	-0.072063	-3.3026e-05	-1.3822	-0.00063344	458.29	16.228	0.66216	16.228	15.95	16.612	0					62	15	5	0	0	0	6.5828e-08	1	2893	174.73	174.73	1	591270000
LTVGLTRR	8	Unmodified	_LTVGLTRR_			0	0	1	00;GPMAWsp|P02751|FINC_HUMANFibronectinOS=HomosapiensGN=FN1PE=1SV=4	00;GPMAWsp|P02751|FINC_HUMANFibronectinOS=HomosapiensGN=FN1PE=1SV=4	00;GPMAWsp|P02751|FINC_HUMANFibronectinOS=HomosapiensGN=FN1PE=1SV=4	MULTI-MSMS	FNcont	458.29	2	458.29	914.566	92342.2	-1.3238	-0.00060666	0.15596	7.1474e-05	-1.1678	-0.00053519	458.29	17.154	0.59427	17.154	16.941	17.535	0					24	17	2	0	0	0	0.032866	2	3130	41.188	41.188	1	43504000
LVAASQAALGL	11	Unmodified	_LVAASQAALGL_			0	0	0	CON__P02768-1	CON__P02768-1	CON__P02768-1	MULTI-MSMS	FNcont	507.303	2	507.303	1012.59	86917.2	-0.64728	-0.00032837	0.37927	0.00019241	-0.26801	-0.00013596	507.303	44.418	0.3613	44.418	44.227	44.588	0					11	7	2	0	0	0	0.0050702	1	9188	98.523	92.484	1	1341400
LVDGQCQISLQKAEFQGVLEKLNISTDDLPGLR	33	Unmodified	_LVDGQCQISLQKAEFQGVLEKLNISTDDLPGLR_			0	0	2	CON__P01030;CON__ENSEMBL:ENSBTAP00000007350	CON__P01030	CON__P01030	MULTI-MSMS	FNcont	1229.31	3	1228.98	3683.92	56118.7	-0.30851	-0.00037915	-0.13609	-0.00016725	-0.4446	-0.0005464	1229.65	56.561	0.2444	56.561	56.437	56.682	0					11	4	4	0	0	0	0.050121	1	11887	0	0	1	50799000
LVNEVTEFAK	10	Unmodified	_LVNEVTEFAK_			0	0	0	CON__P02768-1	CON__P02768-1	CON__P02768-1	MULTI-MSMS	FNcont	575.311	2	575.311	1148.61	83576.3	-0.58145	-0.00033452	0.58705	0.00033773	0.0055931	3.2178e-06	575.312	32.029	0.44423	32.029	31.766	32.211	0					15	10	2	0	0	0	0.029276	1	6410	60.398	60.398	1	6743300
LVRPEVDVMCTAFHDNEETFLKK	23	Unmodified	_LVRPEVDVMCTAFHDNEETFLKK_			0	0	2	CON__P02768-1	CON__P02768-1	CON__P02768-1	MULTI-MSMS	FNcont	695.596	4	695.345	2777.35	74912.4	-0.56512	-0.00039295	0.8349	0.00058054	0.26978	0.00018759	695.848	42.73	0.33121	42.73	42.518	42.849	0					16	6	4	0	0	0	0.0089902	1	8807	77.235	77.235	1	1999900
LVRPEVDVMCTAFHDNEETFLKK	23	Unmodified	_LVRPEVDVMCTAFHDNEETFLKK_			0	0	2	CON__P02768-1	CON__P02768-1	CON__P02768-1	MULTI-MSMS	FNcont	556.678	5	556.478	2777.35	80021.9	-0.88961	-0.00049505	0.30032	0.00016712	-0.58929	-0.00032793	556.678	42.818	0.37946	42.818	42.518	42.897	0					29	7	6	0	0	0	4.1439e-06	1	8810	148.89	148.89	1	4661500
LVTDLTK	7	Unmodified	_LVTDLTK_			0	0	0	CON__P02768-1	CON__P02768-1	CON__P02768-1	MULTI-MSMS	FNcont	395.239	2	395.239	788.464	97532.4	-1.0023	-0.00039613	0.36142	0.00014285	-0.64084	-0.00025328	395.24	20.441	0.48717	20.441	20.16	20.648	0					23	10	3	0	0	0	0.00020823	1	3846	128.48	63.222	1	3666000
MSCRQFSSSYLSRSGGGGGGGLGSGGSIR	29	Unmodified	_MSCRQFSSSYLSRSGGGGGGGLGSGGSIR_			0	0	2	CON__P35527	CON__P35527	CON__P35527	MULTI-MSMS	FNcont	565.467	5	565.267	2821.3	79051.6	-0.83334	-0.00047106	-0.56036	-0.00031675	-1.3937	-0.00078781	565.668	20.771	0.40158	20.771	20.477	20.879	0					24	8	4	0	0	0	0.052226	2	3940	1.8581	1.8581	1	11262000
MSESGFK	7	Oxidation (M)	_M(ox)SESGFK_	M(1)SESGFK	M(83.61)SESGFK	0	1	0	00;GPMAWsp|P02751|FINC_HUMANFibronectinOS=HomosapiensGN=FN1PE=1SV=4	00;GPMAWsp|P02751|FINC_HUMANFibronectinOS=HomosapiensGN=FN1PE=1SV=4	00;GPMAWsp|P02751|FINC_HUMANFibronectinOS=HomosapiensGN=FN1PE=1SV=4	MULTI-MSMS	FNcont	401.176	2	401.176	800.337	98083.2	-1.3609	-0.00054596	0.05224	2.0958e-05	-1.3087	-0.000525	401.176	10.465	1.3511	10.465	9.7895	11.141	1.7764e-15					99	72	2	0	0	0	0.01066	1	1621	83.614	83.614	1	14907000
MSESGFK	7	Oxidation (M)	_M(ox)SESGFK_	M(1)SESGFK	M(58.17)SESGFK	0	1	0	00;GPMAWsp|P02751|FINC_HUMANFibronectinOS=HomosapiensGN=FN1PE=1SV=4	00;GPMAWsp|P02751|FINC_HUMANFibronectinOS=HomosapiensGN=FN1PE=1SV=4	00;GPMAWsp|P02751|FINC_HUMANFibronectinOS=HomosapiensGN=FN1PE=1SV=4	MSMS	FNcont	401.175	2	401.176	800.337	NaN	NaN	NaN	NaN	NaN	NaN	NaN	NaN	9.2084	1	9.2084	8.7084	9.7084	0								0	0	0	0.029612	1	1403	58.167	58.167	1
MSESGFK	7	Oxidation (M)	_M(ox)SESGFK_	M(1)SESGFK	M(83.61)SESGFK	0	1	0	00;GPMAWsp|P02751|FINC_HUMANFibronectinOS=HomosapiensGN=FN1PE=1SV=4	00;GPMAWsp|P02751|FINC_HUMANFibronectinOS=HomosapiensGN=FN1PE=1SV=4	00;GPMAWsp|P02751|FINC_HUMANFibronectinOS=HomosapiensGN=FN1PE=1SV=4	MSMS	FNcont	401.176	2	401.176	800.337	NaN	NaN	NaN	NaN	NaN	NaN	NaN	NaN	11.473	1	11.473	10.973	11.973	0								0	0	0	0.011476	1	1884	83.614	83.614	1
MSESGFK	7	Unmodified	_MSESGFK_			0	0	0	00;GPMAWsp|P02751|FINC_HUMANFibronectinOS=HomosapiensGN=FN1PE=1SV=4	00;GPMAWsp|P02751|FINC_HUMANFibronectinOS=HomosapiensGN=FN1PE=1SV=4	00;GPMAWsp|P02751|FINC_HUMANFibronectinOS=HomosapiensGN=FN1PE=1SV=4	MULTI-MSMS	FNcont	393.178	2	393.179	784.343	98038	-1.372	-0.00053945	-0.38234	-0.00015033	-1.7544	-0.00068978	393.179	12.037	1.4253	12.037	11.728	13.153	-1.7764e-15					215	63	4	0	0	0	0.01158	3	1974	90.986	90.986	1	4567600000
MSESGFKLLCQCLGFGSGHFR	21	Unmodified	_MSESGFKLLCQCLGFGSGHFR_			0	0	1	00;GPMAWsp|P02751|FINC_HUMANFibronectinOS=HomosapiensGN=FN1PE=1SV=4	00;GPMAWsp|P02751|FINC_HUMANFibronectinOS=HomosapiensGN=FN1PE=1SV=4	00;GPMAWsp|P02751|FINC_HUMANFibronectinOS=HomosapiensGN=FN1PE=1SV=4	MULTI-MSMS	FNcont	605.535	4	605.284	2417.11	77085.7	-0.53966	-0.00032665	-0.92154	-0.0005578	-1.4612	-0.00088445	605.785	48.139	0.61939	48.139	47.831	48.451	0					50	14	7	0	0	0	4.9833e-16	1	9984	246.22	246.22	1	228880000
MSESGFKLLCQCLGFGSGHFR	21	Unmodified	_MSESGFKLLCQCLGFGSGHFR_			0	0	1	00;GPMAWsp|P02751|FINC_HUMANFibronectinOS=HomosapiensGN=FN1PE=1SV=4	00;GPMAWsp|P02751|FINC_HUMANFibronectinOS=HomosapiensGN=FN1PE=1SV=4	00;GPMAWsp|P02751|FINC_HUMANFibronectinOS=HomosapiensGN=FN1PE=1SV=4	MULTI-MSMS	FNcont	807.379	3	806.71	2417.11	68403.6	-0.3163	-0.00025516	-0.44327	-0.00035759	-0.75957	-0.00061275	807.044	48.146	0.38151	48.146	47.881	48.262	0					36	8	7	0	0	0	5.8018e-32	1	9987	319.98	319.98	1	106620000
NHEEEMKDLR	10	Unmodified	_NHEEEMKDLR_			0	0	1	CON__P13645	CON__P13645	CON__P13645	MULTI-MSMS	FNcont	434.203	3	434.203	1299.59	95631.6	-1.3761	-0.00059753	0.15959	6.9295e-05	-1.2166	-0.00052823	434.203	8.9613	0.47826	8.9613	8.8649	9.3431	0					22	11	3	0	0	0	0.045237	1	1361	25.42	22.907	1	7668300
NKLNDLEDALQQAKEDLAR	19	Unmodified	_NKLNDLEDALQQAKEDLAR_			0	0	2	CON__P04264	CON__P04264	CON__P04264	MULTI-MSMS	FNcont	729.047	3	728.713	2183.12	73102.1	-0.27508	-0.00020045	-0.32085	-0.00023381	-0.59593	-0.00043426	729.047	51.742	0.43104	51.742	51.534	51.965	-7.1054e-15					20	8	4	0	0	0	1.7081e-05	2	10832	124.26	124.26	1	1388400
NKYEDEINKR	10	Unmodified	_NKYEDEINKR_			0	0	2	CON__P04264;CON__Q922U2;CON__Q5XQN5	CON__P04264;CON__Q5XQN5	CON__P04264	MULTI-MSMS	FNcont	436.889	3	436.89	1307.65	93893.9	-1.2128	-0.00052985	0.41749	0.0001824	-0.79529	-0.00034745	436.89	11.101	0.23565	11.101	10.905	11.141	0					14	5	4	0	0	0	0.01382	1	1799	71.524	71.04	1	11722000
NLQPASEYTVSLVAIK	16	Unmodified	_NLQPASEYTVSLVAIK_			0	0	0	00;GPMAWsp|P02751|FINC_HUMANFibronectinOS=HomosapiensGN=FN1PE=1SV=4	00;GPMAWsp|P02751|FINC_HUMANFibronectinOS=HomosapiensGN=FN1PE=1SV=4	00;GPMAWsp|P02751|FINC_HUMANFibronectinOS=HomosapiensGN=FN1PE=1SV=4	MULTI-MSMS	FNcont	866.977	2	866.978	1731.94	66380.7	-0.94605	-0.0008202	0.52995	0.00045946	-0.4161	-0.00036075	866.978	46.37	2.0421	46.37	46.072	48.114	-7.1054e-15					181	42	7	0	0	0	2.9407e-05	2	9588	149.38	147.06	1	2312700000
NLQPASEYTVSLVAIK	16	Unmodified	_NLQPASEYTVSLVAIK_			0	0	0	00;GPMAWsp|P02751|FINC_HUMANFibronectinOS=HomosapiensGN=FN1PE=1SV=4	00;GPMAWsp|P02751|FINC_HUMANFibronectinOS=HomosapiensGN=FN1PE=1SV=4	00;GPMAWsp|P02751|FINC_HUMANFibronectinOS=HomosapiensGN=FN1PE=1SV=4	MULTI-MSMS	FNcont	578.32	3	578.321	1731.94	80226.7	-0.85409	-0.00049394	-0.17352	-0.00010035	-1.0276	-0.00059429	578.321	46.365	1.4203	46.365	46.168	47.589	7.1054e-15					81	29	5	0	0	0	2.0644e-10	1	9589	200.77	199.15	1	152290000
NLQPASEYTVSLVAIK	16	Unmodified	_NLQPASEYTVSLVAIK_			0	0	0	00;GPMAWsp|P02751|FINC_HUMANFibronectinOS=HomosapiensGN=FN1PE=1SV=4	00;GPMAWsp|P02751|FINC_HUMANFibronectinOS=HomosapiensGN=FN1PE=1SV=4	00;GPMAWsp|P02751|FINC_HUMANFibronectinOS=HomosapiensGN=FN1PE=1SV=4	MSMS	FNcont	866.98	2	866.978	1731.94	NaN	NaN	NaN	NaN	NaN	NaN	NaN	NaN	48.691	1	48.691	48.191	49.191	0								0	0	0	0.048665	1	10126	49.423	49.423	1
NLQPASEYTVSLVAIKGNQESPK	23	Unmodified	_NLQPASEYTVSLVAIKGNQESPK_			0	0	1	00;GPMAWsp|P02751|FINC_HUMANFibronectinOS=HomosapiensGN=FN1PE=1SV=4	00;GPMAWsp|P02751|FINC_HUMANFibronectinOS=HomosapiensGN=FN1PE=1SV=4	00;GPMAWsp|P02751|FINC_HUMANFibronectinOS=HomosapiensGN=FN1PE=1SV=4	MULTI-MSMS	FNcont	825.437	3	825.103	2472.29	67612.8	-0.61564	-0.00050797	0.66185	0.0005461	0.046209	3.8127e-05	825.438	39.391	1.7906	39.391	38.891	40.682	0					193	37	9	0	0	0	1.308e-15	3	7993	175.77	175.3	1	628960000
NLQPASEYTVSLVAIKGNQESPK	23	Unmodified	_NLQPASEYTVSLVAIKGNQESPK_			0	0	1	00;GPMAWsp|P02751|FINC_HUMANFibronectinOS=HomosapiensGN=FN1PE=1SV=4	00;GPMAWsp|P02751|FINC_HUMANFibronectinOS=HomosapiensGN=FN1PE=1SV=4	00;GPMAWsp|P02751|FINC_HUMANFibronectinOS=HomosapiensGN=FN1PE=1SV=4	MULTI-MSMS	FNcont	1237.65	2	1237.15	2472.29	55125.1	-0.94562	-0.0011699	0.11477	0.00014199	-0.83085	-0.0010279	1237.65	39.385	0.81433	39.385	38.99	39.804	0					73	16	6	0	0	0	1.8587e-15	1	8006	223.15	223.15	1	37060000
NMQDMVEDYR	10	Unmodified	_NMQDMVEDYR_			0	0	0	CON__P04264	CON__P04264	CON__P04264	MULTI-MSMS	FNcont	650.768	2	650.768	1299.52	76131.4	-0.5226	-0.00034009	-0.0034941	-2.2738e-06	-0.5261	-0.00034237	650.769	33.615	0.44666	33.615	33.418	33.864	0					20	9	3	0	0	0	4.1017e-05	1	6768	162.88	162.88	1	8876300
NNQKSEPLIGR	11	Unmodified	_NNQKSEPLIGR_			0	0	1	00;GPMAWsp|P02751|FINC_HUMANFibronectinOS=HomosapiensGN=FN1PE=1SV=4	00;GPMAWsp|P02751|FINC_HUMANFibronectinOS=HomosapiensGN=FN1PE=1SV=4	00;GPMAWsp|P02751|FINC_HUMANFibronectinOS=HomosapiensGN=FN1PE=1SV=4	MULTI-MSMS	FNcont	628.341	2	628.341	1254.67	76713.9	-0.96454	-0.00060606	-0.021616	-1.3582e-05	-0.98616	-0.00061964	628.341	11.61	0.63891	11.61	11.454	12.093	0					61	21	5	0	0	0	5.0396e-14	1	1893	263.6	263.6	1	129420000
NNQKSEPLIGR	11	Unmodified	_NNQKSEPLIGR_			0	0	1	00;GPMAWsp|P02751|FINC_HUMANFibronectinOS=HomosapiensGN=FN1PE=1SV=4	00;GPMAWsp|P02751|FINC_HUMANFibronectinOS=HomosapiensGN=FN1PE=1SV=4	00;GPMAWsp|P02751|FINC_HUMANFibronectinOS=HomosapiensGN=FN1PE=1SV=4	MULTI-MSMS	FNcont	419.23	3	419.23	1254.67	93173.7	-1.2236	-0.00051298	-0.054043	-2.2657e-05	-1.2777	-0.00053564	419.23	11.637	0.61479	11.637	11.454	12.069	0					67	19	5	0	0	0	1.4625e-09	1	1894	199.03	199.03	1	211280000
NNQKSEPLIGR	11	Unmodified	_NNQKSEPLIGR_			0	0	1	00;GPMAWsp|P02751|FINC_HUMANFibronectinOS=HomosapiensGN=FN1PE=1SV=4	00;GPMAWsp|P02751|FINC_HUMANFibronectinOS=HomosapiensGN=FN1PE=1SV=4	00;GPMAWsp|P02751|FINC_HUMANFibronectinOS=HomosapiensGN=FN1PE=1SV=4	MSMS	FNcont	628.341	2	628.341	1254.67	NaN	NaN	NaN	NaN	NaN	NaN	NaN	NaN	12.669	1	12.669	12.169	13.169	0								0	0	0	0.046286	1	2145	46.891	46.891	1
NSITLTNLTPGTEYVVSIVALNGR	24	Unmodified	_NSITLTNLTPGTEYVVSIVALNGR_			0	0	0	00;GPMAWsp|P02751|FINC_HUMANFibronectinOS=HomosapiensGN=FN1PE=1SV=4	00;GPMAWsp|P02751|FINC_HUMANFibronectinOS=HomosapiensGN=FN1PE=1SV=4	00;GPMAWsp|P02751|FINC_HUMANFibronectinOS=HomosapiensGN=FN1PE=1SV=4	MULTI-MSMS	FNcont	845.128	3	844.794	2531.36	65719.2	-0.12886	-0.00010886	-0.19799	-0.00016726	-0.32686	-0.00027613	845.128	57.216	0.76266	57.216	56.911	57.673	0					85	15	7	0	0	0	3.5221e-23	1	12005	215.79	215.79	1	344900000
NSITLTNLTPGTEYVVSIVALNGR	24	Unmodified	_NSITLTNLTPGTEYVVSIVALNGR_			0	0	0	00;GPMAWsp|P02751|FINC_HUMANFibronectinOS=HomosapiensGN=FN1PE=1SV=4	00;GPMAWsp|P02751|FINC_HUMANFibronectinOS=HomosapiensGN=FN1PE=1SV=4	00;GPMAWsp|P02751|FINC_HUMANFibronectinOS=HomosapiensGN=FN1PE=1SV=4	MULTI-MSMS	FNcont	1267.69	2	1266.69	2531.36	53832.8	-0.28147	-0.00035653	-0.29229	-0.00037024	-0.57376	-0.00072677	1267.19	57.167	0.67738	57.167	56.953	57.631	-7.1054e-15					66	13	6	0	0	0	9.4399e-17	1	12008	257.54	257.54	1	187150000
NSITLTNLTPGTEYVVSIVALNGR	24	Unmodified	_NSITLTNLTPGTEYVVSIVALNGR_			0	0	0	00;GPMAWsp|P02751|FINC_HUMANFibronectinOS=HomosapiensGN=FN1PE=1SV=4	00;GPMAWsp|P02751|FINC_HUMANFibronectinOS=HomosapiensGN=FN1PE=1SV=4	00;GPMAWsp|P02751|FINC_HUMANFibronectinOS=HomosapiensGN=FN1PE=1SV=4	MULTI-MSMS	FNcont	1267.18	2	1266.69	2531.36	52527.3	-0.010844	-1.3736e-05	-2.648	-0.0033542	-2.6589	-0.003368	1267.19	60.827	0.74074	60.827	60.555	61.296	0					22	14	2	0	0	0	0.025978	1	12911	53.828	53.828	1	1629900
NSITLTNLTPGTEYVVSIVALNGR	24	Unmodified	_NSITLTNLTPGTEYVVSIVALNGR_			0	0	0	00;GPMAWsp|P02751|FINC_HUMANFibronectinOS=HomosapiensGN=FN1PE=1SV=4	00;GPMAWsp|P02751|FINC_HUMANFibronectinOS=HomosapiensGN=FN1PE=1SV=4	00;GPMAWsp|P02751|FINC_HUMANFibronectinOS=HomosapiensGN=FN1PE=1SV=4	MSMS	FNcont	1266.75	2	1266.69	2531.36	NaN	NaN	NaN	NaN	NaN	NaN	NaN	NaN	58.646	1	58.646	58.146	59.146	0								0	0	0	0.039754	1	12343	59.872	59.872	1
NSITLTNLTPGTEYVVSIVALNGREESPLLIGQQSTVSDVPR	42	Unmodified	_NSITLTNLTPGTEYVVSIVALNGREESPLLIGQQSTVSDVPR_			0	0	1	00;GPMAWsp|P02751|FINC_HUMANFibronectinOS=HomosapiensGN=FN1PE=1SV=4	00;GPMAWsp|P02751|FINC_HUMANFibronectinOS=HomosapiensGN=FN1PE=1SV=4	00;GPMAWsp|P02751|FINC_HUMANFibronectinOS=HomosapiensGN=FN1PE=1SV=4	MULTI-MSMS	FNcont	1490.79	3	1490.12	4467.35	50987	-0.2695	-0.00040159	-2.9404	-0.0043816	-3.2099	-0.0047832	1490.79	57.871	0.87838	57.871	57.752	58.63	0					28	17	3	0	0	0	0.001474	1	12200	100.72	100.72	1	53650000
NTFAEVTGLSPGVTYYFK	18	Unmodified	_NTFAEVTGLSPGVTYYFK_			0	0	0	00;GPMAWsp|P02751|FINC_HUMANFibronectinOS=HomosapiensGN=FN1PE=1SV=4	00;GPMAWsp|P02751|FINC_HUMANFibronectinOS=HomosapiensGN=FN1PE=1SV=4	00;GPMAWsp|P02751|FINC_HUMANFibronectinOS=HomosapiensGN=FN1PE=1SV=4	MULTI-MSMS	FNcont	997.999	2	997.499	1992.98	61532.6	-0.25491	-0.00025428	-0.60087	-0.00059937	-0.85579	-0.00085364	998	54.004	2.1883	54.004	53.756	55.944	0					136	44	8	0	0	0	1.2576e-15	2	11292	299.25	299.25	1	4890600000
NTFAEVTGLSPGVTYYFK	18	Unmodified	_NTFAEVTGLSPGVTYYFK_			0	0	0	00;GPMAWsp|P02751|FINC_HUMANFibronectinOS=HomosapiensGN=FN1PE=1SV=4	00;GPMAWsp|P02751|FINC_HUMANFibronectinOS=HomosapiensGN=FN1PE=1SV=4	00;GPMAWsp|P02751|FINC_HUMANFibronectinOS=HomosapiensGN=FN1PE=1SV=4	MULTI-MSMS	FNcont	665.335	3	665.335	1992.98	75318.8	-0.082136	-5.4648e-05	-0.51074	-0.00033981	-0.59288	-0.00039446	665.669	53.976	0.44379	53.976	53.801	54.244	7.1054e-15					38	8	6	0	0	0	1.4633e-15	1	11293	223.29	223.29	1	243870000
NTFAEVTGLSPGVTYYFKVFAVSHGR	26	Unmodified	_NTFAEVTGLSPGVTYYFKVFAVSHGR_			0	0	1	00;GPMAWsp|P02751|FINC_HUMANFibronectinOS=HomosapiensGN=FN1PE=1SV=4	00;GPMAWsp|P02751|FINC_HUMANFibronectinOS=HomosapiensGN=FN1PE=1SV=4	00;GPMAWsp|P02751|FINC_HUMANFibronectinOS=HomosapiensGN=FN1PE=1SV=4	MULTI-MSMS	FNcont	712.868	4	712.617	2846.44	71273.9	-0.13265	-9.4528e-05	0.16244	0.00011575	0.029786	2.1226e-05	712.868	54.812	0.62783	54.812	54.688	55.316	0					58	12	8	0	0	0	7.3913e-19	1	11492	259.44	259.44	1	159430000
NTFAEVTGLSPGVTYYFKVFAVSHGR	26	Unmodified	_NTFAEVTGLSPGVTYYFKVFAVSHGR_			0	0	1	00;GPMAWsp|P02751|FINC_HUMANFibronectinOS=HomosapiensGN=FN1PE=1SV=4	00;GPMAWsp|P02751|FINC_HUMANFibronectinOS=HomosapiensGN=FN1PE=1SV=4	00;GPMAWsp|P02751|FINC_HUMANFibronectinOS=HomosapiensGN=FN1PE=1SV=4	MULTI-MSMS	FNcont	950.154	3	949.82	2846.44	63671.6	-0.15216	-0.00014452	0.067004	6.3642e-05	-0.085155	-8.0882e-05	950.155	54.812	0.48652	54.812	54.688	55.175	0					36	9	8	0	0	0	3.0513e-32	1	11494	330.26	330.26	1	79380000
PAQGVVTTLENVSPPR	16	Unmodified	_PAQGVVTTLENVSPPR_			0	0	0	00;GPMAWsp|P02751|FINC_HUMANFibronectinOS=HomosapiensGN=FN1PE=1SV=4	00;GPMAWsp|P02751|FINC_HUMANFibronectinOS=HomosapiensGN=FN1PE=1SV=4	00;GPMAWsp|P02751|FINC_HUMANFibronectinOS=HomosapiensGN=FN1PE=1SV=4	MULTI-SECPEP	FNcont	555.97	3	555.637	1663.89	84608.2	-1.0469	-0.00058169	-0.28306	-0.00015728	-1.33	-0.00073897	555.637	38.321	1.0932	38.321	37.944	39.037	0					50	30	2	0	0	0	2.6082e-09	1	7765	192.46	192.46	1	45804000
PAQGVVTTLENVSPPRR	17	Unmodified	_PAQGVVTTLENVSPPRR_			0	0	1	00;GPMAWsp|P02751|FINC_HUMANFibronectinOS=HomosapiensGN=FN1PE=1SV=4	00;GPMAWsp|P02751|FINC_HUMANFibronectinOS=HomosapiensGN=FN1PE=1SV=4	00;GPMAWsp|P02751|FINC_HUMANFibronectinOS=HomosapiensGN=FN1PE=1SV=4	MULTI-MSMS	FNcont	607.67	3	607.671	1819.99	78209.1	-0.48228	-0.00029307	0.028815	1.751e-05	-0.45347	-0.00027556	607.671	32.347	1.7388	32.347	31.854	33.593	0					129	37	6	0	0	0	1.439e-15	3	6420	225.7	215.2	1	71666000
PAQGVVTTLENVSPPRR	17	Unmodified	_PAQGVVTTLENVSPPRR_			0	0	1	00;GPMAWsp|P02751|FINC_HUMANFibronectinOS=HomosapiensGN=FN1PE=1SV=4	00;GPMAWsp|P02751|FINC_HUMANFibronectinOS=HomosapiensGN=FN1PE=1SV=4	00;GPMAWsp|P02751|FINC_HUMANFibronectinOS=HomosapiensGN=FN1PE=1SV=4	MULTI-MSMS	FNcont	456.255	4	456.005	1819.99	90919.2	-0.67951	-0.00030986	0.047195	2.1521e-05	-0.63231	-0.00028834	456.005	32.473	0.87933	32.473	32.033	32.913	0					52	18	4	0	0	0	4.3643e-12	1	6487	208.39	202.26	1	4143200
PAQGVVTTLENVSPPRR	17	Unmodified	_PAQGVVTTLENVSPPRR_			0	0	1	00;GPMAWsp|P02751|FINC_HUMANFibronectinOS=HomosapiensGN=FN1PE=1SV=4	00;GPMAWsp|P02751|FINC_HUMANFibronectinOS=HomosapiensGN=FN1PE=1SV=4	00;GPMAWsp|P02751|FINC_HUMANFibronectinOS=HomosapiensGN=FN1PE=1SV=4	MULTI-MSMS	FNcont	911.001	2	911.002	1819.99	64535.3	-0.59233	-0.00053961	0.45912	0.00041826	-0.13321	-0.00012135	911.003	32.312	0.60351	32.312	32.166	32.769	0					32	12	4	0	0	0	0.0056734	1	6503	107.09	101.7	1	2111500
PEGLSPNVNR	10	Unmodified	_PEGLSPNVNR_			0	0	0	CON__Q3SZ57	CON__Q3SZ57	CON__Q3SZ57	MSMS	FNcont	541.782	2	541.783	1081.55	NaN	NaN	NaN	NaN	NaN	NaN	NaN	NaN	38.22	1	38.22	37.72	38.72	0								0	0	0	0.033738	1	7795	50.607	50.607	1
PGGEPSPEGTTGQSYNQYSQR	21	Unmodified	_PGGEPSPEGTTGQSYNQYSQR_			0	0	0	00;GPMAWsp|P02751|FINC_HUMANFibronectinOS=HomosapiensGN=FN1PE=1SV=4	00;GPMAWsp|P02751|FINC_HUMANFibronectinOS=HomosapiensGN=FN1PE=1SV=4	00;GPMAWsp|P02751|FINC_HUMANFibronectinOS=HomosapiensGN=FN1PE=1SV=4	MULTI-MSMS	FNcont	747.333	3	747.333	2238.98	73237.9	-0.88133	-0.00065864	0.68122	0.0005091	-0.20011	-0.00014955	747.334	21.969	0.43984	21.969	21.828	22.268	0					17	10	2	0	0	0	0.052211	1	4243	7.0315	7.0315	1	9946900
PGGEPSPEGTTGQSYNQYSQR	21	Unmodified	_PGGEPSPEGTTGQSYNQYSQR_			0	0	0	00;GPMAWsp|P02751|FINC_HUMANFibronectinOS=HomosapiensGN=FN1PE=1SV=4	00;GPMAWsp|P02751|FINC_HUMANFibronectinOS=HomosapiensGN=FN1PE=1SV=4	00;GPMAWsp|P02751|FINC_HUMANFibronectinOS=HomosapiensGN=FN1PE=1SV=4	MULTI-MSMS	FNcont	747.669	3	747.333	2238.98	71279.7	-1.0321	-0.00077134	1.0115	0.0007559	-0.020656	-1.5437e-05	747.668	22.67	0.32745	22.67	22.49	22.817	0					20	6	4	0	0	0	3.4006e-33	1	4348	280.01	280.01	1	11480000
PGGEPSPEGTTGQSYNQYSQR	21	Unmodified	_PGGEPSPEGTTGQSYNQYSQR_			0	0	0	00;GPMAWsp|P02751|FINC_HUMANFibronectinOS=HomosapiensGN=FN1PE=1SV=4	00;GPMAWsp|P02751|FINC_HUMANFibronectinOS=HomosapiensGN=FN1PE=1SV=4	00;GPMAWsp|P02751|FINC_HUMANFibronectinOS=HomosapiensGN=FN1PE=1SV=4	MULTI-MSMS	FNcont	1121	2	1120.5	2238.98	62532.7	-1.2511	-0.0014018	0.24841	0.00027834	-1.0027	-0.0011235	1121	23.359	0.24211	23.359	23.221	23.463	0					10	4	3	0	0	0	7.9356e-32	1	4525	323.37	322.18	1	5448200
PGSPPREVVPR	11	Unmodified	_PGSPPREVVPR_			0	0	1	00;GPMAWsp|P02751|FINC_HUMANFibronectinOS=HomosapiensGN=FN1PE=1SV=4	00;GPMAWsp|P02751|FINC_HUMANFibronectinOS=HomosapiensGN=FN1PE=1SV=4	00;GPMAWsp|P02751|FINC_HUMANFibronectinOS=HomosapiensGN=FN1PE=1SV=4	MULTI-MSMS	FNcont	397.559	3	397.56	1189.66	92533.3	-1.3553	-0.00053883	-0.59951	-0.00023834	-1.9549	-0.00077717	397.559	12.618	0.3796	12.618	12.509	12.889	0					19	9	3	0	0	0	0.002901	1	2138	99.752	99.752	1	1808700
PGSPPREVVPR	11	Unmodified	_PGSPPREVVPR_			0	0	1	00;GPMAWsp|P02751|FINC_HUMANFibronectinOS=HomosapiensGN=FN1PE=1SV=4	00;GPMAWsp|P02751|FINC_HUMANFibronectinOS=HomosapiensGN=FN1PE=1SV=4	00;GPMAWsp|P02751|FINC_HUMANFibronectinOS=HomosapiensGN=FN1PE=1SV=4	MULTI-MSMS	FNcont	595.835	2	595.836	1189.66	80777.4	-1.112	-0.00066259	0.52263	0.0003114	-0.58941	-0.00035119	595.836	15.263	0.72508	15.263	14.876	15.601	0					46	18	3	0	0	0	0.019298	1	2676	66.92	66.92	1	41312000
PGSPPREVVPRPR	13	Unmodified	_PGSPPREVVPRPR_			0	0	2	00;GPMAWsp|P02751|FINC_HUMANFibronectinOS=HomosapiensGN=FN1PE=1SV=4	00;GPMAWsp|P02751|FINC_HUMANFibronectinOS=HomosapiensGN=FN1PE=1SV=4	00;GPMAWsp|P02751|FINC_HUMANFibronectinOS=HomosapiensGN=FN1PE=1SV=4	MULTI-MSMS	FNcont	482.278	3	481.944	1442.81	88909.4	-1.275	-0.00061448	0.26791	0.00012912	-1.0071	-0.00048536	482.279	14.644	0.71852	14.644	14.333	15.051	0					29	15	3	0	0	0	2.0852e-05	1	2563	126.95	126.95	1	7996600
PGVTEATITGLEPGTEYTIYVIALK	25	Unmodified	_PGVTEATITGLEPGTEYTIYVIALK_			0	0	0	00;GPMAWsp|P02751|FINC_HUMANFibronectinOS=HomosapiensGN=FN1PE=1SV=4	00;GPMAWsp|P02751|FINC_HUMANFibronectinOS=HomosapiensGN=FN1PE=1SV=4	00;GPMAWsp|P02751|FINC_HUMANFibronectinOS=HomosapiensGN=FN1PE=1SV=4	MULTI-MSMS	FNcont	879.809	3	879.474	2635.4	65747.8	-0.4165	-0.0003663	0.33489	0.00029453	-0.081612	-7.1775e-05	879.808	57.657	0.27364	57.657	57.438	57.712	0					12	5	5	0	0	0	1.6254e-16	1	12120	185.61	185.2	1	22847000
PGVTEATITGLEPGTEYTIYVIALK	25	Unmodified	_PGVTEATITGLEPGTEYTIYVIALK_			0	0	0	00;GPMAWsp|P02751|FINC_HUMANFibronectinOS=HomosapiensGN=FN1PE=1SV=4	00;GPMAWsp|P02751|FINC_HUMANFibronectinOS=HomosapiensGN=FN1PE=1SV=4	00;GPMAWsp|P02751|FINC_HUMANFibronectinOS=HomosapiensGN=FN1PE=1SV=4	MULTI-MSMS	FNcont	1319.21	2	1318.71	2635.4	54450.1	-0.24097	-0.00031777	-0.53035	-0.00069937	-0.77132	-0.0010171	1319.21	57.871	0.92773	57.871	57.752	58.68	0					26	18	3	0	0	0	4.86e-16	1	12184	249.3	248.11	1	20166000
PHETGGYMLECVCLGNGK	18	Unmodified	_PHETGGYMLECVCLGNGK_			0	0	0	00;GPMAWsp|P02751|FINC_HUMANFibronectinOS=HomosapiensGN=FN1PE=1SV=4	00;GPMAWsp|P02751|FINC_HUMANFibronectinOS=HomosapiensGN=FN1PE=1SV=4	00;GPMAWsp|P02751|FINC_HUMANFibronectinOS=HomosapiensGN=FN1PE=1SV=4	MSMS	FNcont	674.634	3	674.634	2020.88	NaN	NaN	NaN	NaN	NaN	NaN	NaN	NaN	34.347	1	34.347	33.847	34.847	0								0	0	0	0.02515	1	6938	65.107	65.107	1
PISINYR	7	Unmodified	_PISINYR_			0	0	0	00;GPMAWsp|P02751|FINC_HUMANFibronectinOS=HomosapiensGN=FN1PE=1SV=4	00;GPMAWsp|P02751|FINC_HUMANFibronectinOS=HomosapiensGN=FN1PE=1SV=4	00;GPMAWsp|P02751|FINC_HUMANFibronectinOS=HomosapiensGN=FN1PE=1SV=4	MULTI-MSMS	FNcont	431.742	2	431.743	861.471	93475.5	-1.1024	-0.00047596	-0.043047	-1.8585e-05	-1.1455	-0.00049454	431.743	24.441	0.34583	24.441	24.2	24.546	0					25	9	4	0	0	0	6.1376e-05	1	4716	149.06	145.21	1	11952000
PQAPITGYR	9	Unmodified	_PQAPITGYR_			0	0	0	00;GPMAWsp|P02751|FINC_HUMANFibronectinOS=HomosapiensGN=FN1PE=1SV=4	00;GPMAWsp|P02751|FINC_HUMANFibronectinOS=HomosapiensGN=FN1PE=1SV=4	00;GPMAWsp|P02751|FINC_HUMANFibronectinOS=HomosapiensGN=FN1PE=1SV=4	MULTI-MSMS	FNcont	501.771	2	501.772	1001.53	85640.8	-0.87127	-0.00043718	0.12881	6.4636e-05	-0.74246	-0.00037255	501.772	19.727	1.4074	19.727	19.33	20.737	0					113	32	5	0	0	0	1.2604e-05	2	3632	154.49	150.13	1	249530000
PRPGVTEATITGLEPGTEYTIYVIALK	27	Unmodified	_PRPGVTEATITGLEPGTEYTIYVIALK_			0	0	1	00;GPMAWsp|P02751|FINC_HUMANFibronectinOS=HomosapiensGN=FN1PE=1SV=4	00;GPMAWsp|P02751|FINC_HUMANFibronectinOS=HomosapiensGN=FN1PE=1SV=4	00;GPMAWsp|P02751|FINC_HUMANFibronectinOS=HomosapiensGN=FN1PE=1SV=4	MULTI-MSMS	FNcont	723.145	4	723.146	2888.55	71376.4	-0.16362	-0.00011832	-0.17562	-0.000127	-0.33924	-0.00024532	723.396	55.054	0.57854	55.054	54.836	55.415	0					38	11	4	0	0	0	1.9508e-23	1	11539	287.48	287.48	1	74044000
PRPGVTEATITGLEPGTEYTIYVIALK	27	Unmodified	_PRPGVTEATITGLEPGTEYTIYVIALK_			0	0	1	00;GPMAWsp|P02751|FINC_HUMANFibronectinOS=HomosapiensGN=FN1PE=1SV=4	00;GPMAWsp|P02751|FINC_HUMANFibronectinOS=HomosapiensGN=FN1PE=1SV=4	00;GPMAWsp|P02751|FINC_HUMANFibronectinOS=HomosapiensGN=FN1PE=1SV=4	MULTI-MSMS	FNcont	1445.78	2	1445.28	2888.55	51425.2	-0.40302	-0.00058247	0.3787	0.00054733	-0.024318	-3.5147e-05	1445.79	55.004	0.52921	55.004	54.836	55.365	0					44	10	6	0	0	0	1.1333e-16	1	11544	316.19	316.19	1	111160000
PRPGVTEATITGLEPGTEYTIYVIALK	27	Unmodified	_PRPGVTEATITGLEPGTEYTIYVIALK_			0	0	1	00;GPMAWsp|P02751|FINC_HUMANFibronectinOS=HomosapiensGN=FN1PE=1SV=4	00;GPMAWsp|P02751|FINC_HUMANFibronectinOS=HomosapiensGN=FN1PE=1SV=4	00;GPMAWsp|P02751|FINC_HUMANFibronectinOS=HomosapiensGN=FN1PE=1SV=4	MSMS	FNcont	963.857	3	963.858	2888.55	NaN	NaN	NaN	NaN	NaN	NaN	NaN	NaN	60.141	1	60.141	59.641	60.641	0								0	0	0	0.034729	1	12676	66.925	65.91	1
PRPGVTEATITGLEPGTEYTIYVIALK	27	Unmodified	_PRPGVTEATITGLEPGTEYTIYVIALK_			0	0	1	00;GPMAWsp|P02751|FINC_HUMANFibronectinOS=HomosapiensGN=FN1PE=1SV=4	00;GPMAWsp|P02751|FINC_HUMANFibronectinOS=HomosapiensGN=FN1PE=1SV=4	00;GPMAWsp|P02751|FINC_HUMANFibronectinOS=HomosapiensGN=FN1PE=1SV=4	MSMS	FNcont	963.857	3	963.858	2888.55	NaN	NaN	NaN	NaN	NaN	NaN	NaN	NaN	64.48	1	64.48	63.98	64.98	0								0	0	0	0.014668	1	13643	99.836	99.836	1
PYPPNVGEEIQIGHIPR	17	Unmodified	_PYPPNVGEEIQIGHIPR_			0	0	0	00;GPMAWsp|P02751|FINC_HUMANFibronectinOS=HomosapiensGN=FN1PE=1SV=4	00;GPMAWsp|P02751|FINC_HUMANFibronectinOS=HomosapiensGN=FN1PE=1SV=4	00;GPMAWsp|P02751|FINC_HUMANFibronectinOS=HomosapiensGN=FN1PE=1SV=4	MULTI-MSMS	FNcont	639.338	3	639.339	1915	77984.3	-0.62788	-0.00040143	-0.00095242	-6.0892e-07	-0.62883	-0.00040204	639.339	39.652	0.88204	39.652	39.367	40.249	0					43	18	4	0	0	0	2.244e-05	1	8128	114.59	114.59	1	3356300
QAQQMVQPQSPVAVSQSKPGCYDNGK	26	Unmodified	_QAQQMVQPQSPVAVSQSKPGCYDNGK_			0	0	1	00;GPMAWsp|P02751|FINC_HUMANFibronectinOS=HomosapiensGN=FN1PE=1SV=4	00;GPMAWsp|P02751|FINC_HUMANFibronectinOS=HomosapiensGN=FN1PE=1SV=4	00;GPMAWsp|P02751|FINC_HUMANFibronectinOS=HomosapiensGN=FN1PE=1SV=4	MULTI-MSMS	FNcont	945.452	3	944.785	2831.33	63540.6	-0.89846	-0.00084885	0.066247	6.2589e-05	-0.83221	-0.00078626	945.119	26.458	0.51876	26.458	26.296	26.815	0					39	14	4	0	0	0	1.4296e-15	2	5181	213.05	213.05	1	15958000
QDGHLWCSTTSNYEQDQK	18	Unmodified	_QDGHLWCSTTSNYEQDQK_			0	0	0	00;GPMAWsp|P02751|FINC_HUMANFibronectinOS=HomosapiensGN=FN1PE=1SV=4	00;GPMAWsp|P02751|FINC_HUMANFibronectinOS=HomosapiensGN=FN1PE=1SV=4	00;GPMAWsp|P02751|FINC_HUMANFibronectinOS=HomosapiensGN=FN1PE=1SV=4	MULTI-MSMS	FNcont	732.642	3	732.98	2195.92	70472.2	-0.74721	-0.00054769	-0.10586	-7.7596e-05	-0.85308	-0.00062529	733.314	24.64	1.1515	24.64	24.263	25.414	0					159	28	8	0	0	0	7.1943e-16	5	4818	241.68	241.68	1	10187000000
QDGHLWCSTTSNYEQDQK	18	Unmodified	_QDGHLWCSTTSNYEQDQK_			0	0	0	00;GPMAWsp|P02751|FINC_HUMANFibronectinOS=HomosapiensGN=FN1PE=1SV=4	00;GPMAWsp|P02751|FINC_HUMANFibronectinOS=HomosapiensGN=FN1PE=1SV=4	00;GPMAWsp|P02751|FINC_HUMANFibronectinOS=HomosapiensGN=FN1PE=1SV=4	MULTI-MSMS	FNcont	1098.97	2	1098.97	2195.92	58572.3	-0.94911	-0.001043	-0.10972	-0.00012057	-1.0588	-0.0011636	1099.47	24.65	0.87979	24.65	24.362	25.241	0					113	20	7	0	0	0	4.4049e-53	2	4766	563.24	563.24	1	2718700000
QDGHLWCSTTSNYEQDQK	18	Unmodified	_QDGHLWCSTTSNYEQDQK_			0	0	0	00;GPMAWsp|P02751|FINC_HUMANFibronectinOS=HomosapiensGN=FN1PE=1SV=4	00;GPMAWsp|P02751|FINC_HUMANFibronectinOS=HomosapiensGN=FN1PE=1SV=4	00;GPMAWsp|P02751|FINC_HUMANFibronectinOS=HomosapiensGN=FN1PE=1SV=4	MULTI-MSMS	FNcont	732.979	3	732.98	2195.92	71690.7	-0.89255	-0.00065422	-1.2699	-0.00093083	-2.1625	-0.0015851	732.98	26.165	1.1027	26.165	26.067	27.169	0					51	35	2	0	0	0	9.9804e-10	2	5153	169.21	169.21	1	43354000
QDGHLWCSTTSNYEQDQK	18	Unmodified	_QDGHLWCSTTSNYEQDQK_			0	0	0	00;GPMAWsp|P02751|FINC_HUMANFibronectinOS=HomosapiensGN=FN1PE=1SV=4	00;GPMAWsp|P02751|FINC_HUMANFibronectinOS=HomosapiensGN=FN1PE=1SV=4	00;GPMAWsp|P02751|FINC_HUMANFibronectinOS=HomosapiensGN=FN1PE=1SV=4	MULTI-MSMS	FNcont	1098.96	2	1098.97	2195.92	58996	-1.1339	-0.0012461	-0.17036	-0.00018722	-1.3043	-0.0014333	1099.47	27.016	0.76304	27.016	26.406	27.169	0					42	17	3	0	0	0	6.2782e-10	1	5227	224.42	224.42	1	4706500
QDGHLWCSTTSNYEQDQK	18	Unmodified	_QDGHLWCSTTSNYEQDQK_			0	0	0	00;GPMAWsp|P02751|FINC_HUMANFibronectinOS=HomosapiensGN=FN1PE=1SV=4	00;GPMAWsp|P02751|FINC_HUMANFibronectinOS=HomosapiensGN=FN1PE=1SV=4	00;GPMAWsp|P02751|FINC_HUMANFibronectinOS=HomosapiensGN=FN1PE=1SV=4	MULTI-MSMS	FNcont	732.978	3	732.98	2195.92	71070.4	-0.57223	-0.00041944	-0.064235	-4.7083e-05	-0.63647	-0.00046652	733.314	30.658	0.93425	30.658	30.323	31.257	3.5527e-15					56	20	4	0	0	0	0.01151	1	6104	68.494	68.494	1	2030700
QDGHLWCSTTSNYEQDQK	18	Unmodified	_QDGHLWCSTTSNYEQDQK_			0	0	0	00;GPMAWsp|P02751|FINC_HUMANFibronectinOS=HomosapiensGN=FN1PE=1SV=4	00;GPMAWsp|P02751|FINC_HUMANFibronectinOS=HomosapiensGN=FN1PE=1SV=4	00;GPMAWsp|P02751|FINC_HUMANFibronectinOS=HomosapiensGN=FN1PE=1SV=4	MSMS	FNcont	733.313	3	732.98	2195.92	NaN	NaN	NaN	NaN	NaN	NaN	NaN	NaN	34.266	1	34.266	33.766	34.766	0								0	0	0	0.046755	1	6920	39.863	39.863	1
QDGSVDFGR	9	Unmodified	_QDGSVDFGR_			0	0	0	CON__P02676	CON__P02676	CON__P02676	MSMS	FNcont	490.725	2	490.725	979.436	NaN	NaN	NaN	NaN	NaN	NaN	NaN	NaN	18.418	1	18.418	17.918	18.918	0								0	0	0	2.9868e-05	1	3409	129.65	124.11	1
QEYEQLIAK	9	Unmodified	_QEYEQLIAK_			0	0	0	CON__P35527	CON__P35527	CON__P35527	MULTI-MSMS	FNcont	561.797	2	561.295	1120.58	81667.2	-1.1469	-0.00064376	0.49504	0.00027786	-0.65189	-0.0003659	561.296	26.647	0.44214	26.647	26.465	26.907	0					18	9	3	0	0	0	0.00011577	1	5232	128.61	122.44	1	2013400
QFSSRSGYR	9	Unmodified	_QFSSRSGYR_			0	0	1	CON__P04264	CON__P04264	CON__P04264	MSMS	FNcont	363.181	3	363.181	1086.52	NaN	NaN	NaN	NaN	NaN	NaN	NaN	NaN	24.557	1	24.557	24.057	25.057	0								0	0	0	0.052191	1	4773	7.6457	7.6457	1
QGENGQMMSCTCLGNGK	17	Oxidation (M)	_QGENGQMM(ox)SCTCLGNGK_	QGENGQM(0.011)M(0.989)SCTCLGNGK	QGENGQM(-19.56)M(19.56)SCTCLGNGK	0	1	0	00;GPMAWsp|P02751|FINC_HUMANFibronectinOS=HomosapiensGN=FN1PE=1SV=4	00;GPMAWsp|P02751|FINC_HUMANFibronectinOS=HomosapiensGN=FN1PE=1SV=4	00;GPMAWsp|P02751|FINC_HUMANFibronectinOS=HomosapiensGN=FN1PE=1SV=4	MULTI-MSMS	FNcont	944.878	2	944.376	1886.74	65109.9	-1.0044	-0.00094857	-0.40361	-0.00038116	-1.408	-0.0013297	944.376	16.943	0.37424	16.943	16.755	17.129	0					36	15	3	0	0	0	1.2019e-22	1	3055	263.74	263.74	2	28832000
QGENGQMMSCTCLGNGK	17	Oxidation (M)	_QGENGQM(ox)MSCTCLGNGK_	QGENGQM(1)MSCTCLGNGK	QGENGQM(45.98)M(-45.98)SCTCLGNGK	0	1	0	00;GPMAWsp|P02751|FINC_HUMANFibronectinOS=HomosapiensGN=FN1PE=1SV=4	00;GPMAWsp|P02751|FINC_HUMANFibronectinOS=HomosapiensGN=FN1PE=1SV=4	00;GPMAWsp|P02751|FINC_HUMANFibronectinOS=HomosapiensGN=FN1PE=1SV=4	MULTI-MSMS	FNcont	630.253	3	629.92	1886.74	78276.2	-1.0058	-0.00063359	0.12451	7.8433e-05	-0.88132	-0.00055516	629.92	17.571	0.46882	17.571	17.327	17.796	0					18	14	2	0	0	0	1.1965e-10	3	3209	203.52	203.52	2	6074600
QGENGQMMSCTCLGNGK	17	Oxidation (M)	_QGENGQM(ox)MSCTCLGNGK_	QGENGQM(0.964)M(0.036)SCTCLGNGK	QGENGQM(14.33)M(-14.33)SCTCLGNGK	0	1	0	00;GPMAWsp|P02751|FINC_HUMANFibronectinOS=HomosapiensGN=FN1PE=1SV=4	00;GPMAWsp|P02751|FINC_HUMANFibronectinOS=HomosapiensGN=FN1PE=1SV=4	00;GPMAWsp|P02751|FINC_HUMANFibronectinOS=HomosapiensGN=FN1PE=1SV=4	MULTI-MSMS	FNcont	944.376	2	944.376	1886.74	63096	-1.0148	-0.00095833	-0.8085	-0.00076353	-1.8233	-0.0017219	944.377	23.484	0.56593	23.484	23.221	23.787	0					41	17	5	0	0	0	2.804e-41	1	4517	366.66	366.66	2	52233000
QGENGQMMSCTCLGNGK	17	Oxidation (M)	_QGENGQM(ox)MSCTCLGNGK_	QGENGQM(0.667)M(0.333)SCTCLGNGK	QGENGQM(3.01)M(-3.01)SCTCLGNGK	0	1	0	00;GPMAWsp|P02751|FINC_HUMANFibronectinOS=HomosapiensGN=FN1PE=1SV=4	00;GPMAWsp|P02751|FINC_HUMANFibronectinOS=HomosapiensGN=FN1PE=1SV=4	00;GPMAWsp|P02751|FINC_HUMANFibronectinOS=HomosapiensGN=FN1PE=1SV=4	MULTI-MSMS	FNcont	629.919	3	629.92	1886.74	76638.8	-1.0757	-0.00067763	0.037086	2.3361e-05	-1.0387	-0.00065427	630.255	23.56	0.40582	23.56	23.221	23.627	0					20	8	4	0	0	0	5.056e-07	1	4529	156.58	156.58	2	27679000
QGENGQMMSCTCLGNGK	17	Oxidation (M)	_QGENGQM(ox)MSCTCLGNGK_	QGENGQM(0.86)M(0.14)SCTCLGNGK	QGENGQM(7.9)M(-7.9)SCTCLGNGK	0	1	0	00;GPMAWsp|P02751|FINC_HUMANFibronectinOS=HomosapiensGN=FN1PE=1SV=4	00;GPMAWsp|P02751|FINC_HUMANFibronectinOS=HomosapiensGN=FN1PE=1SV=4	00;GPMAWsp|P02751|FINC_HUMANFibronectinOS=HomosapiensGN=FN1PE=1SV=4	MSMS	FNcont	944.377	2	944.376	1886.74	NaN	NaN	NaN	NaN	NaN	NaN	NaN	NaN	22.192	1	22.192	21.692	22.692	0								0	0	0	0.01143	1	4249	82.362	82.362	2
QGENGQMMSCTCLGNGK	17	Unmodified	_QGENGQMMSCTCLGNGK_			0	0	0	00;GPMAWsp|P02751|FINC_HUMANFibronectinOS=HomosapiensGN=FN1PE=1SV=4	00;GPMAWsp|P02751|FINC_HUMANFibronectinOS=HomosapiensGN=FN1PE=1SV=4	00;GPMAWsp|P02751|FINC_HUMANFibronectinOS=HomosapiensGN=FN1PE=1SV=4	MULTI-MSMS	FNcont	936.88	2	936.379	1870.74	63132.8	-1.0756	-0.0010071	-0.42053	-0.00039378	-1.4961	-0.0014009	936.38	23.439	1.0885	23.439	23.125	24.213	-3.5527e-15					133	54	8	0	0	0	1.2686e-41	1	4495	507.65	507.65	1	2367400000
QGENGQMMSCTCLGNGK	17	Unmodified	_QGENGQMMSCTCLGNGK_			0	0	0	00;GPMAWsp|P02751|FINC_HUMANFibronectinOS=HomosapiensGN=FN1PE=1SV=4	00;GPMAWsp|P02751|FINC_HUMANFibronectinOS=HomosapiensGN=FN1PE=1SV=4	00;GPMAWsp|P02751|FINC_HUMANFibronectinOS=HomosapiensGN=FN1PE=1SV=4	MULTI-MSMS	FNcont	624.923	3	624.588	1870.74	75835.7	-1.0998	-0.00068692	-0.51298	-0.0003204	-1.6128	-0.0010073	624.589	23.394	0.57692	23.394	23.172	23.749	0					52	16	7	0	0	0	5.7785e-16	1	4506	246.86	246.86	1	399370000
QGENGQMMSCTCLGNGK	17	Unmodified	_QGENGQMMSCTCLGNGK_			0	0	0	00;GPMAWsp|P02751|FINC_HUMANFibronectinOS=HomosapiensGN=FN1PE=1SV=4	00;GPMAWsp|P02751|FINC_HUMANFibronectinOS=HomosapiensGN=FN1PE=1SV=4	00;GPMAWsp|P02751|FINC_HUMANFibronectinOS=HomosapiensGN=FN1PE=1SV=4	MSMS	FNcont	624.588	3	624.588	1870.74	NaN	NaN	NaN	NaN	NaN	NaN	NaN	NaN	24.503	1	24.503	24.003	25.003	0								0	0	0	0.0055553	1	4761	106.38	106.38	1
QGENGQMMSCTCLGNGKGEFK	21	Oxidation (M)	_QGENGQMM(ox)SCTCLGNGKGEFK_	QGENGQM(0.292)M(0.708)SCTCLGNGKGEFK	QGENGQM(-3.85)M(3.85)SCTCLGNGKGEFK	0	1	1	00;GPMAWsp|P02751|FINC_HUMANFibronectinOS=HomosapiensGN=FN1PE=1SV=4	00;GPMAWsp|P02751|FINC_HUMANFibronectinOS=HomosapiensGN=FN1PE=1SV=4	00;GPMAWsp|P02751|FINC_HUMANFibronectinOS=HomosapiensGN=FN1PE=1SV=4	MULTI-MSMS	FNcont	783.662	3	783.662	2347.97	74506.5	-0.77118	-0.00060434	0.36455	0.00028568	-0.40663	-0.00031866	783.997	21.79	0.46926	21.79	21.612	22.082	-3.5527e-15					21	13	2	0	0	0	0.010439	1	4156	69.172	69.172	2	15766000
QGENGQMMSCTCLGNGKGEFK	21	Oxidation (M)	_QGENGQM(ox)MSCTCLGNGKGEFK_	QGENGQM(0.963)M(0.037)SCTCLGNGKGEFK	QGENGQM(14.1)M(-14.1)SCTCLGNGKGEFK	0	1	1	00;GPMAWsp|P02751|FINC_HUMANFibronectinOS=HomosapiensGN=FN1PE=1SV=4	00;GPMAWsp|P02751|FINC_HUMANFibronectinOS=HomosapiensGN=FN1PE=1SV=4	00;GPMAWsp|P02751|FINC_HUMANFibronectinOS=HomosapiensGN=FN1PE=1SV=4	MULTI-MSMS	FNcont	783.994	3	783.662	2347.97	70454.9	-0.88091	-0.00069033	-0.58507	-0.00045849	-1.466	-0.0011488	783.996	27.444	0.66298	27.444	27.003	27.666	0					65	26	3	0	0	0	6.0872e-10	1	5344	182	182	2	31798000
QGSFQGGFR	9	Unmodified	_QGSFQGGFR_			0	0	0	CON__P01030;CON__ENSEMBL:ENSBTAP00000007350	CON__P01030	CON__P01030	MULTI-MSMS	FNcont	492.238	2	492.238	982.462	89351.3	-0.82864	-0.00040789	0.67636	0.00033293	-0.15228	-7.4957e-05	492.239	20.004	0.8464	20.004	19.801	20.648	0					29	18	3	0	0	0	0.029092	1	3761	62.464	62.464	1	1791400
QGVDADINGLR	11	Unmodified	_QGVDADINGLR_			0	0	0	CON__P35527	CON__P35527	CON__P35527	MSMS	FNcont	579.299	2	579.299	1156.58	NaN	NaN	NaN	NaN	NaN	NaN	NaN	NaN	28.359	1	28.359	27.859	28.859	0								0	0	0	0.023724	1	5605	61.65	54.004	1
QHDMGHMMR	9	Unmodified	_QHDMGHMMR_			0	0	0	00;GPMAWsp|P02751|FINC_HUMANFibronectinOS=HomosapiensGN=FN1PE=1SV=4	00;GPMAWsp|P02751|FINC_HUMANFibronectinOS=HomosapiensGN=FN1PE=1SV=4	00;GPMAWsp|P02751|FINC_HUMANFibronectinOS=HomosapiensGN=FN1PE=1SV=4	MULTI-MSMS	FNcont	381.493	3	381.493	1141.46	89930.3	-1.6006	-0.00061061	-0.93918	-0.00035829	-2.5397	-0.0009689	381.493	8.8402	1.1499	8.8402	8.7325	9.8825	0					205	73	5	0	0	0	0.012819	1	1333	76.064	76.064	1	2309200000
QHDMGHMMR	9	Unmodified	_QHDMGHMMR_			0	0	0	00;GPMAWsp|P02751|FINC_HUMANFibronectinOS=HomosapiensGN=FN1PE=1SV=4	00;GPMAWsp|P02751|FINC_HUMANFibronectinOS=HomosapiensGN=FN1PE=1SV=4	00;GPMAWsp|P02751|FINC_HUMANFibronectinOS=HomosapiensGN=FN1PE=1SV=4	MULTI-MSMS	FNcont	571.735	2	571.736	1141.46	76436.5	-1.2781	-0.00073071	-0.90955	-0.00052002	-2.1876	-0.0012507	571.736	8.8417	0.81315	8.8417	8.7325	9.5457	0					87	36	4	0	0	0	7.8632e-08	1	1336	160.54	160.54	1	295840000
QHDMGHMMR	9	Unmodified	_QHDMGHMMR_			0	0	0	00;GPMAWsp|P02751|FINC_HUMANFibronectinOS=HomosapiensGN=FN1PE=1SV=4	00;GPMAWsp|P02751|FINC_HUMANFibronectinOS=HomosapiensGN=FN1PE=1SV=4	00;GPMAWsp|P02751|FINC_HUMANFibronectinOS=HomosapiensGN=FN1PE=1SV=4	MULTI-MSMS	FNcont	381.493	3	381.493	1141.46	98166.8	-1.4795	-0.00056442	0.31452	0.00011999	-1.165	-0.00044444	381.493	10.444	0.97042	10.444	9.8761	10.846	0					99	54	2	0	0	0	0.020825	1	1541	56.729	56.729	1	179080000
QHDMGHMMR	9	Unmodified	_QHDMGHMMR_			0	0	0	00;GPMAWsp|P02751|FINC_HUMANFibronectinOS=HomosapiensGN=FN1PE=1SV=4	00;GPMAWsp|P02751|FINC_HUMANFibronectinOS=HomosapiensGN=FN1PE=1SV=4	00;GPMAWsp|P02751|FINC_HUMANFibronectinOS=HomosapiensGN=FN1PE=1SV=4	MULTI-MSMS	FNcont	571.734	2	571.736	1141.46	81705.1	-1.1561	-0.00066098	-0.41462	-0.00023705	-1.5707	-0.00089803	571.736	10.444	0.28483	10.444	10.297	10.581	0					18	14	2	0	0	0	0.0040401	1	1641	98.009	98.009	1	16355000
QHDMGHMMR	9	Unmodified	_QHDMGHMMR_			0	0	0	00;GPMAWsp|P02751|FINC_HUMANFibronectinOS=HomosapiensGN=FN1PE=1SV=4	00;GPMAWsp|P02751|FINC_HUMANFibronectinOS=HomosapiensGN=FN1PE=1SV=4	00;GPMAWsp|P02751|FINC_HUMANFibronectinOS=HomosapiensGN=FN1PE=1SV=4	MULTI-MSMS	FNcont	381.493	3	381.493	1141.46	98672.2	-1.4337	-0.00054695	0.61624	0.00023509	-0.81747	-0.00031186	381.494	10.973	0.29408	10.973	10.846	11.141	-1.7764e-15					15	7	3	0	0	0	0.019101	1	1769	60.892	60.892	1	4223600
QHDMGHMMR	9	Unmodified	_QHDMGHMMR_			0	0	0	00;GPMAWsp|P02751|FINC_HUMANFibronectinOS=HomosapiensGN=FN1PE=1SV=4	00;GPMAWsp|P02751|FINC_HUMANFibronectinOS=HomosapiensGN=FN1PE=1SV=4	00;GPMAWsp|P02751|FINC_HUMANFibronectinOS=HomosapiensGN=FN1PE=1SV=4	MULTI-MSMS	FNcont	381.15	3	381.493	1141.46	105006	-1.4661	-0.0005593	1.0856	0.00041415	-0.38048	-0.00014515	381.828	14.333	0.33897	14.333	14.295	14.634	0					10	8	2	0	0	0	0.029742	1	2497	41.876	41.876	1	3630100
QHDMGHMMR	9	Oxidation (M)	_QHDMGHM(ox)MR_	QHDM(0.073)GHM(0.855)M(0.073)R	QHDM(-10.7)GHM(10.7)M(-10.7)R	0	1	0	00;GPMAWsp|P02751|FINC_HUMANFibronectinOS=HomosapiensGN=FN1PE=1SV=4	00;GPMAWsp|P02751|FINC_HUMANFibronectinOS=HomosapiensGN=FN1PE=1SV=4	00;GPMAWsp|P02751|FINC_HUMANFibronectinOS=HomosapiensGN=FN1PE=1SV=4	MULTI-MSMS	FNcont	580.235	2	579.734	1157.45	81467	-1.2456	-0.0007221	0.28696	0.00016636	-0.95862	-0.00055574	579.734	8.9388	0.79971	8.9388	8.8178	9.6175	0					54	43	2	0	0	0	0.0082025	1	1366	87.181	87.181	3	7666800
QHDMGHMMR	9	Oxidation (M)	_QHDMGHMM(ox)R_	QHDM(0.3)GHM(0.3)M(0.4)R	QHDM(-1.25)GHM(-1.25)M(1.25)R	0	1	0	00;GPMAWsp|P02751|FINC_HUMANFibronectinOS=HomosapiensGN=FN1PE=1SV=4	00;GPMAWsp|P02751|FINC_HUMANFibronectinOS=HomosapiensGN=FN1PE=1SV=4	00;GPMAWsp|P02751|FINC_HUMANFibronectinOS=HomosapiensGN=FN1PE=1SV=4	MSMS	FNcont	579.733	2	579.734	1157.45	NaN	NaN	NaN	NaN	NaN	NaN	NaN	NaN	10.49	1	10.49	9.9897	10.99	0								0	0	0	0.031835	1	1669	51.854	51.854	3
QKTGLDSPTGIDFSDITANSFTVHWIAPR	29	Unmodified	_QKTGLDSPTGIDFSDITANSFTVHWIAPR_			0	0	1	00;GPMAWsp|P02751|FINC_HUMANFibronectinOS=HomosapiensGN=FN1PE=1SV=4	00;GPMAWsp|P02751|FINC_HUMANFibronectinOS=HomosapiensGN=FN1PE=1SV=4	00;GPMAWsp|P02751|FINC_HUMANFibronectinOS=HomosapiensGN=FN1PE=1SV=4	MULTI-MSMS	FNcont	1059.2	3	1058.87	3173.58	59084.5	-0.35203	-0.00037275	-0.22376	-0.00023693	-0.57579	-0.00060968	1059.2	54.518	1.2689	54.518	54.146	55.415	0					98	25	7	0	0	0	2.2172e-43	3	11425	403.13	403.13	1	488950000
QKTGLDSPTGIDFSDITANSFTVHWIAPR	29	Unmodified	_QKTGLDSPTGIDFSDITANSFTVHWIAPR_			0	0	1	00;GPMAWsp|P02751|FINC_HUMANFibronectinOS=HomosapiensGN=FN1PE=1SV=4	00;GPMAWsp|P02751|FINC_HUMANFibronectinOS=HomosapiensGN=FN1PE=1SV=4	00;GPMAWsp|P02751|FINC_HUMANFibronectinOS=HomosapiensGN=FN1PE=1SV=4	MULTI-MSMS	FNcont	794.903	4	794.402	3173.58	67400.4	-0.055135	-4.3799e-05	-0.48661	-0.00038657	-0.54175	-0.00043036	794.653	54.565	3.6151	54.565	54.096	57.712	0					345	74	9	0	0	0	1.1795e-42	2	11413	366.79	366.79	1	3257000000
QKTGLDSPTGIDFSDITANSFTVHWIAPR	29	Unmodified	_QKTGLDSPTGIDFSDITANSFTVHWIAPR_			0	0	1	00;GPMAWsp|P02751|FINC_HUMANFibronectinOS=HomosapiensGN=FN1PE=1SV=4	00;GPMAWsp|P02751|FINC_HUMANFibronectinOS=HomosapiensGN=FN1PE=1SV=4	00;GPMAWsp|P02751|FINC_HUMANFibronectinOS=HomosapiensGN=FN1PE=1SV=4	MULTI-MSMS	FNcont	1059.2	3	1058.87	3173.58	62074.9	-0.26587	-0.00028152	-0.035587	-3.7682e-05	-0.30145	-0.0003192	1059.2	56.883	0.65513	56.883	56.536	57.191	7.1054e-15					39	13	4	0	0	0	0.032169	1	12001	34.919	34.919	1	1944100
QKTGLDSPTGIDFSDITANSFTVHWIAPR	29	Unmodified	_QKTGLDSPTGIDFSDITANSFTVHWIAPR_			0	0	1	00;GPMAWsp|P02751|FINC_HUMANFibronectinOS=HomosapiensGN=FN1PE=1SV=4	00;GPMAWsp|P02751|FINC_HUMANFibronectinOS=HomosapiensGN=FN1PE=1SV=4	00;GPMAWsp|P02751|FINC_HUMANFibronectinOS=HomosapiensGN=FN1PE=1SV=4	MULTI-MSMS	FNcont	794.653	4	794.402	3173.58	67795.1	0.60302	0.00047904	-0.10535	-8.3691e-05	0.49767	0.00039535	794.903	60.813	12.371	60.813	57.631	70.002	-7.1054e-15					2433	437	6	0	0	0	1.5896e-32	13	14314	338.89	338.89	1	55414000
QKTGLDSPTGIDFSDITANSFTVHWIAPR	29	Unmodified	_QKTGLDSPTGIDFSDITANSFTVHWIAPR_			0	0	1	00;GPMAWsp|P02751|FINC_HUMANFibronectinOS=HomosapiensGN=FN1PE=1SV=4	00;GPMAWsp|P02751|FINC_HUMANFibronectinOS=HomosapiensGN=FN1PE=1SV=4	00;GPMAWsp|P02751|FINC_HUMANFibronectinOS=HomosapiensGN=FN1PE=1SV=4	MSMS	FNcont	1058.87	3	1058.87	3173.58	NaN	NaN	NaN	NaN	NaN	NaN	NaN	NaN	64.112	1	64.112	63.612	64.612	0								0	0	0	0.046676	1	13561	53.895	53.895	1
QKTGLDSPTGIDFSDITANSFTVHWIAPR	29	Unmodified	_QKTGLDSPTGIDFSDITANSFTVHWIAPR_			0	0	1	00;GPMAWsp|P02751|FINC_HUMANFibronectinOS=HomosapiensGN=FN1PE=1SV=4	00;GPMAWsp|P02751|FINC_HUMANFibronectinOS=HomosapiensGN=FN1PE=1SV=4	00;GPMAWsp|P02751|FINC_HUMANFibronectinOS=HomosapiensGN=FN1PE=1SV=4	MSMS	FNcont	1058.87	3	1058.87	3173.58	NaN	NaN	NaN	NaN	NaN	NaN	NaN	NaN	67.294	1	67.294	66.794	67.794	0								0	0	0	0.026309	1	14270	82.086	82.086	1
QMLCTCLGNGVSCQETAVTQTYGGNSNGEPCVLPFTYNGR	40	Oxidation (M)	_QM(ox)LCTCLGNGVSCQETAVTQTYGGNSNGEPCVLPFTYNGR_	QM(1)LCTCLGNGVSCQETAVTQTYGGNSNGEPCVLPFTYNGR	QM(93.95)LCTCLGNGVSCQETAVTQTYGGNSNGEPCVLPFTYNGR	0	1	0	00;GPMAWsp|P02751|FINC_HUMANFibronectinOS=HomosapiensGN=FN1PE=1SV=4	00;GPMAWsp|P02751|FINC_HUMANFibronectinOS=HomosapiensGN=FN1PE=1SV=4	00;GPMAWsp|P02751|FINC_HUMANFibronectinOS=HomosapiensGN=FN1PE=1SV=4	MULTI-MSMS	FNcont	1115.74	4	1114.99	4455.93	58484.4	-0.42049	-0.00046884	-0.90855	-0.001013	-1.329	-0.0014819	1115.49	52.558	0.66434	52.558	52.253	52.917	0					53	13	7	0	0	0	0.0024707	2	10999	93.955	93.955	1	22374000
QMLCTCLGNGVSCQETAVTQTYGGNSNGEPCVLPFTYNGR	40	Unmodified	_QMLCTCLGNGVSCQETAVTQTYGGNSNGEPCVLPFTYNGR_			0	0	0	00;GPMAWsp|P02751|FINC_HUMANFibronectinOS=HomosapiensGN=FN1PE=1SV=4	00;GPMAWsp|P02751|FINC_HUMANFibronectinOS=HomosapiensGN=FN1PE=1SV=4	00;GPMAWsp|P02751|FINC_HUMANFibronectinOS=HomosapiensGN=FN1PE=1SV=4	MULTI-MSMS	FNcont	1481.65	3	1480.99	4439.93	50084.6	-0.44298	-0.00065605	-0.23969	-0.00035497	-0.68267	-0.001011	1481.65	53.677	0.42151	53.677	53.478	53.899	0					61	8	11	0	0	0	2.7632e-16	1	11230	234.78	234.78	1	536800000
QMLCTCLGNGVSCQETAVTQTYGGNSNGEPCVLPFTYNGR	40	Unmodified	_QMLCTCLGNGVSCQETAVTQTYGGNSNGEPCVLPFTYNGR_			0	0	0	00;GPMAWsp|P02751|FINC_HUMANFibronectinOS=HomosapiensGN=FN1PE=1SV=4	00;GPMAWsp|P02751|FINC_HUMANFibronectinOS=HomosapiensGN=FN1PE=1SV=4	00;GPMAWsp|P02751|FINC_HUMANFibronectinOS=HomosapiensGN=FN1PE=1SV=4	MULTI-MSMS	FNcont	1481.65	3	1480.99	4439.93	48512.6	-0.32549	-0.00048204	-2.8998	-0.0042946	-3.2253	-0.0047767	1481.98	57.175	0.62582	57.175	56.911	57.537	-7.1054e-15					18	12	2	0	0	0	0.051881	1	12030	6.7055	6.7055	1	13968000
QNCELFEQLGEYK	13	Unmodified	_QNCELFEQLGEYK_			0	0	0	CON__P02768-1	CON__P02768-1	CON__P02768-1	MULTI-MSMS	FNcont	829.381	2	829.38	1656.75	66484.3	-0.25906	-0.00021486	0.78651	0.00065232	0.52745	0.00043746	829.381	44.492	0.64031	44.492	44.227	44.867	0					41	14	4	0	0	0	0.0013627	1	9177	104.43	100.43	1	3746300
QSTVSFR	7	Unmodified	_QSTVSFR_			0	0	0	CON__Q5XQN5	CON__Q5XQN5	CON__Q5XQN5	MULTI-MSMS	FNcont	412.716	2	412.717	823.419	95083.1	-1.2529	-0.0005171	0.11771	4.8579e-05	-1.1352	-0.00046852	412.717	26.454	0.91401	26.454	26.089	27.003	0					71	29	4	0	0	0	0.043235	1	5292	44.611	41.219	1	79814000
QTALVELVK	9	Unmodified	_QTALVELVK_			0	0	0	CON__P02768-1	CON__P02768-1	CON__P02768-1	MULTI-MSMS	FNcont	500.805	2	500.805	999.596	87297.1	-0.95652	-0.00047903	0.61118	0.00030608	-0.34534	-0.00017295	500.806	34.248	0.48455	34.248	33.864	34.349	0					21	9	3	0	0	0	0.010722	1	6865	90.601	74.969	1	4277300
QYNVGPSVSK	10	Unmodified	_QYNVGPSVSK_			0	0	0	00;GPMAWsp|P02751|FINC_HUMANFibronectinOS=HomosapiensGN=FN1PE=1SV=4	00;GPMAWsp|P02751|FINC_HUMANFibronectinOS=HomosapiensGN=FN1PE=1SV=4	00;GPMAWsp|P02751|FINC_HUMANFibronectinOS=HomosapiensGN=FN1PE=1SV=4	MULTI-MSMS	FNcont	539.779	2	539.78	1077.55	85682.2	-1.2441	-0.00067155	-0.04068	-2.1958e-05	-1.2848	-0.00069351	539.78	15.525	0.26517	15.525	15.336	15.601	0					13	6	3	0	0	0	0.014423	1	2760	83.998	83.998	1	1573700
QYNVGPSVSK	10	Unmodified	_QYNVGPSVSK_			0	0	0	00;GPMAWsp|P02751|FINC_HUMANFibronectinOS=HomosapiensGN=FN1PE=1SV=4	00;GPMAWsp|P02751|FINC_HUMANFibronectinOS=HomosapiensGN=FN1PE=1SV=4	00;GPMAWsp|P02751|FINC_HUMANFibronectinOS=HomosapiensGN=FN1PE=1SV=4	MULTI-MSMS	FNcont	1079.17	1	1078.55	1077.55	59743.4	-1.2048	-0.0012995	0.28812	0.00031075	-0.91673	-0.00098874	1078.55	17.006	0.73187	17.006	16.803	17.535	0					54	25	5	0	0	0	1.043e-08	2	3074	188.91	188.91	1	238000000
QYNVGPSVSK	10	Unmodified	_QYNVGPSVSK_			0	0	0	00;GPMAWsp|P02751|FINC_HUMANFibronectinOS=HomosapiensGN=FN1PE=1SV=4	00;GPMAWsp|P02751|FINC_HUMANFibronectinOS=HomosapiensGN=FN1PE=1SV=4	00;GPMAWsp|P02751|FINC_HUMANFibronectinOS=HomosapiensGN=FN1PE=1SV=4	MULTI-MSMS	FNcont	539.78	2	539.78	1077.55	82475.9	-1.2821	-0.00069204	0.26039	0.00014055	-1.0217	-0.00055149	539.78	17.007	1.0954	17.007	16.741	17.836	0					104	38	6	0	0	0	9.6601e-05	1	3275	118.67	118.67	1	1297100000
QYNVGPSVSKYPLR	14	Unmodified	_QYNVGPSVSKYPLR_			0	0	1	00;GPMAWsp|P02751|FINC_HUMANFibronectinOS=HomosapiensGN=FN1PE=1SV=4	00;GPMAWsp|P02751|FINC_HUMANFibronectinOS=HomosapiensGN=FN1PE=1SV=4	00;GPMAWsp|P02751|FINC_HUMANFibronectinOS=HomosapiensGN=FN1PE=1SV=4	MULTI-MSMS	FNcont	536.988	3	536.623	1606.85	83017	-1.2567	-0.00067436	-0.078273	-4.2003e-05	-1.3349	-0.00071636	536.623	27.262	2.3833	27.262	26.465	28.848	0					334	83	6	0	0	0	1.5725e-09	5	5363	161.21	160.52	1	1803600000
QYNVGPSVSKYPLR	14	Unmodified	_QYNVGPSVSKYPLR_			0	0	1	00;GPMAWsp|P02751|FINC_HUMANFibronectinOS=HomosapiensGN=FN1PE=1SV=4	00;GPMAWsp|P02751|FINC_HUMANFibronectinOS=HomosapiensGN=FN1PE=1SV=4	00;GPMAWsp|P02751|FINC_HUMANFibronectinOS=HomosapiensGN=FN1PE=1SV=4	MULTI-MSMS	FNcont	804.932	2	804.431	1606.85	68668.6	-0.87139	-0.00070097	0.22191	0.00017851	-0.64948	-0.00052246	804.932	27.191	1.3193	27.191	26.507	27.827	0					188	47	5	0	0	0	1.0773e-21	3	5470	335.25	325.76	1	239230000
QYNVGPSVSKYPLR	14	Unmodified	_QYNVGPSVSKYPLR_			0	0	1	00;GPMAWsp|P02751|FINC_HUMANFibronectinOS=HomosapiensGN=FN1PE=1SV=4	00;GPMAWsp|P02751|FINC_HUMANFibronectinOS=HomosapiensGN=FN1PE=1SV=4	00;GPMAWsp|P02751|FINC_HUMANFibronectinOS=HomosapiensGN=FN1PE=1SV=4	MULTI-MSMS	FNcont	536.623	3	536.623	1606.85	83629.1	0.4715	0.00025302	-0.78427	-0.00042086	-0.31276	-0.00016784	536.622	68.227	0.20502	68.227	68.114	68.319	0					17	4	5	0	0	0	1.8852e-05	1	14484	124.3	123.61	1	2468600
RHEEGHMLNCTCFGQGR	17	Unmodified	_RHEEGHMLNCTCFGQGR_			0	0	1	00;GPMAWsp|P02751|FINC_HUMANFibronectinOS=HomosapiensGN=FN1PE=1SV=4	00;GPMAWsp|P02751|FINC_HUMANFibronectinOS=HomosapiensGN=FN1PE=1SV=4	00;GPMAWsp|P02751|FINC_HUMANFibronectinOS=HomosapiensGN=FN1PE=1SV=4	MULTI-MSMS	FNcont	523.228	4	522.978	2087.88	83049.7	-1.303	-0.00068143	-0.18902	-9.8854e-05	-1.492	-0.00078028	523.229	15.965	0.84632	15.965	15.765	16.612	0					79	21	4	0	0	0	8.7652e-06	2	2873	112.67	112.67	1	18568000
RHEEGHMLNCTCFGQGR	17	Unmodified	_RHEEGHMLNCTCFGQGR_			0	0	1	00;GPMAWsp|P02751|FINC_HUMANFibronectinOS=HomosapiensGN=FN1PE=1SV=4	00;GPMAWsp|P02751|FINC_HUMANFibronectinOS=HomosapiensGN=FN1PE=1SV=4	00;GPMAWsp|P02751|FINC_HUMANFibronectinOS=HomosapiensGN=FN1PE=1SV=4	MULTI-MSMS	FNcont	697.303	3	696.968	2087.88	75468	-0.90323	-0.00062952	0.31609	0.00022031	-0.58714	-0.00040922	697.303	15.95	0.39492	15.95	15.857	16.252	-1.7764e-15					15	9	2	0	0	0	1.5279e-05	1	2877	105.89	105.89	1	10007000
RHEEGHMLNCTCFGQGR	17	Unmodified	_RHEEGHMLNCTCFGQGR_			0	0	1	00;GPMAWsp|P02751|FINC_HUMANFibronectinOS=HomosapiensGN=FN1PE=1SV=4	00;GPMAWsp|P02751|FINC_HUMANFibronectinOS=HomosapiensGN=FN1PE=1SV=4	00;GPMAWsp|P02751|FINC_HUMANFibronectinOS=HomosapiensGN=FN1PE=1SV=4	MULTI-MSMS	FNcont	418.985	5	418.584	2087.88	104097	-1.3062	-0.00054676	0.47956	0.00020073	-0.82665	-0.00034602	418.785	16.02	0.27377	16.02	15.932	16.205	0					10	6	2	0	0	0	0.026465	1	2911	38.889	38.889	1	3138300
RHPDYSVVLLLR	12	Unmodified	_RHPDYSVVLLLR_			0	0	1	CON__P02768-1	CON__P02768-1	CON__P02768-1	MULTI-MSMS	FNcont	490.286	3	489.953	1466.84	89056.4	-1.2301	-0.00060267	0.38046	0.00018641	-0.84959	-0.00041626	490.287	36.684	0.31644	36.684	36.497	36.814	0					19	7	4	0	0	0	3.084e-05	1	7443	119.39	119.39	1	3337400
RHPYFYAPELLFFAK	15	Unmodified	_RHPYFYAPELLFFAK_			0	0	1	CON__P02768-1	CON__P02768-1	CON__P02768-1	MULTI-MSMS	FNcont	633.67	3	633.67	1897.99	77027.1	-0.29991	-0.00019005	0.35983	0.00022802	0.05992	3.797e-05	634.005	51.938	0.70994	51.938	51.583	52.293	0					44	14	5	0	0	0	0.0021662	1	10841	99.927	99.927	1	3229700
RNHVELK	7	Unmodified	_RNHVELK_			0	0	1	CON__Q2TBQ1	CON__Q2TBQ1	CON__Q2TBQ1	MULTI-MSMS	FNcont	448.258	2	448.259	894.504	91565.2	-1.251	-0.00056079	-0.28084	-0.00012589	-1.5319	-0.00068667	448.259	17.465	0.71597	17.465	17.253	17.969	0					45	22	3	0	0	0	0.045013	1	3166	11.295	9.567	1	18010000
RPGGEPSPEGTTGQSYNQYSQR	22	Unmodified	_RPGGEPSPEGTTGQSYNQYSQR_			0	0	1	00;GPMAWsp|P02751|FINC_HUMANFibronectinOS=HomosapiensGN=FN1PE=1SV=4	00;GPMAWsp|P02751|FINC_HUMANFibronectinOS=HomosapiensGN=FN1PE=1SV=4	00;GPMAWsp|P02751|FINC_HUMANFibronectinOS=HomosapiensGN=FN1PE=1SV=4	MULTI-MSMS	FNcont	799.366	3	799.367	2395.08	68584.4	-0.63861	-0.00051049	-0.14569	-0.00011646	-0.7843	-0.00062695	799.701	18.553	1.8861	18.553	18.137	20.023	0					310	59	8	0	0	0	5.19e-32	6	3379	244.22	244.22	1	12644000000
RPHETGGYMLECVCLGNGK	19	Oxidation (M)	_RPHETGGYM(ox)LECVCLGNGK_	RPHETGGYM(1)LECVCLGNGK	RPHETGGYM(158.92)LECVCLGNGK	0	1	1	00;GPMAWsp|P02751|FINC_HUMANFibronectinOS=HomosapiensGN=FN1PE=1SV=4	00;GPMAWsp|P02751|FINC_HUMANFibronectinOS=HomosapiensGN=FN1PE=1SV=4	00;GPMAWsp|P02751|FINC_HUMANFibronectinOS=HomosapiensGN=FN1PE=1SV=4	MULTI-MSMS	FNcont	549.251	4	549.251	2192.98	80458.3	-1.0356	-0.00056879	-0.32525	-0.00017865	-1.3608	-0.00074743	549.502	25.126	0.50291	25.126	24.887	25.39	3.5527e-15					46	11	6	0	0	0	1.5301e-09	2	4874	158.92	158.92	1	39166000
RPHETGGYMLECVCLGNGK	19	Oxidation (M)	_RPHETGGYM(ox)LECVCLGNGK_	RPHETGGYM(1)LECVCLGNGK	RPHETGGYM(182.82)LECVCLGNGK	0	1	1	00;GPMAWsp|P02751|FINC_HUMANFibronectinOS=HomosapiensGN=FN1PE=1SV=4	00;GPMAWsp|P02751|FINC_HUMANFibronectinOS=HomosapiensGN=FN1PE=1SV=4	00;GPMAWsp|P02751|FINC_HUMANFibronectinOS=HomosapiensGN=FN1PE=1SV=4	MULTI-MSMS	FNcont	731.999	3	731.999	2192.98	72369.5	-0.78493	-0.00057457	-0.11332	-8.295e-05	-0.89825	-0.00065752	732.334	25.066	0.50291	25.066	24.887	25.39	0					34	11	4	0	0	0	7.9323e-10	1	4887	182.82	182.82	1	27896000
RPHETGGYMLECVCLGNGK	19	Oxidation (M)	_RPHETGGYM(ox)LECVCLGNGK_	RPHETGGYM(1)LECVCLGNGK	RPHETGGYM(159.7)LECVCLGNGK	0	1	1	00;GPMAWsp|P02751|FINC_HUMANFibronectinOS=HomosapiensGN=FN1PE=1SV=4	00;GPMAWsp|P02751|FINC_HUMANFibronectinOS=HomosapiensGN=FN1PE=1SV=4	00;GPMAWsp|P02751|FINC_HUMANFibronectinOS=HomosapiensGN=FN1PE=1SV=4	MULTI-MSMS	FNcont	731.997	3	731.999	2192.98	70512.7	-0.70705	-0.00051756	-1.5169	-0.0011104	-2.224	-0.0016279	731.998	29.853	0.37663	29.853	29.681	30.058	3.5527e-15					23	7	5	0	0	0	1.5061e-09	1	5948	159.7	159.7	1	26857000
RPHETGGYMLECVCLGNGK	19	Oxidation (M)	_RPHETGGYM(ox)LECVCLGNGK_	RPHETGGYM(1)LECVCLGNGK	RPHETGGYM(103.1)LECVCLGNGK	0	1	1	00;GPMAWsp|P02751|FINC_HUMANFibronectinOS=HomosapiensGN=FN1PE=1SV=4	00;GPMAWsp|P02751|FINC_HUMANFibronectinOS=HomosapiensGN=FN1PE=1SV=4	00;GPMAWsp|P02751|FINC_HUMANFibronectinOS=HomosapiensGN=FN1PE=1SV=4	MULTI-MSMS	FNcont	732.334	3	731.999	2192.98	71545.2	-0.64895	-0.00047503	-1.5759	-0.0011536	-2.2249	-0.0016286	732.333	30.179	0.80188	30.179	30.091	30.893	0					34	19	2	0	0	0	0.0013282	1	6029	103.1	102.91	1	20106000
RPHETGGYMLECVCLGNGK	19	Oxidation (M)	_RPHETGGYM(ox)LECVCLGNGK_	RPHETGGYM(1)LECVCLGNGK	RPHETGGYM(102.5)LECVCLGNGK	0	1	1	00;GPMAWsp|P02751|FINC_HUMANFibronectinOS=HomosapiensGN=FN1PE=1SV=4	00;GPMAWsp|P02751|FINC_HUMANFibronectinOS=HomosapiensGN=FN1PE=1SV=4	00;GPMAWsp|P02751|FINC_HUMANFibronectinOS=HomosapiensGN=FN1PE=1SV=4	MULTI-MSMS	FNcont	549.251	4	549.251	2192.98	79384.3	-0.88495	-0.00048606	0.11878	6.5239e-05	-0.76617	-0.00042082	549.251	30.145	1.1206	30.145	30.091	31.212	-3.5527e-15					54	26	3	0	0	0	0.001543	1	6049	102.5	102.5	1	12323000
RPHETGGYMLECVCLGNGK	19	Unmodified	_RPHETGGYMLECVCLGNGK_			0	0	1	00;GPMAWsp|P02751|FINC_HUMANFibronectinOS=HomosapiensGN=FN1PE=1SV=4	00;GPMAWsp|P02751|FINC_HUMANFibronectinOS=HomosapiensGN=FN1PE=1SV=4	00;GPMAWsp|P02751|FINC_HUMANFibronectinOS=HomosapiensGN=FN1PE=1SV=4	MULTI-MSMS	FNcont	545.503	4	545.253	2176.98	79758.5	-0.96407	-0.00052566	-0.77621	-0.00042323	-1.7403	-0.00094889	545.503	29.8	1.6677	29.8	29.638	31.306	0					147	38	8	0	0	0	9.408e-10	1	5926	172.37	172.37	1	2437000000
RPHETGGYMLECVCLGNGK	19	Unmodified	_RPHETGGYMLECVCLGNGK_			0	0	1	00;GPMAWsp|P02751|FINC_HUMANFibronectinOS=HomosapiensGN=FN1PE=1SV=4	00;GPMAWsp|P02751|FINC_HUMANFibronectinOS=HomosapiensGN=FN1PE=1SV=4	00;GPMAWsp|P02751|FINC_HUMANFibronectinOS=HomosapiensGN=FN1PE=1SV=4	MULTI-MSMS	FNcont	727.001	3	726.668	2176.98	70674.8	-0.71717	-0.00052114	-0.86877	-0.00063131	-1.5859	-0.0011524	727.002	29.8	1.4411	29.8	29.681	31.122	0					116	33	8	0	0	0	3.8866e-23	2	5927	279.53	279.53	1	2541800000
RPHETGGYMLECVCLGNGK	19	Unmodified	_RPHETGGYMLECVCLGNGK_			0	0	1	00;GPMAWsp|P02751|FINC_HUMANFibronectinOS=HomosapiensGN=FN1PE=1SV=4	00;GPMAWsp|P02751|FINC_HUMANFibronectinOS=HomosapiensGN=FN1PE=1SV=4	00;GPMAWsp|P02751|FINC_HUMANFibronectinOS=HomosapiensGN=FN1PE=1SV=4	MULTI-MSMS	FNcont	1090.5	2	1089.5	2176.98	58269.1	-0.904	-0.00098491	-0.55611	-0.00060588	-1.4601	-0.0015908	1090	29.8	0.60562	29.8	29.638	30.244	0					54	14	6	0	0	0	3.164e-10	1	5930	255.28	255.28	1	383830000
RPHETGGYMLECVCLGNGK	19	Unmodified	_RPHETGGYMLECVCLGNGK_			0	0	1	00;GPMAWsp|P02751|FINC_HUMANFibronectinOS=HomosapiensGN=FN1PE=1SV=4	00;GPMAWsp|P02751|FINC_HUMANFibronectinOS=HomosapiensGN=FN1PE=1SV=4	00;GPMAWsp|P02751|FINC_HUMANFibronectinOS=HomosapiensGN=FN1PE=1SV=4	MULTI-MSMS	FNcont	726.562	3	726.668	2176.98	NaN	-0.64994	-0.00047229	-2.6476	-0.0019239	-3.2975	-0.0023962	727	34.226	0.19749	34.226	34.102	34.3	0					5	3	2	0	0	0	0.0183	1	6919	49.773	49.773	1	515830
RSWPAVGNCSSAIR	14	Unmodified	_RSWPAVGNCSSAIR_			0	0	1	CON__Q3SZV7	CON__Q3SZV7	CON__Q3SZV7	MULTI-MSMS	FNcont	520.929	3	520.928	1559.76	85032	-1.147	-0.00059752	1.8307	0.00095365	0.68366	0.00035614	521.264	38.201	0.27595	38.201	38.007	38.283	0					15	6	4	0	0	0	0.044696	1	7782	16.099	16.099	1	33789000
SCAAAGTECLISGWGNTK	18	Unmodified	_SCAAAGTECLISGWGNTK_			0	0	0	CON__P00761	CON__P00761	CON__P00761	MULTI-MSMS	FNcont	942.426	2	941.925	1881.83	63666.5	-0.44617	-0.00042026	-0.37038	-0.00034887	-0.81655	-0.00076913	942.426	40.363	0.66407	40.363	40.061	40.725	0					49	13	5	0	0	0	2.7541e-31	1	8256	318.32	318.32	1	16120000
SCAAAGTECLISGWGNTK	18	Unmodified	_SCAAAGTECLISGWGNTK_			0	0	0	CON__P00761	CON__P00761	CON__P00761	MSMS	FNcont	628.286	3	628.286	1881.83	NaN	NaN	NaN	NaN	NaN	NaN	NaN	NaN	40.474	1	40.474	39.974	40.974	0								0	0	0	0.012134	1	8297	52.773	49.384	1
SDTVPSPR	8	Unmodified	_SDTVPSPR_			0	0	0	00;GPMAWsp|P02751|FINC_HUMANFibronectinOS=HomosapiensGN=FN1PE=1SV=4	00;GPMAWsp|P02751|FINC_HUMANFibronectinOS=HomosapiensGN=FN1PE=1SV=4	00;GPMAWsp|P02751|FINC_HUMANFibronectinOS=HomosapiensGN=FN1PE=1SV=4	MULTI-MSMS	FNcont	429.719	2	429.719	857.424	93294.1	-1.2045	-0.00051762	-0.026857	-1.1541e-05	-1.2314	-0.00052916	429.719	11.203	1.4317	11.203	10.581	12.013	0					147	54	3	0	0	0	2.2277e-05	2	1939	153.73	153.73	1	1172000000
SEPLIGR	7	Unmodified	_SEPLIGR_			0	0	0	00;GPMAWsp|P02751|FINC_HUMANFibronectinOS=HomosapiensGN=FN1PE=1SV=4	00;GPMAWsp|P02751|FINC_HUMANFibronectinOS=HomosapiensGN=FN1PE=1SV=4	00;GPMAWsp|P02751|FINC_HUMANFibronectinOS=HomosapiensGN=FN1PE=1SV=4	MULTI-MSMS	FNcont	386.221	2	386.222	770.429	98673	-1.3234	-0.00051114	0.19869	7.674e-05	-1.1247	-0.0004344	386.222	18.091	1.119	18.091	17.881	19	3.5527e-15					120	38	5	0	0	0	0.00030776	2	3308	114.54	110.89	1	1866500000
SEPLIGR	7	Unmodified	_SEPLIGR_			0	0	0	00;GPMAWsp|P02751|FINC_HUMANFibronectinOS=HomosapiensGN=FN1PE=1SV=4	00;GPMAWsp|P02751|FINC_HUMANFibronectinOS=HomosapiensGN=FN1PE=1SV=4	00;GPMAWsp|P02751|FINC_HUMANFibronectinOS=HomosapiensGN=FN1PE=1SV=4	MULTI-MSMS	FNcont	771.826	1	771.436	770.429	69114.9	-0.73968	-0.00057062	0.21551	0.00016625	-0.52418	-0.00040437	771.436	18.094	1.1639	18.094	17.836	19	0					108	39	4	0	0	0	2.2675e-05	2	3358	153.61	153.61	1	1042800000
SEPLIGR	7	Unmodified	_SEPLIGR_			0	0	0	00;GPMAWsp|P02751|FINC_HUMANFibronectinOS=HomosapiensGN=FN1PE=1SV=4	00;GPMAWsp|P02751|FINC_HUMANFibronectinOS=HomosapiensGN=FN1PE=1SV=4	00;GPMAWsp|P02751|FINC_HUMANFibronectinOS=HomosapiensGN=FN1PE=1SV=4	MULTI-MSMS	FNcont	386.221	2	386.222	770.429	98113.2	-1.2618	-0.00048734	0.76702	0.00029624	-0.49481	-0.00019111	386.222	29.426	0.40441	29.426	29.128	29.533	0					18	8	3	0	0	0	0.02565	1	5827	71.258	71.258	1	1350500
SEPLIGRK	8	Unmodified	_SEPLIGRK_			0	0	1	00;GPMAWsp|P02751|FINC_HUMANFibronectinOS=HomosapiensGN=FN1PE=1SV=4	00;GPMAWsp|P02751|FINC_HUMANFibronectinOS=HomosapiensGN=FN1PE=1SV=4	00;GPMAWsp|P02751|FINC_HUMANFibronectinOS=HomosapiensGN=FN1PE=1SV=4	MULTI-MSMS	FNcont	450.269	2	450.269	898.524	88160.7	-1.2387	-0.00055773	0.0061158	2.7538e-06	-1.2325	-0.00055497	450.269	10.782	0.52322	10.782	10.617	11.141	0					51	14	5	0	0	0	0.001022	1	1707	105.04	102.69	1	414690000
SEPLIGRK	8	Unmodified	_SEPLIGRK_			0	0	1	00;GPMAWsp|P02751|FINC_HUMANFibronectinOS=HomosapiensGN=FN1PE=1SV=4	00;GPMAWsp|P02751|FINC_HUMANFibronectinOS=HomosapiensGN=FN1PE=1SV=4	00;GPMAWsp|P02751|FINC_HUMANFibronectinOS=HomosapiensGN=FN1PE=1SV=4	MULTI-MSMS	FNcont	450.267	2	450.269	898.524	94059.1	-1.2194	-0.00054905	-1.1196	-0.00050411	-2.339	-0.0010532	450.269	11.624	0.48473	11.624	11.454	11.939	-1.7764e-15					15	12	2	0	0	0	0.03629	1	1957	34.824	34.824	1	2988700
SGGGGGGGLGSGGSIR	16	Unmodified	_SGGGGGGGLGSGGSIR_			0	0	0	CON__P35527	CON__P35527	CON__P35527	MSMS	FNcont	616.802	2	616.803	1231.59	NaN	NaN	NaN	NaN	NaN	NaN	NaN	NaN	13.613	1	13.613	13.113	14.113	0								0	0	0	2.6844e-06	1	2345	153.49	149.92	1
SILENLR	7	Unmodified	_SILENLR_			0	0	0	CON__P02676	CON__P02676	CON__P02676	MULTI-MSMS	FNcont	422.748	2	422.748	843.481	95108.3	-0.87169	-0.00036851	0.56654	0.0002395	-0.30515	-0.000129	422.748	30.729	0.80411	30.729	30.408	31.212	0					40	17	3	0	0	0	0.0002063	1	6101	128.75	59.323	1	3405900
SISISVAR	8	Unmodified	_SISISVAR_			0	0	0	CON__P04264	CON__P04264	CON__P04264	MSMS	FNcont	416.748	2	416.748	831.481	NaN	NaN	NaN	NaN	NaN	NaN	NaN	NaN	24.166	1	24.166	23.666	24.666	0								0	0	0	0.010283	1	4686	86.794	86.794	1
SKEEAEALYHSK	12	Unmodified	_SKEEAEALYHSK_			0	0	1	CON__P35908	CON__P35908	CON__P35908	MULTI-MSMS	FNcont	464.565	3	464.565	1390.67	94188.7	-1.2598	-0.00058525	0.21688	0.00010075	-1.0429	-0.0004845	464.565	10.66	0.14614	10.66	10.617	10.763	0					5	4	2	0	0	0	0.0030393	1	1713	99.161	99.161	1	1627400
SLDLDSIIAEVK	12	Unmodified	_SLDLDSIIAEVK_			0	0	0	CON__P04264;CON__Q922U2;CON__Q8BGZ7;CON__Q5XQN5	CON__P04264;CON__Q5XQN5	CON__P04264	MULTI-MSMS	FNcont	651.861	2	651.861	1301.71	77236.7	-0.10942	-7.1328e-05	-0.42456	-0.00027675	-0.53398	-0.00034808	651.861	55.39	0.38134	55.39	55.267	55.648	0					16	7	4	0	0	0	5.1884e-09	1	11624	176.95	176.95	1	10786000
SLHTLFGDKLCTVATLR	17	Unmodified	_SLHTLFGDKLCTVATLR_			0	0	1	CON__P02768-1	CON__P02768-1	CON__P02768-1	MULTI-MSMS	FNcont	484.016	4	483.765	1931.03	86464.7	-0.74454	-0.00036018	0.071031	3.4362e-05	-0.67351	-0.00032582	483.765	41.494	0.50555	41.494	41.068	41.573	0					28	10	5	0	0	0	1.0888e-09	1	8516	171.26	171.26	1	2200200
SLNNQFASFIDKVR	14	Unmodified	_SLNNQFASFIDKVR_			0	0	1	CON__P04264	CON__P04264	CON__P04264	MULTI-MSMS	FNcont	546.958	3	546.958	1637.85	84481.6	-0.94902	-0.00051907	-0.036555	-1.9994e-05	-0.98557	-0.00053907	546.958	46.53	0.42158	46.53	46.346	46.767	0					17	8	3	0	0	0	0.0013391	1	9678	103.21	102.58	1	14927000
SLVNLGGSK	9	Unmodified	_SLVNLGGSK_			0	0	0	CON__P04264	CON__P04264	CON__P04264	MSMS	FNcont	437.753	2	437.753	873.492	NaN	NaN	NaN	NaN	NaN	NaN	NaN	NaN	23.358	1	23.358	22.858	23.858	0								0	0	0	0.009362	1	4509	86.67	81.988	1
SQYEQLAEQNR	11	Unmodified	_SQYEQLAEQNR_			0	0	0	CON__P13645	CON__P13645	CON__P13645	MULTI-MSMS	FNcont	683.323	2	683.323	1364.63	86337.4	-0.35839	-0.0002449	-0.05707	-3.8997e-05	-0.41546	-0.0002839	683.323	20.121	0.27394	20.121	19.985	20.259	0					9	5	2	0	0	0	0.040347	1	3809	48.284	48.284	1	550890
SQYEQLAEQNRK	12	Unmodified	_SQYEQLAEQNRK_			0	0	1	CON__P13645	CON__P13645	CON__P13645	MULTI-MSMS	FNcont	747.37	2	747.371	1492.73	71789.1	-0.91198	-0.00068159	0.43134	0.00032237	-0.48065	-0.00035922	747.371	14.515	0.32759	14.515	14.405	14.732	1.7764e-15					17	6	3	0	0	0	1.3265e-14	1	2553	276.21	275.9	1	10808000
SQYEQLAEQNRK	12	Unmodified	_SQYEQLAEQNRK_			0	0	1	CON__P13645	CON__P13645	CON__P13645	MULTI-MSMS	FNcont	498.582	3	498.583	1492.73	88855.7	-1.2781	-0.00063722	-0.025189	-1.2559e-05	-1.3032	-0.00064978	498.583	14.517	0.47136	14.517	14.405	14.876	1.7764e-15					22	9	4	0	0	0	3.7717e-06	1	2556	152.96	152.96	1	8926200
SSGSSYPSLLQCLK	14	Unmodified	_SSGSSYPSLLQCLK_			0	0	0	CON__P00761	CON__P00761	CON__P00761	MULTI-MSMS	FNcont	763.88	2	763.88	1525.74	71008.4	-0.44493	-0.00033988	0.015913	1.2155e-05	-0.42902	-0.00032772	763.88	43.5	0.32527	43.5	43.38	43.705	0					17	6	4	0	0	0	1.0261e-05	1	8984	145.46	143.86	1	3962500
SSPVVIDASTAIDAPSNLR	19	Unmodified	_SSPVVIDASTAIDAPSNLR_			0	0	0	00;GPMAWsp|P02751|FINC_HUMANFibronectinOS=HomosapiensGN=FN1PE=1SV=4	00;GPMAWsp|P02751|FINC_HUMANFibronectinOS=HomosapiensGN=FN1PE=1SV=4	00;GPMAWsp|P02751|FINC_HUMANFibronectinOS=HomosapiensGN=FN1PE=1SV=4	MULTI-MSMS	FNcont	957.504	2	957.002	1911.99	62690.3	-0.43767	-0.00041885	0.19401	0.00018566	-0.24366	-0.00023319	957.003	41.515	0.36185	41.515	41.211	41.573	0					17	7	3	0	0	0	1.2673e-10	1	8523	254.47	249.15	1	6714300
SSPVVIDASTAIDAPSNLR	19	Unmodified	_SSPVVIDASTAIDAPSNLR_			0	0	0	00;GPMAWsp|P02751|FINC_HUMANFibronectinOS=HomosapiensGN=FN1PE=1SV=4	00;GPMAWsp|P02751|FINC_HUMANFibronectinOS=HomosapiensGN=FN1PE=1SV=4	00;GPMAWsp|P02751|FINC_HUMANFibronectinOS=HomosapiensGN=FN1PE=1SV=4	MULTI-MSMS	FNcont	638.337	3	638.337	1911.99	75882.5	-0.461	-0.00029428	0.086466	5.5195e-05	-0.37454	-0.00023908	638.672	41.541	0.26303	41.541	41.31	41.573	0					8	5	2	0	0	0	0.011925	1	8535	65.521	61.86	1	2812400
SSPVVIDASTAIDAPSNLR	19	Unmodified	_SSPVVIDASTAIDAPSNLR_			0	0	0	00;GPMAWsp|P02751|FINC_HUMANFibronectinOS=HomosapiensGN=FN1PE=1SV=4	00;GPMAWsp|P02751|FINC_HUMANFibronectinOS=HomosapiensGN=FN1PE=1SV=4	00;GPMAWsp|P02751|FINC_HUMANFibronectinOS=HomosapiensGN=FN1PE=1SV=4	MULTI-MSMS	FNcont	957.503	2	957.002	1911.99	62499	-0.57468	-0.00054997	-0.056502	-5.4073e-05	-0.63118	-0.00060404	957.003	43.218	3.2709	43.218	42.897	46.168	-7.1054e-15					267	74	8	0	0	0	8.1257e-16	2	9107	303	295.64	1	5430200000
SSPVVIDASTAIDAPSNLR	19	Unmodified	_SSPVVIDASTAIDAPSNLR_			0	0	0	00;GPMAWsp|P02751|FINC_HUMANFibronectinOS=HomosapiensGN=FN1PE=1SV=4	00;GPMAWsp|P02751|FINC_HUMANFibronectinOS=HomosapiensGN=FN1PE=1SV=4	00;GPMAWsp|P02751|FINC_HUMANFibronectinOS=HomosapiensGN=FN1PE=1SV=4	MULTI-MSMS	FNcont	638.337	3	638.337	1911.99	75330.3	-0.59406	-0.00037921	0.10721	6.8436e-05	-0.48685	-0.00031078	638.338	43.242	2.0574	43.242	42.947	45.004	0					152	47	6	0	0	0	1.629e-15	2	8875	213.36	208.25	1	903800000
SSPVVIDASTAIDAPSNLR	19	Unmodified	_SSPVVIDASTAIDAPSNLR_			0	0	0	00;GPMAWsp|P02751|FINC_HUMANFibronectinOS=HomosapiensGN=FN1PE=1SV=4	00;GPMAWsp|P02751|FINC_HUMANFibronectinOS=HomosapiensGN=FN1PE=1SV=4	00;GPMAWsp|P02751|FINC_HUMANFibronectinOS=HomosapiensGN=FN1PE=1SV=4	MULTI-MSMS	FNcont	638.67	3	638.337	1911.99	76134.7	-0.57696	-0.00036829	0.12875	8.2183e-05	-0.44821	-0.00028611	638.338	45.695	0.65959	45.695	45.412	46.072	0					30	13	3	0	0	0	0.01517	2	9468	55.267	50.163	1	2967200
SSPVVIDASTAIDAPSNLR	19	Unmodified	_SSPVVIDASTAIDAPSNLR_			0	0	0	00;GPMAWsp|P02751|FINC_HUMANFibronectinOS=HomosapiensGN=FN1PE=1SV=4	00;GPMAWsp|P02751|FINC_HUMANFibronectinOS=HomosapiensGN=FN1PE=1SV=4	00;GPMAWsp|P02751|FINC_HUMANFibronectinOS=HomosapiensGN=FN1PE=1SV=4	MULTI-MSMS	FNcont	957.001	2	957.002	1911.99	62387.2	-0.70182	-0.00067165	-0.10104	-9.6694e-05	-0.80286	-0.00076834	957.002	46.537	1.2204	46.537	46.072	47.292	-7.1054e-15					66	25	4	0	0	0	2.0706e-15	1	9610	275.85	268.24	1	15319000
SSPVVIDASTAIDAPSNLR	19	Unmodified	_SSPVVIDASTAIDAPSNLR_			0	0	0	00;GPMAWsp|P02751|FINC_HUMANFibronectinOS=HomosapiensGN=FN1PE=1SV=4	00;GPMAWsp|P02751|FINC_HUMANFibronectinOS=HomosapiensGN=FN1PE=1SV=4	00;GPMAWsp|P02751|FINC_HUMANFibronectinOS=HomosapiensGN=FN1PE=1SV=4	MULTI-MSMS	FNcont	957.002	2	957.002	1911.99	62246.1	-0.52349	-0.00050098	0.23921	0.00022893	-0.28428	-0.00027206	957.003	47.952	0.96329	47.952	47.151	48.114	0					77	19	5	0	0	0	8.016e-06	1	9864	185.59	180.11	1	11211000
SSPVVIDASTAIDAPSNLR	19	Unmodified	_SSPVVIDASTAIDAPSNLR_			0	0	0	00;GPMAWsp|P02751|FINC_HUMANFibronectinOS=HomosapiensGN=FN1PE=1SV=4	00;GPMAWsp|P02751|FINC_HUMANFibronectinOS=HomosapiensGN=FN1PE=1SV=4	00;GPMAWsp|P02751|FINC_HUMANFibronectinOS=HomosapiensGN=FN1PE=1SV=4	MULTI-MSMS	FNcont	638.672	3	638.337	1911.99	77034.3	-0.5417	-0.00034579	0.52558	0.0003355	-0.01612	-1.029e-05	638.672	47.924	0.87111	47.924	47.243	48.114	7.1054e-15					52	17	4	0	0	0	0.018006	1	9878	51.819	48.158	1	2520200
SSPVVIDASTAIDAPSNLR	19	Unmodified	_SSPVVIDASTAIDAPSNLR_			0	0	0	00;GPMAWsp|P02751|FINC_HUMANFibronectinOS=HomosapiensGN=FN1PE=1SV=4	00;GPMAWsp|P02751|FINC_HUMANFibronectinOS=HomosapiensGN=FN1PE=1SV=4	00;GPMAWsp|P02751|FINC_HUMANFibronectinOS=HomosapiensGN=FN1PE=1SV=4	MULTI-MSMS	FNcont	638.671	3	638.337	1911.99	78226	-0.3144	-0.0002007	0.53344	0.00034051	0.21903	0.00013982	638.672	49.398	1.0932	49.398	48.917	50.01	0					37	22	2	0	0	0	0.020272	1	10271	49.066	45.405	1	1301200
SSPVVIDASTAIDAPSNLR	19	Unmodified	_SSPVVIDASTAIDAPSNLR_			0	0	0	00;GPMAWsp|P02751|FINC_HUMANFibronectinOS=HomosapiensGN=FN1PE=1SV=4	00;GPMAWsp|P02751|FINC_HUMANFibronectinOS=HomosapiensGN=FN1PE=1SV=4	00;GPMAWsp|P02751|FINC_HUMANFibronectinOS=HomosapiensGN=FN1PE=1SV=4	MULTI-MSMS	FNcont	957.002	2	957.002	1911.99	63051.7	-0.29466	-0.00028199	-0.17648	-0.00016889	-0.47114	-0.00045088	957.002	49.071	1.7415	49.071	48.361	50.102	0					92	36	4	0	0	0	1.8447e-05	1	10347	169.62	164.34	1	7105700
SSPVVIDASTAIDAPSNLR	19	Unmodified	_SSPVVIDASTAIDAPSNLR_			0	0	0	00;GPMAWsp|P02751|FINC_HUMANFibronectinOS=HomosapiensGN=FN1PE=1SV=4	00;GPMAWsp|P02751|FINC_HUMANFibronectinOS=HomosapiensGN=FN1PE=1SV=4	00;GPMAWsp|P02751|FINC_HUMANFibronectinOS=HomosapiensGN=FN1PE=1SV=4	MULTI-MSMS	FNcont	957.505	2	957.002	1911.99	62941.4	-0.30829	-0.00029503	0.45286	0.00043339	0.14457	0.00013836	957.504	50.538	2.3705	50.538	49.968	52.338	0					106	49	3	0	0	0	1.6153e-09	2	10588	212.59	208.72	1	8050200
SSPVVIDASTAIDAPSNLR	19	Unmodified	_SSPVVIDASTAIDAPSNLR_			0	0	0	00;GPMAWsp|P02751|FINC_HUMANFibronectinOS=HomosapiensGN=FN1PE=1SV=4	00;GPMAWsp|P02751|FINC_HUMANFibronectinOS=HomosapiensGN=FN1PE=1SV=4	00;GPMAWsp|P02751|FINC_HUMANFibronectinOS=HomosapiensGN=FN1PE=1SV=4	MULTI-MSMS	FNcont	957.003	2	957.002	1911.99	63416.4	-0.22371	-0.00021409	0.51818	0.0004959	0.29447	0.00028181	957.504	52.839	1.7041	52.839	51.534	53.238	7.1054e-15					91	35	4	0	0	0	1.6242e-09	2	11065	207.66	202.18	1	4584200
SSPVVIDASTAIDAPSNLR	19	Unmodified	_SSPVVIDASTAIDAPSNLR_			0	0	0	00;GPMAWsp|P02751|FINC_HUMANFibronectinOS=HomosapiensGN=FN1PE=1SV=4	00;GPMAWsp|P02751|FINC_HUMANFibronectinOS=HomosapiensGN=FN1PE=1SV=4	00;GPMAWsp|P02751|FINC_HUMANFibronectinOS=HomosapiensGN=FN1PE=1SV=4	MULTI-MSMS	FNcont	957.003	2	957.002	1911.99	64791.9	-0.18379	-0.00017589	0.33045	0.00031624	0.14665	0.00014035	957.002	54.072	0.71737	54.072	53.478	54.195	0					26	14	2	0	0	0	4.2798e-07	1	11342	200.21	195.86	1	9843000
SSPVVIDASTAIDAPSNLR	19	Unmodified	_SSPVVIDASTAIDAPSNLR_			0	0	0	00;GPMAWsp|P02751|FINC_HUMANFibronectinOS=HomosapiensGN=FN1PE=1SV=4	00;GPMAWsp|P02751|FINC_HUMANFibronectinOS=HomosapiensGN=FN1PE=1SV=4	00;GPMAWsp|P02751|FINC_HUMANFibronectinOS=HomosapiensGN=FN1PE=1SV=4	MULTI-MSMS	FNcont	957.504	2	957.002	1911.99	63087.2	-0.14735	-0.00014102	0.77094	0.0007378	0.62359	0.00059678	957.504	55.39	1.9464	55.39	54.244	56.191	0					63	39	2	0	0	0	1.2424e-09	1	11593	218.85	214.51	1	6749500
SSPVVIDASTAIDAPSNLR	19	Unmodified	_SSPVVIDASTAIDAPSNLR_			0	0	0	00;GPMAWsp|P02751|FINC_HUMANFibronectinOS=HomosapiensGN=FN1PE=1SV=4	00;GPMAWsp|P02751|FINC_HUMANFibronectinOS=HomosapiensGN=FN1PE=1SV=4	00;GPMAWsp|P02751|FINC_HUMANFibronectinOS=HomosapiensGN=FN1PE=1SV=4	MULTI-MSMS	FNcont	957.505	2	957.002	1911.99	63839.9	-0.08579	-8.2102e-05	0.63289	0.00060568	0.5471	0.00052357	957.504	57.075	1.6374	57.075	55.993	57.631	0					71	33	4	0	0	0	1.9189e-05	1	11841	164.53	163.22	1	4427400
SSPVVIDASTAIDAPSNLR	19	Unmodified	_SSPVVIDASTAIDAPSNLR_			0	0	0	00;GPMAWsp|P02751|FINC_HUMANFibronectinOS=HomosapiensGN=FN1PE=1SV=4	00;GPMAWsp|P02751|FINC_HUMANFibronectinOS=HomosapiensGN=FN1PE=1SV=4	00;GPMAWsp|P02751|FINC_HUMANFibronectinOS=HomosapiensGN=FN1PE=1SV=4	MULTI-MSMS	FNcont	957.002	2	957.002	1911.99	62628.5	0.45668	0.00043705	0.0084493	8.086e-06	0.46513	0.00044513	957.504	64.318	12.154	64.318	57.848	70.002	0					1055	432	3	0	0	0	4.2031e-07	13	13786	192.86	190.07	1	3465400
SSPVVIDASTAIDAPSNLR	19	Unmodified	_SSPVVIDASTAIDAPSNLR_			0	0	0	00;GPMAWsp|P02751|FINC_HUMANFibronectinOS=HomosapiensGN=FN1PE=1SV=4	00;GPMAWsp|P02751|FINC_HUMANFibronectinOS=HomosapiensGN=FN1PE=1SV=4	00;GPMAWsp|P02751|FINC_HUMANFibronectinOS=HomosapiensGN=FN1PE=1SV=4	MSMS	FNcont	638.337	3	638.337	1911.99	NaN	NaN	NaN	NaN	NaN	NaN	NaN	NaN	65.893	1	65.893	65.393	66.393	0								0	0	0	0.039706	1	13958	49.708	43.292	1
STATISGLKPGVDYTITVYAVTGR	24	Unmodified	_STATISGLKPGVDYTITVYAVTGR_			0	0	1	00;GPMAWsp|P02751|FINC_HUMANFibronectinOS=HomosapiensGN=FN1PE=1SV=4	00;GPMAWsp|P02751|FINC_HUMANFibronectinOS=HomosapiensGN=FN1PE=1SV=4	00;GPMAWsp|P02751|FINC_HUMANFibronectinOS=HomosapiensGN=FN1PE=1SV=4	MULTI-MSMS	FNcont	824.445	3	824.111	2469.31	67422.5	-0.17229	-0.00014199	0.37545	0.00030942	0.20316	0.00016743	824.446	48.659	2.6749	48.659	48.33	51.004	0					192	56	7	0	0	0	2.5842e-23	3	10073	285.28	285.28	1	246640000
STATISGLKPGVDYTITVYAVTGR	24	Unmodified	_STATISGLKPGVDYTITVYAVTGR_			0	0	1	00;GPMAWsp|P02751|FINC_HUMANFibronectinOS=HomosapiensGN=FN1PE=1SV=4	00;GPMAWsp|P02751|FINC_HUMANFibronectinOS=HomosapiensGN=FN1PE=1SV=4	00;GPMAWsp|P02751|FINC_HUMANFibronectinOS=HomosapiensGN=FN1PE=1SV=4	MULTI-MSMS	FNcont	1235.66	2	1235.66	2469.31	56940.8	-0.49663	-0.00061367	0.41631	0.00051441	-0.080328	-9.9258e-05	1236.17	48.659	0.60995	48.659	48.406	49.016	-7.1054e-15					37	12	4	0	0	0	1.7547e-10	1	10107	260.97	260.97	1	24676000
STATISGLKPGVDYTITVYAVTGR	24	Unmodified	_STATISGLKPGVDYTITVYAVTGR_			0	0	1	00;GPMAWsp|P02751|FINC_HUMANFibronectinOS=HomosapiensGN=FN1PE=1SV=4	00;GPMAWsp|P02751|FINC_HUMANFibronectinOS=HomosapiensGN=FN1PE=1SV=4	00;GPMAWsp|P02751|FINC_HUMANFibronectinOS=HomosapiensGN=FN1PE=1SV=4	MULTI-MSMS	FNcont	1236.16	2	1235.66	2469.31	58444.4	-0.52182	-0.0006448	1.4758	0.0018236	0.95402	0.0011788	1236.17	50.372	0.46913	50.372	50.01	50.479	7.1054e-15					22	9	5	0	0	0	2.1938e-05	1	10488	168.69	168.69	1	2929700
STATISGLKPGVDYTITVYAVTGR	24	Unmodified	_STATISGLKPGVDYTITVYAVTGR_			0	0	1	00;GPMAWsp|P02751|FINC_HUMANFibronectinOS=HomosapiensGN=FN1PE=1SV=4	00;GPMAWsp|P02751|FINC_HUMANFibronectinOS=HomosapiensGN=FN1PE=1SV=4	00;GPMAWsp|P02751|FINC_HUMANFibronectinOS=HomosapiensGN=FN1PE=1SV=4	MULTI-MSMS	FNcont	824.446	3	824.111	2469.31	67588.3	-0.1676	-0.00013812	0.18484	0.00015233	0.017243	1.421e-05	824.78	51.46	1.5267	51.46	51.004	52.531	0					79	31	4	0	0	0	1.3542e-05	1	10862	132.26	132.26	1	4737200
STATISGLKPGVDYTITVYAVTGR	24	Unmodified	_STATISGLKPGVDYTITVYAVTGR_			0	0	1	00;GPMAWsp|P02751|FINC_HUMANFibronectinOS=HomosapiensGN=FN1PE=1SV=4	00;GPMAWsp|P02751|FINC_HUMANFibronectinOS=HomosapiensGN=FN1PE=1SV=4	00;GPMAWsp|P02751|FINC_HUMANFibronectinOS=HomosapiensGN=FN1PE=1SV=4	MULTI-MSMS	FNcont	824.445	3	824.111	2469.31	67251.1	-0.091128	-7.51e-05	0.50671	0.00041759	0.41559	0.00034249	824.446	52.846	1.0303	52.846	52.208	53.238	0					60	21	5	0	0	0	1.0734e-05	1	11110	137.52	137.52	1	3116300
STATISGLKPGVDYTITVYAVTGR	24	Unmodified	_STATISGLKPGVDYTITVYAVTGR_			0	0	1	00;GPMAWsp|P02751|FINC_HUMANFibronectinOS=HomosapiensGN=FN1PE=1SV=4	00;GPMAWsp|P02751|FINC_HUMANFibronectinOS=HomosapiensGN=FN1PE=1SV=4	00;GPMAWsp|P02751|FINC_HUMANFibronectinOS=HomosapiensGN=FN1PE=1SV=4	MULTI-MSMS	FNcont	824.112	3	824.111	2469.31	68006.1	0.04099	3.378e-05	0.46699	0.00038485	0.50798	0.00041863	824.111	56.947	1.6868	56.947	55.944	57.631	-7.1054e-15					77	34	3	0	0	0	1.3233e-05	1	11967	132.84	132.84	1	4178200
STATISGLKPGVDYTITVYAVTGR	24	Unmodified	_STATISGLKPGVDYTITVYAVTGR_			0	0	1	00;GPMAWsp|P02751|FINC_HUMANFibronectinOS=HomosapiensGN=FN1PE=1SV=4	00;GPMAWsp|P02751|FINC_HUMANFibronectinOS=HomosapiensGN=FN1PE=1SV=4	00;GPMAWsp|P02751|FINC_HUMANFibronectinOS=HomosapiensGN=FN1PE=1SV=4	MSMS	FNcont	824.112	3	824.111	2469.31	NaN	NaN	NaN	NaN	NaN	NaN	NaN	NaN	55.888	1	55.888	55.388	56.388	0								0	0	0	0.0087667	1	11730	108.44	105.8	1
STATISGLKPGVDYTITVYAVTGR	24	Unmodified	_STATISGLKPGVDYTITVYAVTGR_			0	0	1	00;GPMAWsp|P02751|FINC_HUMANFibronectinOS=HomosapiensGN=FN1PE=1SV=4	00;GPMAWsp|P02751|FINC_HUMANFibronectinOS=HomosapiensGN=FN1PE=1SV=4	00;GPMAWsp|P02751|FINC_HUMANFibronectinOS=HomosapiensGN=FN1PE=1SV=4	MSMS	FNcont	824.111	3	824.111	2469.31	NaN	NaN	NaN	NaN	NaN	NaN	NaN	NaN	59.867	1	59.867	59.367	60.367	0								0	0	0	0.010434	1	12615	104.53	101.06	1
STATISGLKPGVDYTITVYAVTGR	24	Unmodified	_STATISGLKPGVDYTITVYAVTGR_			0	0	1	00;GPMAWsp|P02751|FINC_HUMANFibronectinOS=HomosapiensGN=FN1PE=1SV=4	00;GPMAWsp|P02751|FINC_HUMANFibronectinOS=HomosapiensGN=FN1PE=1SV=4	00;GPMAWsp|P02751|FINC_HUMANFibronectinOS=HomosapiensGN=FN1PE=1SV=4	MSMS	FNcont	824.111	3	824.111	2469.31	NaN	NaN	NaN	NaN	NaN	NaN	NaN	NaN	61.047	1	61.047	60.547	61.547	0								0	0	0	1.457e-05	1	12878	129.93	122.83	1
STMQELNSR	9	Unmodified	_STMQELNSR_			0	0	0	CON__P35527	CON__P35527	CON__P35527	MULTI-MSMS	FNcont	533.253	2	533.253	1064.49	83295.7	-1.2397	-0.00066107	0.13973	7.4512e-05	-1.1	-0.00058656	533.253	14.658	0.55456	14.658	14.405	14.959	0					27	11	3	0	0	0	7.4388e-08	1	2568	163.15	163.15	1	4553200
STSSFSCLSR	10	Unmodified	_STSSFSCLSR_			0	0	0	CON__P35908	CON__P35908	CON__P35908	MSMS	FNcont	566.26	2	566.259	1130.5	NaN	NaN	NaN	NaN	NaN	NaN	NaN	NaN	21.653	1	21.653	21.153	22.153	0								0	0	0	0.05068	1	4129	30.797	30.797	1
STTPDITGYR	10	Unmodified	_STTPDITGYR_			0	0	0	00;GPMAWsp|P02751|FINC_HUMANFibronectinOS=HomosapiensGN=FN1PE=1SV=4	00;GPMAWsp|P02751|FINC_HUMANFibronectinOS=HomosapiensGN=FN1PE=1SV=4	00;GPMAWsp|P02751|FINC_HUMANFibronectinOS=HomosapiensGN=FN1PE=1SV=4	MULTI-MSMS	FNcont	555.774	2	555.775	1109.54	85089.4	-0.60532	-0.00033642	0.1608	8.9367e-05	-0.44453	-0.00024706	555.775	32.094	0.41711	32.094	31.89	32.307	0					14	8	2	0	0	0	2.8585e-08	1	6425	166.3	166.3	1	3752500
STTPDITGYR	10	Unmodified	_STTPDITGYR_			0	0	0	00;GPMAWsp|P02751|FINC_HUMANFibronectinOS=HomosapiensGN=FN1PE=1SV=4	00;GPMAWsp|P02751|FINC_HUMANFibronectinOS=HomosapiensGN=FN1PE=1SV=4	00;GPMAWsp|P02751|FINC_HUMANFibronectinOS=HomosapiensGN=FN1PE=1SV=4	MSMS	FNcont	555.774	2	555.775	1109.54	NaN	NaN	NaN	NaN	NaN	NaN	NaN	NaN	26.303	1	26.303	25.803	26.803	0								0	0	0	0.005528	1	5151	101.54	99.144	1
STTPDITGYR	10	Unmodified	_STTPDITGYR_			0	0	0	00;GPMAWsp|P02751|FINC_HUMANFibronectinOS=HomosapiensGN=FN1PE=1SV=4	00;GPMAWsp|P02751|FINC_HUMANFibronectinOS=HomosapiensGN=FN1PE=1SV=4	00;GPMAWsp|P02751|FINC_HUMANFibronectinOS=HomosapiensGN=FN1PE=1SV=4	MULTI-SECPEP	FNcont	555.817	2	555.775	1109.54	82964.5	-1.1565	-0.00064278	0.50547	0.00028093	-0.65108	-0.00036186	555.775	26.477	0.75856	26.477	26.377	27.136	0					24	17	2	0	0	0	0.03958	1	5257	55.549	55.549	1	2671500
SYTITGLQPGTDYK	14	Unmodified	_SYTITGLQPGTDYK_			0	0	0	00;GPMAWsp|P02751|FINC_HUMANFibronectinOS=HomosapiensGN=FN1PE=1SV=4	00;GPMAWsp|P02751|FINC_HUMANFibronectinOS=HomosapiensGN=FN1PE=1SV=4	00;GPMAWsp|P02751|FINC_HUMANFibronectinOS=HomosapiensGN=FN1PE=1SV=4	MULTI-MSMS	FNcont	772.385	2	772.386	1542.76	69944.2	-0.60536	-0.00046757	-0.19751	-0.00015255	-0.80287	-0.00062012	772.386	34.472	1.7531	34.472	34.102	35.855	0					302	67	7	0	0	0	1.4757e-16	5	6922	258.48	258.48	1	13193000000
SYTITGLQPGTDYK	14	Unmodified	_SYTITGLQPGTDYK_			0	0	0	00;GPMAWsp|P02751|FINC_HUMANFibronectinOS=HomosapiensGN=FN1PE=1SV=4	00;GPMAWsp|P02751|FINC_HUMANFibronectinOS=HomosapiensGN=FN1PE=1SV=4	00;GPMAWsp|P02751|FINC_HUMANFibronectinOS=HomosapiensGN=FN1PE=1SV=4	MULTI-MSMS	FNcont	772.384	2	772.386	1542.76	71755.5	-0.81567	-0.00063001	0.18071	0.00013957	-0.63496	-0.00049043	772.386	36.602	0.70321	36.602	36.378	37.081	0					39	22	3	0	0	0	3.1067e-06	1	7396	153.95	153.16	1	5608900
SYTITGLQPGTDYK	14	Unmodified	_SYTITGLQPGTDYK_			0	0	0	00;GPMAWsp|P02751|FINC_HUMANFibronectinOS=HomosapiensGN=FN1PE=1SV=4	00;GPMAWsp|P02751|FINC_HUMANFibronectinOS=HomosapiensGN=FN1PE=1SV=4	00;GPMAWsp|P02751|FINC_HUMANFibronectinOS=HomosapiensGN=FN1PE=1SV=4	MULTI-MSMS	FNcont	772.886	2	772.386	1542.76	70377.5	-0.74468	-0.00057518	0.11967	9.243e-05	-0.62501	-0.00048275	772.386	38.058	0.40398	38.058	37.8	38.204	0					36	10	6	0	0	0	3.329e-15	1	7730	237.37	235.79	1	111300000
SYTITGLQPGTDYKIYLYTLNDNAR	25	Unmodified	_SYTITGLQPGTDYKIYLYTLNDNAR_			0	0	1	00;GPMAWsp|P02751|FINC_HUMANFibronectinOS=HomosapiensGN=FN1PE=1SV=4	00;GPMAWsp|P02751|FINC_HUMANFibronectinOS=HomosapiensGN=FN1PE=1SV=4	00;GPMAWsp|P02751|FINC_HUMANFibronectinOS=HomosapiensGN=FN1PE=1SV=4	MULTI-MSMS	FNcont	961.153	3	960.819	2879.43	62661	-0.21041	-0.00020217	-0.025841	-2.4829e-05	-0.23625	-0.000227	961.153	52.991	0.6081	52.991	52.775	53.384	0					66	12	8	0	0	0	3.8798e-23	1	11073	270	269.88	1	434760000
SYTITGLQPGTDYKIYLYTLNDNAR	25	Unmodified	_SYTITGLQPGTDYKIYLYTLNDNAR_			0	0	1	00;GPMAWsp|P02751|FINC_HUMANFibronectinOS=HomosapiensGN=FN1PE=1SV=4	00;GPMAWsp|P02751|FINC_HUMANFibronectinOS=HomosapiensGN=FN1PE=1SV=4	00;GPMAWsp|P02751|FINC_HUMANFibronectinOS=HomosapiensGN=FN1PE=1SV=4	MULTI-MSMS	FNcont	1441.23	2	1440.72	2879.43	51064.1	-0.44977	-0.000648	0.15131	0.00021799	-0.29847	-0.00043001	1441.23	52.991	0.4153	52.991	52.775	53.191	0					25	8	5	0	0	0	7.0121e-23	1	11086	324.25	320.22	1	15694000
SYTITGLQPGTDYKIYLYTLNDNAR	25	Unmodified	_SYTITGLQPGTDYKIYLYTLNDNAR_			0	0	1	00;GPMAWsp|P02751|FINC_HUMANFibronectinOS=HomosapiensGN=FN1PE=1SV=4	00;GPMAWsp|P02751|FINC_HUMANFibronectinOS=HomosapiensGN=FN1PE=1SV=4	00;GPMAWsp|P02751|FINC_HUMANFibronectinOS=HomosapiensGN=FN1PE=1SV=4	MULTI-MSMS	FNcont	721.366	4	720.866	2879.43	72634.5	-0.20217	-0.00014573	0.08481	6.1137e-05	-0.11736	-8.4598e-05	721.367	53.012	0.37041	53.012	52.82	53.191	7.1054e-15					22	7	4	0	0	0	0.0060477	1	11099	88.222	88.222	1	4985600
TDELPQLVTLPHPNLHGPEILDVPSTVQK	29	Unmodified	_TDELPQLVTLPHPNLHGPEILDVPSTVQK_			0	0	0	00;GPMAWsp|P02751|FINC_HUMANFibronectinOS=HomosapiensGN=FN1PE=1SV=4	00;GPMAWsp|P02751|FINC_HUMANFibronectinOS=HomosapiensGN=FN1PE=1SV=4	00;GPMAWsp|P02751|FINC_HUMANFibronectinOS=HomosapiensGN=FN1PE=1SV=4	MULTI-MSMS	FNcont	797.932	4	797.68	3186.69	68628.8	-0.10512	-8.3849e-05	0.10765	8.587e-05	0.0025341	2.0214e-06	798.182	52.705	0.66855	52.705	52.484	53.153	0					58	13	7	0	0	0	1.6932e-05	1	11021	120.57	120.41	1	49588000
TEIDKPSQMQVTDVQDNSISVK	22	Oxidation (M)	_TEIDKPSQM(ox)QVTDVQDNSISVK_	TEIDKPSQM(1)QVTDVQDNSISVK	TEIDKPSQM(209.56)QVTDVQDNSISVK	0	1	1	00;GPMAWsp|P02751|FINC_HUMANFibronectinOS=HomosapiensGN=FN1PE=1SV=4	00;GPMAWsp|P02751|FINC_HUMANFibronectinOS=HomosapiensGN=FN1PE=1SV=4	00;GPMAWsp|P02751|FINC_HUMANFibronectinOS=HomosapiensGN=FN1PE=1SV=4	MULTI-MSMS	FNcont	827.074	3	826.739	2477.2	67132.5	-0.81318	-0.00067229	0.64319	0.00053175	-0.16999	-0.00014053	827.074	28.188	0.37261	28.188	28.051	28.424	3.5527e-15					33	9	5	0	0	0	1.5629e-15	2	5569	209.56	209.56	1	39807000
TEIDKPSQMQVTDVQDNSISVK	22	Oxidation (M)	_TEIDKPSQM(ox)QVTDVQDNSISVK_	TEIDKPSQM(1)QVTDVQDNSISVK	TEIDKPSQM(177.22)QVTDVQDNSISVK	0	1	1	00;GPMAWsp|P02751|FINC_HUMANFibronectinOS=HomosapiensGN=FN1PE=1SV=4	00;GPMAWsp|P02751|FINC_HUMANFibronectinOS=HomosapiensGN=FN1PE=1SV=4	00;GPMAWsp|P02751|FINC_HUMANFibronectinOS=HomosapiensGN=FN1PE=1SV=4	MULTI-MSMS	FNcont	827.072	3	826.739	2477.2	66653.3	-0.28025	-0.0002317	-0.70162	-0.00058005	-0.98187	-0.00081175	827.073	32.527	0.56086	32.527	32.258	32.819	0					42	11	5	0	0	0	7.0491e-10	2	6532	177.22	177.22	1	5636100
TEIDKPSQMQVTDVQDNSISVK	22	Unmodified	_TEIDKPSQMQVTDVQDNSISVK_			0	0	1	00;GPMAWsp|P02751|FINC_HUMANFibronectinOS=HomosapiensGN=FN1PE=1SV=4	00;GPMAWsp|P02751|FINC_HUMANFibronectinOS=HomosapiensGN=FN1PE=1SV=4	00;GPMAWsp|P02751|FINC_HUMANFibronectinOS=HomosapiensGN=FN1PE=1SV=4	MULTI-MSMS	FNcont	1232.11	2	1231.61	2461.2	55589.9	-0.58943	-0.00072594	-0.26277	-0.00032363	-0.8522	-0.0010496	1232.11	32.429	1.6537	32.429	32.211	33.864	0					90	35	6	0	0	0	6.736e-33	3	6495	357.93	357.93	1	23380000
TEIDKPSQMQVTDVQDNSISVK	22	Unmodified	_TEIDKPSQMQVTDVQDNSISVK_			0	0	1	00;GPMAWsp|P02751|FINC_HUMANFibronectinOS=HomosapiensGN=FN1PE=1SV=4	00;GPMAWsp|P02751|FINC_HUMANFibronectinOS=HomosapiensGN=FN1PE=1SV=4	00;GPMAWsp|P02751|FINC_HUMANFibronectinOS=HomosapiensGN=FN1PE=1SV=4	MULTI-MSMS	FNcont	821.741	3	821.407	2461.2	66434.3	-0.27914	-0.00022929	-0.12401	-0.00010186	-0.40315	-0.00033115	821.742	32.466	2.1741	32.466	32.125	34.3	0					227	46	8	0	0	0	8.952e-16	2	6646	194.37	194.37	1	278620000
TEIDKPSQMQVTDVQDNSISVK	22	Unmodified	_TEIDKPSQMQVTDVQDNSISVK_			0	0	1	00;GPMAWsp|P02751|FINC_HUMANFibronectinOS=HomosapiensGN=FN1PE=1SV=4	00;GPMAWsp|P02751|FINC_HUMANFibronectinOS=HomosapiensGN=FN1PE=1SV=4	00;GPMAWsp|P02751|FINC_HUMANFibronectinOS=HomosapiensGN=FN1PE=1SV=4	MULTI-MSMS	FNcont	821.407	3	821.407	2461.2	68083.1	-0.79986	-0.00065701	0.35132	0.00028858	-0.44854	-0.00036843	821.742	36.469	0.4697	36.469	36.344	36.814	0					38	15	4	0	0	0	7.2916e-10	1	7457	149.32	149.32	1	13183000
TEIDKPSQMQVTDVQDNSISVK	22	Unmodified	_TEIDKPSQMQVTDVQDNSISVK_			0	0	1	00;GPMAWsp|P02751|FINC_HUMANFibronectinOS=HomosapiensGN=FN1PE=1SV=4	00;GPMAWsp|P02751|FINC_HUMANFibronectinOS=HomosapiensGN=FN1PE=1SV=4	00;GPMAWsp|P02751|FINC_HUMANFibronectinOS=HomosapiensGN=FN1PE=1SV=4	MULTI-MSMS	FNcont	821.742	3	821.407	2461.2	68046.7	-0.65217	-0.0005357	1.2341	0.0010137	0.58197	0.00047803	822.077	39.099	1.0094	39.099	38.649	39.658	0					70	21	4	0	0	0	1.1742e-09	1	7963	126.45	126.45	1	4279800
TEIDKPSQMQVTDVQDNSISVK	22	Unmodified	_TEIDKPSQMQVTDVQDNSISVK_			0	0	1	00;GPMAWsp|P02751|FINC_HUMANFibronectinOS=HomosapiensGN=FN1PE=1SV=4	00;GPMAWsp|P02751|FINC_HUMANFibronectinOS=HomosapiensGN=FN1PE=1SV=4	00;GPMAWsp|P02751|FINC_HUMANFibronectinOS=HomosapiensGN=FN1PE=1SV=4	MULTI-MSMS	FNcont	822.075	3	821.407	2461.2	67517.1	-0.34334	-0.00028202	0.1894	0.00015557	-0.15394	-0.00012645	821.408	40.117	2.0113	40.117	39.562	41.573	0					105	42	3	0	0	0	1.145e-05	3	8204	117.64	117.64	1	4694900
TEIDKPSQMQVTDVQDNSISVK	22	Unmodified	_TEIDKPSQMQVTDVQDNSISVK_			0	0	1	00;GPMAWsp|P02751|FINC_HUMANFibronectinOS=HomosapiensGN=FN1PE=1SV=4	00;GPMAWsp|P02751|FINC_HUMANFibronectinOS=HomosapiensGN=FN1PE=1SV=4	00;GPMAWsp|P02751|FINC_HUMANFibronectinOS=HomosapiensGN=FN1PE=1SV=4	MULTI-MSMS	FNcont	821.407	3	821.407	2461.2	68068.8	-0.51463	-0.00042272	0.25396	0.00020861	-0.26067	-0.00021412	821.742	42.427	0.9715	42.427	42.173	43.144	0					62	19	4	0	0	0	0.00045545	1	8739	83.039	83.039	1	6222600
TEIDKPSQMQVTDVQDNSISVK	22	Unmodified	_TEIDKPSQMQVTDVQDNSISVK_			0	0	1	00;GPMAWsp|P02751|FINC_HUMANFibronectinOS=HomosapiensGN=FN1PE=1SV=4	00;GPMAWsp|P02751|FINC_HUMANFibronectinOS=HomosapiensGN=FN1PE=1SV=4	00;GPMAWsp|P02751|FINC_HUMANFibronectinOS=HomosapiensGN=FN1PE=1SV=4	MULTI-MSMS	FNcont	821.741	3	821.407	2461.2	68651.6	-0.40283	-0.00033089	-0.33673	-0.00027659	-0.73956	-0.00060748	821.407	43.676	0.46202	43.676	43.243	43.705	7.1054e-15					23	9	4	0	0	0	0.0046314	1	9003	76.417	76.417	1	4556100
TEIDKPSQMQVTDVQDNSISVK	22	Unmodified	_TEIDKPSQMQVTDVQDNSISVK_			0	0	1	00;GPMAWsp|P02751|FINC_HUMANFibronectinOS=HomosapiensGN=FN1PE=1SV=4	00;GPMAWsp|P02751|FINC_HUMANFibronectinOS=HomosapiensGN=FN1PE=1SV=4	00;GPMAWsp|P02751|FINC_HUMANFibronectinOS=HomosapiensGN=FN1PE=1SV=4	MULTI-MSMS	FNcont	821.407	3	821.407	2461.2	67239.1	-0.23518	-0.00019318	0.12135	9.9677e-05	-0.11383	-9.3503e-05	822.076	44.635	0.86681	44.635	44.088	44.955	-7.1054e-15					58	19	4	0	0	0	0.0021577	1	9237	82.593	82.593	1	3312400
TEIDKPSQMQVTDVQDNSISVK	22	Unmodified	_TEIDKPSQMQVTDVQDNSISVK_			0	0	1	00;GPMAWsp|P02751|FINC_HUMANFibronectinOS=HomosapiensGN=FN1PE=1SV=4	00;GPMAWsp|P02751|FINC_HUMANFibronectinOS=HomosapiensGN=FN1PE=1SV=4	00;GPMAWsp|P02751|FINC_HUMANFibronectinOS=HomosapiensGN=FN1PE=1SV=4	MULTI-MSMS	FNcont	822.076	3	821.407	2461.2	68034	-0.51683	-0.00042453	0.0063613	5.2252e-06	-0.51047	-0.00041931	821.742	47.122	1.6251	47.122	46.489	48.114	0					104	33	4	0	0	0	0.035021	1	9770	21.647	21.647	1	4008200
TEIDKPSQMQVTDVQDNSISVK	22	Unmodified	_TEIDKPSQMQVTDVQDNSISVK_			0	0	1	00;GPMAWsp|P02751|FINC_HUMANFibronectinOS=HomosapiensGN=FN1PE=1SV=4	00;GPMAWsp|P02751|FINC_HUMANFibronectinOS=HomosapiensGN=FN1PE=1SV=4	00;GPMAWsp|P02751|FINC_HUMANFibronectinOS=HomosapiensGN=FN1PE=1SV=4	MULTI-MSMS	FNcont	821.744	3	821.407	2461.2	68378.2	-0.17371	-0.00014268	-0.18373	-0.00015092	-0.35744	-0.0002936	821.742	48.753	1.9569	48.753	48.33	50.286	7.1054e-15					101	41	4	0	0	0	0.015285	1	10125	39.506	39.506	1	8383200
TEIDKPSQMQVTDVQDNSISVK	22	Unmodified	_TEIDKPSQMQVTDVQDNSISVK_			0	0	1	00;GPMAWsp|P02751|FINC_HUMANFibronectinOS=HomosapiensGN=FN1PE=1SV=4	00;GPMAWsp|P02751|FINC_HUMANFibronectinOS=HomosapiensGN=FN1PE=1SV=4	00;GPMAWsp|P02751|FINC_HUMANFibronectinOS=HomosapiensGN=FN1PE=1SV=4	MULTI-MSMS	FNcont	821.741	3	821.407	2461.2	68799.2	-0.1044	-8.5752e-05	0.10466	8.597e-05	0.00026477	2.1749e-07	821.407	52.941	1.5176	52.941	51.767	53.285	0					79	31	4	0	0	0	0.010398	3	11104	47.931	47.931	1	8484600
TEIDKPSQMQVTDVQDNSISVK	22	Unmodified	_TEIDKPSQMQVTDVQDNSISVK_			0	0	1	00;GPMAWsp|P02751|FINC_HUMANFibronectinOS=HomosapiensGN=FN1PE=1SV=4	00;GPMAWsp|P02751|FINC_HUMANFibronectinOS=HomosapiensGN=FN1PE=1SV=4	00;GPMAWsp|P02751|FINC_HUMANFibronectinOS=HomosapiensGN=FN1PE=1SV=4	MULTI-MSMS	FNcont	821.743	3	821.407	2461.2	68062.2	0.032582	2.6763e-05	0.23839	0.00019582	0.27097	0.00022258	822.076	56.852	1.9335	56.852	55.697	57.631	-7.1054e-15					93	39	3	0	0	0	2.6266e-05	2	11842	78.957	78.957	1	9023300
TEIDKPSQMQVTDVQDNSISVK	22	Unmodified	_TEIDKPSQMQVTDVQDNSISVK_			0	0	1	00;GPMAWsp|P02751|FINC_HUMANFibronectinOS=HomosapiensGN=FN1PE=1SV=4	00;GPMAWsp|P02751|FINC_HUMANFibronectinOS=HomosapiensGN=FN1PE=1SV=4	00;GPMAWsp|P02751|FINC_HUMANFibronectinOS=HomosapiensGN=FN1PE=1SV=4	MSMS	FNcont	821.407	3	821.407	2461.2	NaN	NaN	NaN	NaN	NaN	NaN	NaN	NaN	35.649	1	35.649	35.149	36.149	0								0	0	0	1.3494e-10	1	7227	165.38	164.41	1
TEIDKPSQMQVTDVQDNSISVK	22	Unmodified	_TEIDKPSQMQVTDVQDNSISVK_			0	0	1	00;GPMAWsp|P02751|FINC_HUMANFibronectinOS=HomosapiensGN=FN1PE=1SV=4	00;GPMAWsp|P02751|FINC_HUMANFibronectinOS=HomosapiensGN=FN1PE=1SV=4	00;GPMAWsp|P02751|FINC_HUMANFibronectinOS=HomosapiensGN=FN1PE=1SV=4	MSMS	FNcont	821.408	3	821.407	2461.2	NaN	NaN	NaN	NaN	NaN	NaN	NaN	NaN	50.962	1	50.962	50.462	51.462	0								0	0	0	0.038424	1	10632	43.349	43.135	1
TEIDKPSQMQVTDVQDNSISVK	22	Unmodified	_TEIDKPSQMQVTDVQDNSISVK_			0	0	1	00;GPMAWsp|P02751|FINC_HUMANFibronectinOS=HomosapiensGN=FN1PE=1SV=4	00;GPMAWsp|P02751|FINC_HUMANFibronectinOS=HomosapiensGN=FN1PE=1SV=4	00;GPMAWsp|P02751|FINC_HUMANFibronectinOS=HomosapiensGN=FN1PE=1SV=4	MULTI-SECPEP	FNcont	821.846	3	821.407	2461.2	72978.5	-0.067823	-5.571e-05	-0.67683	-0.00055596	-0.74466	-0.00061167	821.741	53.96	0.5246	53.96	53.523	54.047	0					15	10	2	0	0	0	0.050872	1	11319	24.048	23.718	1	8892500
TETITGFQVDAVPANGQTPIQR	22	Unmodified	_TETITGFQVDAVPANGQTPIQR_			0	0	0	00;GPMAWsp|P02751|FINC_HUMANFibronectinOS=HomosapiensGN=FN1PE=1SV=4	00;GPMAWsp|P02751|FINC_HUMANFibronectinOS=HomosapiensGN=FN1PE=1SV=4	00;GPMAWsp|P02751|FINC_HUMANFibronectinOS=HomosapiensGN=FN1PE=1SV=4	MULTI-MSMS	FNcont	782.404	3	781.736	2342.19	68977.3	-0.55712	-0.00043552	0.20153	0.00015755	-0.35559	-0.00027797	782.071	42.873	1.1869	42.873	42.518	43.705	0					121	24	8	0	0	0	4.9083e-23	4	8793	209.43	206.34	1	621100000
TETITGFQVDAVPANGQTPIQR	22	Unmodified	_TETITGFQVDAVPANGQTPIQR_			0	0	0	00;GPMAWsp|P02751|FINC_HUMANFibronectinOS=HomosapiensGN=FN1PE=1SV=4	00;GPMAWsp|P02751|FINC_HUMANFibronectinOS=HomosapiensGN=FN1PE=1SV=4	00;GPMAWsp|P02751|FINC_HUMANFibronectinOS=HomosapiensGN=FN1PE=1SV=4	MULTI-MSMS	FNcont	1172.6	2	1172.1	2342.19	57231.1	-0.86764	-0.001017	0.12921	0.00015145	-0.73843	-0.00086551	1172.6	42.873	1.1869	42.873	42.518	43.705	0					97	24	7	0	0	0	1.4282e-42	1	8799	391.01	384.28	1	276740000
TFYSCTTEGR	10	Unmodified	_TFYSCTTEGR_			0	0	0	00;GPMAWsp|P02751|FINC_HUMANFibronectinOS=HomosapiensGN=FN1PE=1SV=4	00;GPMAWsp|P02751|FINC_HUMANFibronectinOS=HomosapiensGN=FN1PE=1SV=4	00;GPMAWsp|P02751|FINC_HUMANFibronectinOS=HomosapiensGN=FN1PE=1SV=4	MULTI-MSMS	FNcont	611.263	2	611.264	1220.51	78414.8	-0.83912	-0.00051292	-0.83475	-0.00051025	-1.6739	-0.0010232	611.264	18.647	0.2182	18.647	18.578	18.796	0					13	8	3	0	0	0	0.0019449	2	3468	103.82	103.82	1	15074000
TFYSCTTEGR	10	Unmodified	_TFYSCTTEGR_			0	0	0	00;GPMAWsp|P02751|FINC_HUMANFibronectinOS=HomosapiensGN=FN1PE=1SV=4	00;GPMAWsp|P02751|FINC_HUMANFibronectinOS=HomosapiensGN=FN1PE=1SV=4	00;GPMAWsp|P02751|FINC_HUMANFibronectinOS=HomosapiensGN=FN1PE=1SV=4	MULTI-MSMS	FNcont	611.264	2	611.264	1220.51	73598.5	-0.74164	-0.00045334	-0.66307	-0.00040531	-1.4047	-0.00085865	611.264	19.075	2.2176	19.075	18.71	20.928	0					289	59	6	0	0	0	2.8317e-09	3	3700	204.36	204.36	1	13376000000
TFYSCTTEGR	10	Unmodified	_TFYSCTTEGR_			0	0	0	00;GPMAWsp|P02751|FINC_HUMANFibronectinOS=HomosapiensGN=FN1PE=1SV=4	00;GPMAWsp|P02751|FINC_HUMANFibronectinOS=HomosapiensGN=FN1PE=1SV=4	00;GPMAWsp|P02751|FINC_HUMANFibronectinOS=HomosapiensGN=FN1PE=1SV=4	MULTI-MSMS	FNcont	611.263	2	611.264	1220.51	80116.6	-1.0491	-0.00064129	0.31185	0.00019062	-0.73728	-0.00045067	611.264	21.93	1.0503	21.93	21.722	22.773	3.5527e-15					47	25	2	0	0	0	7.6386e-05	1	4172	126.82	126.82	1	5373900
TFYSCTTEGR	10	Unmodified	_TFYSCTTEGR_			0	0	0	00;GPMAWsp|P02751|FINC_HUMANFibronectinOS=HomosapiensGN=FN1PE=1SV=4	00;GPMAWsp|P02751|FINC_HUMANFibronectinOS=HomosapiensGN=FN1PE=1SV=4	00;GPMAWsp|P02751|FINC_HUMANFibronectinOS=HomosapiensGN=FN1PE=1SV=4	MULTI-MSMS	FNcont	611.263	2	611.264	1220.51	82436.2	-0.9103	-0.00055643	0.59673	0.00036476	-0.31358	-0.00019168	611.264	24.316	0.33226	24.316	24.213	24.546	0					13	8	2	0	0	0	0.015209	1	4759	82.749	82.749	1	1542800
TFYSCTTEGR	10	Unmodified	_TFYSCTTEGR_			0	0	0	00;GPMAWsp|P02751|FINC_HUMANFibronectinOS=HomosapiensGN=FN1PE=1SV=4	00;GPMAWsp|P02751|FINC_HUMANFibronectinOS=HomosapiensGN=FN1PE=1SV=4	00;GPMAWsp|P02751|FINC_HUMANFibronectinOS=HomosapiensGN=FN1PE=1SV=4	MSMS	FNcont	611.263	2	611.264	1220.51	NaN	NaN	NaN	NaN	NaN	NaN	NaN	NaN	26.941	1	26.941	26.441	27.441	0								0	0	0	0.04219	1	5293	40.724	40.724	1
TFYSCTTEGRQDGHLWCSTTSNYEQDQK	28	Unmodified	_TFYSCTTEGRQDGHLWCSTTSNYEQDQK_			0	0	1	00;GPMAWsp|P02751|FINC_HUMANFibronectinOS=HomosapiensGN=FN1PE=1SV=4	00;GPMAWsp|P02751|FINC_HUMANFibronectinOS=HomosapiensGN=FN1PE=1SV=4	00;GPMAWsp|P02751|FINC_HUMANFibronectinOS=HomosapiensGN=FN1PE=1SV=4	MULTI-MSMS	FNcont	851.114	4	850.612	3398.42	65515.5	-0.7057	-0.00060028	0.41699	0.00035469	-0.28871	-0.00024558	850.864	30.912	1.0621	30.912	30.244	31.306	0					151	23	8	0	0	0	8.7042e-10	1	6057	168.03	168.03	1	46415000
TFYSCTTEGRQDGHLWCSTTSNYEQDQK	28	Unmodified	_TFYSCTTEGRQDGHLWCSTTSNYEQDQK_			0	0	1	00;GPMAWsp|P02751|FINC_HUMANFibronectinOS=HomosapiensGN=FN1PE=1SV=4	00;GPMAWsp|P02751|FINC_HUMANFibronectinOS=HomosapiensGN=FN1PE=1SV=4	00;GPMAWsp|P02751|FINC_HUMANFibronectinOS=HomosapiensGN=FN1PE=1SV=4	MULTI-MSMS	FNcont	1134.15	3	1133.81	3398.42	57589.2	-0.78214	-0.0008868	-0.43473	-0.00049291	-1.2169	-0.0013797	1134.15	30.893	0.92752	30.893	30.284	31.212	0					110	20	7	0	0	0	2.1879e-06	1	6069	153.06	153.06	1	7266700
TGLDSPTGIDFSDITANSFTVHWIAPR	27	Unmodified	_TGLDSPTGIDFSDITANSFTVHWIAPR_			0	0	0	00;GPMAWsp|P02751|FINC_HUMANFibronectinOS=HomosapiensGN=FN1PE=1SV=4	00;GPMAWsp|P02751|FINC_HUMANFibronectinOS=HomosapiensGN=FN1PE=1SV=4	00;GPMAWsp|P02751|FINC_HUMANFibronectinOS=HomosapiensGN=FN1PE=1SV=4	MULTI-MSMS	FNcont	973.816	3	973.482	2917.42	61510.3	-0.12543	-0.00012211	-0.86969	-0.00084663	-0.99512	-0.00096873	973.816	56.512	1.8056	56.512	56.043	57.848	0					176	37	9	0	0	0	4.4138e-43	4	11869	398.18	395.89	1	1366800000
TGLDSPTGIDFSDITANSFTVHWIAPR	27	Unmodified	_TGLDSPTGIDFSDITANSFTVHWIAPR_			0	0	0	00;GPMAWsp|P02751|FINC_HUMANFibronectinOS=HomosapiensGN=FN1PE=1SV=4	00;GPMAWsp|P02751|FINC_HUMANFibronectinOS=HomosapiensGN=FN1PE=1SV=4	00;GPMAWsp|P02751|FINC_HUMANFibronectinOS=HomosapiensGN=FN1PE=1SV=4	MULTI-MSMS	FNcont	973.818	3	973.482	2917.42	61510.3	0.44232	0.00043059	-0.16502	-0.00016065	0.2773	0.00026994	974.151	59.2	12.329	59.2	57.673	70.002	7.1054e-15					1950	436	5	0	0	0	2.7196e-32	12	13555	328.36	328.36	1	35406000
TGPMKEINLAPDSSSVVVSGLMVATK	26	Oxidation (M)	_TGPMKEINLAPDSSSVVVSGLM(ox)VATK_	TGPMKEINLAPDSSSVVVSGLM(1)VATK	TGPM(-49.66)KEINLAPDSSSVVVSGLM(49.66)VATK	0	1	1	00;GPMAWsp|P02751|FINC_HUMANFibronectinOS=HomosapiensGN=FN1PE=1SV=4	00;GPMAWsp|P02751|FINC_HUMANFibronectinOS=HomosapiensGN=FN1PE=1SV=4	00;GPMAWsp|P02751|FINC_HUMANFibronectinOS=HomosapiensGN=FN1PE=1SV=4	MULTI-MSMS	FNcont	883.795	3	883.128	2646.36	65044.5	-1.1429	-0.0010093	0.66246	0.00058503	-0.48046	-0.00042431	883.128	46.893	0.81027	46.893	46.68	47.49	0					58	16	5	0	0	0	0.018322	1	9729	50.705	50.528	2	4221400
TGPMKEINLAPDSSSVVVSGLMVATK	26	Oxidation (M)	_TGPM(ox)KEINLAPDSSSVVVSGLMVATK_	TGPM(0.552)KEINLAPDSSSVVVSGLM(0.448)VATK	TGPM(0.91)KEINLAPDSSSVVVSGLM(-0.91)VATK	0	1	1	00;GPMAWsp|P02751|FINC_HUMANFibronectinOS=HomosapiensGN=FN1PE=1SV=4	00;GPMAWsp|P02751|FINC_HUMANFibronectinOS=HomosapiensGN=FN1PE=1SV=4	00;GPMAWsp|P02751|FINC_HUMANFibronectinOS=HomosapiensGN=FN1PE=1SV=4	MULTI-MSMS	FNcont	883.461	3	883.128	2646.36	64477.7	-0.7316	-0.00064609	-0.33989	-0.00030016	-1.0715	-0.00094626	883.462	51.025	1.4341	51.025	50.677	52.111	0					92	29	6	0	0	0	0.0197	1	10617	49.088	45.433	2	21445000
TGPMKEINLAPDSSSVVVSGLMVATK	26	Unmodified	_TGPMKEINLAPDSSSVVVSGLMVATK_			0	0	1	00;GPMAWsp|P02751|FINC_HUMANFibronectinOS=HomosapiensGN=FN1PE=1SV=4	00;GPMAWsp|P02751|FINC_HUMANFibronectinOS=HomosapiensGN=FN1PE=1SV=4	00;GPMAWsp|P02751|FINC_HUMANFibronectinOS=HomosapiensGN=FN1PE=1SV=4	MULTI-MSMS	FNcont	878.13	3	877.796	2630.37	64760.6	-0.68415	-0.00060054	0.22798	0.00020012	-0.45617	-0.00040042	878.131	51.025	1.8588	51.025	50.578	52.437	7.1054e-15					183	38	8	0	0	0	2.63e-10	2	10596	138.37	138.37	1	213440000
TGPMKEINLAPDSSSVVVSGLMVATK	26	Unmodified	_TGPMKEINLAPDSSSVVVSGLMVATK_			0	0	1	00;GPMAWsp|P02751|FINC_HUMANFibronectinOS=HomosapiensGN=FN1PE=1SV=4	00;GPMAWsp|P02751|FINC_HUMANFibronectinOS=HomosapiensGN=FN1PE=1SV=4	00;GPMAWsp|P02751|FINC_HUMANFibronectinOS=HomosapiensGN=FN1PE=1SV=4	MULTI-MSMS	FNcont	1317.19	2	1316.19	2630.37	52641.5	-0.54588	-0.00071849	-1.1	-0.0014478	-1.6459	-0.0021663	1316.69	51.012	0.61037	51.012	50.677	51.287	0					44	12	5	0	0	0	2.955e-05	1	10630	120.29	120.29	1	3842500
TGPMKEINLAPDSSSVVVSGLMVATK	26	Unmodified	_TGPMKEINLAPDSSSVVVSGLMVATK_			0	0	1	00;GPMAWsp|P02751|FINC_HUMANFibronectinOS=HomosapiensGN=FN1PE=1SV=4	00;GPMAWsp|P02751|FINC_HUMANFibronectinOS=HomosapiensGN=FN1PE=1SV=4	00;GPMAWsp|P02751|FINC_HUMANFibronectinOS=HomosapiensGN=FN1PE=1SV=4	MULTI-MSMS	FNcont	658.849	4	658.599	2630.37	74414.9	-0.25364	-0.00016705	-0.084819	-5.5862e-05	-0.33846	-0.00022291	659.1	51.028	0.56104	51.028	50.726	51.287	0					42	11	6	0	0	0	2.1536e-05	2	10635	85.185	85.185	1	3589400
TGPMKEINLAPDSSSVVVSGLMVATKYEVSVYALK	35	Unmodified	_TGPMKEINLAPDSSSVVVSGLMVATKYEVSVYALK_			0	0	2	00;GPMAWsp|P02751|FINC_HUMANFibronectinOS=HomosapiensGN=FN1PE=1SV=4	00;GPMAWsp|P02751|FINC_HUMANFibronectinOS=HomosapiensGN=FN1PE=1SV=4	00;GPMAWsp|P02751|FINC_HUMANFibronectinOS=HomosapiensGN=FN1PE=1SV=4	MULTI-MSMS	FNcont	921.988	4	921.737	3682.92	62792	-0.24345	-0.0002244	-0.40777	-0.00037586	-0.65122	-0.00060026	922.238	56.561	0.75604	56.561	56.388	57.144	0					76	15	8	0	0	0	4.7103e-10	1	11880	171.36	171.36	1	329440000
THNLEPYFESFINNLR	16	Unmodified	_THNLEPYFESFINNLR_			0	0	0	CON__P04264	CON__P04264	CON__P04264	MULTI-SECPEP	FNcont	664.654	3	665.33	1992.97	74315.7	-0.066552	-4.4279e-05	0.79107	0.00052632	0.72452	0.00048205	665.331	54.797	0.49318	54.797	54.442	54.935	7.1054e-15					22	9	4	0	0	0	2.6994e-09	1	11488	191.63	189.81	1	12413000
TIKPDVR	7	Unmodified	_TIKPDVR_			0	0	1	00;GPMAWsp|P02751|FINC_HUMANFibronectinOS=HomosapiensGN=FN1PE=1SV=4	00;GPMAWsp|P02751|FINC_HUMANFibronectinOS=HomosapiensGN=FN1PE=1SV=4	00;GPMAWsp|P02751|FINC_HUMANFibronectinOS=HomosapiensGN=FN1PE=1SV=4	MULTI-MSMS	FNcont	414.75	2	414.751	827.487	91829.2	-1.4141	-0.00058651	-0.032481	-1.3471e-05	-1.4466	-0.00059998	414.751	8.8856	1.2941	8.8856	8.7707	10.065	0					322	89	5	0	0	0	0.00010937	2	1332	142.64	136.26	1	2904600000
TIKPDVR	7	Unmodified	_TIKPDVR_			0	0	1	00;GPMAWsp|P02751|FINC_HUMANFibronectinOS=HomosapiensGN=FN1PE=1SV=4	00;GPMAWsp|P02751|FINC_HUMANFibronectinOS=HomosapiensGN=FN1PE=1SV=4	00;GPMAWsp|P02751|FINC_HUMANFibronectinOS=HomosapiensGN=FN1PE=1SV=4	MULTI-MSMS	FNcont	415.212	2	414.751	827.487	93517.6	-1.2964	-0.00053766	0.26187	0.00010861	-1.0345	-0.00042905	414.751	10.48	0.82998	10.48	10.016	10.846	0					105	40	3	0	0	0	8.3425e-05	1	1686	146.21	141.99	1	136920000
TIKPDVR	7	Unmodified	_TIKPDVR_			0	0	1	00;GPMAWsp|P02751|FINC_HUMANFibronectinOS=HomosapiensGN=FN1PE=1SV=4	00;GPMAWsp|P02751|FINC_HUMANFibronectinOS=HomosapiensGN=FN1PE=1SV=4	00;GPMAWsp|P02751|FINC_HUMANFibronectinOS=HomosapiensGN=FN1PE=1SV=4	MULTI-MSMS	FNcont	414.75	2	414.751	827.487	94386.3	-1.2547	-0.0005204	0.34444	0.00014286	-0.9103	-0.00037755	414.751	10.912	0.29408	10.912	10.846	11.141	0					14	7	2	0	0	0	0.00033392	1	1763	111.82	107.6	1	10513000
TIKPDVR	7	Unmodified	_TIKPDVR_			0	0	1	00;GPMAWsp|P02751|FINC_HUMANFibronectinOS=HomosapiensGN=FN1PE=1SV=4	00;GPMAWsp|P02751|FINC_HUMANFibronectinOS=HomosapiensGN=FN1PE=1SV=4	00;GPMAWsp|P02751|FINC_HUMANFibronectinOS=HomosapiensGN=FN1PE=1SV=4	MULTI-MSMS	FNcont	414.75	2	414.751	827.487	97913.4	-1.3194	-0.00054723	0.13212	5.4796e-05	-1.1873	-0.00049243	414.75	15.755	0.64948	15.755	15.412	16.062	0					24	20	2	0	0	0	0.0032822	1	2792	102.71	98.86	1	13370000
TKTETITGFQVDAVPANGQTPIQR	24	Unmodified	_TKTETITGFQVDAVPANGQTPIQR_			0	0	1	00;GPMAWsp|P02751|FINC_HUMANFibronectinOS=HomosapiensGN=FN1PE=1SV=4	00;GPMAWsp|P02751|FINC_HUMANFibronectinOS=HomosapiensGN=FN1PE=1SV=4	00;GPMAWsp|P02751|FINC_HUMANFibronectinOS=HomosapiensGN=FN1PE=1SV=4	MULTI-MSMS	FNcont	858.374	3	858.117	2571.33	65642.7	-1.0795	-0.00092631	0.18262	0.00015671	-0.89685	-0.0007696	858.452	36.907	1.7068	36.907	36.497	38.204	0					253	57	8	0	0	0	8.6606e-10	4	7481	172.34	166.11	1	7997000000
TKTETITGFQVDAVPANGQTPIQR	24	Unmodified	_TKTETITGFQVDAVPANGQTPIQR_			0	0	1	00;GPMAWsp|P02751|FINC_HUMANFibronectinOS=HomosapiensGN=FN1PE=1SV=4	00;GPMAWsp|P02751|FINC_HUMANFibronectinOS=HomosapiensGN=FN1PE=1SV=4	00;GPMAWsp|P02751|FINC_HUMANFibronectinOS=HomosapiensGN=FN1PE=1SV=4	MULTI-MSMS	FNcont	1287.17	2	1286.67	2571.33	54452.5	-1.1149	-0.0014345	0.18137	0.00023336	-0.93353	-0.0012012	1287.17	36.905	0.74516	36.905	36.677	37.422	0					105	24	7	0	0	0	1.3247e-32	2	7488	444.42	413.68	1	440570000
TKTETITGFQVDAVPANGQTPIQR	24	Unmodified	_TKTETITGFQVDAVPANGQTPIQR_			0	0	1	00;GPMAWsp|P02751|FINC_HUMANFibronectinOS=HomosapiensGN=FN1PE=1SV=4	00;GPMAWsp|P02751|FINC_HUMANFibronectinOS=HomosapiensGN=FN1PE=1SV=4	00;GPMAWsp|P02751|FINC_HUMANFibronectinOS=HomosapiensGN=FN1PE=1SV=4	MULTI-MSMS	FNcont	644.533	4	643.84	2571.33	76326.1	-0.90024	-0.00057961	0.21809	0.00014042	-0.68215	-0.00043919	644.341	36.96	0.60389	36.96	36.677	37.281	0					58	16	5	0	0	0	1.8244e-06	2	7522	154.42	148.86	1	42515000
TKTETITGFQVDAVPANGQTPIQR	24	Unmodified	_TKTETITGFQVDAVPANGQTPIQR_			0	0	1	00;GPMAWsp|P02751|FINC_HUMANFibronectinOS=HomosapiensGN=FN1PE=1SV=4	00;GPMAWsp|P02751|FINC_HUMANFibronectinOS=HomosapiensGN=FN1PE=1SV=4	00;GPMAWsp|P02751|FINC_HUMANFibronectinOS=HomosapiensGN=FN1PE=1SV=4	MULTI-MSMS	FNcont	858.116	3	858.117	2571.33	62442.3	-0.71874	-0.00061677	-1.4867	-0.0012758	-2.2055	-0.0018926	858.117	43.467	0.46202	43.467	43.243	43.705	-7.1054e-15					23	9	3	0	0	0	0.011576	1	8960	68.97	65.925	1	5411900
TKTETITGFQVDAVPANGQTPIQR	24	Unmodified	_TKTETITGFQVDAVPANGQTPIQR_			0	0	1	00;GPMAWsp|P02751|FINC_HUMANFibronectinOS=HomosapiensGN=FN1PE=1SV=4	00;GPMAWsp|P02751|FINC_HUMANFibronectinOS=HomosapiensGN=FN1PE=1SV=4	00;GPMAWsp|P02751|FINC_HUMANFibronectinOS=HomosapiensGN=FN1PE=1SV=4	MULTI-MSMS	FNcont	858.448	3	858.117	2571.33	63194.3	-0.49832	-0.00042762	-1.7666	-0.0015159	-2.2649	-0.0019435	858.783	50.591	1.6071	50.591	49.581	51.188	0					82	33	4	0	0	0	0.014646	1	10644	58.938	55.576	1	4274300
TKTETITGFQVDAVPANGQTPIQR	24	Unmodified	_TKTETITGFQVDAVPANGQTPIQR_			0	0	1	00;GPMAWsp|P02751|FINC_HUMANFibronectinOS=HomosapiensGN=FN1PE=1SV=4	00;GPMAWsp|P02751|FINC_HUMANFibronectinOS=HomosapiensGN=FN1PE=1SV=4	00;GPMAWsp|P02751|FINC_HUMANFibronectinOS=HomosapiensGN=FN1PE=1SV=4	MULTI-MSMS	FNcont	858.783	3	858.117	2571.33	64022.4	-0.39364	-0.00033779	-2.5185	-0.0021612	-2.9121	-0.002499	858.449	52.997	0.65746	52.997	52.58	53.238	7.1054e-15					47	13	4	0	0	0	0.015417	1	11054	56.416	53.419	1	2901400
TKTETITGFQVDAVPANGQTPIQR	24	Unmodified	_TKTETITGFQVDAVPANGQTPIQR_			0	0	1	00;GPMAWsp|P02751|FINC_HUMANFibronectinOS=HomosapiensGN=FN1PE=1SV=4	00;GPMAWsp|P02751|FINC_HUMANFibronectinOS=HomosapiensGN=FN1PE=1SV=4	00;GPMAWsp|P02751|FINC_HUMANFibronectinOS=HomosapiensGN=FN1PE=1SV=4	MULTI-MSMS	FNcont	858.449	3	858.117	2571.33	63135.1	-0.012996	-1.1152e-05	-1.0636	-0.0009127	-1.0766	-0.00092385	858.783	60.361	2.1726	60.361	59.617	61.79	-7.1054e-15					92	43	3	0	0	0	0.0095658	3	12811	75.539	73.195	1	1324400
TKTETITGFQVDAVPANGQTPIQR	24	Unmodified	_TKTETITGFQVDAVPANGQTPIQR_			0	0	1	00;GPMAWsp|P02751|FINC_HUMANFibronectinOS=HomosapiensGN=FN1PE=1SV=4	00;GPMAWsp|P02751|FINC_HUMANFibronectinOS=HomosapiensGN=FN1PE=1SV=4	00;GPMAWsp|P02751|FINC_HUMANFibronectinOS=HomosapiensGN=FN1PE=1SV=4	MSMS	FNcont	858.116	3	858.117	2571.33	NaN	NaN	NaN	NaN	NaN	NaN	NaN	NaN	42.207	1	42.207	41.707	42.707	0								0	0	0	1.215e-05	1	8682	138.24	132.68	1
TKTETITGFQVDAVPANGQTPIQR	24	Unmodified	_TKTETITGFQVDAVPANGQTPIQR_			0	0	1	00;GPMAWsp|P02751|FINC_HUMANFibronectinOS=HomosapiensGN=FN1PE=1SV=4	00;GPMAWsp|P02751|FINC_HUMANFibronectinOS=HomosapiensGN=FN1PE=1SV=4	00;GPMAWsp|P02751|FINC_HUMANFibronectinOS=HomosapiensGN=FN1PE=1SV=4	MULTI-SECPEP	FNcont	858.783	3	858.117	2571.33	66152.1	-0.25	-0.00021453	0.18486	0.00015863	-0.065145	-5.5902e-05	858.451	57.605	1.532	57.605	56.141	57.673	0					45	31	2	0	0	0	0.00018485	1	11974	128.09	120.06	1	27848000
TLLDIDNTR	9	Unmodified	_TLLDIDNTR_			0	0	0	CON__P35527	CON__P35527	CON__P35527	MULTI-MSMS	FNcont	530.785	2	530.785	1059.56	85579.9	-0.68171	-0.00036184	-0.035756	-1.8979e-05	-0.71747	-0.00038082	530.785	32.707	0.56085	32.707	32.352	32.913	0					24	11	3	0	0	0	0.00018773	1	6546	110.55	103.91	1	2912200
TLLEGEESR	9	Unmodified	_TLLEGEESR_			0	0	0	CON__P04264	CON__P04264	CON__P04264	MULTI-MSMS	FNcont	517.261	2	517.262	1032.51	91023.2	-1.0259	-0.00053068	-0.0030349	-1.5698e-06	-1.029	-0.00053225	517.262	18.967	0.26272	18.967	18.737	19	0					12	7	2	0	0	0	9.7324e-05	1	3515	133.23	123.65	1	4034200
TLNDMRQEYEQLIAK	15	Unmodified	_TLNDMRQEYEQLIAK_			0	0	1	CON__P35527	CON__P35527	CON__P35527	MULTI-MSMS	FNcont	618.315	3	617.98	1850.92	78247.9	-0.40494	-0.00025025	0.56619	0.00034989	0.16124	9.9646e-05	618.315	44.423	0.65138	44.423	44.178	44.829	0					36	14	4	0	0	0	0.0019528	1	9175	101.36	101.01	1	2905500
TNAENEFVTIKK	12	Unmodified	_TNAENEFVTIKK_			0	0	1	CON__P04264	CON__P04264	CON__P04264	MSMS	FNcont	697.369	2	697.37	1392.72	NaN	NaN	NaN	NaN	NaN	NaN	NaN	NaN	21.729	1	21.729	21.229	22.229	0								0	0	0	3.5987e-07	1	4146	177.57	173.27	1
TNTNVNCPIECFMPLDVQADR	21	Unmodified	_TNTNVNCPIECFMPLDVQADR_			0	0	0	00;GPMAWsp|P02751|FINC_HUMANFibronectinOS=HomosapiensGN=FN1PE=1SV=4	00;GPMAWsp|P02751|FINC_HUMANFibronectinOS=HomosapiensGN=FN1PE=1SV=4	00;GPMAWsp|P02751|FINC_HUMANFibronectinOS=HomosapiensGN=FN1PE=1SV=4	MULTI-MSMS	FNcont	832.378	3	832.043	2493.11	66760.7	-0.141	-0.00011732	0.20903	0.00017392	0.06803	5.6604e-05	832.378	53.55	0.51566	53.55	53.334	53.85	0					45	10	7	0	0	0	5.9484e-32	1	11209	255.83	255.83	1	94593000
TNTNVNCPIECFMPLDVQADR	21	Unmodified	_TNTNVNCPIECFMPLDVQADR_			0	0	0	00;GPMAWsp|P02751|FINC_HUMANFibronectinOS=HomosapiensGN=FN1PE=1SV=4	00;GPMAWsp|P02751|FINC_HUMANFibronectinOS=HomosapiensGN=FN1PE=1SV=4	00;GPMAWsp|P02751|FINC_HUMANFibronectinOS=HomosapiensGN=FN1PE=1SV=4	MULTI-MSMS	FNcont	1248.06	2	1247.56	2493.11	55224.7	-0.40479	-0.000505	-0.41289	-0.0005151	-0.81768	-0.0010201	1248.06	53.549	0.51566	53.549	53.334	53.85	0					34	10	6	0	0	0	3.9796e-32	1	11210	342.28	342.28	1	68108000
TNTNVNCPIECFMPLDVQADREDSRE	26	Oxidation (M)	_TNTNVNCPIECFM(ox)PLDVQADREDSRE_	TNTNVNCPIECFM(1)PLDVQADREDSRE	TNTNVNCPIECFM(204.65)PLDVQADREDSRE	0	1	2	00;GPMAWsp|P02751|FINC_HUMANFibronectinOS=HomosapiensGN=FN1PE=1SV=4	00;GPMAWsp|P02751|FINC_HUMANFibronectinOS=HomosapiensGN=FN1PE=1SV=4	00;GPMAWsp|P02751|FINC_HUMANFibronectinOS=HomosapiensGN=FN1PE=1SV=4	MULTI-MSMS	FNcont	1043.12	3	1042.79	3125.35	60222.6	-0.77315	-0.00080624	0.21268	0.00022178	-0.56047	-0.00058445	1043.13	42.469	0.9603	42.469	42.135	43.095	-7.1054e-15					70	19	6	0	0	0	8.6838e-11	1	8715	204.65	204.65	1	10257000
TNTNVNCPIECFMPLDVQADREDSRE	26	Oxidation (M)	_TNTNVNCPIECFM(ox)PLDVQADREDSRE_	TNTNVNCPIECFM(1)PLDVQADREDSRE	TNTNVNCPIECFM(231.29)PLDVQADREDSRE	0	1	2	00;GPMAWsp|P02751|FINC_HUMANFibronectinOS=HomosapiensGN=FN1PE=1SV=4	00;GPMAWsp|P02751|FINC_HUMANFibronectinOS=HomosapiensGN=FN1PE=1SV=4	00;GPMAWsp|P02751|FINC_HUMANFibronectinOS=HomosapiensGN=FN1PE=1SV=4	MULTI-MSMS	FNcont	1043.46	3	1042.79	3125.35	59859.2	-0.43659	-0.00045527	-0.38246	-0.00039882	-0.81905	-0.0008541	1043.12	48.882	1.5038	48.882	48.549	50.053	0					114	31	7	0	0	0	8.484e-16	2	10162	231.29	231.29	1	16222000
TNTNVNCPIECFMPLDVQADREDSRE	26	Unmodified	_TNTNVNCPIECFMPLDVQADREDSRE_			0	0	2	00;GPMAWsp|P02751|FINC_HUMANFibronectinOS=HomosapiensGN=FN1PE=1SV=4	00;GPMAWsp|P02751|FINC_HUMANFibronectinOS=HomosapiensGN=FN1PE=1SV=4	00;GPMAWsp|P02751|FINC_HUMANFibronectinOS=HomosapiensGN=FN1PE=1SV=4	MULTI-MSMS	FNcont	1038.13	3	1037.46	3109.35	59381.4	-0.4264	-0.00044237	-0.12008	-0.00012457	-0.54648	-0.00056695	1037.79	48.879	2.0737	48.879	48.406	50.479	7.1054e-15					218	43	10	0	0	0	9.1779e-24	3	10100	299.19	299.19	1	732880000
TNTNVNCPIECFMPLDVQADREDSRE	26	Unmodified	_TNTNVNCPIECFMPLDVQADREDSRE_			0	0	2	00;GPMAWsp|P02751|FINC_HUMANFibronectinOS=HomosapiensGN=FN1PE=1SV=4	00;GPMAWsp|P02751|FINC_HUMANFibronectinOS=HomosapiensGN=FN1PE=1SV=4	00;GPMAWsp|P02751|FINC_HUMANFibronectinOS=HomosapiensGN=FN1PE=1SV=4	MULTI-MSMS	FNcont	778.846	4	778.346	3109.35	69597.2	-0.17216	-0.000134	-0.22379	-0.00017419	-0.39596	-0.00030819	778.596	48.84	0.75365	48.84	48.5	49.254	7.1054e-15					60	15	6	0	0	0	6.5424e-10	2	10143	179.66	179.66	1	12537000
TPFVTHPGYDTGNGIQLPGTSGQQPSVGQQMIFEEHGFR	39	Oxidation (M)	_TPFVTHPGYDTGNGIQLPGTSGQQPSVGQQM(ox)IFEEHGFR_	TPFVTHPGYDTGNGIQLPGTSGQQPSVGQQM(1)IFEEHGFR	TPFVTHPGYDTGNGIQLPGTSGQQPSVGQQM(154.33)IFEEHGFR	0	1	0	00;GPMAWsp|P02751|FINC_HUMANFibronectinOS=HomosapiensGN=FN1PE=1SV=4	00;GPMAWsp|P02751|FINC_HUMANFibronectinOS=HomosapiensGN=FN1PE=1SV=4	00;GPMAWsp|P02751|FINC_HUMANFibronectinOS=HomosapiensGN=FN1PE=1SV=4	MULTI-MSMS	FNcont	1059.26	4	1058.5	4229.99	60188	-0.84651	-0.00089603	-0.38852	-0.00041125	-1.235	-0.0013073	1059	46.356	0.4192	46.356	46.168	46.588	-7.1054e-15					27	8	6	0	0	0	9.9494e-07	1	9598	154.33	154.33	1	32968000
TPFVTHPGYDTGNGIQLPGTSGQQPSVGQQMIFEEHGFR	39	Unmodified	_TPFVTHPGYDTGNGIQLPGTSGQQPSVGQQMIFEEHGFR_			0	0	0	00;GPMAWsp|P02751|FINC_HUMANFibronectinOS=HomosapiensGN=FN1PE=1SV=4	00;GPMAWsp|P02751|FINC_HUMANFibronectinOS=HomosapiensGN=FN1PE=1SV=4	00;GPMAWsp|P02751|FINC_HUMANFibronectinOS=HomosapiensGN=FN1PE=1SV=4	MULTI-MSMS	FNcont	1055.01	4	1054.51	4213.99	58941.6	-0.45888	-0.00048389	-0.4751	-0.000501	-0.93398	-0.00098488	1055.01	49.088	1.5532	49.088	48.549	50.102	0					210	32	12	0	0	0	4.8059e-16	1	10160	219.92	219.92	1	664780000
TPFVTHPGYDTGNGIQLPGTSGQQPSVGQQMIFEEHGFR	39	Unmodified	_TPFVTHPGYDTGNGIQLPGTSGQQPSVGQQMIFEEHGFR_			0	0	0	00;GPMAWsp|P02751|FINC_HUMANFibronectinOS=HomosapiensGN=FN1PE=1SV=4	00;GPMAWsp|P02751|FINC_HUMANFibronectinOS=HomosapiensGN=FN1PE=1SV=4	00;GPMAWsp|P02751|FINC_HUMANFibronectinOS=HomosapiensGN=FN1PE=1SV=4	MULTI-MSMS	FNcont	844.207	5	843.806	4213.99	65436.5	-0.34136	-0.00028804	0.30886	0.00026062	-0.032506	-2.7428e-05	844.207	49.068	0.8415	49.068	48.641	49.483	-7.1054e-15					95	17	7	0	0	0	1.6368e-05	1	10166	119.78	119.78	1	20806000
TPFVTHPGYDTGNGIQLPGTSGQQPSVGQQMIFEEHGFR	39	Unmodified	_TPFVTHPGYDTGNGIQLPGTSGQQPSVGQQMIFEEHGFR_			0	0	0	00;GPMAWsp|P02751|FINC_HUMANFibronectinOS=HomosapiensGN=FN1PE=1SV=4	00;GPMAWsp|P02751|FINC_HUMANFibronectinOS=HomosapiensGN=FN1PE=1SV=4	00;GPMAWsp|P02751|FINC_HUMANFibronectinOS=HomosapiensGN=FN1PE=1SV=4	MULTI-MSMS	FNcont	1406.67	3	1405.67	4213.99	51776.3	-0.52588	-0.00073922	0.054967	7.7265e-05	-0.47092	-0.00066195	1406.34	49.07	0.70467	49.07	48.729	49.433	0					72	14	7	0	0	0	0.00064298	1	10180	103.85	103.85	1	11805000
TPFVTHPGYDTGNGIQLPGTSGQQPSVGQQMIFEEHGFRR	40	Oxidation (M)	_TPFVTHPGYDTGNGIQLPGTSGQQPSVGQQM(ox)IFEEHGFRR_	TPFVTHPGYDTGNGIQLPGTSGQQPSVGQQM(1)IFEEHGFRR	TPFVTHPGYDTGNGIQLPGTSGQQPSVGQQM(76.66)IFEEHGFRR	0	1	1	00;GPMAWsp|P02751|FINC_HUMANFibronectinOS=HomosapiensGN=FN1PE=1SV=4	00;GPMAWsp|P02751|FINC_HUMANFibronectinOS=HomosapiensGN=FN1PE=1SV=4	00;GPMAWsp|P02751|FINC_HUMANFibronectinOS=HomosapiensGN=FN1PE=1SV=4	MULTI-MSMS	FNcont	1098.53	4	1097.53	4386.09	58311.9	-0.84107	-0.0009231	0.17861	0.00019603	-0.66246	-0.00072707	1098.03	42.672	0.52747	42.672	42.419	42.947	0					55	10	8	0	0	0	0.0083211	1	8780	76.658	71.409	1	6556200
TPFVTHPGYDTGNGIQLPGTSGQQPSVGQQMIFEEHGFRR	40	Unmodified	_TPFVTHPGYDTGNGIQLPGTSGQQPSVGQQMIFEEHGFRR_			0	0	1	00;GPMAWsp|P02751|FINC_HUMANFibronectinOS=HomosapiensGN=FN1PE=1SV=4	00;GPMAWsp|P02751|FINC_HUMANFibronectinOS=HomosapiensGN=FN1PE=1SV=4	00;GPMAWsp|P02751|FINC_HUMANFibronectinOS=HomosapiensGN=FN1PE=1SV=4	MULTI-MSMS	FNcont	875.426	5	875.026	4370.09	63875.1	-0.85703	-0.00074992	0.082113	7.1851e-05	-0.77492	-0.00067807	875.427	45.517	0.9802	45.517	45.092	46.072	0					169	20	11	0	0	0	2.1226e-16	2	9379	244.19	244.19	1	2973900000
TPFVTHPGYDTGNGIQLPGTSGQQPSVGQQMIFEEHGFRR	40	Unmodified	_TPFVTHPGYDTGNGIQLPGTSGQQPSVGQQMIFEEHGFRR_			0	0	1	00;GPMAWsp|P02751|FINC_HUMANFibronectinOS=HomosapiensGN=FN1PE=1SV=4	00;GPMAWsp|P02751|FINC_HUMANFibronectinOS=HomosapiensGN=FN1PE=1SV=4	00;GPMAWsp|P02751|FINC_HUMANFibronectinOS=HomosapiensGN=FN1PE=1SV=4	MULTI-MSMS	FNcont	1094.03	4	1093.53	4370.09	58357.9	-0.7045	-0.0007704	-0.16533	-0.00018079	-0.86983	-0.00095118	1094.28	45.518	0.90168	45.518	45.17	46.072	0					136	18	10	0	0	0	1.2351e-23	2	9381	261.25	261.25	1	313840000
TSRRQGSSVSQDSDSEGHSEDSER	24	Unmodified	_TSRRQGSSVSQDSDSEGHSEDSER_			0	0	2	CON__P20930	CON__P20930	CON__P20930	MULTI-SECPEP	FNcont	874.376	3	875.045	2622.11	64679.8	-0.39881	-0.00034898	-2.671	-0.0023372	-3.0698	-0.0026862	875.377	57.267	0.86145	57.267	56.769	57.631	0					25	17	2	0	0	0	0.051669	1	12015	0.87899	0.87899	1	2947000
TSYRIGDTWSK	11	Unmodified	_TSYRIGDTWSK_			0	0	1	00;GPMAWsp|P02751|FINC_HUMANFibronectinOS=HomosapiensGN=FN1PE=1SV=4	00;GPMAWsp|P02751|FINC_HUMANFibronectinOS=HomosapiensGN=FN1PE=1SV=4	00;GPMAWsp|P02751|FINC_HUMANFibronectinOS=HomosapiensGN=FN1PE=1SV=4	MULTI-MSMS	FNcont	438.888	3	438.554	1312.64	92043.5	-1.1533	-0.00050577	-0.12787	-5.6078e-05	-1.2811	-0.00056185	438.554	24.222	0.61244	24.222	23.933	24.546	0					66	30	4	0	0	0	0.010844	1	4642	80.312	80.312	1	30229000
TSYRIGDTWSK	11	Unmodified	_TSYRIGDTWSK_			0	0	1	00;GPMAWsp|P02751|FINC_HUMANFibronectinOS=HomosapiensGN=FN1PE=1SV=4	00;GPMAWsp|P02751|FINC_HUMANFibronectinOS=HomosapiensGN=FN1PE=1SV=4	00;GPMAWsp|P02751|FINC_HUMANFibronectinOS=HomosapiensGN=FN1PE=1SV=4	MULTI-MSMS	FNcont	657.327	2	657.328	1312.64	77033.7	-0.80001	-0.00052587	-0.010248	-6.7365e-06	-0.81026	-0.00053261	657.328	24.229	0.57171	24.229	23.974	24.546	0					65	27	3	0	0	0	6.7664e-09	1	4653	185.99	182.15	1	14762000
TSYRIGDTWSK	11	Unmodified	_TSYRIGDTWSK_			0	0	1	00;GPMAWsp|P02751|FINC_HUMANFibronectinOS=HomosapiensGN=FN1PE=1SV=4	00;GPMAWsp|P02751|FINC_HUMANFibronectinOS=HomosapiensGN=FN1PE=1SV=4	00;GPMAWsp|P02751|FINC_HUMANFibronectinOS=HomosapiensGN=FN1PE=1SV=4	MSMS	FNcont	438.554	3	438.554	1312.64	NaN	NaN	NaN	NaN	NaN	NaN	NaN	NaN	23.997	1	23.997	23.497	24.497	0								0	0	0	0.0045197	1	4649	103.2	103.2	1
TTPPTTATPIR	11	Unmodified	_TTPPTTATPIR_			0	0	0	00;GPMAWsp|P02751|FINC_HUMANFibronectinOS=HomosapiensGN=FN1PE=1SV=4	00;GPMAWsp|P02751|FINC_HUMANFibronectinOS=HomosapiensGN=FN1PE=1SV=4	00;GPMAWsp|P02751|FINC_HUMANFibronectinOS=HomosapiensGN=FN1PE=1SV=4	MSMS	FNcont	578.322	2	578.322	1154.63	NaN	NaN	NaN	NaN	NaN	NaN	NaN	NaN	16.439	1	16.439	15.939	16.939	0								0	0	0	0.031848	1	2970	52.278	50.895	1
TTPPTTATPIR	11	Unmodified	_TTPPTTATPIR_			0	0	0	00;GPMAWsp|P02751|FINC_HUMANFibronectinOS=HomosapiensGN=FN1PE=1SV=4	00;GPMAWsp|P02751|FINC_HUMANFibronectinOS=HomosapiensGN=FN1PE=1SV=4	00;GPMAWsp|P02751|FINC_HUMANFibronectinOS=HomosapiensGN=FN1PE=1SV=4	MSMS	FNcont	578.321	2	578.322	1154.63	NaN	NaN	NaN	NaN	NaN	NaN	NaN	NaN	17.996	1	17.996	17.496	18.496	0								0	0	0	0.0086933	1	3315	82.287	67.618	1
TYETTLEK	8	Unmodified	_TYETTLEK_			0	0	0	CON__P02768-1	CON__P02768-1	CON__P02768-1	MSMS	FNcont	492.747	2	492.748	983.481	NaN	NaN	NaN	NaN	NaN	NaN	NaN	NaN	16.102	1	16.102	15.602	16.602	0								0	0	0	0.0085073	1	2895	94.114	94.114	1
TYHVGEQWQK	10	Unmodified	_TYHVGEQWQK_			0	0	0	00;GPMAWsp|P02751|FINC_HUMANFibronectinOS=HomosapiensGN=FN1PE=1SV=4	00;GPMAWsp|P02751|FINC_HUMANFibronectinOS=HomosapiensGN=FN1PE=1SV=4	00;GPMAWsp|P02751|FINC_HUMANFibronectinOS=HomosapiensGN=FN1PE=1SV=4	MULTI-MSMS	FNcont	426.173	3	425.875	1274.6	93952.9	-1.1144	-0.00047458	-0.01975	-8.4111e-06	-1.1341	-0.00048299	425.876	18.219	1.092	18.219	17.957	19.049	0					136	37	5	0	0	0	1.6783e-09	3	3330	204.64	204.64	1	1917600000
TYHVGEQWQK	10	Unmodified	_TYHVGEQWQK_			0	0	0	00;GPMAWsp|P02751|FINC_HUMANFibronectinOS=HomosapiensGN=FN1PE=1SV=4	00;GPMAWsp|P02751|FINC_HUMANFibronectinOS=HomosapiensGN=FN1PE=1SV=4	00;GPMAWsp|P02751|FINC_HUMANFibronectinOS=HomosapiensGN=FN1PE=1SV=4	MULTI-MSMS	FNcont	638.309	2	638.309	1274.6	74949.3	-0.84286	-0.00053801	-0.042852	-2.7353e-05	-0.88571	-0.00056536	638.31	18.235	1.1235	18.235	17.926	19.049	3.5527e-15					139	38	6	0	0	0	6.7591e-13	1	3321	257.83	257.83	1	2508200000
TYHVGEQWQK	10	Unmodified	_TYHVGEQWQK_			0	0	0	00;GPMAWsp|P02751|FINC_HUMANFibronectinOS=HomosapiensGN=FN1PE=1SV=4	00;GPMAWsp|P02751|FINC_HUMANFibronectinOS=HomosapiensGN=FN1PE=1SV=4	00;GPMAWsp|P02751|FINC_HUMANFibronectinOS=HomosapiensGN=FN1PE=1SV=4	MSMS	FNcont	425.875	3	425.875	1274.6	NaN	NaN	NaN	NaN	NaN	NaN	NaN	NaN	19.2	1	19.2	18.7	19.7	0								0	0	0	1.4998e-05	1	3583	135.63	135.44	1
TYHVGEQWQK	10	Unmodified	_TYHVGEQWQK_			0	0	0	00;GPMAWsp|P02751|FINC_HUMANFibronectinOS=HomosapiensGN=FN1PE=1SV=4	00;GPMAWsp|P02751|FINC_HUMANFibronectinOS=HomosapiensGN=FN1PE=1SV=4	00;GPMAWsp|P02751|FINC_HUMANFibronectinOS=HomosapiensGN=FN1PE=1SV=4	MSMS	FNcont	638.309	2	638.309	1274.6	NaN	NaN	NaN	NaN	NaN	NaN	NaN	NaN	19.324	1	19.324	18.824	19.824	0								0	0	0	4.2361e-06	1	3610	201.18	199.92	1
TYHVGEQWQK	10	Unmodified	_TYHVGEQWQK_			0	0	0	00;GPMAWsp|P02751|FINC_HUMANFibronectinOS=HomosapiensGN=FN1PE=1SV=4	00;GPMAWsp|P02751|FINC_HUMANFibronectinOS=HomosapiensGN=FN1PE=1SV=4	00;GPMAWsp|P02751|FINC_HUMANFibronectinOS=HomosapiensGN=FN1PE=1SV=4	MSMS	FNcont	638.222	2	638.309	1274.6	NaN	NaN	NaN	NaN	NaN	NaN	NaN	NaN	19.391	1	19.391	18.891	19.891	0								0	0	0	1.3081e-05	1	3625	163.16	162.16	1
TYHVGEQWQK	10	Unmodified	_TYHVGEQWQK_			0	0	0	00;GPMAWsp|P02751|FINC_HUMANFibronectinOS=HomosapiensGN=FN1PE=1SV=4	00;GPMAWsp|P02751|FINC_HUMANFibronectinOS=HomosapiensGN=FN1PE=1SV=4	00;GPMAWsp|P02751|FINC_HUMANFibronectinOS=HomosapiensGN=FN1PE=1SV=4	MSMS	FNcont	425.875	3	425.875	1274.6	NaN	NaN	NaN	NaN	NaN	NaN	NaN	NaN	20.302	1	20.302	19.802	20.802	0								0	0	0	1.6183e-05	1	3828	132.13	130.5	1
TYLGNALVCTCYGGSR	16	Unmodified	_TYLGNALVCTCYGGSR_			0	0	0	00;GPMAWsp|P02751|FINC_HUMANFibronectinOS=HomosapiensGN=FN1PE=1SV=4	00;GPMAWsp|P02751|FINC_HUMANFibronectinOS=HomosapiensGN=FN1PE=1SV=4	00;GPMAWsp|P02751|FINC_HUMANFibronectinOS=HomosapiensGN=FN1PE=1SV=4	MULTI-MSMS	FNcont	896.907	2	896.411	1790.81	62569.1	-1.1479	-0.001029	-0.29562	-0.00026499	-1.4435	-0.001294	896.412	38.329	3.773	38.329	37.8	41.573	0					412	88	8	0	0	0	1.1689e-22	3	7972	287.57	287.57	1	14033000000
TYLGNALVCTCYGGSR	16	Unmodified	_TYLGNALVCTCYGGSR_			0	0	0	00;GPMAWsp|P02751|FINC_HUMANFibronectinOS=HomosapiensGN=FN1PE=1SV=4	00;GPMAWsp|P02751|FINC_HUMANFibronectinOS=HomosapiensGN=FN1PE=1SV=4	00;GPMAWsp|P02751|FINC_HUMANFibronectinOS=HomosapiensGN=FN1PE=1SV=4	MULTI-MSMS	FNcont	597.943	3	597.943	1790.81	77285.5	-0.95466	-0.00057083	-0.44506	-0.00026612	-1.3997	-0.00083695	597.943	38.324	2.7111	38.324	37.971	40.682	0					253	64	6	0	0	0	1.6279e-16	3	7786	202.01	202.01	1	1459400000
TYLGNALVCTCYGGSR	16	Unmodified	_TYLGNALVCTCYGGSR_			0	0	0	00;GPMAWsp|P02751|FINC_HUMANFibronectinOS=HomosapiensGN=FN1PE=1SV=4	00;GPMAWsp|P02751|FINC_HUMANFibronectinOS=HomosapiensGN=FN1PE=1SV=4	00;GPMAWsp|P02751|FINC_HUMANFibronectinOS=HomosapiensGN=FN1PE=1SV=4	MULTI-MSMS	FNcont	896.912	2	896.411	1790.81	64551.7	-0.93401	-0.00083726	0.18863	0.00016909	-0.74538	-0.00066817	896.412	42.105	1.7257	42.105	41.93	43.656	0					80	40	3	0	0	0	1.2729e-09	2	8665	178.15	178.15	1	8127000
TYLGNALVCTCYGGSR	16	Unmodified	_TYLGNALVCTCYGGSR_			0	0	0	00;GPMAWsp|P02751|FINC_HUMANFibronectinOS=HomosapiensGN=FN1PE=1SV=4	00;GPMAWsp|P02751|FINC_HUMANFibronectinOS=HomosapiensGN=FN1PE=1SV=4	00;GPMAWsp|P02751|FINC_HUMANFibronectinOS=HomosapiensGN=FN1PE=1SV=4	MULTI-MSMS	FNcont	896.41	2	896.411	1790.81	64405	-0.70003	-0.00062751	0.041387	3.71e-05	-0.65864	-0.00059041	896.913	44.017	1.1068	44.017	43.848	44.955	-7.1054e-15					70	25	4	0	0	0	5.9908e-10	2	9139	194.24	194.24	1	14338000
TYLGNALVCTCYGGSR	16	Unmodified	_TYLGNALVCTCYGGSR_			0	0	0	00;GPMAWsp|P02751|FINC_HUMANFibronectinOS=HomosapiensGN=FN1PE=1SV=4	00;GPMAWsp|P02751|FINC_HUMANFibronectinOS=HomosapiensGN=FN1PE=1SV=4	00;GPMAWsp|P02751|FINC_HUMANFibronectinOS=HomosapiensGN=FN1PE=1SV=4	MULTI-MSMS	FNcont	896.411	2	896.411	1790.81	65717.3	-0.86257	-0.00077321	-0.26403	-0.00023668	-1.1266	-0.0010099	896.412	45.45	0.99808	45.45	45.17	46.168	0					42	20	3	0	0	0	2.3757e-05	2	9386	128.67	128.67	1	5100300
TYLGNALVCTCYGGSR	16	Unmodified	_TYLGNALVCTCYGGSR_			0	0	0	00;GPMAWsp|P02751|FINC_HUMANFibronectinOS=HomosapiensGN=FN1PE=1SV=4	00;GPMAWsp|P02751|FINC_HUMANFibronectinOS=HomosapiensGN=FN1PE=1SV=4	00;GPMAWsp|P02751|FINC_HUMANFibronectinOS=HomosapiensGN=FN1PE=1SV=4	MULTI-MSMS	FNcont	896.413	2	896.411	1790.81	65450.1	-0.62794	-0.0005629	1.0115	0.00090676	0.3836	0.00034386	896.914	48.535	2.5246	48.535	48.202	50.726	0					101	54	3	0	0	0	8.1433e-06	2	10438	147.71	147.71	1	5353200
TYLGNALVCTCYGGSR	16	Unmodified	_TYLGNALVCTCYGGSR_			0	0	0	00;GPMAWsp|P02751|FINC_HUMANFibronectinOS=HomosapiensGN=FN1PE=1SV=4	00;GPMAWsp|P02751|FINC_HUMANFibronectinOS=HomosapiensGN=FN1PE=1SV=4	00;GPMAWsp|P02751|FINC_HUMANFibronectinOS=HomosapiensGN=FN1PE=1SV=4	MULTI-MSMS	FNcont	896.412	2	896.411	1790.81	65450.1	-0.63213	-0.00056665	0.13865	0.00012429	-0.49348	-0.00044236	896.412	51.041	2.4286	51.041	50.102	52.531	0					73	50	3	0	0	0	1.7213e-09	2	10678	167.44	167.44	1	4567800
TYLGNALVCTCYGGSR	16	Unmodified	_TYLGNALVCTCYGGSR_			0	0	0	00;GPMAWsp|P02751|FINC_HUMANFibronectinOS=HomosapiensGN=FN1PE=1SV=4	00;GPMAWsp|P02751|FINC_HUMANFibronectinOS=HomosapiensGN=FN1PE=1SV=4	00;GPMAWsp|P02751|FINC_HUMANFibronectinOS=HomosapiensGN=FN1PE=1SV=4	MULTI-MSMS	FNcont	896.411	2	896.411	1790.81	65762.8	-0.54645	-0.00048984	0.20057	0.00017979	-0.34588	-0.00031005	896.412	52.741	1.7018	52.741	51.583	53.285	0					66	35	4	0	0	0	3.1128e-05	1	10915	119.69	119.69	1	4294500
TYLGNALVCTCYGGSR	16	Unmodified	_TYLGNALVCTCYGGSR_			0	0	0	00;GPMAWsp|P02751|FINC_HUMANFibronectinOS=HomosapiensGN=FN1PE=1SV=4	00;GPMAWsp|P02751|FINC_HUMANFibronectinOS=HomosapiensGN=FN1PE=1SV=4	00;GPMAWsp|P02751|FINC_HUMANFibronectinOS=HomosapiensGN=FN1PE=1SV=4	MULTI-MSMS	FNcont	896.914	2	896.411	1790.81	66891.3	-0.46602	-0.00041775	0.53318	0.00047795	0.067157	6.02e-05	896.412	55.12	1.7	55.12	54.787	56.487	7.1054e-15					80	34	3	0	0	0	2.1467e-06	1	11647	155.02	155.02	1	6005500
TYLGNALVCTCYGGSR	16	Unmodified	_TYLGNALVCTCYGGSR_			0	0	0	00;GPMAWsp|P02751|FINC_HUMANFibronectinOS=HomosapiensGN=FN1PE=1SV=4	00;GPMAWsp|P02751|FINC_HUMANFibronectinOS=HomosapiensGN=FN1PE=1SV=4	00;GPMAWsp|P02751|FINC_HUMANFibronectinOS=HomosapiensGN=FN1PE=1SV=4	MULTI-MSMS	FNcont	896.411	2	896.411	1790.81	65221.2	-0.38898	-0.00034869	-1.8139	-0.001626	-2.2029	-0.0019747	896.412	57.151	1.292	57.151	56.339	57.631	-7.1054e-15					59	26	5	0	0	0	0.017412	1	12021	72.891	72.891	1	8128000
TYLGNALVCTCYGGSR	16	Unmodified	_TYLGNALVCTCYGGSR_			0	0	0	00;GPMAWsp|P02751|FINC_HUMANFibronectinOS=HomosapiensGN=FN1PE=1SV=4	00;GPMAWsp|P02751|FINC_HUMANFibronectinOS=HomosapiensGN=FN1PE=1SV=4	00;GPMAWsp|P02751|FINC_HUMANFibronectinOS=HomosapiensGN=FN1PE=1SV=4	MULTI-MSMS	FNcont	896.412	2	896.411	1790.81	65832.2	0.18735	0.00016794	0.2027	0.0001817	0.39005	0.00034964	896.913	67.734	12.154	67.734	57.848	70.002	0					577	432	2	0	0	0	2.291e-05	12	13496	129.71	129.71	1	33237000
TYLGNALVCTCYGGSR	16	Unmodified	_TYLGNALVCTCYGGSR_			0	0	0	00;GPMAWsp|P02751|FINC_HUMANFibronectinOS=HomosapiensGN=FN1PE=1SV=4	00;GPMAWsp|P02751|FINC_HUMANFibronectinOS=HomosapiensGN=FN1PE=1SV=4	00;GPMAWsp|P02751|FINC_HUMANFibronectinOS=HomosapiensGN=FN1PE=1SV=4	MSMS	FNcont	896.411	2	896.411	1790.81	NaN	NaN	NaN	NaN	NaN	NaN	NaN	NaN	46.819	1	46.819	46.319	47.319	0								0	0	0	0.018896	1	9709	69.864	69.864	1
VATVSLPR	8	Unmodified	_VATVSLPR_			0	0	0	CON__P00761	CON__P00761	CON__P00761	MULTI-MSMS	FNcont	421.758	2	421.758	841.502	94803.2	-1.2747	-0.00053762	0.095867	4.0433e-05	-1.1788	-0.00049718	421.758	23.541	0.86769	23.541	23.221	24.089	-3.5527e-15					80	43	3	0	0	0	8.3706e-08	1	4518	177.71	131.04	1	130450000
VDVIPVNLPGEHGQR	15	Unmodified	_VDVIPVNLPGEHGQR_			0	0	0	00;GPMAWsp|P02751|FINC_HUMANFibronectinOS=HomosapiensGN=FN1PE=1SV=4	00;GPMAWsp|P02751|FINC_HUMANFibronectinOS=HomosapiensGN=FN1PE=1SV=4	00;GPMAWsp|P02751|FINC_HUMANFibronectinOS=HomosapiensGN=FN1PE=1SV=4	MULTI-MSMS	FNcont	543.961	3	543.962	1628.86	81961.5	-1.0532	-0.00057292	0.092061	5.0078e-05	-0.96117	-0.00052284	543.962	35.039	0.93565	35.039	34.872	35.808	0					145	37	5	0	0	0	1.6565e-05	1	7074	125.73	125.73	1	692990000
VDVIPVNLPGEHGQR	15	Unmodified	_VDVIPVNLPGEHGQR_			0	0	0	00;GPMAWsp|P02751|FINC_HUMANFibronectinOS=HomosapiensGN=FN1PE=1SV=4	00;GPMAWsp|P02751|FINC_HUMANFibronectinOS=HomosapiensGN=FN1PE=1SV=4	00;GPMAWsp|P02751|FINC_HUMANFibronectinOS=HomosapiensGN=FN1PE=1SV=4	MULTI-MSMS	FNcont	815.439	2	815.439	1628.86	70305.3	-0.68277	-0.00055676	0.099859	8.1429e-05	-0.58291	-0.00047533	815.439	35.048	0.85714	35.048	34.901	35.758	0					103	35	4	0	0	0	1.2355e-05	1	7077	177.83	177.83	1	207340000
VDVIPVNLPGEHGQRLPISR	20	Unmodified	_VDVIPVNLPGEHGQRLPISR_			0	0	1	00;GPMAWsp|P02751|FINC_HUMANFibronectinOS=HomosapiensGN=FN1PE=1SV=4	00;GPMAWsp|P02751|FINC_HUMANFibronectinOS=HomosapiensGN=FN1PE=1SV=4	00;GPMAWsp|P02751|FINC_HUMANFibronectinOS=HomosapiensGN=FN1PE=1SV=4	MULTI-MSMS	FNcont	550.062	4	549.812	2195.22	81274.3	-0.8538	-0.00046943	0.53624	0.00029483	-0.31757	-0.0001746	550.063	39.733	0.5905	39.733	39.562	40.153	0					58	12	7	0	0	0	4.0497e-06	1	8132	150.7	150.7	1	66226000
VEYELSEEGDEPQYLDLPSTATSVNIPDLLPGR	33	Unmodified	_VEYELSEEGDEPQYLDLPSTATSVNIPDLLPGR_			0	0	0	00;GPMAWsp|P02751|FINC_HUMANFibronectinOS=HomosapiensGN=FN1PE=1SV=4	00;GPMAWsp|P02751|FINC_HUMANFibronectinOS=HomosapiensGN=FN1PE=1SV=4	00;GPMAWsp|P02751|FINC_HUMANFibronectinOS=HomosapiensGN=FN1PE=1SV=4	MULTI-MSMS	FNcont	1216.93	3	1216.26	3645.76	56707.7	-0.27729	-0.00033726	-0.43448	-0.00052844	-0.71177	-0.0008657	1216.93	57.204	0.48449	57.204	56.953	57.438	0					25	9	5	0	0	0	1.1261e-05	1	12027	126.64	126.64	1	6239300
VEYELSEEGDEPQYLDLPSTATSVNIPDLLPGRK	34	Unmodified	_VEYELSEEGDEPQYLDLPSTATSVNIPDLLPGRK_			0	0	1	00;GPMAWsp|P02751|FINC_HUMANFibronectinOS=HomosapiensGN=FN1PE=1SV=4	00;GPMAWsp|P02751|FINC_HUMANFibronectinOS=HomosapiensGN=FN1PE=1SV=4	00;GPMAWsp|P02751|FINC_HUMANFibronectinOS=HomosapiensGN=FN1PE=1SV=4	MULTI-MSMS	FNcont	1259.63	3	1258.96	3773.85	54960.1	-0.36871	-0.0004642	0.46863	0.00058999	0.099916	0.00012579	1259.29	55.131	0.47988	55.131	54.935	55.415	0					53	9	8	0	0	0	1.3143e-24	1	11566	304.95	304.95	1	170800000
VEYELSEEGDEPQYLDLPSTATSVNIPDLLPGRK	34	Unmodified	_VEYELSEEGDEPQYLDLPSTATSVNIPDLLPGRK_			0	0	1	00;GPMAWsp|P02751|FINC_HUMANFibronectinOS=HomosapiensGN=FN1PE=1SV=4	00;GPMAWsp|P02751|FINC_HUMANFibronectinOS=HomosapiensGN=FN1PE=1SV=4	00;GPMAWsp|P02751|FINC_HUMANFibronectinOS=HomosapiensGN=FN1PE=1SV=4	MULTI-MSMS	FNcont	944.973	4	944.47	3773.85	62702.2	-0.13778	-0.00013013	0.40941	0.00038667	0.27163	0.00025655	944.972	55.128	0.619	55.128	54.935	55.554	-7.1054e-15					46	12	7	0	0	0	4.2658e-16	1	11567	230.45	230.45	1	59130000
VFAVSHGR	8	Unmodified	_VFAVSHGR_			0	0	0	00;GPMAWsp|P02751|FINC_HUMANFibronectinOS=HomosapiensGN=FN1PE=1SV=4	00;GPMAWsp|P02751|FINC_HUMANFibronectinOS=HomosapiensGN=FN1PE=1SV=4	00;GPMAWsp|P02751|FINC_HUMANFibronectinOS=HomosapiensGN=FN1PE=1SV=4	MULTI-MSMS	FNcont	436.74	2	436.74	871.466	89907.5	-1.2591	-0.00054991	-0.25784	-0.00011261	-1.517	-0.00066252	436.741	10.53	1.7177	10.53	9.4229	11.141	0					408	113	5	0	0	0	1.0804e-07	2	1680	168.74	168.74	1	1961800000
VFAVSHGR	8	Unmodified	_VFAVSHGR_			0	0	0	00;GPMAWsp|P02751|FINC_HUMANFibronectinOS=HomosapiensGN=FN1PE=1SV=4	00;GPMAWsp|P02751|FINC_HUMANFibronectinOS=HomosapiensGN=FN1PE=1SV=4	00;GPMAWsp|P02751|FINC_HUMANFibronectinOS=HomosapiensGN=FN1PE=1SV=4	MSMS	FNcont	436.74	2	436.74	871.466	NaN	NaN	NaN	NaN	NaN	NaN	NaN	NaN	11.645	1	11.645	11.145	12.145	0								0	0	0	0.023818	1	1922	64.567	61.323	1
VFDEFKPLVEEPQNLIK	17	Unmodified	_VFDEFKPLVEEPQNLIK_			0	0	1	CON__P02768-1	CON__P02768-1	CON__P02768-1	MULTI-MSMS	FNcont	682.704	3	682.37	2044.09	74351.3	-0.12484	-8.5189e-05	-0.026097	-1.7808e-05	-0.15094	-0.000103	682.37	51.891	0.66939	51.891	51.583	52.253	0					35	13	4	0	0	0	1.9031e-05	1	10817	123.14	123.14	1	4737400
VGDTYER	7	Unmodified	_VGDTYER_			0	0	0	00;GPMAWsp|P02751|FINC_HUMANFibronectinOS=HomosapiensGN=FN1PE=1SV=4	00;GPMAWsp|P02751|FINC_HUMANFibronectinOS=HomosapiensGN=FN1PE=1SV=4	00;GPMAWsp|P02751|FINC_HUMANFibronectinOS=HomosapiensGN=FN1PE=1SV=4	MULTI-MSMS	FNcont	420.198	2	420.198	838.382	96406.9	-1.3843	-0.00058168	-0.12892	-5.4172e-05	-1.5132	-0.00063585	420.198	8.9388	0.60096	8.9388	8.8649	9.4658	0					29	22	3	0	0	0	1.8939e-07	1	1354	162.07	162.07	1	33113000
VGDTYERPK	9	Unmodified	_VGDTYERPK_			0	0	1	00;GPMAWsp|P02751|FINC_HUMANFibronectinOS=HomosapiensGN=FN1PE=1SV=4	00;GPMAWsp|P02751|FINC_HUMANFibronectinOS=HomosapiensGN=FN1PE=1SV=4	00;GPMAWsp|P02751|FINC_HUMANFibronectinOS=HomosapiensGN=FN1PE=1SV=4	MULTI-MSMS	FNcont	355.517	3	355.517	1063.53	101082	-1.743	-0.00061967	-0.11547	-4.1052e-05	-1.8585	-0.00066072	355.518	8.7953	1.3546	8.7953	8.6619	10.016	0					325	88	4	0	0	0	0.00012404	2	1531	100.98	100.19	1	9076800000
VGDTYERPK	9	Unmodified	_VGDTYERPK_			0	0	1	00;GPMAWsp|P02751|FINC_HUMANFibronectinOS=HomosapiensGN=FN1PE=1SV=4	00;GPMAWsp|P02751|FINC_HUMANFibronectinOS=HomosapiensGN=FN1PE=1SV=4	00;GPMAWsp|P02751|FINC_HUMANFibronectinOS=HomosapiensGN=FN1PE=1SV=4	MULTI-MSMS	FNcont	532.771	2	532.772	1063.53	82224.8	-1.3728	-0.00073137	-0.2691	-0.00014337	-1.6419	-0.00087474	532.772	8.7953	1.3864	8.7953	8.6922	10.079	0					337	92	4	0	0	0	3.269e-08	2	1532	189	185.54	1	8575900000
VGDTYERPK	9	Unmodified	_VGDTYERPK_			0	0	1	00;GPMAWsp|P02751|FINC_HUMANFibronectinOS=HomosapiensGN=FN1PE=1SV=4	00;GPMAWsp|P02751|FINC_HUMANFibronectinOS=HomosapiensGN=FN1PE=1SV=4	00;GPMAWsp|P02751|FINC_HUMANFibronectinOS=HomosapiensGN=FN1PE=1SV=4	MULTI-MSMS	FNcont	532.771	2	532.772	1063.53	83792.1	-1.2068	-0.00064294	-0.078297	-4.1714e-05	-1.2851	-0.00068466	532.772	10.912	0.29408	10.912	10.846	11.141	0					13	7	2	0	0	0	1.2832e-08	1	1765	200.88	200.88	1	8155900
VGDTYERPK	9	Unmodified	_VGDTYERPK_			0	0	1	00;GPMAWsp|P02751|FINC_HUMANFibronectinOS=HomosapiensGN=FN1PE=1SV=4	00;GPMAWsp|P02751|FINC_HUMANFibronectinOS=HomosapiensGN=FN1PE=1SV=4	00;GPMAWsp|P02751|FINC_HUMANFibronectinOS=HomosapiensGN=FN1PE=1SV=4	MULTI-MSMS	FNcont	355.517	3	355.517	1063.53	101082	-1.623	-0.00057701	0.21475	7.6347e-05	-1.4083	-0.00050066	355.517	10.384	1.2746	10.384	9.866	11.141	0					167	63	4	0	0	0	0.00010769	1	1766	102.07	102.07	1	309770000
VGDTYERPK	9	Unmodified	_VGDTYERPK_			0	0	1	00;GPMAWsp|P02751|FINC_HUMANFibronectinOS=HomosapiensGN=FN1PE=1SV=4	00;GPMAWsp|P02751|FINC_HUMANFibronectinOS=HomosapiensGN=FN1PE=1SV=4	00;GPMAWsp|P02751|FINC_HUMANFibronectinOS=HomosapiensGN=FN1PE=1SV=4	MULTI-MSMS	FNcont	532.772	2	532.772	1063.53	84854.5	-1.1996	-0.00063913	0.47033	0.00025058	-0.72931	-0.00038856	532.772	11.931	0.55883	11.931	11.454	12.013	0					18	14	2	0	0	0	5.5036e-05	1	2001	144.12	144.12	1	3106500
VGDTYERPK	9	Unmodified	_VGDTYERPK_			0	0	1	00;GPMAWsp|P02751|FINC_HUMANFibronectinOS=HomosapiensGN=FN1PE=1SV=4	00;GPMAWsp|P02751|FINC_HUMANFibronectinOS=HomosapiensGN=FN1PE=1SV=4	00;GPMAWsp|P02751|FINC_HUMANFibronectinOS=HomosapiensGN=FN1PE=1SV=4	MULTI-SECPEP	FNcont	532.708	2	532.772	1063.53	83418.8	-1.2515	-0.00066676	0.035881	1.9117e-05	-1.2156	-0.00064764	532.772	10.397	0.82998	10.397	10.016	10.846	0					115	40	4	0	0	0	8.9492e-08	1	1584	175.12	175.12	1	217950000
VGDTYERPK	9	Unmodified	_VGDTYERPK_			0	0	1	00;GPMAWsp|P02751|FINC_HUMANFibronectinOS=HomosapiensGN=FN1PE=1SV=4	00;GPMAWsp|P02751|FINC_HUMANFibronectinOS=HomosapiensGN=FN1PE=1SV=4	00;GPMAWsp|P02751|FINC_HUMANFibronectinOS=HomosapiensGN=FN1PE=1SV=4	MULTI-SECPEP	FNcont	1065.04	1	1064.54	1063.53	59972.5	-1.2771	-0.0013595	-0.065828	-7.0076e-05	-1.3429	-0.0014296	1064.54	8.7953	1.0893	8.7953	8.7325	9.8218	0					112	67	3	0	0	0	0.048945	1	1326	36.395	36.395	1	1396800000
VGDTYERPKDSMIWDCTCIGAGR	23	Oxidation (M)	_VGDTYERPKDSM(ox)IWDCTCIGAGR_	VGDTYERPKDSM(1)IWDCTCIGAGR	VGDTYERPKDSM(154.42)IWDCTCIGAGR	0	1	2	00;GPMAWsp|P02751|FINC_HUMANFibronectinOS=HomosapiensGN=FN1PE=1SV=4	00;GPMAWsp|P02751|FINC_HUMANFibronectinOS=HomosapiensGN=FN1PE=1SV=4	00;GPMAWsp|P02751|FINC_HUMANFibronectinOS=HomosapiensGN=FN1PE=1SV=4	MULTI-MSMS	FNcont	676.805	4	676.554	2702.19	73888.7	-0.2149	-0.00014539	-0.48557	-0.00032851	-0.70046	-0.0004739	676.805	32.134	0.73808	32.134	31.984	32.722	0					59	15	7	0	0	0	1.7107e-06	1	6457	154.42	154.42	1	43107000
VGDTYERPKDSMIWDCTCIGAGR	23	Oxidation (M)	_VGDTYERPKDSM(ox)IWDCTCIGAGR_	VGDTYERPKDSM(1)IWDCTCIGAGR	VGDTYERPKDSM(156.36)IWDCTCIGAGR	0	1	2	00;GPMAWsp|P02751|FINC_HUMANFibronectinOS=HomosapiensGN=FN1PE=1SV=4	00;GPMAWsp|P02751|FINC_HUMANFibronectinOS=HomosapiensGN=FN1PE=1SV=4	00;GPMAWsp|P02751|FINC_HUMANFibronectinOS=HomosapiensGN=FN1PE=1SV=4	MULTI-MSMS	FNcont	902.071	3	901.737	2702.19	66123.9	-0.65802	-0.00059336	0.2548	0.00022976	-0.40323	-0.0003636	902.406	32.167	0.50472	32.167	32.033	32.538	0					32	10	6	0	0	0	6.6613e-07	1	6459	156.36	156.36	1	10818000
VGDTYERPKDSMIWDCTCIGAGR	23	Unmodified	_VGDTYERPKDSMIWDCTCIGAGR_			0	0	2	00;GPMAWsp|P02751|FINC_HUMANFibronectinOS=HomosapiensGN=FN1PE=1SV=4	00;GPMAWsp|P02751|FINC_HUMANFibronectinOS=HomosapiensGN=FN1PE=1SV=4	00;GPMAWsp|P02751|FINC_HUMANFibronectinOS=HomosapiensGN=FN1PE=1SV=4	MULTI-MSMS	FNcont	672.806	4	672.556	2686.19	74169.3	-0.80112	-0.0005388	-0.20032	-0.00013472	-1.0014	-0.00067352	672.807	36.041	1.008	36.041	35.855	36.863	0					260	53	6	0	0	0	1.1619e-10	3	7292	203.75	203.75	1	1144500000
VGDTYERPKDSMIWDCTCIGAGR	23	Unmodified	_VGDTYERPKDSMIWDCTCIGAGR_			0	0	2	00;GPMAWsp|P02751|FINC_HUMANFibronectinOS=HomosapiensGN=FN1PE=1SV=4	00;GPMAWsp|P02751|FINC_HUMANFibronectinOS=HomosapiensGN=FN1PE=1SV=4	00;GPMAWsp|P02751|FINC_HUMANFibronectinOS=HomosapiensGN=FN1PE=1SV=4	MULTI-MSMS	FNcont	1345.11	2	1344.1	2686.19	66324.4	-1.1686	-0.0015707	-0.11706	-0.00015734	-1.2857	-0.0017281	1344.61	36.072	0.15669	36.072	35.939	36.096	0					16	10	2	0	0	0	1.2702e-09	1	7323	214.53	214.53	1	28522000
VGDTYERPKDSMIWDCTCIGAGR	23	Unmodified	_VGDTYERPKDSMIWDCTCIGAGR_			0	0	2	00;GPMAWsp|P02751|FINC_HUMANFibronectinOS=HomosapiensGN=FN1PE=1SV=4	00;GPMAWsp|P02751|FINC_HUMANFibronectinOS=HomosapiensGN=FN1PE=1SV=4	00;GPMAWsp|P02751|FINC_HUMANFibronectinOS=HomosapiensGN=FN1PE=1SV=4	MSMS	FNcont	1344.11	2	1344.1	2686.19	NaN	NaN	NaN	NaN	NaN	NaN	NaN	NaN	35.973	1	35.973	35.473	36.473	0								0	0	0	9.6763e-17	1	7298	292.8	292.8	1
VLDELTLTK	9	Unmodified	_VLDELTLTK_			0	0	0	CON__P13645	CON__P13645	CON__P13645	MSMS	FNcont	516.302	2	516.303	1030.59	NaN	NaN	NaN	NaN	NaN	NaN	NaN	NaN	34.736	1	34.736	34.236	35.236	0								0	0	0	0.050972	1	7024	31.379	23.811	1
VPGTSTSATLTGLTR	15	Unmodified	_VPGTSTSATLTGLTR_			0	0	0	00;GPMAWsp|P02751|FINC_HUMANFibronectinOS=HomosapiensGN=FN1PE=1SV=4	00;GPMAWsp|P02751|FINC_HUMANFibronectinOS=HomosapiensGN=FN1PE=1SV=4	00;GPMAWsp|P02751|FINC_HUMANFibronectinOS=HomosapiensGN=FN1PE=1SV=4	MULTI-MSMS	FNcont	731.398	2	731.399	1460.78	71546.5	-0.46835	-0.00034255	-0.1413	-0.00010335	-0.60964	-0.00044589	731.399	31.463	2.3615	31.463	30.457	32.819	0					222	64	7	0	0	0	2.9569e-10	2	6448	248.59	248.59	1	3648100000
VPGTSTSATLTGLTR	15	Unmodified	_VPGTSTSATLTGLTR_			0	0	0	00;GPMAWsp|P02751|FINC_HUMANFibronectinOS=HomosapiensGN=FN1PE=1SV=4	00;GPMAWsp|P02751|FINC_HUMANFibronectinOS=HomosapiensGN=FN1PE=1SV=4	00;GPMAWsp|P02751|FINC_HUMANFibronectinOS=HomosapiensGN=FN1PE=1SV=4	MULTI-MSMS	FNcont	487.935	3	487.935	1460.78	87634	-0.80459	-0.00039259	-0.2844	-0.00013877	-1.089	-0.00053136	487.935	31.399	0.66282	31.399	31.03	31.693	3.5527e-15					43	21	4	0	0	0	2.2321e-05	1	6236	114.64	114.64	1	63371000
VPGTSTSATLTGLTR	15	Unmodified	_VPGTSTSATLTGLTR_			0	0	0	00;GPMAWsp|P02751|FINC_HUMANFibronectinOS=HomosapiensGN=FN1PE=1SV=4	00;GPMAWsp|P02751|FINC_HUMANFibronectinOS=HomosapiensGN=FN1PE=1SV=4	00;GPMAWsp|P02751|FINC_HUMANFibronectinOS=HomosapiensGN=FN1PE=1SV=4	MULTI-MSMS	FNcont	731.399	2	731.399	1460.78	73539.8	-0.50141	-0.00036673	0.69154	0.00050579	0.19013	0.00013906	731.399	33.09	0.99419	33.09	32.913	33.907	7.1054e-15					35	21	2	0	0	0	0.0092359	1	6733	107.18	107.18	1	1666500
VTDATETTITISWR	14	Unmodified	_VTDATETTITISWR_			0	0	0	00;GPMAWsp|P02751|FINC_HUMANFibronectinOS=HomosapiensGN=FN1PE=1SV=4	00;GPMAWsp|P02751|FINC_HUMANFibronectinOS=HomosapiensGN=FN1PE=1SV=4	00;GPMAWsp|P02751|FINC_HUMANFibronectinOS=HomosapiensGN=FN1PE=1SV=4	MULTI-MSMS	FNcont	797.41	2	797.41	1592.8	69420.3	-0.29705	-0.00023687	1.0715	0.00085442	0.77444	0.00061755	797.41	41.318	0.41575	41.318	41.117	41.533	0					19	8	3	0	0	0	0.025133	1	8485	73.848	72.474	1	1215700
VTDATETTITISWR	14	Unmodified	_VTDATETTITISWR_			0	0	0	00;GPMAWsp|P02751|FINC_HUMANFibronectinOS=HomosapiensGN=FN1PE=1SV=4	00;GPMAWsp|P02751|FINC_HUMANFibronectinOS=HomosapiensGN=FN1PE=1SV=4	00;GPMAWsp|P02751|FINC_HUMANFibronectinOS=HomosapiensGN=FN1PE=1SV=4	MULTI-MSMS	FNcont	531.942	3	531.942	1592.8	84399	-0.80522	-0.00042833	-0.25425	-0.00013525	-1.0595	-0.00056358	532.276	43.644	0.46202	43.644	43.243	43.705	0					22	9	4	0	0	0	1.3668e-05	1	8990	132.06	131.43	1	3281000
VTDATETTITISWR	14	Unmodified	_VTDATETTITISWR_			0	0	0	00;GPMAWsp|P02751|FINC_HUMANFibronectinOS=HomosapiensGN=FN1PE=1SV=4	00;GPMAWsp|P02751|FINC_HUMANFibronectinOS=HomosapiensGN=FN1PE=1SV=4	00;GPMAWsp|P02751|FINC_HUMANFibronectinOS=HomosapiensGN=FN1PE=1SV=4	MULTI-MSMS	FNcont	532.276	3	531.942	1592.8	83648	-0.64707	-0.0003442	0.16125	8.5774e-05	-0.48582	-0.00025843	531.942	44.665	1.2841	44.665	43.931	45.215	0					40	30	2	0	0	0	1.9851e-05	1	9227	120.49	118.19	1	5277300
VTDATETTITISWR	14	Unmodified	_VTDATETTITISWR_			0	0	0	00;GPMAWsp|P02751|FINC_HUMANFibronectinOS=HomosapiensGN=FN1PE=1SV=4	00;GPMAWsp|P02751|FINC_HUMANFibronectinOS=HomosapiensGN=FN1PE=1SV=4	00;GPMAWsp|P02751|FINC_HUMANFibronectinOS=HomosapiensGN=FN1PE=1SV=4	MULTI-MSMS	FNcont	532.276	3	531.942	1592.8	83737.4	-0.80908	-0.00043039	-0.038525	-2.0493e-05	-0.84761	-0.00045088	531.942	45.609	0.61	45.609	45.264	45.874	7.1054e-15					18	12	2	0	0	0	3.0138e-06	1	9466	151.99	147.27	1	8023300
VTDATETTITISWR	14	Unmodified	_VTDATETTITISWR_			0	0	0	00;GPMAWsp|P02751|FINC_HUMANFibronectinOS=HomosapiensGN=FN1PE=1SV=4	00;GPMAWsp|P02751|FINC_HUMANFibronectinOS=HomosapiensGN=FN1PE=1SV=4	00;GPMAWsp|P02751|FINC_HUMANFibronectinOS=HomosapiensGN=FN1PE=1SV=4	MULTI-MSMS	FNcont	531.942	3	531.942	1592.8	83796.7	-0.98521	-0.00052408	0.022683	1.2066e-05	-0.96253	-0.00051201	531.942	46.503	1.3213	46.503	45.874	47.196	0					45	27	2	0	0	0	1.5956e-05	1	9704	127.78	127.15	1	5366500
VTDATETTITISWR	14	Unmodified	_VTDATETTITISWR_			0	0	0	00;GPMAWsp|P02751|FINC_HUMANFibronectinOS=HomosapiensGN=FN1PE=1SV=4	00;GPMAWsp|P02751|FINC_HUMANFibronectinOS=HomosapiensGN=FN1PE=1SV=4	00;GPMAWsp|P02751|FINC_HUMANFibronectinOS=HomosapiensGN=FN1PE=1SV=4	MULTI-MSMS	FNcont	531.942	3	531.942	1592.8	84505.1	-0.80683	-0.00042918	0.1936	0.00010298	-0.61323	-0.0003262	531.942	48.07	0.91831	48.07	47.196	48.114	0					53	18	3	0	0	0	1.3025e-09	1	9941	167.05	164.66	1	4997800
VTDATETTITISWR	14	Unmodified	_VTDATETTITISWR_			0	0	0	00;GPMAWsp|P02751|FINC_HUMANFibronectinOS=HomosapiensGN=FN1PE=1SV=4	00;GPMAWsp|P02751|FINC_HUMANFibronectinOS=HomosapiensGN=FN1PE=1SV=4	00;GPMAWsp|P02751|FINC_HUMANFibronectinOS=HomosapiensGN=FN1PE=1SV=4	MULTI-MSMS	FNcont	531.942	3	531.942	1592.8	83608.1	-0.58087	-0.00030899	-0.048059	-2.5565e-05	-0.62893	-0.00033456	532.276	50.101	1.652	50.101	48.684	50.336	0					79	34	3	0	0	0	8.5007e-06	2	10451	141.73	141.1	1	12428000
VTDATETTITISWR	14	Unmodified	_VTDATETTITISWR_			0	0	0	00;GPMAWsp|P02751|FINC_HUMANFibronectinOS=HomosapiensGN=FN1PE=1SV=4	00;GPMAWsp|P02751|FINC_HUMANFibronectinOS=HomosapiensGN=FN1PE=1SV=4	00;GPMAWsp|P02751|FINC_HUMANFibronectinOS=HomosapiensGN=FN1PE=1SV=4	MULTI-MSMS	FNcont	531.942	3	531.942	1592.8	83523.3	-0.59928	-0.00031878	0.1214	6.458e-05	-0.47787	-0.0002542	532.276	50.942	1.1488	50.942	50.237	51.386	0					42	23	2	0	0	0	0.0018882	1	10703	101.45	101.05	1	2812400
VTDATETTITISWR	14	Unmodified	_VTDATETTITISWR_			0	0	0	00;GPMAWsp|P02751|FINC_HUMANFibronectinOS=HomosapiensGN=FN1PE=1SV=4	00;GPMAWsp|P02751|FINC_HUMANFibronectinOS=HomosapiensGN=FN1PE=1SV=4	00;GPMAWsp|P02751|FINC_HUMANFibronectinOS=HomosapiensGN=FN1PE=1SV=4	MULTI-MSMS	FNcont	531.942	3	531.942	1592.8	84422.7	-0.54256	-0.00028861	0.019139	1.0181e-05	-0.52342	-0.00027843	531.942	52.234	1.1452	52.234	51.435	52.58	0					64	23	4	0	0	0	2.4343e-05	1	10933	112.08	111.39	1	3718800
VTDATETTITISWR	14	Unmodified	_VTDATETTITISWR_			0	0	0	00;GPMAWsp|P02751|FINC_HUMANFibronectinOS=HomosapiensGN=FN1PE=1SV=4	00;GPMAWsp|P02751|FINC_HUMANFibronectinOS=HomosapiensGN=FN1PE=1SV=4	00;GPMAWsp|P02751|FINC_HUMANFibronectinOS=HomosapiensGN=FN1PE=1SV=4	MULTI-MSMS	FNcont	531.942	3	531.942	1592.8	84850.4	-0.42846	-0.00022792	0.14004	7.4494e-05	-0.28842	-0.00015342	531.942	55.104	1.2559	55.104	54.787	56.043	0					41	25	3	0	0	0	1.7733e-05	1	11617	124.45	121.96	1	5550700
VTDATETTITISWR	14	Unmodified	_VTDATETTITISWR_			0	0	0	00;GPMAWsp|P02751|FINC_HUMANFibronectinOS=HomosapiensGN=FN1PE=1SV=4	00;GPMAWsp|P02751|FINC_HUMANFibronectinOS=HomosapiensGN=FN1PE=1SV=4	00;GPMAWsp|P02751|FINC_HUMANFibronectinOS=HomosapiensGN=FN1PE=1SV=4	MULTI-MSMS	FNcont	532.277	3	531.942	1592.8	84742.8	-0.37313	-0.00019848	0.047305	2.5164e-05	-0.32582	-0.00017332	532.276	56.698	1.1485	56.698	56.043	57.191	0					46	23	3	0	0	0	2.2942e-05	1	11908	114.7	110.86	1	2173300
VTDATETTITISWR	14	Unmodified	_VTDATETTITISWR_			0	0	0	00;GPMAWsp|P02751|FINC_HUMANFibronectinOS=HomosapiensGN=FN1PE=1SV=4	00;GPMAWsp|P02751|FINC_HUMANFibronectinOS=HomosapiensGN=FN1PE=1SV=4	00;GPMAWsp|P02751|FINC_HUMANFibronectinOS=HomosapiensGN=FN1PE=1SV=4	MSMS	FNcont	797.409	2	797.41	1592.8	NaN	NaN	NaN	NaN	NaN	NaN	NaN	NaN	42	1	42	41.5	42.5	0								0	0	0	0.0063185	1	8636	109.72	97.145	1
VTDATETTITISWR	14	Unmodified	_VTDATETTITISWR_			0	0	0	00;GPMAWsp|P02751|FINC_HUMANFibronectinOS=HomosapiensGN=FN1PE=1SV=4	00;GPMAWsp|P02751|FINC_HUMANFibronectinOS=HomosapiensGN=FN1PE=1SV=4	00;GPMAWsp|P02751|FINC_HUMANFibronectinOS=HomosapiensGN=FN1PE=1SV=4	MSMS	FNcont	797.41	2	797.41	1592.8	NaN	NaN	NaN	NaN	NaN	NaN	NaN	NaN	43.071	1	43.071	42.571	43.571	0								0	0	0	0.00020505	1	8874	151.1	141.14	1
VTDATETTITISWR	14	Unmodified	_VTDATETTITISWR_			0	0	0	00;GPMAWsp|P02751|FINC_HUMANFibronectinOS=HomosapiensGN=FN1PE=1SV=4	00;GPMAWsp|P02751|FINC_HUMANFibronectinOS=HomosapiensGN=FN1PE=1SV=4	00;GPMAWsp|P02751|FINC_HUMANFibronectinOS=HomosapiensGN=FN1PE=1SV=4	MSMS	FNcont	797.409	2	797.41	1592.8	NaN	NaN	NaN	NaN	NaN	NaN	NaN	NaN	44.113	1	44.113	43.613	44.613	0								0	0	0	2.5676e-11	1	9106	264.17	250.82	1
VTDATETTITISWR	14	Unmodified	_VTDATETTITISWR_			0	0	0	00;GPMAWsp|P02751|FINC_HUMANFibronectinOS=HomosapiensGN=FN1PE=1SV=4	00;GPMAWsp|P02751|FINC_HUMANFibronectinOS=HomosapiensGN=FN1PE=1SV=4	00;GPMAWsp|P02751|FINC_HUMANFibronectinOS=HomosapiensGN=FN1PE=1SV=4	MSMS	FNcont	797.409	2	797.41	1592.8	NaN	NaN	NaN	NaN	NaN	NaN	NaN	NaN	46.196	1	46.196	45.696	46.696	0								0	0	0	1.9599e-11	1	9570	256.19	242.84	1
VTDATETTITISWR	14	Unmodified	_VTDATETTITISWR_			0	0	0	00;GPMAWsp|P02751|FINC_HUMANFibronectinOS=HomosapiensGN=FN1PE=1SV=4	00;GPMAWsp|P02751|FINC_HUMANFibronectinOS=HomosapiensGN=FN1PE=1SV=4	00;GPMAWsp|P02751|FINC_HUMANFibronectinOS=HomosapiensGN=FN1PE=1SV=4	MSMS	FNcont	797.409	2	797.41	1592.8	NaN	NaN	NaN	NaN	NaN	NaN	NaN	NaN	47.268	1	47.268	46.768	47.768	0								0	0	0	2.789e-12	1	9809	274.2	260.85	1
VTDATETTITISWR	14	Unmodified	_VTDATETTITISWR_			0	0	0	00;GPMAWsp|P02751|FINC_HUMANFibronectinOS=HomosapiensGN=FN1PE=1SV=4	00;GPMAWsp|P02751|FINC_HUMANFibronectinOS=HomosapiensGN=FN1PE=1SV=4	00;GPMAWsp|P02751|FINC_HUMANFibronectinOS=HomosapiensGN=FN1PE=1SV=4	MSMS	FNcont	797.41	2	797.41	1592.8	NaN	NaN	NaN	NaN	NaN	NaN	NaN	NaN	48.337	1	48.337	47.837	48.837	0								0	0	0	3.4355e-11	1	10047	251.34	237.99	1
VTDATETTITISWR	14	Unmodified	_VTDATETTITISWR_			0	0	0	00;GPMAWsp|P02751|FINC_HUMANFibronectinOS=HomosapiensGN=FN1PE=1SV=4	00;GPMAWsp|P02751|FINC_HUMANFibronectinOS=HomosapiensGN=FN1PE=1SV=4	00;GPMAWsp|P02751|FINC_HUMANFibronectinOS=HomosapiensGN=FN1PE=1SV=4	MSMS	FNcont	531.942	3	531.942	1592.8	NaN	NaN	NaN	NaN	NaN	NaN	NaN	NaN	49.063	1	49.063	48.563	49.563	0								0	0	0	0.0049948	1	10209	95.345	93.134	1
VTDATETTITISWR	14	Unmodified	_VTDATETTITISWR_			0	0	0	00;GPMAWsp|P02751|FINC_HUMANFibronectinOS=HomosapiensGN=FN1PE=1SV=4	00;GPMAWsp|P02751|FINC_HUMANFibronectinOS=HomosapiensGN=FN1PE=1SV=4	00;GPMAWsp|P02751|FINC_HUMANFibronectinOS=HomosapiensGN=FN1PE=1SV=4	MSMS	FNcont	797.409	2	797.41	1592.8	NaN	NaN	NaN	NaN	NaN	NaN	NaN	NaN	49.409	1	49.409	48.909	49.909	0								0	0	0	5.6445e-11	1	10286	240.85	227.49	1
VTDATETTITISWR	14	Unmodified	_VTDATETTITISWR_			0	0	0	00;GPMAWsp|P02751|FINC_HUMANFibronectinOS=HomosapiensGN=FN1PE=1SV=4	00;GPMAWsp|P02751|FINC_HUMANFibronectinOS=HomosapiensGN=FN1PE=1SV=4	00;GPMAWsp|P02751|FINC_HUMANFibronectinOS=HomosapiensGN=FN1PE=1SV=4	MSMS	FNcont	797.412	2	797.41	1592.8	NaN	NaN	NaN	NaN	NaN	NaN	NaN	NaN	50.46	1	50.46	49.96	50.96	0								0	0	0	3.4355e-11	1	10520	251.34	240.97	1
VTDATETTITISWR	14	Unmodified	_VTDATETTITISWR_			0	0	0	00;GPMAWsp|P02751|FINC_HUMANFibronectinOS=HomosapiensGN=FN1PE=1SV=4	00;GPMAWsp|P02751|FINC_HUMANFibronectinOS=HomosapiensGN=FN1PE=1SV=4	00;GPMAWsp|P02751|FINC_HUMANFibronectinOS=HomosapiensGN=FN1PE=1SV=4	MSMS	FNcont	797.409	2	797.41	1592.8	NaN	NaN	NaN	NaN	NaN	NaN	NaN	NaN	51.51	1	51.51	51.01	52.01	0								0	0	0	4.314e-11	1	10754	241.54	228.19	1
VTDATETTITISWR	14	Unmodified	_VTDATETTITISWR_			0	0	0	00;GPMAWsp|P02751|FINC_HUMANFibronectinOS=HomosapiensGN=FN1PE=1SV=4	00;GPMAWsp|P02751|FINC_HUMANFibronectinOS=HomosapiensGN=FN1PE=1SV=4	00;GPMAWsp|P02751|FINC_HUMANFibronectinOS=HomosapiensGN=FN1PE=1SV=4	MSMS	FNcont	797.41	2	797.41	1592.8	NaN	NaN	NaN	NaN	NaN	NaN	NaN	NaN	53.597	1	53.597	53.097	54.097	0								0	0	0	4.4131e-16	1	11219	280.19	266.84	1
VTDATETTITISWR	14	Unmodified	_VTDATETTITISWR_			0	0	0	00;GPMAWsp|P02751|FINC_HUMANFibronectinOS=HomosapiensGN=FN1PE=1SV=4	00;GPMAWsp|P02751|FINC_HUMANFibronectinOS=HomosapiensGN=FN1PE=1SV=4	00;GPMAWsp|P02751|FINC_HUMANFibronectinOS=HomosapiensGN=FN1PE=1SV=4	MSMS	FNcont	797.41	2	797.41	1592.8	NaN	NaN	NaN	NaN	NaN	NaN	NaN	NaN	55.772	1	55.772	55.272	56.272	0								0	0	0	5.6445e-11	1	11704	237.37	227	1
VTDATETTITISWR	14	Unmodified	_VTDATETTITISWR_			0	0	0	00;GPMAWsp|P02751|FINC_HUMANFibronectinOS=HomosapiensGN=FN1PE=1SV=4	00;GPMAWsp|P02751|FINC_HUMANFibronectinOS=HomosapiensGN=FN1PE=1SV=4	00;GPMAWsp|P02751|FINC_HUMANFibronectinOS=HomosapiensGN=FN1PE=1SV=4	MSMS	FNcont	797.413	2	797.41	1592.8	NaN	NaN	NaN	NaN	NaN	NaN	NaN	NaN	56.341	1	56.341	55.841	56.841	0								0	0	0	4.4131e-16	1	11831	276.95	263.6	1
VTDATETTITISWR	14	Unmodified	_VTDATETTITISWR_			0	0	0	00;GPMAWsp|P02751|FINC_HUMANFibronectinOS=HomosapiensGN=FN1PE=1SV=4	00;GPMAWsp|P02751|FINC_HUMANFibronectinOS=HomosapiensGN=FN1PE=1SV=4	00;GPMAWsp|P02751|FINC_HUMANFibronectinOS=HomosapiensGN=FN1PE=1SV=4	MSMS	FNcont	797.409	2	797.41	1592.8	NaN	NaN	NaN	NaN	NaN	NaN	NaN	NaN	56.857	1	56.857	56.357	57.357	0								0	0	0	1.7846e-11	1	11946	264.17	250.82	1
VTIMWTPPESAVTGYR	16	Oxidation (M)	_VTIM(ox)WTPPESAVTGYR_	VTIM(1)WTPPESAVTGYR	VTIM(196.24)WTPPESAVTGYR	0	1	0	00;GPMAWsp|P02751|FINC_HUMANFibronectinOS=HomosapiensGN=FN1PE=1SV=4	00;GPMAWsp|P02751|FINC_HUMANFibronectinOS=HomosapiensGN=FN1PE=1SV=4	00;GPMAWsp|P02751|FINC_HUMANFibronectinOS=HomosapiensGN=FN1PE=1SV=4	MULTI-MSMS	FNcont	912.453	2	912.453	1822.89	65660.4	-0.71769	-0.00065486	0.12442	0.00011353	-0.59327	-0.00054133	912.454	45.48	0.85233	45.48	45.17	46.023	0					58	17	5	0	0	0	3.2633e-10	1	9390	196.24	194.93	1	15011000
VTIMWTPPESAVTGYR	16	Oxidation (M)	_VTIM(ox)WTPPESAVTGYR_	VTIM(1)WTPPESAVTGYR	VTIM(142.97)WTPPESAVTGYR	0	1	0	00;GPMAWsp|P02751|FINC_HUMANFibronectinOS=HomosapiensGN=FN1PE=1SV=4	00;GPMAWsp|P02751|FINC_HUMANFibronectinOS=HomosapiensGN=FN1PE=1SV=4	00;GPMAWsp|P02751|FINC_HUMANFibronectinOS=HomosapiensGN=FN1PE=1SV=4	MULTI-MSMS	FNcont	912.956	2	912.453	1822.89	63686.1	-0.4975	-0.00045395	-0.51873	-0.00047332	-1.0162	-0.00092727	912.954	49.067	0.98954	49.067	48.641	49.631	-7.1054e-15					70	20	4	0	0	0	7.617e-06	2	10163	142.97	142.68	1	13851000
VTIMWTPPESAVTGYR	16	Oxidation (M)	_VTIM(ox)WTPPESAVTGYR_	VTIM(1)WTPPESAVTGYR	VTIM(128.9)WTPPESAVTGYR	0	1	0	00;GPMAWsp|P02751|FINC_HUMANFibronectinOS=HomosapiensGN=FN1PE=1SV=4	00;GPMAWsp|P02751|FINC_HUMANFibronectinOS=HomosapiensGN=FN1PE=1SV=4	00;GPMAWsp|P02751|FINC_HUMANFibronectinOS=HomosapiensGN=FN1PE=1SV=4	MULTI-MSMS	FNcont	608.638	3	608.638	1822.89	79591.2	-0.38801	-0.00023616	-0.26018	-0.00015835	-0.64818	-0.00039451	608.638	48.961	0.70467	48.961	48.729	49.433	7.1054e-15					24	14	2	0	0	0	1.3727e-05	1	10201	128.9	128.85	1	2000000
VTIMWTPPESAVTGYR	16	Unmodified	_VTIMWTPPESAVTGYR_			0	0	0	00;GPMAWsp|P02751|FINC_HUMANFibronectinOS=HomosapiensGN=FN1PE=1SV=4	00;GPMAWsp|P02751|FINC_HUMANFibronectinOS=HomosapiensGN=FN1PE=1SV=4	00;GPMAWsp|P02751|FINC_HUMANFibronectinOS=HomosapiensGN=FN1PE=1SV=4	MULTI-MSMS	FNcont	904.959	2	904.456	1806.9	64257.8	-0.55296	-0.00050013	0.14663	0.00013262	-0.40633	-0.00036751	904.457	49.041	1.6518	49.041	48.451	50.102	0					165	34	8	0	0	0	5.9957e-10	3	10120	228.83	227.52	1	601730000
VTIMWTPPESAVTGYR	16	Unmodified	_VTIMWTPPESAVTGYR_			0	0	0	00;GPMAWsp|P02751|FINC_HUMANFibronectinOS=HomosapiensGN=FN1PE=1SV=4	00;GPMAWsp|P02751|FINC_HUMANFibronectinOS=HomosapiensGN=FN1PE=1SV=4	00;GPMAWsp|P02751|FINC_HUMANFibronectinOS=HomosapiensGN=FN1PE=1SV=4	MULTI-MSMS	FNcont	603.64	3	603.306	1806.9	77791.4	-0.40134	-0.00024213	0.024577	1.4828e-05	-0.37676	-0.0002273	603.307	49.031	0.79215	49.031	48.641	49.433	0					71	16	5	0	0	0	1.7414e-05	1	10147	124.16	123.9	1	40261000
VTIMWTPPESAVTGYRVDVIPVNLPGEHGQR	31	Oxidation (M)	_VTIM(ox)WTPPESAVTGYRVDVIPVNLPGEHGQR_	VTIM(1)WTPPESAVTGYRVDVIPVNLPGEHGQR	VTIM(110.17)WTPPESAVTGYRVDVIPVNLPGEHGQR	0	1	1	00;GPMAWsp|P02751|FINC_HUMANFibronectinOS=HomosapiensGN=FN1PE=1SV=4	00;GPMAWsp|P02751|FINC_HUMANFibronectinOS=HomosapiensGN=FN1PE=1SV=4	00;GPMAWsp|P02751|FINC_HUMANFibronectinOS=HomosapiensGN=FN1PE=1SV=4	MULTI-MSMS	FNcont	860.196	4	859.444	3433.75	65451.5	-0.43236	-0.00037159	0.22022	0.00018927	-0.21214	-0.00018232	859.945	52.464	1.2753	52.464	51.915	53.191	-7.1054e-15					86	26	7	0	0	0	1.8029e-05	1	10936	110.17	110.17	1	31801000
VTIMWTPPESAVTGYRVDVIPVNLPGEHGQR	31	Unmodified	_VTIMWTPPESAVTGYRVDVIPVNLPGEHGQR_			0	0	1	00;GPMAWsp|P02751|FINC_HUMANFibronectinOS=HomosapiensGN=FN1PE=1SV=4	00;GPMAWsp|P02751|FINC_HUMANFibronectinOS=HomosapiensGN=FN1PE=1SV=4	00;GPMAWsp|P02751|FINC_HUMANFibronectinOS=HomosapiensGN=FN1PE=1SV=4	MULTI-MSMS	FNcont	1141.26	3	1140.26	3417.75	57032.8	-0.38805	-0.00044248	-0.36269	-0.00041355	-0.75073	-0.00085603	1140.59	53.547	0.51564	53.547	53.285	53.801	0					34	10	6	0	0	0	4.1333e-16	1	11190	239.15	239.15	1	127290000
VTIMWTPPESAVTGYRVDVIPVNLPGEHGQRLPISR	36	Oxidation (M)	_VTIM(ox)WTPPESAVTGYRVDVIPVNLPGEHGQRLPISR_	VTIM(1)WTPPESAVTGYRVDVIPVNLPGEHGQRLPISR	VTIM(151.38)WTPPESAVTGYRVDVIPVNLPGEHGQRLPISR	0	1	2	00;GPMAWsp|P02751|FINC_HUMANFibronectinOS=HomosapiensGN=FN1PE=1SV=4	00;GPMAWsp|P02751|FINC_HUMANFibronectinOS=HomosapiensGN=FN1PE=1SV=4	00;GPMAWsp|P02751|FINC_HUMANFibronectinOS=HomosapiensGN=FN1PE=1SV=4	MULTI-MSMS	FNcont	801.428	5	801.027	4000.1	68449.4	-0.15052	-0.00012057	0.14413	0.00011545	-0.0063968	-5.124e-06	801.429	51.987	0.71903	51.987	51.668	52.388	0					57	14	9	0	0	0	2.6489e-06	2	10857	151.38	151.38	1	8903100
VTIMWTPPESAVTGYRVDVIPVNLPGEHGQRLPISR	36	Oxidation (M)	_VTIM(ox)WTPPESAVTGYRVDVIPVNLPGEHGQRLPISR_	VTIM(1)WTPPESAVTGYRVDVIPVNLPGEHGQRLPISR	VTIM(169.27)WTPPESAVTGYRVDVIPVNLPGEHGQRLPISR	0	1	2	00;GPMAWsp|P02751|FINC_HUMANFibronectinOS=HomosapiensGN=FN1PE=1SV=4	00;GPMAWsp|P02751|FINC_HUMANFibronectinOS=HomosapiensGN=FN1PE=1SV=4	00;GPMAWsp|P02751|FINC_HUMANFibronectinOS=HomosapiensGN=FN1PE=1SV=4	MULTI-MSMS	FNcont	801.427	5	801.027	4000.1	67895.9	-0.086516	-6.9301e-05	-0.93472	-0.00074873	-1.0212	-0.00081803	801.227	53.107	0.31867	53.107	52.966	53.285	7.1054e-15					29	6	7	0	0	0	5.776e-10	1	11120	169.27	169.27	1	6522400
VTIMWTPPESAVTGYRVDVIPVNLPGEHGQRLPISR	36	Unmodified	_VTIMWTPPESAVTGYRVDVIPVNLPGEHGQRLPISR_			0	0	2	00;GPMAWsp|P02751|FINC_HUMANFibronectinOS=HomosapiensGN=FN1PE=1SV=4	00;GPMAWsp|P02751|FINC_HUMANFibronectinOS=HomosapiensGN=FN1PE=1SV=4	00;GPMAWsp|P02751|FINC_HUMANFibronectinOS=HomosapiensGN=FN1PE=1SV=4	MULTI-MSMS	FNcont	798.23	5	797.828	3984.1	67257.7	-0.087488	-6.98e-05	0.51441	0.00041041	0.42692	0.00034061	798.23	53.09	0.56537	53.09	52.868	53.433	0					64	11	9	0	0	0	6.8928e-24	1	11106	277.9	277.82	1	325490000
VTIMWTPPESAVTGYRVDVIPVNLPGEHGQRLPISR	36	Unmodified	_VTIMWTPPESAVTGYRVDVIPVNLPGEHGQRLPISR_			0	0	2	00;GPMAWsp|P02751|FINC_HUMANFibronectinOS=HomosapiensGN=FN1PE=1SV=4	00;GPMAWsp|P02751|FINC_HUMANFibronectinOS=HomosapiensGN=FN1PE=1SV=4	00;GPMAWsp|P02751|FINC_HUMANFibronectinOS=HomosapiensGN=FN1PE=1SV=4	MULTI-MSMS	FNcont	997.535	4	997.033	3984.1	61024.7	-0.27276	-0.00027195	0.59732	0.00059555	0.32456	0.0003236	997.535	53.09	0.36797	53.09	52.966	53.334	0					32	7	7	0	0	0	5.4838e-34	1	11107	358.09	358.09	1	69930000
VTMQNLNDR	9	Unmodified	_VTMQNLNDR_			0	0	0	CON__P13645;CON__P02535-1;CON__A2A4G1;CON__Q148H6;CON__Q9Z2K1;CON__P02533;CON__P08779;CON__Q3ZAW8;CON__Q7Z3Y7;CON__Q7Z3Z0;CON__Q7Z3Y8;CON__Q7Z3Y9	CON__P13645	CON__P13645	MULTI-MSMS	FNcont	545.768	2	545.769	1089.52	95865.8	-1.0282	-0.00056115	0.22106	0.00012065	-0.80712	-0.0004405	545.769	18.521	0.21563	18.521	18.362	18.578	0					8	6	2	0	0	0	9.7324e-05	1	3420	133.23	72.798	1	11154000
VTWAPPPSIDLTNFLVR	17	Unmodified	_VTWAPPPSIDLTNFLVR_			0	0	0	00;GPMAWsp|P02751|FINC_HUMANFibronectinOS=HomosapiensGN=FN1PE=1SV=4	00;GPMAWsp|P02751|FINC_HUMANFibronectinOS=HomosapiensGN=FN1PE=1SV=4	00;GPMAWsp|P02751|FINC_HUMANFibronectinOS=HomosapiensGN=FN1PE=1SV=4	MULTI-MSMS	FNcont	964.031	2	963.528	1925.04	62666.2	-0.05314	-5.1202e-05	-1.2804	-0.0012337	-1.3335	-0.0012849	964.028	57.703	16.261	57.703	53.478	69.738	0					653	487	3	0	0	0	4.7894e-16	2	12114	252.84	252.84	1	21192000000
VTWAPPPSIDLTNFLVR	17	Unmodified	_VTWAPPPSIDLTNFLVR_			0	0	0	00;GPMAWsp|P02751|FINC_HUMANFibronectinOS=HomosapiensGN=FN1PE=1SV=4	00;GPMAWsp|P02751|FINC_HUMANFibronectinOS=HomosapiensGN=FN1PE=1SV=4	00;GPMAWsp|P02751|FINC_HUMANFibronectinOS=HomosapiensGN=FN1PE=1SV=4	MULTI-MSMS	FNcont	964.03	2	963.528	1925.04	62596.8	0.72481	0.00069838	1.1673	0.0011247	1.8921	0.0018231	964.03	68.139	0.48807	68.139	67.937	68.425	0					25	17	2	0	0	0	1.1679e-05	1	14447	143.42	143.42	1	741040000
VVTPLSPPTNLHLEANPDTGVLTVSWER	28	Unmodified	_VVTPLSPPTNLHLEANPDTGVLTVSWER_			0	0	0	00;GPMAWsp|P02751|FINC_HUMANFibronectinOS=HomosapiensGN=FN1PE=1SV=4	00;GPMAWsp|P02751|FINC_HUMANFibronectinOS=HomosapiensGN=FN1PE=1SV=4	00;GPMAWsp|P02751|FINC_HUMANFibronectinOS=HomosapiensGN=FN1PE=1SV=4	MULTI-MSMS	FNcont	1015.2	3	1014.87	3041.58	60744.3	-0.27727	-0.0002814	-0.353	-0.00035825	-0.63027	-0.00063964	1015.2	54.321	3.7316	54.321	53.899	57.631	0					332	76	8	0	0	0	6.7713e-16	4	11568	232.32	232.32	1	5114100000
VVTPLSPPTNLHLEANPDTGVLTVSWER	28	Unmodified	_VVTPLSPPTNLHLEANPDTGVLTVSWER_			0	0	0	00;GPMAWsp|P02751|FINC_HUMANFibronectinOS=HomosapiensGN=FN1PE=1SV=4	00;GPMAWsp|P02751|FINC_HUMANFibronectinOS=HomosapiensGN=FN1PE=1SV=4	00;GPMAWsp|P02751|FINC_HUMANFibronectinOS=HomosapiensGN=FN1PE=1SV=4	MULTI-MSMS	FNcont	761.654	4	761.403	3041.58	69579.7	-0.099178	-7.5514e-05	-0.44118	-0.00033592	-0.54036	-0.00041143	761.653	54.413	0.98183	54.413	54.047	55.029	0					86	19	7	0	0	0	1.5715e-06	1	11362	154.34	154.34	1	95512000
VVTPLSPPTNLHLEANPDTGVLTVSWER	28	Unmodified	_VVTPLSPPTNLHLEANPDTGVLTVSWER_			0	0	0	00;GPMAWsp|P02751|FINC_HUMANFibronectinOS=HomosapiensGN=FN1PE=1SV=4	00;GPMAWsp|P02751|FINC_HUMANFibronectinOS=HomosapiensGN=FN1PE=1SV=4	00;GPMAWsp|P02751|FINC_HUMANFibronectinOS=HomosapiensGN=FN1PE=1SV=4	MULTI-MSMS	FNcont	1015.2	3	1014.87	3041.58	60812.1	-0.18364	-0.00018637	0.36847	0.00037395	0.18483	0.00018758	1015.2	56.603	1.4894	56.603	56.141	57.631	-7.1054e-15					125	30	6	0	0	0	4.9964e-06	1	11896	146.57	146.57	1	24407000
VVTPLSPPTNLHLEANPDTGVLTVSWER	28	Unmodified	_VVTPLSPPTNLHLEANPDTGVLTVSWER_			0	0	0	00;GPMAWsp|P02751|FINC_HUMANFibronectinOS=HomosapiensGN=FN1PE=1SV=4	00;GPMAWsp|P02751|FINC_HUMANFibronectinOS=HomosapiensGN=FN1PE=1SV=4	00;GPMAWsp|P02751|FINC_HUMANFibronectinOS=HomosapiensGN=FN1PE=1SV=4	MULTI-MSMS	FNcont	1015.2	3	1014.87	3041.58	61032.3	0.38004	0.00038569	-0.093516	-9.4907e-05	0.28652	0.00029078	1015.2	68.139	12.329	68.139	57.673	70.002	0					2138	436	5	0	0	0	2.1352e-10	11	12290	197.36	197.36	1	470620000
WCGTTQNYDADQK	13	Unmodified	_WCGTTQNYDADQK_			0	0	0	00;GPMAWsp|P02751|FINC_HUMANFibronectinOS=HomosapiensGN=FN1PE=1SV=4	00;GPMAWsp|P02751|FINC_HUMANFibronectinOS=HomosapiensGN=FN1PE=1SV=4	00;GPMAWsp|P02751|FINC_HUMANFibronectinOS=HomosapiensGN=FN1PE=1SV=4	MULTI-MSMS	FNcont	794.333	2	793.831	1585.65	67079.7	-0.52844	-0.00041949	-0.38013	-0.00030176	-0.90857	-0.00072125	793.831	19.162	2.0336	19.162	18.796	20.829	0					261	54	6	0	0	0	7.1257e-21	5	3522	280.23	280.23	1	6993900000
WCGTTQNYDADQK	13	Unmodified	_WCGTTQNYDADQK_			0	0	0	00;GPMAWsp|P02751|FINC_HUMANFibronectinOS=HomosapiensGN=FN1PE=1SV=4	00;GPMAWsp|P02751|FINC_HUMANFibronectinOS=HomosapiensGN=FN1PE=1SV=4	00;GPMAWsp|P02751|FINC_HUMANFibronectinOS=HomosapiensGN=FN1PE=1SV=4	MULTI-MSMS	FNcont	529.89	3	529.556	1585.65	84256.7	-0.92839	-0.00049164	-0.33562	-0.00017773	-1.264	-0.00066937	529.556	19.198	0.88422	19.198	18.964	19.848	0					70	27	3	0	0	0	1.7871e-14	2	3551	164.21	164.21	1	78145000
WCGTTQNYDADQK	13	Unmodified	_WCGTTQNYDADQK_			0	0	0	00;GPMAWsp|P02751|FINC_HUMANFibronectinOS=HomosapiensGN=FN1PE=1SV=4	00;GPMAWsp|P02751|FINC_HUMANFibronectinOS=HomosapiensGN=FN1PE=1SV=4	00;GPMAWsp|P02751|FINC_HUMANFibronectinOS=HomosapiensGN=FN1PE=1SV=4	MULTI-MSMS	FNcont	793.83	2	793.831	1585.65	66942.3	-0.83127	-0.00065989	0.26464	0.00021008	-0.56663	-0.00044981	793.831	22.05	0.97158	22.05	21.801	22.773	0					30	22	2	0	0	0	3.0399e-05	1	4187	129.88	129.88	1	3642200
WCGTTQNYDADQK	13	Unmodified	_WCGTTQNYDADQK_			0	0	0	00;GPMAWsp|P02751|FINC_HUMANFibronectinOS=HomosapiensGN=FN1PE=1SV=4	00;GPMAWsp|P02751|FINC_HUMANFibronectinOS=HomosapiensGN=FN1PE=1SV=4	00;GPMAWsp|P02751|FINC_HUMANFibronectinOS=HomosapiensGN=FN1PE=1SV=4	MULTI-MSMS	FNcont	793.831	2	793.831	1585.65	70078.1	-0.36053	-0.0002862	0.47832	0.00037971	0.11779	9.3506e-05	793.831	33.103	0.3769	33.103	32.962	33.339	0					14	7	3	0	0	0	3.3911e-05	1	6695	126.67	126.67	1	2251400
WCGTTQNYDADQKFGFCPMAAHEEICTTNEGVMYR	35	Oxidation (M)	_WCGTTQNYDADQKFGFCPMAAHEEICTTNEGVM(ox)YR_	WCGTTQNYDADQKFGFCPMAAHEEICTTNEGVM(1)YR	WCGTTQNYDADQKFGFCPM(-83.44)AAHEEICTTNEGVM(83.44)YR	0	1	1	00;GPMAWsp|P02751|FINC_HUMANFibronectinOS=HomosapiensGN=FN1PE=1SV=4	00;GPMAWsp|P02751|FINC_HUMANFibronectinOS=HomosapiensGN=FN1PE=1SV=4	00;GPMAWsp|P02751|FINC_HUMANFibronectinOS=HomosapiensGN=FN1PE=1SV=4	MULTI-MSMS	FNcont	1052.19	4	1051.69	4202.73	60155.6	-0.7973	-0.00083851	0.27911	0.00029354	-0.51819	-0.00054497	1052.19	42.554	0.52959	42.554	42.271	42.801	7.1054e-15					50	10	7	0	0	0	5.5482e-06	2	8759	140.52	140.52	2	6651100
WCGTTQNYDADQKFGFCPMAAHEEICTTNEGVMYR	35	Oxidation (M)	_WCGTTQNYDADQKFGFCPM(ox)AAHEEICTTNEGVMYR_	WCGTTQNYDADQKFGFCPM(1)AAHEEICTTNEGVMYR	WCGTTQNYDADQKFGFCPM(36.94)AAHEEICTTNEGVM(-36.94)YR	0	1	1	00;GPMAWsp|P02751|FINC_HUMANFibronectinOS=HomosapiensGN=FN1PE=1SV=4	00;GPMAWsp|P02751|FINC_HUMANFibronectinOS=HomosapiensGN=FN1PE=1SV=4	00;GPMAWsp|P02751|FINC_HUMANFibronectinOS=HomosapiensGN=FN1PE=1SV=4	MULTI-MSMS	FNcont	1052.19	4	1051.69	4202.73	59317.2	-0.52625	-0.00055345	-0.057036	-5.9985e-05	-0.58329	-0.00061344	1052.19	44.628	0.63809	44.628	44.317	44.955	0					85	14	9	0	0	0	0.0065134	1	9246	73.317	73.317	2	8742500
WCGTTQNYDADQKFGFCPMAAHEEICTTNEGVMYR	35	Unmodified	_WCGTTQNYDADQKFGFCPMAAHEEICTTNEGVMYR_			0	0	1	00;GPMAWsp|P02751|FINC_HUMANFibronectinOS=HomosapiensGN=FN1PE=1SV=4	00;GPMAWsp|P02751|FINC_HUMANFibronectinOS=HomosapiensGN=FN1PE=1SV=4	00;GPMAWsp|P02751|FINC_HUMANFibronectinOS=HomosapiensGN=FN1PE=1SV=4	MULTI-MSMS	FNcont	1048.19	4	1047.69	4186.74	59275.4	-0.51546	-0.00054004	0.32938	0.00034509	-0.18607	-0.00019495	1048.19	44.599	0.63809	44.599	44.317	44.955	0					126	14	11	0	0	0	5.1366e-33	1	9197	331.23	331.23	1	128070000
WCGTTQNYDADQKFGFCPMAAHEEICTTNEGVMYR	35	Unmodified	_WCGTTQNYDADQKFGFCPMAAHEEICTTNEGVMYR_			0	0	1	00;GPMAWsp|P02751|FINC_HUMANFibronectinOS=HomosapiensGN=FN1PE=1SV=4	00;GPMAWsp|P02751|FINC_HUMANFibronectinOS=HomosapiensGN=FN1PE=1SV=4	00;GPMAWsp|P02751|FINC_HUMANFibronectinOS=HomosapiensGN=FN1PE=1SV=4	MULTI-MSMS	FNcont	1396.92	3	1396.59	4186.74	52177.6	-0.59099	-0.00082537	-0.19379	-0.00027064	-0.78477	-0.001096	1397.26	44.59	0.42933	44.59	44.4	44.829	0					50	9	7	0	0	0	2.3512e-06	1	9213	151.08	151.08	1	3680500
WCHDNGVNYK	10	Unmodified	_WCHDNGVNYK_			0	0	0	00;GPMAWsp|P02751|FINC_HUMANFibronectinOS=HomosapiensGN=FN1PE=1SV=4	00;GPMAWsp|P02751|FINC_HUMANFibronectinOS=HomosapiensGN=FN1PE=1SV=4	00;GPMAWsp|P02751|FINC_HUMANFibronectinOS=HomosapiensGN=FN1PE=1SV=4	MULTI-MSMS	FNcont	646.777	2	646.777	1291.54	73117.4	-0.9384	-0.00060693	-0.22138	-0.00014318	-1.1598	-0.00075012	646.778	13.787	1.6217	13.787	13.338	14.959	0					346	89	5	0	0	0	6.4458e-13	2	2297	258.83	258.83	1	1604100000
WCHDNGVNYK	10	Unmodified	_WCHDNGVNYK_			0	0	0	00;GPMAWsp|P02751|FINC_HUMANFibronectinOS=HomosapiensGN=FN1PE=1SV=4	00;GPMAWsp|P02751|FINC_HUMANFibronectinOS=HomosapiensGN=FN1PE=1SV=4	00;GPMAWsp|P02751|FINC_HUMANFibronectinOS=HomosapiensGN=FN1PE=1SV=4	MSMS	FNcont	431.521	3	431.521	1291.54	NaN	NaN	NaN	NaN	NaN	NaN	NaN	NaN	16.147	1	16.147	15.647	16.647	0								0	0	0	0.045099	1	2905	34.532	34.532	1
WCHDNGVNYK	10	Unmodified	_WCHDNGVNYK_			0	0	0	00;GPMAWsp|P02751|FINC_HUMANFibronectinOS=HomosapiensGN=FN1PE=1SV=4	00;GPMAWsp|P02751|FINC_HUMANFibronectinOS=HomosapiensGN=FN1PE=1SV=4	00;GPMAWsp|P02751|FINC_HUMANFibronectinOS=HomosapiensGN=FN1PE=1SV=4	MULTI-SECPEP	FNcont	431.848	3	431.521	1291.54	92084.9	-1.2671	-0.00054677	0.28049	0.00012104	-0.98659	-0.00042574	431.521	15.164	0.68237	15.164	14.919	15.601	0					23	17	2	0	0	0	0.022782	1	2656	72.59	72.59	1	17965000
WCHDNGVNYK	10	Unmodified	_WCHDNGVNYK_			0	0	0	00;GPMAWsp|P02751|FINC_HUMANFibronectinOS=HomosapiensGN=FN1PE=1SV=4	00;GPMAWsp|P02751|FINC_HUMANFibronectinOS=HomosapiensGN=FN1PE=1SV=4	00;GPMAWsp|P02751|FINC_HUMANFibronectinOS=HomosapiensGN=FN1PE=1SV=4	MULTI-SECPEP	FNcont	1293.21	1	1292.55	1291.54	53955.1	-1.1684	-0.0015102	-0.29971	-0.00038739	-1.4681	-0.0018976	1292.55	13.671	1.0185	13.671	13.471	14.49	-1.7764e-15					202	61	4	0	0	0	1.653e-08	1	2359	240.46	240.46	1	365200000
WCHDNGVNYKIGEK	14	Unmodified	_WCHDNGVNYKIGEK_			0	0	1	00;GPMAWsp|P02751|FINC_HUMANFibronectinOS=HomosapiensGN=FN1PE=1SV=4	00;GPMAWsp|P02751|FINC_HUMANFibronectinOS=HomosapiensGN=FN1PE=1SV=4	00;GPMAWsp|P02751|FINC_HUMANFibronectinOS=HomosapiensGN=FN1PE=1SV=4	MULTI-MSMS	FNcont	573.934	3	573.935	1718.78	82920.5	-0.77387	-0.00044415	-0.19174	-0.00011004	-0.96561	-0.0005542	573.935	19.494	0.29163	19.494	19.411	19.703	0					11	6	2	0	0	0	1.4211e-05	2	3651	132.51	131.8	1	3819500
WDRQGENGQMMSCTCLGNGK	20	Unmodified	_WDRQGENGQMMSCTCLGNGK_			0	0	1	00;GPMAWsp|P02751|FINC_HUMANFibronectinOS=HomosapiensGN=FN1PE=1SV=4	00;GPMAWsp|P02751|FINC_HUMANFibronectinOS=HomosapiensGN=FN1PE=1SV=4	00;GPMAWsp|P02751|FINC_HUMANFibronectinOS=HomosapiensGN=FN1PE=1SV=4	MULTI-MSMS	FNcont	776.989	3	776.991	2327.95	80020.9	-0.79111	-0.00061468	0.023803	1.8495e-05	-0.7673	-0.00059619	776.991	26.256	0.33169	26.256	26.133	26.465	0					18	14	2	0	0	0	7.4717e-11	1	5131	205.65	205.65	1	13015000
WDRQGENGQMMSCTCLGNGKGEFK	24	Unmodified	_WDRQGENGQMMSCTCLGNGKGEFK_			0	0	2	00;GPMAWsp|P02751|FINC_HUMANFibronectinOS=HomosapiensGN=FN1PE=1SV=4	00;GPMAWsp|P02751|FINC_HUMANFibronectinOS=HomosapiensGN=FN1PE=1SV=4	00;GPMAWsp|P02751|FINC_HUMANFibronectinOS=HomosapiensGN=FN1PE=1SV=4	MULTI-MSMS	FNcont	698.802	4	698.302	2789.18	72326.5	-0.81531	-0.00056933	-0.34622	-0.00024177	-1.1615	-0.0008111	698.803	28.286	0.25354	28.286	28.17	28.424	0					22	5	6	0	0	0	0.0036032	1	5601	94.955	94.955	1	8728400
WELLQQVDTSTR	12	Unmodified	_WELLQQVDTSTR_			0	0	0	CON__P04264	CON__P04264	CON__P04264	MSMS	FNcont	738.377	2	738.378	1474.74	NaN	NaN	NaN	NaN	NaN	NaN	NaN	NaN	43.654	1	43.654	43.154	44.154	0								0	0	0	5.1034e-06	1	9004	147.91	147.91	1
WKCDPVDQCQDSETGTFYQIGDSWEK	26	Unmodified	_WKCDPVDQCQDSETGTFYQIGDSWEK_			0	0	1	00;GPMAWsp|P02751|FINC_HUMANFibronectinOS=HomosapiensGN=FN1PE=1SV=4	00;GPMAWsp|P02751|FINC_HUMANFibronectinOS=HomosapiensGN=FN1PE=1SV=4	00;GPMAWsp|P02751|FINC_HUMANFibronectinOS=HomosapiensGN=FN1PE=1SV=4	MULTI-MSMS	FNcont	1060.78	3	1060.45	3178.33	59431	-0.83713	-0.00088774	-0.43688	-0.00046328	-1.274	-0.001351	1060.78	46.249	1.3685	46.249	45.924	47.292	0					152	28	9	0	0	0	2.6159e-23	1	9569	280.89	280.89	1	805190000
WKCDPVDQCQDSETGTFYQIGDSWEK	26	Unmodified	_WKCDPVDQCQDSETGTFYQIGDSWEK_			0	0	1	00;GPMAWsp|P02751|FINC_HUMANFibronectinOS=HomosapiensGN=FN1PE=1SV=4	00;GPMAWsp|P02751|FINC_HUMANFibronectinOS=HomosapiensGN=FN1PE=1SV=4	00;GPMAWsp|P02751|FINC_HUMANFibronectinOS=HomosapiensGN=FN1PE=1SV=4	MULTI-MSMS	FNcont	1060.78	3	1060.45	3178.33	60654	-0.77705	-0.00082403	0.30821	0.00032684	-0.46884	-0.00049718	1060.78	47.488	0.44008	47.488	47.292	47.732	0					23	8	4	0	0	0	0.037937	1	9870	31.819	31.819	1	621860
WKCDPVDQCQDSETGTFYQIGDSWEKYVHGVR	32	Unmodified	_WKCDPVDQCQDSETGTFYQIGDSWEKYVHGVR_			0	0	2	00;GPMAWsp|P02751|FINC_HUMANFibronectinOS=HomosapiensGN=FN1PE=1SV=4	00;GPMAWsp|P02751|FINC_HUMANFibronectinOS=HomosapiensGN=FN1PE=1SV=4	00;GPMAWsp|P02751|FINC_HUMANFibronectinOS=HomosapiensGN=FN1PE=1SV=4	MULTI-MSMS	FNcont	779.35	5	778.949	3889.71	67981.9	-0.19856	-0.00015467	-0.3278	-0.00025534	-0.52636	-0.00041001	779.35	51.283	0.5743	51.283	50.96	51.534	-7.1054e-15					64	11	8	0	0	0	4.7232e-16	2	10710	230.45	230.45	1	16561000
WKEATIPGHLNSYTIK	16	Unmodified	_WKEATIPGHLNSYTIK_			0	0	1	00;GPMAWsp|P02751|FINC_HUMANFibronectinOS=HomosapiensGN=FN1PE=1SV=4	00;GPMAWsp|P02751|FINC_HUMANFibronectinOS=HomosapiensGN=FN1PE=1SV=4	00;GPMAWsp|P02751|FINC_HUMANFibronectinOS=HomosapiensGN=FN1PE=1SV=4	MULTI-MSMS	FNcont	620	3	620	1856.98	77747.7	-0.67376	-0.00041773	0.095171	5.9006e-05	-0.57859	-0.00035872	620.335	30.649	1.0128	30.649	30.244	31.257	0					100	22	6	0	0	0	1.875e-15	1	6059	225.13	218	1	52171000
WKEATIPGHLNSYTIK	16	Unmodified	_WKEATIPGHLNSYTIK_			0	0	1	00;GPMAWsp|P02751|FINC_HUMANFibronectinOS=HomosapiensGN=FN1PE=1SV=4	00;GPMAWsp|P02751|FINC_HUMANFibronectinOS=HomosapiensGN=FN1PE=1SV=4	00;GPMAWsp|P02751|FINC_HUMANFibronectinOS=HomosapiensGN=FN1PE=1SV=4	MULTI-MSMS	FNcont	465.502	4	465.252	1856.98	88229.9	-0.9145	-0.00042547	0.11832	5.5049e-05	-0.79618	-0.00037042	465.503	30.631	0.9679	30.631	30.244	31.212	0					94	21	6	0	0	0	0.0065412	1	6078	88.951	84.983	1	51639000
WKEATIPGHLNSYTIK	16	Unmodified	_WKEATIPGHLNSYTIK_			0	0	1	00;GPMAWsp|P02751|FINC_HUMANFibronectinOS=HomosapiensGN=FN1PE=1SV=4	00;GPMAWsp|P02751|FINC_HUMANFibronectinOS=HomosapiensGN=FN1PE=1SV=4	00;GPMAWsp|P02751|FINC_HUMANFibronectinOS=HomosapiensGN=FN1PE=1SV=4	MULTI-MSMS	FNcont	929.495	2	929.497	1856.98	64610.5	-0.69645	-0.00064735	0.47334	0.00043997	-0.22311	-0.00020738	929.998	30.631	0.65821	30.631	30.284	30.943	0					43	14	4	0	0	0	0.0022104	1	6085	124.3	122.32	1	3058700
WLPSSSPVTGYR	12	Unmodified	_WLPSSSPVTGYR_			0	0	0	00;GPMAWsp|P02751|FINC_HUMANFibronectinOS=HomosapiensGN=FN1PE=1SV=4	00;GPMAWsp|P02751|FINC_HUMANFibronectinOS=HomosapiensGN=FN1PE=1SV=4	00;GPMAWsp|P02751|FINC_HUMANFibronectinOS=HomosapiensGN=FN1PE=1SV=4	MULTI-MSMS	FNcont	675.345	2	675.346	1348.68	74340.9	-0.64787	-0.00043754	-0.28845	-0.0001948	-0.93632	-0.00063234	675.346	35.005	2.3507	35.005	34.546	36.897	0					333	108	6	0	0	0	9.9652e-06	3	7004	150.35	145.01	1	10768000000
WLPSSSPVTGYR	12	Unmodified	_WLPSSSPVTGYR_			0	0	0	00;GPMAWsp|P02751|FINC_HUMANFibronectinOS=HomosapiensGN=FN1PE=1SV=4	00;GPMAWsp|P02751|FINC_HUMANFibronectinOS=HomosapiensGN=FN1PE=1SV=4	00;GPMAWsp|P02751|FINC_HUMANFibronectinOS=HomosapiensGN=FN1PE=1SV=4	MULTI-MSMS	FNcont	675.346	2	675.346	1348.68	75671.4	-0.6959	-0.00046997	0.69136	0.00046691	-0.0045336	-3.0618e-06	675.347	38.046	0.44211	38.046	37.726	38.168	0					28	11	4	0	0	0	0.017528	1	7727	77.14	77.14	1	15842000
WLPSSSPVTGYR	12	Unmodified	_WLPSSSPVTGYR_			0	0	0	00;GPMAWsp|P02751|FINC_HUMANFibronectinOS=HomosapiensGN=FN1PE=1SV=4	00;GPMAWsp|P02751|FINC_HUMANFibronectinOS=HomosapiensGN=FN1PE=1SV=4	00;GPMAWsp|P02751|FINC_HUMANFibronectinOS=HomosapiensGN=FN1PE=1SV=4	MULTI-MSMS	FNcont	675.346	2	675.346	1348.68	74886.4	-0.45766	-0.00030908	0.50381	0.00034024	0.04615	3.1167e-05	675.346	39.733	1.5977	39.733	39.084	40.682	0					38	33	2	0	0	0	0.016342	1	8140	79.148	79.148	1	1730200
WLPSSSPVTGYR	12	Unmodified	_WLPSSSPVTGYR_			0	0	0	00;GPMAWsp|P02751|FINC_HUMANFibronectinOS=HomosapiensGN=FN1PE=1SV=4	00;GPMAWsp|P02751|FINC_HUMANFibronectinOS=HomosapiensGN=FN1PE=1SV=4	00;GPMAWsp|P02751|FINC_HUMANFibronectinOS=HomosapiensGN=FN1PE=1SV=4	MULTI-MSMS	FNcont	675.346	2	675.346	1348.68	77198.6	-0.24129	-0.00016296	0.38213	0.00025807	0.14084	9.5113e-05	675.346	41.101	0.66253	41.101	40.87	41.533	-7.1054e-15					25	13	2	0	0	0	0.025708	1	8487	63.283	63.283	1	463890
WLPSSSPVTGYR	12	Unmodified	_WLPSSSPVTGYR_			0	0	0	00;GPMAWsp|P02751|FINC_HUMANFibronectinOS=HomosapiensGN=FN1PE=1SV=4	00;GPMAWsp|P02751|FINC_HUMANFibronectinOS=HomosapiensGN=FN1PE=1SV=4	00;GPMAWsp|P02751|FINC_HUMANFibronectinOS=HomosapiensGN=FN1PE=1SV=4	MULTI-MSMS	FNcont	675.346	2	675.346	1348.68	76803.5	-0.078955	-5.3322e-05	-0.22031	-0.00014878	-0.29926	-0.00020211	675.847	52.582	1.0327	52.582	52.158	53.191	0					33	21	2	0	0	0	4.8978e-05	1	10967	121.83	107.71	1	4024500
WLPSSSPVTGYR	12	Unmodified	_WLPSSSPVTGYR_			0	0	0	00;GPMAWsp|P02751|FINC_HUMANFibronectinOS=HomosapiensGN=FN1PE=1SV=4	00;GPMAWsp|P02751|FINC_HUMANFibronectinOS=HomosapiensGN=FN1PE=1SV=4	00;GPMAWsp|P02751|FINC_HUMANFibronectinOS=HomosapiensGN=FN1PE=1SV=4	MULTI-SECPEP	FNcont	1350.19	1	1349.68	1348.68	53400.6	-1.0271	-0.0013862	0.017334	2.3396e-05	-1.0097	-0.0013628	1349.68	34.983	1.1738	34.983	34.634	35.808	0					195	45	5	0	0	0	1.0368e-08	1	7067	180.09	180.09	1	813180000
WLPSSSPVTGYRVTTTPK	18	Unmodified	_WLPSSSPVTGYRVTTTPK_			0	0	1	00;GPMAWsp|P02751|FINC_HUMANFibronectinOS=HomosapiensGN=FN1PE=1SV=4	00;GPMAWsp|P02751|FINC_HUMANFibronectinOS=HomosapiensGN=FN1PE=1SV=4	00;GPMAWsp|P02751|FINC_HUMANFibronectinOS=HomosapiensGN=FN1PE=1SV=4	MULTI-MSMS	FNcont	660.02	3	659.686	1976.04	75525.2	-0.55412	-0.00036554	0.35707	0.00023555	-0.19705	-0.00012999	660.021	34.062	0.8138	34.062	33.636	34.449	0					79	18	7	0	0	0	1.9828e-05	1	6817	106.67	106.67	1	42128000
WLPSSSPVTGYRVTTTPK	18	Unmodified	_WLPSSSPVTGYRVTTTPK_			0	0	1	00;GPMAWsp|P02751|FINC_HUMANFibronectinOS=HomosapiensGN=FN1PE=1SV=4	00;GPMAWsp|P02751|FINC_HUMANFibronectinOS=HomosapiensGN=FN1PE=1SV=4	00;GPMAWsp|P02751|FINC_HUMANFibronectinOS=HomosapiensGN=FN1PE=1SV=4	MULTI-MSMS	FNcont	989.527	2	989.026	1976.04	63073.9	-0.67839	-0.00067094	0.26197	0.0002591	-0.41642	-0.00041185	989.527	34.027	0.61918	34.027	33.68	34.3	0					43	12	4	0	0	0	0.014034	1	6836	77.776	77.776	1	5579500
WSRPQAPITGYR	12	Unmodified	_WSRPQAPITGYR_			0	0	1	00;GPMAWsp|P02751|FINC_HUMANFibronectinOS=HomosapiensGN=FN1PE=1SV=4	00;GPMAWsp|P02751|FINC_HUMANFibronectinOS=HomosapiensGN=FN1PE=1SV=4	00;GPMAWsp|P02751|FINC_HUMANFibronectinOS=HomosapiensGN=FN1PE=1SV=4	MULTI-MSMS	FNcont	716.378	2	716.378	1430.74	71877.9	-0.83959	-0.00060146	0.11331	8.1175e-05	-0.72628	-0.00052029	716.378	25.829	2.149	25.829	25.02	27.169	0					478	106	5	0	0	0	2.0141e-14	2	5127	267.02	267.02	1	2610400000
WSRPQAPITGYR	12	Unmodified	_WSRPQAPITGYR_			0	0	1	00;GPMAWsp|P02751|FINC_HUMANFibronectinOS=HomosapiensGN=FN1PE=1SV=4	00;GPMAWsp|P02751|FINC_HUMANFibronectinOS=HomosapiensGN=FN1PE=1SV=4	00;GPMAWsp|P02751|FINC_HUMANFibronectinOS=HomosapiensGN=FN1PE=1SV=4	MULTI-MSMS	FNcont	1431.75	1	1431.75	1430.74	52787.2	-1.0969	-0.0015705	0.52412	0.0007504	-0.57283	-0.00082015	1431.75	25.752	0.55323	25.752	25.39	25.943	-3.5527e-15					73	51	2	0	0	0	0.010061	1	5030	104.82	104.82	1	86483000
WSRPQAPITGYR	12	Unmodified	_WSRPQAPITGYR_			0	0	1	00;GPMAWsp|P02751|FINC_HUMANFibronectinOS=HomosapiensGN=FN1PE=1SV=4	00;GPMAWsp|P02751|FINC_HUMANFibronectinOS=HomosapiensGN=FN1PE=1SV=4	00;GPMAWsp|P02751|FINC_HUMANFibronectinOS=HomosapiensGN=FN1PE=1SV=4	MULTI-MSMS	FNcont	478.255	3	477.921	1430.74	89418.2	-1.2392	-0.00059222	0.24595	0.00011755	-0.99321	-0.00047468	478.256	28.07	0.92912	28.07	27.919	28.848	-3.5527e-15					43	25	3	0	0	0	3.3785e-05	1	5571	120.84	120.84	1	20410000
WSRPQAPITGYR	12	Unmodified	_WSRPQAPITGYR_			0	0	1	00;GPMAWsp|P02751|FINC_HUMANFibronectinOS=HomosapiensGN=FN1PE=1SV=4	00;GPMAWsp|P02751|FINC_HUMANFibronectinOS=HomosapiensGN=FN1PE=1SV=4	00;GPMAWsp|P02751|FINC_HUMANFibronectinOS=HomosapiensGN=FN1PE=1SV=4	MULTI-MSMS	FNcont	477.921	3	477.921	1430.74	89418.2	-1.107	-0.00052905	0.51648	0.00024684	-0.5905	-0.00028221	477.921	29.222	0.68484	29.222	28.848	29.533	0					42	14	4	0	0	0	1.9921e-05	2	5806	135.94	135.94	1	2478500
WSRPQAPITGYR	12	Unmodified	_WSRPQAPITGYR_			0	0	1	00;GPMAWsp|P02751|FINC_HUMANFibronectinOS=HomosapiensGN=FN1PE=1SV=4	00;GPMAWsp|P02751|FINC_HUMANFibronectinOS=HomosapiensGN=FN1PE=1SV=4	00;GPMAWsp|P02751|FINC_HUMANFibronectinOS=HomosapiensGN=FN1PE=1SV=4	MULTI-MSMS	FNcont	477.921	3	477.921	1430.74	89460.8	-0.89961	-0.00042994	-0.353	-0.00016871	-1.2526	-0.00059865	477.921	30.79	0.75923	30.79	30.408	31.167	-3.5527e-15					28	16	3	0	0	0	0.015405	1	6124	67.952	67.952	1	804880
WTPPRAQITGYR	12	Unmodified	_WTPPRAQITGYR_			0	0	1	00;GPMAWsp|P02751|FINC_HUMANFibronectinOS=HomosapiensGN=FN1PE=1SV=4	00;GPMAWsp|P02751|FINC_HUMANFibronectinOS=HomosapiensGN=FN1PE=1SV=4	00;GPMAWsp|P02751|FINC_HUMANFibronectinOS=HomosapiensGN=FN1PE=1SV=4	MULTI-MSMS	FNcont	482.592	3	482.593	1444.76	86299.8	-1.1728	-0.00056596	0.46003	0.00022201	-0.71273	-0.00034396	482.593	28.69	1.3626	28.69	28.17	29.533	0					100	29	5	0	0	0	4.1958e-05	1	5610	111.94	111.15	1	29452000
WTPPRAQITGYRLTVGLTR	19	Unmodified	_WTPPRAQITGYRLTVGLTR_			0	0	2	00;GPMAWsp|P02751|FINC_HUMANFibronectinOS=HomosapiensGN=FN1PE=1SV=4	00;GPMAWsp|P02751|FINC_HUMANFibronectinOS=HomosapiensGN=FN1PE=1SV=4	00;GPMAWsp|P02751|FINC_HUMANFibronectinOS=HomosapiensGN=FN1PE=1SV=4	MULTI-MSMS	FNcont	547.562	4	547.31	2185.21	81511.2	-0.79531	-0.00043528	0.27882	0.0001526	-0.51649	-0.00028268	547.561	40.026	0.83498	40.026	39.609	40.444	0					67	17	6	0	0	0	0.0085529	1	8157	78.661	78.661	1	8392800
WTPPRAQITGYRLTVGLTR	19	Unmodified	_WTPPRAQITGYRLTVGLTR_			0	0	2	00;GPMAWsp|P02751|FINC_HUMANFibronectinOS=HomosapiensGN=FN1PE=1SV=4	00;GPMAWsp|P02751|FINC_HUMANFibronectinOS=HomosapiensGN=FN1PE=1SV=4	00;GPMAWsp|P02751|FINC_HUMANFibronectinOS=HomosapiensGN=FN1PE=1SV=4	MULTI-MSMS	FNcont	729.746	3	729.411	2185.21	71730.2	-0.55148	-0.00040226	0.62088	0.00045288	0.069402	5.0623e-05	729.412	39.947	0.49407	39.947	39.708	40.202	0					30	10	4	0	0	0	0.018937	1	8189	50.178	50.178	1	1815200
YDLNAKK	7	Unmodified	_YDLNAKK_			0	0	1	CON__Q3KUS7	CON__Q3KUS7	CON__Q3KUS7	MULTI-MSMS	FNcont	426.234	2	426.235	850.455	95782.6	-1.1955	-0.00050956	0.52181	0.00022241	-0.67369	-0.00028715	426.235	17.828	0.37062	17.828	17.598	17.969	0					18	10	3	0	0	0	0.042501	1	3245	17.27	7.6322	1	5366900
YEELQITAGR	10	Unmodified	_YEELQITAGR_			0	0	0	CON__P04264	CON__P04264	CON__P04264	MULTI-MSMS	FNcont	590.303	2	590.304	1178.59	82767.2	-0.94728	-0.00055919	0.56471	0.00033335	-0.38257	-0.00022583	590.304	29.202	0.82183	29.202	28.711	29.533	0					40	17	3	0	0	0	0.0096484	1	5763	91.584	91.584	1	3205800
YEKPGSPPR	9	Unmodified	_YEKPGSPPR_			0	0	1	00;GPMAWsp|P02751|FINC_HUMANFibronectinOS=HomosapiensGN=FN1PE=1SV=4	00;GPMAWsp|P02751|FINC_HUMANFibronectinOS=HomosapiensGN=FN1PE=1SV=4	00;GPMAWsp|P02751|FINC_HUMANFibronectinOS=HomosapiensGN=FN1PE=1SV=4	MULTI-MSMS	FNcont	515.769	2	515.769	1029.52	84899	-1.4198	-0.00073229	-0.01179	-6.0811e-06	-1.4316	-0.00073837	515.77	8.746	1.3315	8.746	8.6619	9.9934	0					270	86	4	0	0	0	5.4576e-08	2	1305	175.91	111.11	1	2231300000
YEKPGSPPR	9	Unmodified	_YEKPGSPPR_			0	0	1	00;GPMAWsp|P02751|FINC_HUMANFibronectinOS=HomosapiensGN=FN1PE=1SV=4	00;GPMAWsp|P02751|FINC_HUMANFibronectinOS=HomosapiensGN=FN1PE=1SV=4	00;GPMAWsp|P02751|FINC_HUMANFibronectinOS=HomosapiensGN=FN1PE=1SV=4	MSMS	FNcont	515.475	2	515.769	1029.52	NaN	NaN	NaN	NaN	NaN	NaN	NaN	NaN	10.512	1	10.512	10.012	11.012	0								0	0	0	0.037748	1	1674	49.96	30.257	1
YEKPGSPPR	9	Unmodified	_YEKPGSPPR_			0	0	1	00;GPMAWsp|P02751|FINC_HUMANFibronectinOS=HomosapiensGN=FN1PE=1SV=4	00;GPMAWsp|P02751|FINC_HUMANFibronectinOS=HomosapiensGN=FN1PE=1SV=4	00;GPMAWsp|P02751|FINC_HUMANFibronectinOS=HomosapiensGN=FN1PE=1SV=4	MSMS	FNcont	515.769	2	515.769	1029.52	NaN	NaN	NaN	NaN	NaN	NaN	NaN	NaN	10.858	1	10.858	10.358	11.358	0								0	0	0	0.022233	1	1751	66.962	41.225	1
YEKPGSPPREVVPR	14	Unmodified	_YEKPGSPPREVVPR_			0	0	2	00;GPMAWsp|P02751|FINC_HUMANFibronectinOS=HomosapiensGN=FN1PE=1SV=4	00;GPMAWsp|P02751|FINC_HUMANFibronectinOS=HomosapiensGN=FN1PE=1SV=4	00;GPMAWsp|P02751|FINC_HUMANFibronectinOS=HomosapiensGN=FN1PE=1SV=4	MULTI-MSMS	FNcont	537.626	3	537.626	1609.86	83441.2	-1.2441	-0.00066886	0.37554	0.0002019	-0.86855	-0.00046696	537.627	15.266	0.86884	15.266	14.732	15.601	0					97	21	6	0	0	0	0.03713	1	2630	29.491	29.491	1	572210000
YEKPGSPPREVVPR	14	Unmodified	_YEKPGSPPREVVPR_			0	0	2	00;GPMAWsp|P02751|FINC_HUMANFibronectinOS=HomosapiensGN=FN1PE=1SV=4	00;GPMAWsp|P02751|FINC_HUMANFibronectinOS=HomosapiensGN=FN1PE=1SV=4	00;GPMAWsp|P02751|FINC_HUMANFibronectinOS=HomosapiensGN=FN1PE=1SV=4	MULTI-MSMS	FNcont	403.471	4	403.472	1609.86	94931.2	-1.3679	-0.00055191	0.12242	4.9391e-05	-1.2455	-0.00050252	403.472	15.271	1.0552	15.271	14.634	15.689	0					109	26	6	0	0	0	0.015739	1	2632	64.499	64.499	1	686940000
YEKPGSPPREVVPR	14	Unmodified	_YEKPGSPPREVVPR_			0	0	2	00;GPMAWsp|P02751|FINC_HUMANFibronectinOS=HomosapiensGN=FN1PE=1SV=4	00;GPMAWsp|P02751|FINC_HUMANFibronectinOS=HomosapiensGN=FN1PE=1SV=4	00;GPMAWsp|P02751|FINC_HUMANFibronectinOS=HomosapiensGN=FN1PE=1SV=4	MULTI-MSMS	FNcont	805.935	2	805.936	1609.86	70005.9	-0.8607	-0.00069367	0.3502	0.00028224	-0.5105	-0.00041143	805.936	15.266	0.50037	15.266	15.051	15.552	0					29	13	3	0	0	0	1.5886e-05	1	2700	144.1	144.1	1	22467000
YEKPGSPPREVVPR	14	Unmodified	_YEKPGSPPREVVPR_			0	0	2	00;GPMAWsp|P02751|FINC_HUMANFibronectinOS=HomosapiensGN=FN1PE=1SV=4	00;GPMAWsp|P02751|FINC_HUMANFibronectinOS=HomosapiensGN=FN1PE=1SV=4	00;GPMAWsp|P02751|FINC_HUMANFibronectinOS=HomosapiensGN=FN1PE=1SV=4	MSMS	FNcont	537.627	3	537.626	1609.86	NaN	NaN	NaN	NaN	NaN	NaN	NaN	NaN	16.026	1	16.026	15.526	16.526	0								0	0	0	0.052464	1	2878	22.911	22.911	1
YEVSVYALK	9	Unmodified	_YEVSVYALK_			0	0	0	00;GPMAWsp|P02751|FINC_HUMANFibronectinOS=HomosapiensGN=FN1PE=1SV=4	00;GPMAWsp|P02751|FINC_HUMANFibronectinOS=HomosapiensGN=FN1PE=1SV=4	00;GPMAWsp|P02751|FINC_HUMANFibronectinOS=HomosapiensGN=FN1PE=1SV=4	MULTI-MSMS	FNcont	536.289	2	536.29	1070.56	82937.9	-1.0159	-0.00054483	-0.079308	-4.2532e-05	-1.0952	-0.00058736	536.29	34.785	0.74901	34.785	34.578	35.327	0					87	30	5	0	0	0	0.00018948	1	7003	110.12	110.12	1	1470800000
YEVSVYALK	9	Unmodified	_YEVSVYALK_			0	0	0	00;GPMAWsp|P02751|FINC_HUMANFibronectinOS=HomosapiensGN=FN1PE=1SV=4	00;GPMAWsp|P02751|FINC_HUMANFibronectinOS=HomosapiensGN=FN1PE=1SV=4	00;GPMAWsp|P02751|FINC_HUMANFibronectinOS=HomosapiensGN=FN1PE=1SV=4	MSMS	FNcont	536.289	2	536.29	1070.56	NaN	NaN	NaN	NaN	NaN	NaN	NaN	NaN	35.703	1	35.703	35.203	36.203	0								0	0	0	0.006084	1	7239	101.54	98.704	1
YEVSVYALKDTLTSR	15	Unmodified	_YEVSVYALKDTLTSR_			0	0	1	00;GPMAWsp|P02751|FINC_HUMANFibronectinOS=HomosapiensGN=FN1PE=1SV=4	00;GPMAWsp|P02751|FINC_HUMANFibronectinOS=HomosapiensGN=FN1PE=1SV=4	00;GPMAWsp|P02751|FINC_HUMANFibronectinOS=HomosapiensGN=FN1PE=1SV=4	MULTI-MSMS	FNcont	582.309	3	582.309	1743.9	80890.1	-0.73421	-0.00042753	0.31749	0.00018488	-0.41672	-0.00024266	582.309	43.392	1.0904	43.392	42.615	43.705	0					62	22	4	0	0	0	2.7285e-05	1	8892	107.98	107.96	1	48186000
YEVSVYALKDTLTSRPAQGVVTTLENVSPPR	31	Unmodified	_YEVSVYALKDTLTSRPAQGVVTTLENVSPPR_			0	0	2	00;GPMAWsp|P02751|FINC_HUMANFibronectinOS=HomosapiensGN=FN1PE=1SV=4	00;GPMAWsp|P02751|FINC_HUMANFibronectinOS=HomosapiensGN=FN1PE=1SV=4	00;GPMAWsp|P02751|FINC_HUMANFibronectinOS=HomosapiensGN=FN1PE=1SV=4	MULTI-MSMS	FNcont	848.954	4	848.453	3389.78	65339.5	-0.2916	-0.0002474	-0.010758	-9.1277e-06	-0.30235	-0.00025653	848.954	53.457	0.83417	53.457	53.114	53.949	0					83	17	8	0	0	0	5.7667e-55	2	11167	437.13	437.13	1	566950000
YEVSVYALKDTLTSRPAQGVVTTLENVSPPR	31	Unmodified	_YEVSVYALKDTLTSRPAQGVVTTLENVSPPR_			0	0	2	00;GPMAWsp|P02751|FINC_HUMANFibronectinOS=HomosapiensGN=FN1PE=1SV=4	00;GPMAWsp|P02751|FINC_HUMANFibronectinOS=HomosapiensGN=FN1PE=1SV=4	00;GPMAWsp|P02751|FINC_HUMANFibronectinOS=HomosapiensGN=FN1PE=1SV=4	MULTI-MSMS	FNcont	1131.6	3	1130.93	3389.78	57914.7	-0.38662	-0.00043724	-0.10603	-0.00011992	-0.49265	-0.00055716	1131.6	53.547	0.56273	53.547	53.238	53.801	0					34	11	5	0	0	0	4.8422e-44	2	11191	408.97	408.97	1	68550000
YICENQDSISSK	12	Unmodified	_YICENQDSISSK_			0	0	0	CON__P02768-1	CON__P02768-1	CON__P02768-1	MULTI-MSMS	FNcont	722.325	2	722.325	1442.63	75403.4	-0.88793	-0.00064137	0.54292	0.00039216	-0.34502	-0.00024921	722.325	17.957	0.42247	17.957	17.661	18.083	0					25	13	3	0	0	0	1.0667e-09	1	3276	202.05	96.53	1	12610000
YLDGLTAER	9	Unmodified	_YLDGLTAER_			0	0	0	CON__P35908	CON__P35908	CON__P35908	MULTI-MSMS	FNcont	519.267	2	519.267	1036.52	87157.4	-1.1519	-0.00059814	0.73199	0.0003801	-0.41991	-0.00021804	519.267	28.887	0.71361	28.887	28.514	29.227	0					21	14	2	0	0	0	0.045943	1	5685	42.864	38.879	1	1275800
YPLRNLQPASEYTVSLVAIKGNQESPK	27	Unmodified	_YPLRNLQPASEYTVSLVAIKGNQESPK_			0	0	2	00;GPMAWsp|P02751|FINC_HUMANFibronectinOS=HomosapiensGN=FN1PE=1SV=4	00;GPMAWsp|P02751|FINC_HUMANFibronectinOS=HomosapiensGN=FN1PE=1SV=4	00;GPMAWsp|P02751|FINC_HUMANFibronectinOS=HomosapiensGN=FN1PE=1SV=4	MULTI-MSMS	FNcont	751.655	4	751.404	3001.59	69943.2	-0.36941	-0.00027757	0.58873	0.00044237	0.21932	0.0001648	751.655	41.419	0.36859	41.419	41.164	41.533	0					29	7	5	0	0	0	0.0019759	1	8505	99.954	99.954	1	1411800
YQCYCYGR	8	Unmodified	_YQCYCYGR_			0	0	0	00;GPMAWsp|P02751|FINC_HUMANFibronectinOS=HomosapiensGN=FN1PE=1SV=4	00;GPMAWsp|P02751|FINC_HUMANFibronectinOS=HomosapiensGN=FN1PE=1SV=4	00;GPMAWsp|P02751|FINC_HUMANFibronectinOS=HomosapiensGN=FN1PE=1SV=4	MULTI-MSMS	FNcont	585.228	2	585.229	1168.44	76782.2	-1.0001	-0.00058529	-0.41553	-0.00024318	-1.4156	-0.00082847	585.229	18.126	1.119	18.126	17.881	19	0					119	38	6	0	0	0	1.0885e-05	1	3310	155.73	153.68	1	2779700000
YQCYCYGR	8	Unmodified	_YQCYCYGR_			0	0	0	00;GPMAWsp|P02751|FINC_HUMANFibronectinOS=HomosapiensGN=FN1PE=1SV=4	00;GPMAWsp|P02751|FINC_HUMANFibronectinOS=HomosapiensGN=FN1PE=1SV=4	00;GPMAWsp|P02751|FINC_HUMANFibronectinOS=HomosapiensGN=FN1PE=1SV=4	MULTI-MSMS	FNcont	585.229	2	585.229	1168.44	81496.8	-0.70757	-0.00041409	0.25349	0.00014835	-0.45408	-0.00026574	585.229	19.546	1.295	19.546	19.442	20.737	0					46	28	2	0	0	0	0.0086466	1	3796	94.407	91.728	1	2464300
YQCYCYGR	8	Unmodified	_YQCYCYGR_			0	0	0	00;GPMAWsp|P02751|FINC_HUMANFibronectinOS=HomosapiensGN=FN1PE=1SV=4	00;GPMAWsp|P02751|FINC_HUMANFibronectinOS=HomosapiensGN=FN1PE=1SV=4	00;GPMAWsp|P02751|FINC_HUMANFibronectinOS=HomosapiensGN=FN1PE=1SV=4	MULTI-MSMS	FNcont	585.228	2	585.229	1168.44	80957.9	-0.67179	-0.00039315	-0.14697	-8.6009e-05	-0.81875	-0.00047916	585.229	31.274	0.42184	31.274	30.988	31.409	0					13	9	2	0	0	0	1.0885e-05	2	6230	155.73	153.68	1	5066400
YQCYCYGR	8	Unmodified	_YQCYCYGR_			0	0	0	00;GPMAWsp|P02751|FINC_HUMANFibronectinOS=HomosapiensGN=FN1PE=1SV=4	00;GPMAWsp|P02751|FINC_HUMANFibronectinOS=HomosapiensGN=FN1PE=1SV=4	00;GPMAWsp|P02751|FINC_HUMANFibronectinOS=HomosapiensGN=FN1PE=1SV=4	MSMS	FNcont	585.229	2	585.229	1168.44	NaN	NaN	NaN	NaN	NaN	NaN	NaN	NaN	19.03	1	19.03	18.53	19.53	0								0	0	0	2.443e-05	1	3545	151.51	149.53	1
YSFCTDHTVLVQTR	14	Unmodified	_YSFCTDHTVLVQTR_			0	0	0	00;GPMAWsp|P02751|FINC_HUMANFibronectinOS=HomosapiensGN=FN1PE=1SV=4	00;GPMAWsp|P02751|FINC_HUMANFibronectinOS=HomosapiensGN=FN1PE=1SV=4	00;GPMAWsp|P02751|FINC_HUMANFibronectinOS=HomosapiensGN=FN1PE=1SV=4	MULTI-MSMS	FNcont	864.416	2	863.915	1725.81	65514.5	-0.6936	-0.00059921	-0.024563	-2.122e-05	-0.71816	-0.00062043	863.915	31.542	1.7053	31.542	31.306	33.011	0					233	49	6	0	0	0	3.3e-22	2	6530	364.15	364.15	1	2881100000
YSFCTDHTVLVQTR	14	Unmodified	_YSFCTDHTVLVQTR_			0	0	0	00;GPMAWsp|P02751|FINC_HUMANFibronectinOS=HomosapiensGN=FN1PE=1SV=4	00;GPMAWsp|P02751|FINC_HUMANFibronectinOS=HomosapiensGN=FN1PE=1SV=4	00;GPMAWsp|P02751|FINC_HUMANFibronectinOS=HomosapiensGN=FN1PE=1SV=4	MULTI-MSMS	FNcont	863.914	2	863.915	1725.81	65817.6	-0.78353	-0.0006769	0.35117	0.00030338	-0.43236	-0.00037352	863.915	33.645	1.3375	33.645	32.962	34.3	0					108	28	5	0	0	0	1.3171e-22	1	6765	364.76	364.76	1	23940000
YSFCTDHTVLVQTR	14	Unmodified	_YSFCTDHTVLVQTR_			0	0	0	00;GPMAWsp|P02751|FINC_HUMANFibronectinOS=HomosapiensGN=FN1PE=1SV=4	00;GPMAWsp|P02751|FINC_HUMANFibronectinOS=HomosapiensGN=FN1PE=1SV=4	00;GPMAWsp|P02751|FINC_HUMANFibronectinOS=HomosapiensGN=FN1PE=1SV=4	MULTI-MSMS	FNcont	576.278	3	576.279	1725.81	78801.6	-0.73051	-0.00042098	0.13488	7.7727e-05	-0.59564	-0.00034325	576.279	33.647	1.4361	33.647	32.913	34.349	0					138	30	6	0	0	0	1.5966e-09	1	6815	157.67	157.67	1	112370000
YSFCTDHTVLVQTR	14	Unmodified	_YSFCTDHTVLVQTR_			0	0	0	00;GPMAWsp|P02751|FINC_HUMANFibronectinOS=HomosapiensGN=FN1PE=1SV=4	00;GPMAWsp|P02751|FINC_HUMANFibronectinOS=HomosapiensGN=FN1PE=1SV=4	00;GPMAWsp|P02751|FINC_HUMANFibronectinOS=HomosapiensGN=FN1PE=1SV=4	MULTI-MSMS	FNcont	576.947	3	576.279	1725.81	82446.7	-1.0953	-0.00063119	-0.09785	-5.6389e-05	-1.1931	-0.00068757	576.613	36.444	0.72463	36.444	36.291	37.016	0					67	25	4	0	0	0	6.598e-06	2	7378	145.29	145.29	1	19925000
YSFCTDHTVLVQTR	14	Unmodified	_YSFCTDHTVLVQTR_			0	0	0	00;GPMAWsp|P02751|FINC_HUMANFibronectinOS=HomosapiensGN=FN1PE=1SV=4	00;GPMAWsp|P02751|FINC_HUMANFibronectinOS=HomosapiensGN=FN1PE=1SV=4	00;GPMAWsp|P02751|FINC_HUMANFibronectinOS=HomosapiensGN=FN1PE=1SV=4	MULTI-MSMS	FNcont	576.278	3	576.279	1725.81	82028.3	-1.0619	-0.00061193	-0.1501	-8.6499e-05	-1.212	-0.00069843	576.279	37.294	0.44662	37.294	36.958	37.404	0					37	16	4	0	0	0	4.6926e-06	1	7594	148.85	148.85	1	51417000
YSFCTDHTVLVQTR	14	Unmodified	_YSFCTDHTVLVQTR_			0	0	0	00;GPMAWsp|P02751|FINC_HUMANFibronectinOS=HomosapiensGN=FN1PE=1SV=4	00;GPMAWsp|P02751|FINC_HUMANFibronectinOS=HomosapiensGN=FN1PE=1SV=4	00;GPMAWsp|P02751|FINC_HUMANFibronectinOS=HomosapiensGN=FN1PE=1SV=4	MULTI-MSMS	FNcont	576.612	3	576.279	1725.81	82894.7	-1.0478	-0.00060384	-0.16112	-9.2848e-05	-1.209	-0.00069669	576.279	37.493	0.20736	37.493	37.422	37.63	0					15	10	2	0	0	0	1.7291e-05	1	7646	125.28	125.28	1	48032000
YSFCTDHTVLVQTR	14	Unmodified	_YSFCTDHTVLVQTR_			0	0	0	00;GPMAWsp|P02751|FINC_HUMANFibronectinOS=HomosapiensGN=FN1PE=1SV=4	00;GPMAWsp|P02751|FINC_HUMANFibronectinOS=HomosapiensGN=FN1PE=1SV=4	00;GPMAWsp|P02751|FINC_HUMANFibronectinOS=HomosapiensGN=FN1PE=1SV=4	MULTI-MSMS	FNcont	576.613	3	576.279	1725.81	81035.1	-0.93174	-0.00053694	0.205	0.00011814	-0.72674	-0.0004188	576.613	39.27	1.3932	39.27	38.501	39.894	0					103	30	5	0	0	0	6.0327e-07	2	8133	156.5	156.5	1	14027000
YSFCTDHTVLVQTR	14	Unmodified	_YSFCTDHTVLVQTR_			0	0	0	00;GPMAWsp|P02751|FINC_HUMANFibronectinOS=HomosapiensGN=FN1PE=1SV=4	00;GPMAWsp|P02751|FINC_HUMANFibronectinOS=HomosapiensGN=FN1PE=1SV=4	00;GPMAWsp|P02751|FINC_HUMANFibronectinOS=HomosapiensGN=FN1PE=1SV=4	MULTI-MSMS	FNcont	863.914	2	863.915	1725.81	66545.2	-0.998	-0.00086219	0.36323	0.0003138	-0.63477	-0.00054839	864.416	39.169	1.3306	39.169	38.649	39.98	-7.1054e-15					67	28	4	0	0	0	4.4006e-15	1	7986	272.97	272.97	1	3438600
YSFCTDHTVLVQTR	14	Unmodified	_YSFCTDHTVLVQTR_			0	0	0	00;GPMAWsp|P02751|FINC_HUMANFibronectinOS=HomosapiensGN=FN1PE=1SV=4	00;GPMAWsp|P02751|FINC_HUMANFibronectinOS=HomosapiensGN=FN1PE=1SV=4	00;GPMAWsp|P02751|FINC_HUMANFibronectinOS=HomosapiensGN=FN1PE=1SV=4	MULTI-MSMS	FNcont	864.043	2	863.915	1725.81	66202.9	-0.64293	-0.00055544	0.81463	0.00070377	0.1717	0.00014834	863.915	40.747	1.8655	40.747	39.708	41.573	0					62	39	2	0	0	0	2.2833e-09	3	8279	172.13	172.13	1	3785500
YSFCTDHTVLVQTR	14	Unmodified	_YSFCTDHTVLVQTR_			0	0	0	00;GPMAWsp|P02751|FINC_HUMANFibronectinOS=HomosapiensGN=FN1PE=1SV=4	00;GPMAWsp|P02751|FINC_HUMANFibronectinOS=HomosapiensGN=FN1PE=1SV=4	00;GPMAWsp|P02751|FINC_HUMANFibronectinOS=HomosapiensGN=FN1PE=1SV=4	MULTI-MSMS	FNcont	576.613	3	576.279	1725.81	80280	-0.60592	-0.00034918	0.060191	3.4687e-05	-0.54572	-0.00031449	576.613	40.826	2.0113	40.826	39.562	41.573	0					136	42	4	0	0	0	1.3092e-05	1	8370	133.14	133.14	1	10878000
YSFCTDHTVLVQTR	14	Unmodified	_YSFCTDHTVLVQTR_			0	0	0	00;GPMAWsp|P02751|FINC_HUMANFibronectinOS=HomosapiensGN=FN1PE=1SV=4	00;GPMAWsp|P02751|FINC_HUMANFibronectinOS=HomosapiensGN=FN1PE=1SV=4	00;GPMAWsp|P02751|FINC_HUMANFibronectinOS=HomosapiensGN=FN1PE=1SV=4	MULTI-MSMS	FNcont	576.278	3	576.279	1725.81	81710.7	-0.67748	-0.00039042	-0.25797	-0.00014866	-0.93545	-0.00053908	576.279	41.839	0.38823	41.839	41.654	42.042	7.1054e-15					24	18	2	0	0	0	6.0327e-07	1	8593	156.5	156.5	1	32748000
YSFCTDHTVLVQTR	14	Unmodified	_YSFCTDHTVLVQTR_			0	0	0	00;GPMAWsp|P02751|FINC_HUMANFibronectinOS=HomosapiensGN=FN1PE=1SV=4	00;GPMAWsp|P02751|FINC_HUMANFibronectinOS=HomosapiensGN=FN1PE=1SV=4	00;GPMAWsp|P02751|FINC_HUMANFibronectinOS=HomosapiensGN=FN1PE=1SV=4	MULTI-MSMS	FNcont	864.416	2	863.915	1725.81	67409.8	-0.81156	-0.00070112	0.85893	0.00074204	0.047369	4.0923e-05	864.417	45.749	0.47124	45.749	45.551	46.023	0					23	9	4	0	0	0	0.010956	1	9506	101.6	97.95	1	1433900
YSFCTDHTVLVQTR	14	Unmodified	_YSFCTDHTVLVQTR_			0	0	0	00;GPMAWsp|P02751|FINC_HUMANFibronectinOS=HomosapiensGN=FN1PE=1SV=4	00;GPMAWsp|P02751|FINC_HUMANFibronectinOS=HomosapiensGN=FN1PE=1SV=4	00;GPMAWsp|P02751|FINC_HUMANFibronectinOS=HomosapiensGN=FN1PE=1SV=4	MULTI-MSMS	FNcont	863.915	2	863.915	1725.81	66906.9	-0.89954	-0.00077713	0.73331	0.00063352	-0.16623	-0.00014361	864.417	47.025	1.0664	47.025	46.814	47.881	0					52	21	3	0	0	0	3.9487e-05	2	9779	128.67	128.67	1	1649500
YSFCTDHTVLVQTR	14	Unmodified	_YSFCTDHTVLVQTR_			0	0	0	00;GPMAWsp|P02751|FINC_HUMANFibronectinOS=HomosapiensGN=FN1PE=1SV=4	00;GPMAWsp|P02751|FINC_HUMANFibronectinOS=HomosapiensGN=FN1PE=1SV=4	00;GPMAWsp|P02751|FINC_HUMANFibronectinOS=HomosapiensGN=FN1PE=1SV=4	MULTI-MSMS	FNcont	576.52	3	576.279	1725.81	80288	-0.8254	-0.00047566	0.3126	0.00018014	-0.5128	-0.00029552	576.279	47.411	1.4772	47.411	46.637	48.114	0					108	30	4	0	0	0	1.5942e-09	2	9969	157.75	157.75	1	8548300
YSFCTDHTVLVQTR	14	Unmodified	_YSFCTDHTVLVQTR_			0	0	0	00;GPMAWsp|P02751|FINC_HUMANFibronectinOS=HomosapiensGN=FN1PE=1SV=4	00;GPMAWsp|P02751|FINC_HUMANFibronectinOS=HomosapiensGN=FN1PE=1SV=4	00;GPMAWsp|P02751|FINC_HUMANFibronectinOS=HomosapiensGN=FN1PE=1SV=4	MULTI-MSMS	FNcont	576.278	3	576.279	1725.81	81286	-0.49301	-0.00028411	-0.19449	-0.00011208	-0.68749	-0.00039619	576.279	48.518	1.7994	48.518	47.881	49.68	-7.1054e-15					57	39	2	0	0	0	1.5942e-09	2	10331	157.75	157.75	1	13677000
YSFCTDHTVLVQTR	14	Unmodified	_YSFCTDHTVLVQTR_			0	0	0	00;GPMAWsp|P02751|FINC_HUMANFibronectinOS=HomosapiensGN=FN1PE=1SV=4	00;GPMAWsp|P02751|FINC_HUMANFibronectinOS=HomosapiensGN=FN1PE=1SV=4	00;GPMAWsp|P02751|FINC_HUMANFibronectinOS=HomosapiensGN=FN1PE=1SV=4	MULTI-MSMS	FNcont	863.914	2	863.915	1725.81	68190.4	-0.53048	-0.00045829	0.44958	0.0003884	-0.0809	-6.9891e-05	864.416	49.263	1.2389	49.263	48.729	49.968	7.1054e-15					37	25	2	0	0	0	3.7747e-05	1	10276	130.01	130.01	1	1181600
YSFCTDHTVLVQTR	14	Unmodified	_YSFCTDHTVLVQTR_			0	0	0	00;GPMAWsp|P02751|FINC_HUMANFibronectinOS=HomosapiensGN=FN1PE=1SV=4	00;GPMAWsp|P02751|FINC_HUMANFibronectinOS=HomosapiensGN=FN1PE=1SV=4	00;GPMAWsp|P02751|FINC_HUMANFibronectinOS=HomosapiensGN=FN1PE=1SV=4	MULTI-MSMS	FNcont	576.278	3	576.279	1725.81	80692.8	-0.48802	-0.00028123	0.071309	4.1094e-05	-0.41671	-0.00024014	576.279	50.612	2.7581	50.612	48.868	51.626	-7.1054e-15					152	57	4	0	0	0	7.2214e-06	1	10563	144.12	144.12	1	21395000
YSFCTDHTVLVQTR	14	Unmodified	_YSFCTDHTVLVQTR_			0	0	0	00;GPMAWsp|P02751|FINC_HUMANFibronectinOS=HomosapiensGN=FN1PE=1SV=4	00;GPMAWsp|P02751|FINC_HUMANFibronectinOS=HomosapiensGN=FN1PE=1SV=4	00;GPMAWsp|P02751|FINC_HUMANFibronectinOS=HomosapiensGN=FN1PE=1SV=4	MULTI-MSMS	FNcont	863.914	2	863.915	1725.81	68368.5	-0.38594	-0.00033342	0.8908	0.00076957	0.50485	0.00043615	863.915	54.972	1.0092	54.972	54.688	55.697	7.1054e-15					37	20	2	0	0	0	0.01709	1	11611	92.856	88.329	1	2913800
YSFCTDHTVLVQTR	14	Unmodified	_YSFCTDHTVLVQTR_			0	0	0	00;GPMAWsp|P02751|FINC_HUMANFibronectinOS=HomosapiensGN=FN1PE=1SV=4	00;GPMAWsp|P02751|FINC_HUMANFibronectinOS=HomosapiensGN=FN1PE=1SV=4	00;GPMAWsp|P02751|FINC_HUMANFibronectinOS=HomosapiensGN=FN1PE=1SV=4	MULTI-MSMS	FNcont	863.914	2	863.915	1725.81	67447.8	-0.31425	-0.00027149	0.50886	0.00043961	0.19461	0.00016813	863.915	56.855	1.3907	56.855	56.24	57.631	0					42	28	2	0	0	0	6.3893e-06	1	11939	178.1	178.1	1	2223000
YSFCTDHTVLVQTR	14	Unmodified	_YSFCTDHTVLVQTR_			0	0	0	00;GPMAWsp|P02751|FINC_HUMANFibronectinOS=HomosapiensGN=FN1PE=1SV=4	00;GPMAWsp|P02751|FINC_HUMANFibronectinOS=HomosapiensGN=FN1PE=1SV=4	00;GPMAWsp|P02751|FINC_HUMANFibronectinOS=HomosapiensGN=FN1PE=1SV=4	MULTI-MSMS	FNcont	576.279	3	576.279	1725.81	80220.9	-0.26558	-0.00015305	-0.063563	-3.663e-05	-0.32914	-0.00018968	576.279	56.539	2.3462	56.539	55.365	57.712	0					126	48	4	0	0	0	5.5155e-06	1	11994	147.31	147.31	1	13823000
YSFCTDHTVLVQTR	14	Unmodified	_YSFCTDHTVLVQTR_			0	0	0	00;GPMAWsp|P02751|FINC_HUMANFibronectinOS=HomosapiensGN=FN1PE=1SV=4	00;GPMAWsp|P02751|FINC_HUMANFibronectinOS=HomosapiensGN=FN1PE=1SV=4	00;GPMAWsp|P02751|FINC_HUMANFibronectinOS=HomosapiensGN=FN1PE=1SV=4	MULTI-MSMS	FNcont	864.416	2	863.915	1725.81	66065.1	0.33555	0.00028989	0.070121	6.0578e-05	0.40568	0.00035047	863.915	68.139	12.154	68.139	57.848	70.002	0					1096	432	3	0	0	0	4.3864e-15	10	13922	270.74	270.74	1	3753600
YSFCTDHTVLVQTR	14	Unmodified	_YSFCTDHTVLVQTR_			0	0	0	00;GPMAWsp|P02751|FINC_HUMANFibronectinOS=HomosapiensGN=FN1PE=1SV=4	00;GPMAWsp|P02751|FINC_HUMANFibronectinOS=HomosapiensGN=FN1PE=1SV=4	00;GPMAWsp|P02751|FINC_HUMANFibronectinOS=HomosapiensGN=FN1PE=1SV=4	MSMS	FNcont	863.915	2	863.915	1725.81	NaN	NaN	NaN	NaN	NaN	NaN	NaN	NaN	34.605	1	34.605	34.105	35.105	0								0	0	0	0.00218	1	6995	145.28	135.59	1
YSFCTDHTVLVQTR	14	Unmodified	_YSFCTDHTVLVQTR_			0	0	0	00;GPMAWsp|P02751|FINC_HUMANFibronectinOS=HomosapiensGN=FN1PE=1SV=4	00;GPMAWsp|P02751|FINC_HUMANFibronectinOS=HomosapiensGN=FN1PE=1SV=4	00;GPMAWsp|P02751|FINC_HUMANFibronectinOS=HomosapiensGN=FN1PE=1SV=4	MSMS	FNcont	576.278	3	576.279	1725.81	NaN	NaN	NaN	NaN	NaN	NaN	NaN	NaN	36.233	1	36.233	35.733	36.733	0								0	0	0	1.0998e-06	1	7354	159.02	152.44	1
YSFCTDHTVLVQTR	14	Unmodified	_YSFCTDHTVLVQTR_			0	0	0	00;GPMAWsp|P02751|FINC_HUMANFibronectinOS=HomosapiensGN=FN1PE=1SV=4	00;GPMAWsp|P02751|FINC_HUMANFibronectinOS=HomosapiensGN=FN1PE=1SV=4	00;GPMAWsp|P02751|FINC_HUMANFibronectinOS=HomosapiensGN=FN1PE=1SV=4	MSMS	FNcont	863.913	2	863.915	1725.81	NaN	NaN	NaN	NaN	NaN	NaN	NaN	NaN	36.852	1	36.852	36.352	37.352	0								0	0	0	9.7242e-07	1	7491	180.2	176.77	1
YSFCTDHTVLVQTR	14	Unmodified	_YSFCTDHTVLVQTR_			0	0	0	00;GPMAWsp|P02751|FINC_HUMANFibronectinOS=HomosapiensGN=FN1PE=1SV=4	00;GPMAWsp|P02751|FINC_HUMANFibronectinOS=HomosapiensGN=FN1PE=1SV=4	00;GPMAWsp|P02751|FINC_HUMANFibronectinOS=HomosapiensGN=FN1PE=1SV=4	MSMS	FNcont	863.914	2	863.915	1725.81	NaN	NaN	NaN	NaN	NaN	NaN	NaN	NaN	37.965	1	37.965	37.465	38.465	0								0	0	0	8.9822e-11	1	7738	193.73	188.13	1
YSFCTDHTVLVQTR	14	Unmodified	_YSFCTDHTVLVQTR_			0	0	0	00;GPMAWsp|P02751|FINC_HUMANFibronectinOS=HomosapiensGN=FN1PE=1SV=4	00;GPMAWsp|P02751|FINC_HUMANFibronectinOS=HomosapiensGN=FN1PE=1SV=4	00;GPMAWsp|P02751|FINC_HUMANFibronectinOS=HomosapiensGN=FN1PE=1SV=4	MSMS	FNcont	863.914	2	863.915	1725.81	NaN	NaN	NaN	NaN	NaN	NaN	NaN	NaN	42.485	1	42.485	41.985	42.985	0								0	0	0	0.00058497	1	8744	147.71	141.6	1
YSFCTDHTVLVQTR	14	Unmodified	_YSFCTDHTVLVQTR_			0	0	0	00;GPMAWsp|P02751|FINC_HUMANFibronectinOS=HomosapiensGN=FN1PE=1SV=4	00;GPMAWsp|P02751|FINC_HUMANFibronectinOS=HomosapiensGN=FN1PE=1SV=4	00;GPMAWsp|P02751|FINC_HUMANFibronectinOS=HomosapiensGN=FN1PE=1SV=4	MSMS	FNcont	576.278	3	576.279	1725.81	NaN	NaN	NaN	NaN	NaN	NaN	NaN	NaN	45.294	1	45.294	44.794	45.794	0								0	0	0	1.8837e-06	1	9369	144.12	137.54	1
YSFCTDHTVLVQTR	14	Unmodified	_YSFCTDHTVLVQTR_			0	0	0	00;GPMAWsp|P02751|FINC_HUMANFibronectinOS=HomosapiensGN=FN1PE=1SV=4	00;GPMAWsp|P02751|FINC_HUMANFibronectinOS=HomosapiensGN=FN1PE=1SV=4	00;GPMAWsp|P02751|FINC_HUMANFibronectinOS=HomosapiensGN=FN1PE=1SV=4	MSMS	FNcont	576.278	3	576.279	1725.81	NaN	NaN	NaN	NaN	NaN	NaN	NaN	NaN	52.758	1	52.758	52.258	53.258	0								0	0	0	2.5187e-06	1	11032	132.05	125.47	1
YSFCTDHTVLVQTR	14	Unmodified	_YSFCTDHTVLVQTR_			0	0	0	00;GPMAWsp|P02751|FINC_HUMANFibronectinOS=HomosapiensGN=FN1PE=1SV=4	00;GPMAWsp|P02751|FINC_HUMANFibronectinOS=HomosapiensGN=FN1PE=1SV=4	00;GPMAWsp|P02751|FINC_HUMANFibronectinOS=HomosapiensGN=FN1PE=1SV=4	MSMS	FNcont	863.914	2	863.915	1725.81	NaN	NaN	NaN	NaN	NaN	NaN	NaN	NaN	53.027	1	53.027	52.527	53.527	0								0	0	0	0.0052462	1	11092	113.77	104.08	1
YSFCTDHTVLVQTR	14	Unmodified	_YSFCTDHTVLVQTR_			0	0	0	00;GPMAWsp|P02751|FINC_HUMANFibronectinOS=HomosapiensGN=FN1PE=1SV=4	00;GPMAWsp|P02751|FINC_HUMANFibronectinOS=HomosapiensGN=FN1PE=1SV=4	00;GPMAWsp|P02751|FINC_HUMANFibronectinOS=HomosapiensGN=FN1PE=1SV=4	MSMS	FNcont	576.279	3	576.279	1725.81	NaN	NaN	NaN	NaN	NaN	NaN	NaN	NaN	53.835	1	53.835	53.335	54.335	0								0	0	0	1.2322e-06	1	11272	156.5	149.92	1
YSFCTDHTVLVQTR	14	Unmodified	_YSFCTDHTVLVQTR_			0	0	0	00;GPMAWsp|P02751|FINC_HUMANFibronectinOS=HomosapiensGN=FN1PE=1SV=4	00;GPMAWsp|P02751|FINC_HUMANFibronectinOS=HomosapiensGN=FN1PE=1SV=4	00;GPMAWsp|P02751|FINC_HUMANFibronectinOS=HomosapiensGN=FN1PE=1SV=4	MSMS	FNcont	576.278	3	576.279	1725.81	NaN	NaN	NaN	NaN	NaN	NaN	NaN	NaN	55.87	1	55.87	55.37	56.37	0								0	0	0	1.8223e-06	1	11726	145.29	140.82	1
YSFCTDHTVLVQTR	14	Unmodified	_YSFCTDHTVLVQTR_			0	0	0	00;GPMAWsp|P02751|FINC_HUMANFibronectinOS=HomosapiensGN=FN1PE=1SV=4	00;GPMAWsp|P02751|FINC_HUMANFibronectinOS=HomosapiensGN=FN1PE=1SV=4	00;GPMAWsp|P02751|FINC_HUMANFibronectinOS=HomosapiensGN=FN1PE=1SV=4	MSMS	FNcont	576.279	3	576.279	1725.81	NaN	NaN	NaN	NaN	NaN	NaN	NaN	NaN	56.018	1	56.018	55.518	56.518	0								0	0	0	1.0239e-06	1	11759	160.46	153.88	1
YSFCTDHTVLVQTR	14	Unmodified	_YSFCTDHTVLVQTR_			0	0	0	00;GPMAWsp|P02751|FINC_HUMANFibronectinOS=HomosapiensGN=FN1PE=1SV=4	00;GPMAWsp|P02751|FINC_HUMANFibronectinOS=HomosapiensGN=FN1PE=1SV=4	00;GPMAWsp|P02751|FINC_HUMANFibronectinOS=HomosapiensGN=FN1PE=1SV=4	MULTI-SECPEP	FNcont	863.445	2	863.915	1725.81	67364.7	-1.1198	-0.00096745	0.45778	0.00039549	-0.66206	-0.00057196	864.417	37.277	0.27551	37.277	37.043	37.318	7.1054e-15					10	8	2	0	0	0	2.7421e-09	1	7572	198.32	198.32	1	25013000
YTGNTYR	7	Unmodified	_YTGNTYR_			0	0	0	00;GPMAWsp|P02751|FINC_HUMANFibronectinOS=HomosapiensGN=FN1PE=1SV=4	00;GPMAWsp|P02751|FINC_HUMANFibronectinOS=HomosapiensGN=FN1PE=1SV=4	00;GPMAWsp|P02751|FINC_HUMANFibronectinOS=HomosapiensGN=FN1PE=1SV=4	MULTI-MSMS	FNcont	437.706	2	437.706	873.398	91245.7	-1.3831	-0.0006054	-0.18444	-8.0732e-05	-1.5676	-0.00068614	437.706	8.8402	1.2711	8.8402	8.7707	10.042	0					252	87	4	0	0	0	0.00012663	2	1334	139.92	139.92	1	1650400000
YYRITYGETGGNSPVQEFTVPGSK	24	Unmodified	_YYRITYGETGGNSPVQEFTVPGSK_			0	0	1	00;GPMAWsp|P02751|FINC_HUMANFibronectinOS=HomosapiensGN=FN1PE=1SV=4	00;GPMAWsp|P02751|FINC_HUMANFibronectinOS=HomosapiensGN=FN1PE=1SV=4	00;GPMAWsp|P02751|FINC_HUMANFibronectinOS=HomosapiensGN=FN1PE=1SV=4	MULTI-MSMS	FNcont	884.767	3	884.098	2649.27	64796.8	-0.8469	-0.00074874	1.1872	0.0010496	0.34032	0.00030088	884.433	41.47	0.40902	41.47	41.164	41.573	0					30	8	4	0	0	0	2.202e-05	1	8498	116.38	116.38	1	17609000
[truncated: 9 more columns]
