# Supplementary material for: Cross-linking and modification of fibronectin by peroxynitrous acid: Mapping and quantification of damage provides a new model for domain interactions
Source: J Biol Chem. 2021 Feb 2;296:100360. doi: 10.1016/j.jbc.2021.100360 (PMC7950325; doi:10.1016/j.jbc.2021.100360)
Supplement: Supplemental Data 2 [file mmc3.xlsx]

## Sheet: Ark1
Sequence	Length	Modifications	Modified sequence	Nitration Probabilities	Oxidation (M) Probabilities	Nitration Score Diffs	Oxidation (M) Score Diffs	Acetyl (Protein N-term)	Nitration	Oxidation (M)	Missed cleavages	Proteins	Leading proteins	Leading razor protein	Type	Raw file	Experiment	MS/MS m/z	Charge	m/z	Mass	Resolution	Uncalibrated - Calibrated m/z [ppm]	Uncalibrated - Calibrated m/z [Da]	Mass error [ppm]	Mass error [Da]	Uncalibrated mass error [ppm]	Uncalibrated mass error [Da]	Max intensity m/z 0	Retention time	Retention length	Calibrated retention time	Calibrated retention time start	Calibrated retention time finish	Retention time calibration	Match time difference	Match m/z difference	Match q-value	Match score	Number of data points	Number of scans	Number of isotopic peaks	PIF	Fraction of total spectrum	Base peak fraction	PEP	MS/MS count	MS/MS scan number	Score
AACLLPK	7	Unmodified	_AACLLPK_					0	0	0	0	CON__P02768-1	CON__P02768-1	CON__P02768-1	MULTI-MSMS	LUM2_03692_MM_D12_FN2_HCD	1	386.723	2	386.723	771.431	103925	1.0094	0.00039034	0.46532	0.00017995	1.4747	0.00057029	386.723	19.498	0.76263	19.498	19.16	19.922	0					27	18	2	0	0	0	0.010874	1	3734	59.609
AAFTECCQAADK	12	Unmodified	_AAFTECCQAADK_					0	0	0	0	CON__P02768-1	CON__P02768-1	CON__P02768-1	MULTI-MSMS	LUM2_03692_MM_D12_FN2_HCD	1	686.288	2	686.287	1370.56	72780.5	0.66029	0.00045315	0.43184	0.00029637	1.0921	0.00074952	686.287	16.316	0.64431	16.316	15.814	16.459	0					43	14	4	0	0	0	0.0010038	1	2984	96.113
AAFTECCQAADK	12	Unmodified	_AAFTECCQAADK_					0	0	0	0	CON__P02768-1	CON__P02768-1	CON__P02768-1	MULTI-MSMS	LUM2_03691_MMD11_FN1_HCD	2	686.287	2	686.287	1370.56	76156	0.28919	0.00019847	-0.48465	-0.00033261	-0.19546	-0.00013414	686.287	16.328	0.59634	16.328	15.923	16.519	0					29	12	4	0	0	0	1.2888e-06	1	3004	130.79
AAVYQPQPHPQPPPYGHCVTDSGVVYSVGMQWLK	34	Oxidation (M),Nitration	_AAVY(ni)QPQPHPQPPPYGHCVTDSGVVYSVGM(ox)QWLK_	AAVY(1)QPQPHPQPPPYGHCVTDSGVVYSVGMQWLK	AAVYQPQPHPQPPPYGHCVTDSGVVYSVGM(1)QWLK	AAVY(49.98)QPQPHPQPPPY(-49.98)GHCVTDSGVVY(-114.45)SVGMQW(-134.24)LK	AAVYQPQPHPQPPPYGHCVTDSGVVYSVGM(141.13)QWLK	0	1	1	0	00;GPMAWsp|P02751|FINC_HUMANFibronectinOS=HomosapiensGN=FN1PE=1SV=4	00;GPMAWsp|P02751|FINC_HUMANFibronectinOS=HomosapiensGN=FN1PE=1SV=4	00;GPMAWsp|P02751|FINC_HUMANFibronectinOS=HomosapiensGN=FN1PE=1SV=4	MULTI-MSMS	LUM2_03692_MM_D12_FN2_HCD	1	964.959	4	964.457	3853.8	61609.4	0.99865	0.00096316	0.26721	0.00025772	1.2659	0.0012209	965.209	45.812	1.2961	45.812	45.19	46.486	0					174	27	7	0	0	0	1.3466e-08	1	9534	141.13
AAVYQPQPHPQPPPYGHCVTDSGVVYSVGMQWLK	34	Oxidation (M),Nitration	_AAVYQPQPHPQPPPY(ni)GHCVTDSGVVYSVGM(ox)QWLK_	AAVYQPQPHPQPPPY(1)GHCVTDSGVVYSVGMQWLK	AAVYQPQPHPQPPPYGHCVTDSGVVYSVGM(1)QWLK	AAVY(-48.41)QPQPHPQPPPY(41.2)GHCVTDSGVVY(-41.2)SVGMQW(-60.61)LK	AAVYQPQPHPQPPPYGHCVTDSGVVYSVGM(108.08)QWLK	0	1	1	0	00;GPMAWsp|P02751|FINC_HUMANFibronectinOS=HomosapiensGN=FN1PE=1SV=4	00;GPMAWsp|P02751|FINC_HUMANFibronectinOS=HomosapiensGN=FN1PE=1SV=4	00;GPMAWsp|P02751|FINC_HUMANFibronectinOS=HomosapiensGN=FN1PE=1SV=4	MULTI-MSMS	LUM2_03692_MM_D12_FN2_HCD	1	965.21	4	964.457	3853.8	61944.7	1.1483	0.0011075	-0.23395	-0.00022564	0.91436	0.00088186	964.958	46.875	1.339	46.875	46.39	47.729	7.1054e-15					153	29	8	0	0	0	2.9191e-07	1	9788	108.08
AAVYQPQPHPQPPPYGHCVTDSGVVYSVGMQWLK	34	Oxidation (M),Nitration	_AAVY(ni)QPQPHPQPPPYGHCVTDSGVVYSVGM(ox)QWLK_	AAVY(0.999)QPQPHPQPPPY(0.001)GHCVTDSGVVYSVGMQWLK	AAVYQPQPHPQPPPYGHCVTDSGVVYSVGM(1)QWLK	AAVY(28.4)QPQPHPQPPPY(-28.4)GHCVTDSGVVY(-93.93)SVGMQW(-117.59)LK	AAVYQPQPHPQPPPYGHCVTDSGVVYSVGM(125.79)QWLK	0	1	1	0	00;GPMAWsp|P02751|FINC_HUMANFibronectinOS=HomosapiensGN=FN1PE=1SV=4	00;GPMAWsp|P02751|FINC_HUMANFibronectinOS=HomosapiensGN=FN1PE=1SV=4	00;GPMAWsp|P02751|FINC_HUMANFibronectinOS=HomosapiensGN=FN1PE=1SV=4	MULTI-MSMS	LUM2_03691_MMD11_FN1_HCD	2	964.709	4	964.457	3853.8	60420.1	0.99606	0.00096065	-0.016175	-1.56e-05	0.97988	0.00094505	964.959	45.709	1.2919	45.709	45.102	46.394	0					189	27	8	0	0	0	1.4275e-07	1	9550	125.79
AAVYQPQPHPQPPPYGHCVTDSGVVYSVGMQWLK	34	Oxidation (M),Nitration	_AAVY(ni)QPQPHPQPPPYGHCVTDSGVVYSVGM(ox)QWLK_	AAVY(1)QPQPHPQPPPYGHCVTDSGVVYSVGMQWLK	AAVYQPQPHPQPPPYGHCVTDSGVVYSVGM(1)QWLK	AAVY(40.48)QPQPHPQPPPY(-40.48)GHCVTDSGVVY(-69.48)SVGMQW(-84.11)LK	AAVYQPQPHPQPPPYGHCVTDSGVVYSVGM(88.23)QWLK	0	1	1	0	00;GPMAWsp|P02751|FINC_HUMANFibronectinOS=HomosapiensGN=FN1PE=1SV=4	00;GPMAWsp|P02751|FINC_HUMANFibronectinOS=HomosapiensGN=FN1PE=1SV=4	00;GPMAWsp|P02751|FINC_HUMANFibronectinOS=HomosapiensGN=FN1PE=1SV=4	MULTI-MSMS	LUM2_03691_MMD11_FN1_HCD	2	964.712	4	964.457	3853.8	60138.4	1.1242	0.0010842	1.2189	0.0011755	2.343	0.0022597	964.46	49.371	2.8224	49.371	48.009	50.831	0					304	62	8	0	0	0	0.00060118	1	10324	88.226
AAVYQPQPHPQPPPYGHCVTDSGVVYSVGMQWLK	34	Unmodified	_AAVYQPQPHPQPPPYGHCVTDSGVVYSVGMQWLK_					0	0	0	0	00;GPMAWsp|P02751|FINC_HUMANFibronectinOS=HomosapiensGN=FN1PE=1SV=4	00;GPMAWsp|P02751|FINC_HUMANFibronectinOS=HomosapiensGN=FN1PE=1SV=4	00;GPMAWsp|P02751|FINC_HUMANFibronectinOS=HomosapiensGN=FN1PE=1SV=4	MULTI-MSMS	LUM2_03692_MM_D12_FN2_HCD	1	949.715	4	949.212	3792.82	61515.8	1.2111	0.0011496	0.24584	0.00023336	1.4569	0.0013829	949.713	47.299	1.0475	47.299	46.731	47.778	7.1054e-15					135	23	8	0	0	0	0.00057977	2	9875	88.814
AAVYQPQPHPQPPPYGHCVTDSGVVYSVGMQWLK	34	Unmodified	_AAVYQPQPHPQPPPYGHCVTDSGVVYSVGMQWLK_					0	0	0	0	00;GPMAWsp|P02751|FINC_HUMANFibronectinOS=HomosapiensGN=FN1PE=1SV=4	00;GPMAWsp|P02751|FINC_HUMANFibronectinOS=HomosapiensGN=FN1PE=1SV=4	00;GPMAWsp|P02751|FINC_HUMANFibronectinOS=HomosapiensGN=FN1PE=1SV=4	MULTI-MSMS	LUM2_03691_MMD11_FN1_HCD	2	949.714	4	949.212	3792.82	61772.5	0.67267	0.0006385	-0.41148	-0.00039058	0.26118	0.00024792	949.713	47.124	6.393	47.124	45.883	52.276	7.1054e-15					779	140	11	0	0	0	4.7441e-13	7	9783	168.11
AAVYQPQPHPQPPPYGHCVTDSGVVYSVGMQWLK	34	Unmodified	_AAVYQPQPHPQPPPYGHCVTDSGVVYSVGMQWLK_					0	0	0	0	00;GPMAWsp|P02751|FINC_HUMANFibronectinOS=HomosapiensGN=FN1PE=1SV=4	00;GPMAWsp|P02751|FINC_HUMANFibronectinOS=HomosapiensGN=FN1PE=1SV=4	00;GPMAWsp|P02751|FINC_HUMANFibronectinOS=HomosapiensGN=FN1PE=1SV=4	MULTI-MSMS	LUM2_03691_MMD11_FN1_HCD	2	1265.95	3	1265.28	3792.82	55270.7	0.14617	0.00018495	-0.26469	-0.00033491	-0.11852	-0.00014996	1265.95	47.157	1.4371	47.157	46.522	47.959	0					192	30	8	0	0	0	3.8357e-20	1	9830	211.89
AAVYQPQPHPQPPPYGHCVTDSGVVYSVGMQWLK	34	Unmodified	_AAVYQPQPHPQPPPYGHCVTDSGVVYSVGMQWLK_					0	0	0	0	00;GPMAWsp|P02751|FINC_HUMANFibronectinOS=HomosapiensGN=FN1PE=1SV=4	00;GPMAWsp|P02751|FINC_HUMANFibronectinOS=HomosapiensGN=FN1PE=1SV=4	00;GPMAWsp|P02751|FINC_HUMANFibronectinOS=HomosapiensGN=FN1PE=1SV=4	MULTI-MSMS	LUM2_03691_MMD11_FN1_HCD	2	759.972	5	759.571	3792.82	73003.1	0.49111	0.00037303	-0.28937	-0.00021979	0.20174	0.00015324	759.972	47.132	1.0963	47.132	46.666	47.762	0					64	23	4	0	0	0	0.0010454	1	9881	78.588
AAVYQPQPHPQPPPYGHCVTDSGVVYSVGMQWLK	34	Unmodified	_AAVYQPQPHPQPPPYGHCVTDSGVVYSVGMQWLK_					0	0	0	0	00;GPMAWsp|P02751|FINC_HUMANFibronectinOS=HomosapiensGN=FN1PE=1SV=4	00;GPMAWsp|P02751|FINC_HUMANFibronectinOS=HomosapiensGN=FN1PE=1SV=4	00;GPMAWsp|P02751|FINC_HUMANFibronectinOS=HomosapiensGN=FN1PE=1SV=4	MULTI-MSMS	LUM2_03691_MMD11_FN1_HCD	2	949.715	4	949.212	3792.82	63910.2	1.0186	0.00096691	0.27734	0.00026326	1.296	0.0012302	949.713	55.909	2.7779	55.909	54.336	57.114	7.1054e-15					194	63	6	0	0	0	0.0014634	3	11833	66.454
AAVYQPQPHPQPPPYGHCVTDSGVVYSVGMQWLK	34	Unmodified	_AAVYQPQPHPQPPPYGHCVTDSGVVYSVGMQWLK_					0	0	0	0	00;GPMAWsp|P02751|FINC_HUMANFibronectinOS=HomosapiensGN=FN1PE=1SV=4	00;GPMAWsp|P02751|FINC_HUMANFibronectinOS=HomosapiensGN=FN1PE=1SV=4	00;GPMAWsp|P02751|FINC_HUMANFibronectinOS=HomosapiensGN=FN1PE=1SV=4	MULTI-MSMS	LUM2_03691_MMD11_FN1_HCD	2	949.714	4	949.212	3792.82	63344	1.0765	0.0010219	0.16896	0.00016038	1.2455	0.0011823	949.713	59.516	3.1641	59.516	57.868	61.032	-7.1054e-15					175	72	5	0	0	0	0.0008545	2	12669	81.862
AAVYQPQPHPQPPPYGHCVTDSGVVYSVGMQWLK	34	Unmodified	_AAVYQPQPHPQPPPYGHCVTDSGVVYSVGMQWLK_					0	0	0	0	00;GPMAWsp|P02751|FINC_HUMANFibronectinOS=HomosapiensGN=FN1PE=1SV=4	00;GPMAWsp|P02751|FINC_HUMANFibronectinOS=HomosapiensGN=FN1PE=1SV=4	00;GPMAWsp|P02751|FINC_HUMANFibronectinOS=HomosapiensGN=FN1PE=1SV=4	MULTI-MSMS	LUM2_03691_MMD11_FN1_HCD	2	949.965	4	949.212	3792.82	62445.9	1.3722	0.0013025	-0.10744	-0.00010199	1.2648	0.0012005	949.463	64.683	6.5757	64.683	62.647	69.223	0					1068	438	3	0	0	0	0.00098389	8	13977	78.588
AAVYQPQPHPQPPPYGHCVTDSGVVYSVGMQWLK	34	Oxidation (M),4 Nitration	_AAVY(ni)QPQPHPQPPPY(ni)GHCVTDSGVVY(ni)SVGM(ox)QW(ni)LK_	AAVY(1)QPQPHPQPPPY(1)GHCVTDSGVVY(1)SVGMQW(1)LK	AAVYQPQPHPQPPPYGHCVTDSGVVYSVGM(1)QWLK	AAVY(56.04)QPQPHPQPPPY(56.04)GHCVTDSGVVY(56.04)SVGMQW(56.04)LK	AAVYQPQPHPQPPPYGHCVTDSGVVYSVGM(56.04)QWLK	0	4	1	0	00;GPMAWsp|P02751|FINC_HUMANFibronectinOS=HomosapiensGN=FN1PE=1SV=4	00;GPMAWsp|P02751|FINC_HUMANFibronectinOS=HomosapiensGN=FN1PE=1SV=4	00;GPMAWsp|P02751|FINC_HUMANFibronectinOS=HomosapiensGN=FN1PE=1SV=4	MULTI-MSMS	LUM2_03692_MM_D12_FN2_HCD	1	998.699	4	998.196	3988.75	60815.1	1.2005	0.0011983	0.50167	0.00050077	1.7021	0.0016991	998.698	48.509	1.0407	48.509	48.069	49.11	0					101	22	6	0	0	0	0.011901	1	10198	56.041
AAVYQPQPHPQPPPYGHCVTDSGVVYSVGMQWLK	34	Oxidation (M),4 Nitration	_AAVY(ni)QPQPHPQPPPY(ni)GHCVTDSGVVY(ni)SVGM(ox)QW(ni)LK_	AAVY(1)QPQPHPQPPPY(1)GHCVTDSGVVY(1)SVGMQW(1)LK	AAVYQPQPHPQPPPYGHCVTDSGVVYSVGM(1)QWLK	AAVY(44.29)QPQPHPQPPPY(44.29)GHCVTDSGVVY(44.29)SVGMQW(44.29)LK	AAVYQPQPHPQPPPYGHCVTDSGVVYSVGM(44.29)QWLK	0	4	1	0	00;GPMAWsp|P02751|FINC_HUMANFibronectinOS=HomosapiensGN=FN1PE=1SV=4	00;GPMAWsp|P02751|FINC_HUMANFibronectinOS=HomosapiensGN=FN1PE=1SV=4	00;GPMAWsp|P02751|FINC_HUMANFibronectinOS=HomosapiensGN=FN1PE=1SV=4	MULTI-MSMS	LUM2_03692_MM_D12_FN2_HCD	1	998.448	4	998.196	3988.75	61463.4	1.1524	0.0011503	0.41349	0.00041274	1.5659	0.0015631	998.698	51.499	1.7026	51.499	50.723	52.426	0					170	36	7	0	0	0	0.026424	1	10852	44.292
AAVYQPQPHPQPPPYGHCVTDSGVVYSVGMQWLK	34	Oxidation (M),2 Nitration	_AAVYQPQPHPQPPPY(ni)GHCVTDSGVVY(ni)SVGM(ox)QWLK_	AAVY(0.025)QPQPHPQPPPY(0.992)GHCVTDSGVVY(0.983)SVGMQW(0.001)LK	AAVYQPQPHPQPPPYGHCVTDSGVVYSVGM(1)QWLK	AAVY(-17.78)QPQPHPQPPPY(20.72)GHCVTDSGVVY(17.78)SVGMQW(-31.53)LK	AAVYQPQPHPQPPPYGHCVTDSGVVYSVGM(92.89)QWLK	0	2	1	0	00;GPMAWsp|P02751|FINC_HUMANFibronectinOS=HomosapiensGN=FN1PE=1SV=4	00;GPMAWsp|P02751|FINC_HUMANFibronectinOS=HomosapiensGN=FN1PE=1SV=4	00;GPMAWsp|P02751|FINC_HUMANFibronectinOS=HomosapiensGN=FN1PE=1SV=4	MULTI-MSMS	LUM2_03692_MM_D12_FN2_HCD	1	976.205	4	975.703	3898.78	61275.5	1.2435	0.0012132	-0.38318	-0.00037387	0.86027	0.00083937	976.205	48.465	1.7742	48.465	47.971	49.745	0					233	38	10	0	0	0	0.00038505	1	10240	92.887
AAVYQPQPHPQPPPYGHCVTDSGVVYSVGMQWLK	34	Oxidation (M),2 Nitration	_AAVY(ni)QPQPHPQPPPY(ni)GHCVTDSGVVYSVGM(ox)QWLK_	AAVY(1)QPQPHPQPPPY(1)GHCVTDSGVVYSVGMQWLK	AAVYQPQPHPQPPPYGHCVTDSGVVYSVGM(1)QWLK	AAVY(119.82)QPQPHPQPPPY(71.19)GHCVTDSGVVY(-71.19)SVGMQW(-97.19)LK	AAVYQPQPHPQPPPYGHCVTDSGVVYSVGM(141.46)QWLK	0	2	1	0	00;GPMAWsp|P02751|FINC_HUMANFibronectinOS=HomosapiensGN=FN1PE=1SV=4	00;GPMAWsp|P02751|FINC_HUMANFibronectinOS=HomosapiensGN=FN1PE=1SV=4	00;GPMAWsp|P02751|FINC_HUMANFibronectinOS=HomosapiensGN=FN1PE=1SV=4	MULTI-MSMS	LUM2_03692_MM_D12_FN2_HCD	1	976.207	4	975.703	3898.78	61184	1.216	0.0011865	0.026198	2.5561e-05	1.2422	0.001212	976.205	50.217	1.8755	50.217	49.429	51.304	0					197	40	7	0	0	0	9.8557e-09	1	10590	141.46
AAVYQPQPHPQPPPYGHCVTDSGVVYSVGMQWLK	34	Oxidation (M),2 Nitration	_AAVY(ni)QPQPHPQPPPY(ni)GHCVTDSGVVYSVGM(ox)QWLK_	AAVY(1)QPQPHPQPPPY(1)GHCVTDSGVVYSVGMQWLK	AAVYQPQPHPQPPPYGHCVTDSGVVYSVGM(1)QWLK	AAVY(73.56)QPQPHPQPPPY(47.95)GHCVTDSGVVY(-47.95)SVGMQW(-73.34)LK	AAVYQPQPHPQPPPYGHCVTDSGVVYSVGM(104.98)QWLK	0	2	1	0	00;GPMAWsp|P02751|FINC_HUMANFibronectinOS=HomosapiensGN=FN1PE=1SV=4	00;GPMAWsp|P02751|FINC_HUMANFibronectinOS=HomosapiensGN=FN1PE=1SV=4	00;GPMAWsp|P02751|FINC_HUMANFibronectinOS=HomosapiensGN=FN1PE=1SV=4	MULTI-MSMS	LUM2_03691_MMD11_FN1_HCD	2	976.206	4	975.703	3898.78	60901.9	0.60534	0.00059063	-0.19416	-0.00018945	0.41118	0.00040119	975.954	47.753	1.004	47.753	47.152	48.157	0					110	20	7	0	0	0	2.9333e-07	1	10038	104.98
AAVYQPQPHPQPPPYGHCVTDSGVVYSVGMQWLK	34	Oxidation (M),2 Nitration	_AAVY(ni)QPQPHPQPPPY(ni)GHCVTDSGVVYSVGM(ox)QWLK_	AAVY(1)QPQPHPQPPPY(1)GHCVTDSGVVYSVGMQWLK	AAVYQPQPHPQPPPYGHCVTDSGVVYSVGM(1)QWLK	AAVY(36.65)QPQPHPQPPPY(37.35)GHCVTDSGVVY(-36.65)SVGMQW(-63.29)LK	AAVYQPQPHPQPPPYGHCVTDSGVVYSVGM(92.35)QWLK	0	2	1	0	00;GPMAWsp|P02751|FINC_HUMANFibronectinOS=HomosapiensGN=FN1PE=1SV=4	00;GPMAWsp|P02751|FINC_HUMANFibronectinOS=HomosapiensGN=FN1PE=1SV=4	00;GPMAWsp|P02751|FINC_HUMANFibronectinOS=HomosapiensGN=FN1PE=1SV=4	MULTI-MSMS	LUM2_03691_MMD11_FN1_HCD	2	976.206	4	975.703	3898.78	60784.2	0.90685	0.00088481	0.29342	0.00028629	1.2003	0.0011711	976.205	48.674	1.4491	48.674	47.959	49.408	0					197	31	8	0	0	0	0.00040459	2	10276	92.349
AAVYQPQPHPQPPPYGHCVTDSGVVYSVGMQWLK	34	Oxidation (M),2 Nitration	_AAVY(ni)QPQPHPQPPPY(ni)GHCVTDSGVVYSVGM(ox)QWLK_	AAVY(1)QPQPHPQPPPY(1)GHCVTDSGVVYSVGMQWLK	AAVYQPQPHPQPPPYGHCVTDSGVVYSVGM(1)QWLK	AAVY(64.92)QPQPHPQPPPY(44)GHCVTDSGVVY(-44)SVGMQW(-63.18)LK	AAVYQPQPHPQPPPYGHCVTDSGVVYSVGM(75.53)QWLK	0	2	1	0	00;GPMAWsp|P02751|FINC_HUMANFibronectinOS=HomosapiensGN=FN1PE=1SV=4	00;GPMAWsp|P02751|FINC_HUMANFibronectinOS=HomosapiensGN=FN1PE=1SV=4	00;GPMAWsp|P02751|FINC_HUMANFibronectinOS=HomosapiensGN=FN1PE=1SV=4	MULTI-MSMS	LUM2_03691_MMD11_FN1_HCD	2	976.206	4	975.703	3898.78	60901.9	0.7777	0.00075881	-0.147	-0.00014343	0.6307	0.00061538	976.205	52.382	1.9511	52.382	50.831	52.782	0					118	42	5	0	0	0	0.0010156	1	10956	75.534
AAVYQPQPHPQPPPYGHCVTDSGVVYSVGMQWLK	34	Nitration	_AAVY(ni)QPQPHPQPPPYGHCVTDSGVVYSVGMQWLK_	AAVY(1)QPQPHPQPPPYGHCVTDSGVVYSVGMQWLK		AAVY(65.58)QPQPHPQPPPY(-65.58)GHCVTDSGVVY(-107.88)SVGMQW(-129.33)LK		0	1	0	0	00;GPMAWsp|P02751|FINC_HUMANFibronectinOS=HomosapiensGN=FN1PE=1SV=4	00;GPMAWsp|P02751|FINC_HUMANFibronectinOS=HomosapiensGN=FN1PE=1SV=4	00;GPMAWsp|P02751|FINC_HUMANFibronectinOS=HomosapiensGN=FN1PE=1SV=4	MULTI-MSMS	LUM2_03692_MM_D12_FN2_HCD	1	960.96	4	960.458	3837.8	62030.3	1.2909	0.0012398	-0.36577	-0.0003513	0.92508	0.00088851	960.96	48.876	1.3459	48.876	48.208	49.554	0					153	29	8	0	0	0	6.6679e-08	2	10262	135.2
AAVYQPQPHPQPPPYGHCVTDSGVVYSVGMQWLK	34	Nitration	_AAVYQPQPHPQPPPY(ni)GHCVTDSGVVYSVGMQWLK_	AAVYQPQPHPQPPPY(1)GHCVTDSGVVYSVGMQWLK		AAVY(-63.74)QPQPHPQPPPY(39.29)GHCVTDSGVVY(-39.29)SVGMQW(-69.4)LK		0	1	0	0	00;GPMAWsp|P02751|FINC_HUMANFibronectinOS=HomosapiensGN=FN1PE=1SV=4	00;GPMAWsp|P02751|FINC_HUMANFibronectinOS=HomosapiensGN=FN1PE=1SV=4	00;GPMAWsp|P02751|FINC_HUMANFibronectinOS=HomosapiensGN=FN1PE=1SV=4	MULTI-MSMS	LUM2_03692_MM_D12_FN2_HCD	1	960.96	4	960.458	3837.8	62596.4	1.2564	0.0012067	0.38345	0.00036829	1.6399	0.001575	960.96	50.104	1.4269	50.104	49.471	50.898	-7.1054e-15					136	30	7	0	0	0	2.7112e-07	1	10508	112.13
AAVYQPQPHPQPPPYGHCVTDSGVVYSVGMQWLK	34	Nitration	_AAVY(ni)QPQPHPQPPPYGHCVTDSGVVYSVGMQWLK_	AAVY(1)QPQPHPQPPPYGHCVTDSGVVYSVGMQWLK		AAVY(59.39)QPQPHPQPPPY(-59.39)GHCVTDSGVVY(-123.42)SVGMQW(-146.24)LK		0	1	0	0	00;GPMAWsp|P02751|FINC_HUMANFibronectinOS=HomosapiensGN=FN1PE=1SV=4	00;GPMAWsp|P02751|FINC_HUMANFibronectinOS=HomosapiensGN=FN1PE=1SV=4	00;GPMAWsp|P02751|FINC_HUMANFibronectinOS=HomosapiensGN=FN1PE=1SV=4	MULTI-MSMS	LUM2_03691_MMD11_FN1_HCD	2	960.961	4	960.458	3837.8	60966.7	1.0527	0.0010111	0.16046	0.00015412	1.2132	0.0011652	960.96	49.022	1.4425	49.022	48.058	49.5	-7.1054e-15					213	31	10	0	0	0	1.1355e-12	1	10284	150.31
AAVYQPQPHPQPPPYGHCVTDSGVVYSVGMQWLK	34	Nitration	_AAVY(ni)QPQPHPQPPPYGHCVTDSGVVYSVGMQWLK_	AAVY(1)QPQPHPQPPPYGHCVTDSGVVYSVGMQWLK		AAVY(85.85)QPQPHPQPPPY(-85.85)GHCVTDSGVVY(-179.07)SVGMQW(-191.42)LK		0	1	0	0	00;GPMAWsp|P02751|FINC_HUMANFibronectinOS=HomosapiensGN=FN1PE=1SV=4	00;GPMAWsp|P02751|FINC_HUMANFibronectinOS=HomosapiensGN=FN1PE=1SV=4	00;GPMAWsp|P02751|FINC_HUMANFibronectinOS=HomosapiensGN=FN1PE=1SV=4	MULTI-MSMS	LUM2_03691_MMD11_FN1_HCD	2	1280.94	3	1280.28	3837.8	55084.2	0.54499	0.00069774	0.45688	0.00058493	1.0019	0.0012827	1280.94	48.979	0.89286	48.979	48.607	49.5	0					77	19	6	0	0	0	1.2493e-19	1	10308	192.89
AAVYQPQPHPQPPPYGHCVTDSGVVYSVGMQWLK	34	Nitration	_AAVYQPQPHPQPPPY(ni)GHCVTDSGVVYSVGMQWLK_	AAVYQPQPHPQPPPY(1)GHCVTDSGVVYSVGMQWLK		AAVY(-71.36)QPQPHPQPPPY(62.67)GHCVTDSGVVY(-62.67)SVGMQW(-94.64)LK		0	1	0	0	00;GPMAWsp|P02751|FINC_HUMANFibronectinOS=HomosapiensGN=FN1PE=1SV=4	00;GPMAWsp|P02751|FINC_HUMANFibronectinOS=HomosapiensGN=FN1PE=1SV=4	00;GPMAWsp|P02751|FINC_HUMANFibronectinOS=HomosapiensGN=FN1PE=1SV=4	MULTI-MSMS	LUM2_03691_MMD11_FN1_HCD	2	960.961	4	960.458	3837.8	60863.2	1.3269	0.0012744	-0.43668	-0.00041941	0.89021	0.00085501	960.959	49.956	1.6133	49.956	49.366	50.979	0					248	35	10	0	0	0	7.0412e-08	1	10515	134.78
AAVYQPQPHPQPPPYGHCVTDSGVVYSVGMQWLK	34	Nitration	_AAVYQPQPHPQPPPY(ni)GHCVTDSGVVYSVGMQWLK_	AAVYQPQPHPQPPPY(1)GHCVTDSGVVYSVGMQWLK		AAVY(-64.74)QPQPHPQPPPY(64.74)GHCVTDSGVVY(-75.9)SVGMQW(-102.61)LK		0	1	0	0	00;GPMAWsp|P02751|FINC_HUMANFibronectinOS=HomosapiensGN=FN1PE=1SV=4	00;GPMAWsp|P02751|FINC_HUMANFibronectinOS=HomosapiensGN=FN1PE=1SV=4	00;GPMAWsp|P02751|FINC_HUMANFibronectinOS=HomosapiensGN=FN1PE=1SV=4	MULTI-MSMS	LUM2_03691_MMD11_FN1_HCD	2	1280.61	3	1280.28	3837.8	55336.3	0.81761	0.0010468	-0.36487	-0.00046713	0.45275	0.00057964	1280.61	49.935	0.9445	49.935	49.453	50.398	0					72	20	6	0	0	0	5.6381e-08	1	10549	136.63
AAVYQPQPHPQPPPYGHCVTDSGVVYSVGMQWLK	34	Oxidation (M),3 Nitration	_AAVY(ni)QPQPHPQPPPY(ni)GHCVTDSGVVYSVGM(ox)QW(ni)LK_	AAVY(1)QPQPHPQPPPY(0.999)GHCVTDSGVVY(0.158)SVGMQW(0.844)LK	AAVYQPQPHPQPPPYGHCVTDSGVVYSVGM(1)QWLK	AAVY(35.93)QPQPHPQPPPY(28.16)GHCVTDSGVVY(-7.31)SVGMQW(7.31)LK	AAVYQPQPHPQPPPYGHCVTDSGVVYSVGM(55.7)QWLK	0	3	1	0	00;GPMAWsp|P02751|FINC_HUMANFibronectinOS=HomosapiensGN=FN1PE=1SV=4	00;GPMAWsp|P02751|FINC_HUMANFibronectinOS=HomosapiensGN=FN1PE=1SV=4	00;GPMAWsp|P02751|FINC_HUMANFibronectinOS=HomosapiensGN=FN1PE=1SV=4	MULTI-MSMS	LUM2_03692_MM_D12_FN2_HCD	1	987.451	4	986.949	3943.77	61153.4	1.1849	0.0011695	0.033388	3.2952e-05	1.2183	0.0012024	987.451	50.552	2.4788	50.552	49.384	51.863	0					328	53	11	0	0	0	0.01232	1	10490	55.702
AAVYQPQPHPQPPPYGHCVTDSGVVYSVGMQWLK	34	Oxidation (M),3 Nitration	_AAVY(ni)QPQPHPQPPPY(ni)GHCVTDSGVVY(ni)SVGM(ox)QWLK_	AAVY(1)QPQPHPQPPPY(1)GHCVTDSGVVY(1)SVGMQWLK	AAVYQPQPHPQPPPYGHCVTDSGVVYSVGM(1)QWLK	AAVY(142.83)QPQPHPQPPPY(100.63)GHCVTDSGVVY(49.13)SVGMQW(-49.13)LK	AAVYQPQPHPQPPPYGHCVTDSGVVYSVGM(156.07)QWLK	0	3	1	0	00;GPMAWsp|P02751|FINC_HUMANFibronectinOS=HomosapiensGN=FN1PE=1SV=4	00;GPMAWsp|P02751|FINC_HUMANFibronectinOS=HomosapiensGN=FN1PE=1SV=4	00;GPMAWsp|P02751|FINC_HUMANFibronectinOS=HomosapiensGN=FN1PE=1SV=4	MULTI-MSMS	LUM2_03691_MMD11_FN1_HCD	2	987.703	4	986.949	3943.77	60722.3	1.2152	0.0011994	-0.33534	-0.00033097	0.87988	0.0008684	987.451	50.334	1.7884	50.334	49.366	51.154	-7.1054e-15					235	39	9	0	0	0	1.0221e-12	2	10587	156.07
AAVYQPQPHPQPPPYGHCVTDSGVVYSVGMQWLK	34	2 Nitration	_AAVY(ni)QPQPHPQPPPY(ni)GHCVTDSGVVYSVGMQWLK_	AAVY(1)QPQPHPQPPPY(1)GHCVTDSGVVYSVGMQWLK		AAVY(43.72)QPQPHPQPPPY(34.62)GHCVTDSGVVY(-34.62)SVGMQW(-54.65)LK		0	2	0	0	00;GPMAWsp|P02751|FINC_HUMANFibronectinOS=HomosapiensGN=FN1PE=1SV=4	00;GPMAWsp|P02751|FINC_HUMANFibronectinOS=HomosapiensGN=FN1PE=1SV=4	00;GPMAWsp|P02751|FINC_HUMANFibronectinOS=HomosapiensGN=FN1PE=1SV=4	MULTI-MSMS	LUM2_03692_MM_D12_FN2_HCD	1	972.206	4	971.704	3882.79	61986.3	1.2092	0.0011749	0.0088963	8.6446e-06	1.2181	0.0011836	972.206	51.445	1.7923	51.445	50.723	52.515	0					210	38	9	0	0	0	0.001	1	10800	78.546
AAVYQPQPHPQPPPYGHCVTDSGVVYSVGMQWLK	34	2 Nitration	_AAVY(ni)QPQPHPQPPPY(ni)GHCVTDSGVVYSVGMQWLK_	AAVY(1)QPQPHPQPPPY(1)GHCVTDSGVVYSVGMQWLK		AAVY(85.68)QPQPHPQPPPY(57.78)GHCVTDSGVVY(-57.78)SVGMQW(-81.73)LK		0	2	0	0	00;GPMAWsp|P02751|FINC_HUMANFibronectinOS=HomosapiensGN=FN1PE=1SV=4	00;GPMAWsp|P02751|FINC_HUMANFibronectinOS=HomosapiensGN=FN1PE=1SV=4	00;GPMAWsp|P02751|FINC_HUMANFibronectinOS=HomosapiensGN=FN1PE=1SV=4	MULTI-MSMS	LUM2_03691_MMD11_FN1_HCD	2	972.207	4	971.704	3882.79	61283.8	0.92786	0.0009016	0.062292	6.0529e-05	0.99015	0.00096213	972.206	51.624	1.7138	51.624	50.66	52.374	0					267	37	9	0	0	0	2.5797e-07	2	11022	112.65
AAVYQPQPHPQPPPYGHCVTDSGVVYSVGMQWLK	34	2 Nitration	_AAVY(ni)QPQPHPQPPPY(ni)GHCVTDSGVVYSVGMQWLK_	AAVY(1)QPQPHPQPPPY(1)GHCVTDSGVVYSVGMQWLK		AAVY(66.64)QPQPHPQPPPY(33.43)GHCVTDSGVVY(-33.43)SVGMQW(-60)LK		0	2	0	0	00;GPMAWsp|P02751|FINC_HUMANFibronectinOS=HomosapiensGN=FN1PE=1SV=4	00;GPMAWsp|P02751|FINC_HUMANFibronectinOS=HomosapiensGN=FN1PE=1SV=4	00;GPMAWsp|P02751|FINC_HUMANFibronectinOS=HomosapiensGN=FN1PE=1SV=4	MULTI-MSMS	LUM2_03691_MMD11_FN1_HCD	2	1295.94	3	1295.27	3882.79	53964.3	0.41816	0.00054164	0.57102	0.00073962	0.98918	0.0012813	1295.94	51.734	1.1643	51.734	51.064	52.229	0					87	25	6	0	0	0	0.00095696	1	10881	79.898
AAVYQPQPHPQPPPYGHCVTDSGVVYSVGMQWLK	34	2 Nitration	_AAVYQPQPHPQPPPY(ni)GHCVTDSGVVY(ni)SVGMQWLK_	AAVY(0.002)QPQPHPQPPPY(0.998)GHCVTDSGVVY(0.998)SVGMQW(0.002)LK		AAVY(-27.37)QPQPHPQPPPY(27.37)GHCVTDSGVVY(27.06)SVGMQW(-27.06)LK		0	2	0	0	00;GPMAWsp|P02751|FINC_HUMANFibronectinOS=HomosapiensGN=FN1PE=1SV=4	00;GPMAWsp|P02751|FINC_HUMANFibronectinOS=HomosapiensGN=FN1PE=1SV=4	00;GPMAWsp|P02751|FINC_HUMANFibronectinOS=HomosapiensGN=FN1PE=1SV=4	MULTI-MSMS	LUM2_03691_MMD11_FN1_HCD	2	972.457	4	971.704	3882.79	60875.1	0.69072	0.00067117	1.0401	0.0010106	1.7308	0.0016818	972.207	52.632	0.99091	52.632	52.229	53.219	7.1054e-15					72	21	5	0	0	0	0.0010996	1	11151	76.063
AAVYQPQPHPQPPPYGHCVTDSGVVYSVGMQWLK	34	3 Nitration	_AAVY(ni)QPQPHPQPPPY(ni)GHCVTDSGVVYSVGMQW(ni)LK_	AAVY(1)QPQPHPQPPPY(1)GHCVTDSGVVY(0.009)SVGMQW(0.992)LK		AAVY(47.29)QPQPHPQPPPY(35.73)GHCVTDSGVVY(-20.67)SVGMQW(20.67)LK		0	3	0	0	00;GPMAWsp|P02751|FINC_HUMANFibronectinOS=HomosapiensGN=FN1PE=1SV=4	00;GPMAWsp|P02751|FINC_HUMANFibronectinOS=HomosapiensGN=FN1PE=1SV=4	00;GPMAWsp|P02751|FINC_HUMANFibronectinOS=HomosapiensGN=FN1PE=1SV=4	MULTI-MSMS	LUM2_03692_MM_D12_FN2_HCD	1	983.452	4	982.951	3927.77	63565	1.2192	0.0011984	-0.56516	-0.00055552	0.65406	0.00064291	983.451	52.74	0.60743	52.74	52.426	53.033	0					33	12	5	0	0	0	0.0095619	1	11148	57.934
AAVYQPQPHPQPPPYGHCVTDSGVVYSVGMQWLK	34	3 Nitration	_AAVY(ni)QPQPHPQPPPY(ni)GHCVTDSGVVY(ni)SVGMQWLK_	AAVY(1)QPQPHPQPPPY(1)GHCVTDSGVVY(1)SVGMQWLK		AAVY(119.46)QPQPHPQPPPY(92.57)GHCVTDSGVVY(35.05)SVGMQW(-35.05)LK		0	3	0	0	00;GPMAWsp|P02751|FINC_HUMANFibronectinOS=HomosapiensGN=FN1PE=1SV=4	00;GPMAWsp|P02751|FINC_HUMANFibronectinOS=HomosapiensGN=FN1PE=1SV=4	00;GPMAWsp|P02751|FINC_HUMANFibronectinOS=HomosapiensGN=FN1PE=1SV=4	MULTI-MSMS	LUM2_03692_MM_D12_FN2_HCD	1	983.452	4	982.951	3927.77	62817.3	1.2358	0.0012147	-0.35939	-0.00035326	0.8764	0.00086146	983.452	53.324	1.3724	53.324	52.986	54.358	7.1054e-15					97	30	8	0	0	0	1.5053e-07	1	11259	127.29
AAVYQPQPHPQPPPYGHCVTDSGVVYSVGMQWLK	34	3 Nitration	_AAVY(ni)QPQPHPQPPPY(ni)GHCVTDSGVVYSVGMQW(ni)LK_	AAVY(1)QPQPHPQPPPY(1)GHCVTDSGVVY(0.147)SVGMQW(0.853)LK		AAVY(80.13)QPQPHPQPPPY(57.55)GHCVTDSGVVY(-7.64)SVGMQW(7.64)LK		0	3	0	0	00;GPMAWsp|P02751|FINC_HUMANFibronectinOS=HomosapiensGN=FN1PE=1SV=4	00;GPMAWsp|P02751|FINC_HUMANFibronectinOS=HomosapiensGN=FN1PE=1SV=4	00;GPMAWsp|P02751|FINC_HUMANFibronectinOS=HomosapiensGN=FN1PE=1SV=4	MULTI-MSMS	LUM2_03691_MMD11_FN1_HCD	2	983.201	4	982.951	3927.77	63095.2	0.65258	0.00064145	-0.63793	-0.00062705	0.014653	1.4403e-05	983.201	52.708	0.49318	52.708	52.52	53.013	0					44	10	6	0	0	0	0.00065436	1	11157	89.129
AAVYQPQPHPQPPPYGHCVTDSGVVYSVGMQWLK	34	3 Nitration	_AAVY(ni)QPQPHPQPPPY(ni)GHCVTDSGVVY(ni)SVGMQWLK_	AAVY(1)QPQPHPQPPPY(1)GHCVTDSGVVY(0.921)SVGMQW(0.079)LK		AAVY(79.03)QPQPHPQPPPY(54.08)GHCVTDSGVVY(10.66)SVGMQW(-10.66)LK		0	3	0	0	00;GPMAWsp|P02751|FINC_HUMANFibronectinOS=HomosapiensGN=FN1PE=1SV=4	00;GPMAWsp|P02751|FINC_HUMANFibronectinOS=HomosapiensGN=FN1PE=1SV=4	00;GPMAWsp|P02751|FINC_HUMANFibronectinOS=HomosapiensGN=FN1PE=1SV=4	MULTI-MSMS	LUM2_03691_MMD11_FN1_HCD	2	983.702	4	982.951	3927.77	62025.8	0.78329	0.00076994	-0.24907	-0.00024482	0.53422	0.00052511	983.703	53.308	1.3189	53.308	52.973	54.291	-7.1054e-15					129	29	9	0	0	0	0.0007881	1	11255	86.195
AAVYQPQPHPQPPPYGHCVTDSGVVYSVGMQWLK	34	4 Nitration	_AAVY(ni)QPQPHPQPPPY(ni)GHCVTDSGVVY(ni)SVGMQW(ni)LK_	AAVY(1)QPQPHPQPPPY(1)GHCVTDSGVVY(1)SVGMQW(1)LK		AAVY(115.3)QPQPHPQPPPY(115.3)GHCVTDSGVVY(115.3)SVGMQW(115.3)LK		0	4	0	0	00;GPMAWsp|P02751|FINC_HUMANFibronectinOS=HomosapiensGN=FN1PE=1SV=4	00;GPMAWsp|P02751|FINC_HUMANFibronectinOS=HomosapiensGN=FN1PE=1SV=4	00;GPMAWsp|P02751|FINC_HUMANFibronectinOS=HomosapiensGN=FN1PE=1SV=4	MULTI-MSMS	LUM2_03692_MM_D12_FN2_HCD	1	994.699	4	994.197	3972.76	62328	1.2212	0.0012142	-0.20488	-0.00020369	1.0164	0.0010105	994.448	53.684	0.75789	53.684	53.347	54.105	-7.1054e-15					70	16	8	0	0	0	2.6741e-07	1	11375	115.3
AAVYQPQPHPQPPPYGHCVTDSGVVYSVGMQWLK	34	Oxidation (M)	_AAVYQPQPHPQPPPYGHCVTDSGVVYSVGM(ox)QWLK_		AAVYQPQPHPQPPPYGHCVTDSGVVYSVGM(1)QWLK		AAVYQPQPHPQPPPYGHCVTDSGVVYSVGM(90.03)QWLK	0	0	1	0	00;GPMAWsp|P02751|FINC_HUMANFibronectinOS=HomosapiensGN=FN1PE=1SV=4	00;GPMAWsp|P02751|FINC_HUMANFibronectinOS=HomosapiensGN=FN1PE=1SV=4	00;GPMAWsp|P02751|FINC_HUMANFibronectinOS=HomosapiensGN=FN1PE=1SV=4	MULTI-MSMS	LUM2_03691_MMD11_FN1_HCD	2	953.714	4	953.211	3808.81	62531.2	1.0631	0.0010134	0.26136	0.00024913	1.3245	0.0012625	953.462	41.645	1.4843	41.645	41.098	42.582	0					76	32	4	0	0	0	0.00052866	1	8650	90.03
AAVYQPQPHPQPPPYGHCVTDSGVVYSVGMQWLK	34	Oxidation (M)	_AAVYQPQPHPQPPPYGHCVTDSGVVYSVGM(ox)QWLK_		AAVYQPQPHPQPPPYGHCVTDSGVVYSVGM(1)QWLK		AAVYQPQPHPQPPPYGHCVTDSGVVYSVGM(131.19)QWLK	0	0	1	0	00;GPMAWsp|P02751|FINC_HUMANFibronectinOS=HomosapiensGN=FN1PE=1SV=4	00;GPMAWsp|P02751|FINC_HUMANFibronectinOS=HomosapiensGN=FN1PE=1SV=4	00;GPMAWsp|P02751|FINC_HUMANFibronectinOS=HomosapiensGN=FN1PE=1SV=4	MULTI-MSMS	LUM2_03691_MMD11_FN1_HCD	2	1271.28	3	1270.61	3808.81	55677.2	0.046436	5.9002e-05	0.62708	0.00079677	0.67352	0.00085578	1270.95	43.986	1.112	43.986	43.502	44.614	-7.1054e-15					91	23	5	0	0	0	1.0137e-07	1	9156	131.19
AAVYQPQPHPQPPPYGHCVTDSGVVYSVGMQWLK	34	Oxidation (M)	_AAVYQPQPHPQPPPYGHCVTDSGVVYSVGM(ox)QWLK_		AAVYQPQPHPQPPPYGHCVTDSGVVYSVGM(1)QWLK		AAVYQPQPHPQPPPYGHCVTDSGVVYSVGM(75.03)QWLK	0	0	1	0	00;GPMAWsp|P02751|FINC_HUMANFibronectinOS=HomosapiensGN=FN1PE=1SV=4	00;GPMAWsp|P02751|FINC_HUMANFibronectinOS=HomosapiensGN=FN1PE=1SV=4	00;GPMAWsp|P02751|FINC_HUMANFibronectinOS=HomosapiensGN=FN1PE=1SV=4	MULTI-MSMS	LUM2_03691_MMD11_FN1_HCD	2	953.713	4	953.211	3808.81	61366.2	1.0564	0.001007	-0.11457	-0.00010921	0.94183	0.00089776	953.712	45.505	1.1121	45.505	44.959	46.071	7.1054e-15					142	23	8	0	0	0	0.0011179	1	9492	75.035
AAVYQPQPHPQPPPYGHCVTDSGVVYSVGMQWLKTQGNK	39	Oxidation (M),3 Nitration	_AAVY(ni)QPQPHPQPPPY(ni)GHCVTDSGVVYSVGM(ox)QW(ni)LKTQGNK_	AAVY(1)QPQPHPQPPPY(1)GHCVTDSGVVY(0.001)SVGMQW(0.999)LKTQGNK	AAVYQPQPHPQPPPYGHCVTDSGVVYSVGM(1)QWLKTQGNK	AAVY(55.14)QPQPHPQPPPY(45.11)GHCVTDSGVVY(-32.6)SVGMQW(32.6)LKTQGNK	AAVYQPQPHPQPPPYGHCVTDSGVVYSVGM(84.23)QWLKTQGNK	0	3	1	1	00;GPMAWsp|P02751|FINC_HUMANFibronectinOS=HomosapiensGN=FN1PE=1SV=4	00;GPMAWsp|P02751|FINC_HUMANFibronectinOS=HomosapiensGN=FN1PE=1SV=4	00;GPMAWsp|P02751|FINC_HUMANFibronectinOS=HomosapiensGN=FN1PE=1SV=4	MULTI-MSMS	LUM2_03692_MM_D12_FN2_HCD	1	1119.52	4	1119.02	4472.03	59292.5	0.64883	0.00072605	0.088919	9.9502e-05	0.73775	0.00082555	1119.77	45.323	0.78462	45.323	45.02	45.804	0					44	16	4	0	0	0	0.00092093	1	9530	84.231
AAVYQPQPHPQPPPYGHCVTDSGVVYSVGMQWLKTQGNK	39	3 Nitration	_AAVY(ni)QPQPHPQPPPY(ni)GHCVTDSGVVYSVGMQW(ni)LKTQGNK_	AAVY(1)QPQPHPQPPPY(1)GHCVTDSGVVYSVGMQW(1)LKTQGNK		AAVY(65.79)QPQPHPQPPPY(44.81)GHCVTDSGVVY(-44.81)SVGMQW(55.11)LKTQGNK		0	3	0	1	00;GPMAWsp|P02751|FINC_HUMANFibronectinOS=HomosapiensGN=FN1PE=1SV=4	00;GPMAWsp|P02751|FINC_HUMANFibronectinOS=HomosapiensGN=FN1PE=1SV=4	00;GPMAWsp|P02751|FINC_HUMANFibronectinOS=HomosapiensGN=FN1PE=1SV=4	MULTI-MSMS	LUM2_03692_MM_D12_FN2_HCD	1	1115.77	4	1115.02	4456.04	56662.8	0.98733	0.0011009	0.84952	0.00094723	1.8369	0.0020481	1115.77	50.364	0.93097	50.364	49.967	50.898	0					91	19	7	0	0	0	3.0366e-07	2	10644	110.98
ADDKETCFAEEGKK	14	Unmodified	_ADDKETCFAEEGKK_					0	0	0	2	CON__P02768-1	CON__P02768-1	CON__P02768-1	MULTI-MSMS	LUM2_03691_MMD11_FN1_HCD	2	543.583	3	543.247	1626.72	83642.6	1.1719	0.00063663	0.32679	0.00017753	1.4987	0.00081415	543.582	10.429	0.55928	10.429	10.25	10.809	0					20	12	3	0	0	0	7.4697e-07	1	1738	130.06
AEAESLYQSK	10	Unmodified	_AEAESLYQSK_					0	0	0	0	CON__P04264	CON__P04264	CON__P04264	MULTI-MSMS	LUM2_03692_MM_D12_FN2_HCD	1	563.275	2	563.275	1124.53	110260	1.1885	0.00066945	0.51037	0.00028748	1.6989	0.00095693	563.275	16.675	0.46383	16.675	16.501	16.965	0					14	9	2	0	0	0	9.7218e-07	1	3115	136.57
AEFAERSVAKLEK	13	Unmodified	_AEFAERSVAKLEK_					0	0	0	2	CON__Q3SX28	CON__Q3SX28	CON__Q3SX28	MSMS	LUM2_03692_MM_D12_FN2_HCD	1	493.272	3	493.272	1476.79	NaN	NaN	NaN	NaN	NaN	NaN	NaN	NaN	59.901	1	59.901	59.401	60.401	0								0	0	0	0.048824	1	12734	0.26409
AEFAEVSK	8	Unmodified	_AEFAEVSK_					0	0	0	0	CON__P02768-1	CON__P02768-1	CON__P02768-1	MULTI-MSMS	LUM2_03692_MM_D12_FN2_HCD	1	440.724	2	440.724	879.434	94867.2	0.92709	0.00040859	0.40331	0.00017775	1.3304	0.00058634	440.724	16.046	0.64208	16.046	15.774	16.416	0					36	14	3	0	0	0	0.001105	1	2944	95.909
AEFAEVSK	8	Unmodified	_AEFAEVSK_					0	0	0	0	CON__P02768-1	CON__P02768-1	CON__P02768-1	MSMS	LUM2_03691_MMD11_FN1_HCD	2	440.724	2	440.724	879.434	NaN	NaN	NaN	NaN	NaN	NaN	NaN	NaN	16.051	1	16.051	15.551	16.551	0								0	0	0	9.5326e-05	1	2972	94.114
ALEESNYELEGK	12	Unmodified	_ALEESNYELEGK_					0	0	0	0	CON__P13645;CON__P02535-1	CON__P13645	CON__P13645	MULTI-MSMS	LUM2_03692_MM_D12_FN2_HCD	1	691.329	2	691.328	1380.64	75323.8	0.87266	0.0006033	0.42684	0.00029509	1.2995	0.00089838	691.328	25.071	0.56773	25.071	24.729	25.297	3.5527e-15					39	13	4	0	0	0	2.3827e-06	2	4955	120.65
ALEESNYELEGK	12	Unmodified	_ALEESNYELEGK_					0	0	0	0	CON__P13645;CON__P02535-1	CON__P13645	CON__P13645	MULTI-MSMS	LUM2_03691_MMD11_FN1_HCD	2	691.328	2	691.328	1380.64	75726.8	0.46493	0.00032142	0.78397	0.00054198	1.2489	0.0008634	691.83	25.021	0.39691	25.021	24.652	25.049	0					19	8	3	0	0	0	1.6151e-06	1	4944	127.76
ALERGQQDLEGYR	13	Unmodified	_ALERGQQDLEGYR_					0	0	0	1	CON__ENSEMBL:ENSBTAP00000007350;CON__P01030	CON__ENSEMBL:ENSBTAP00000007350	CON__ENSEMBL:ENSBTAP00000007350	MSMS	LUM2_03691_MMD11_FN1_HCD	2	512.259	3	512.258	1533.75	NaN	NaN	NaN	NaN	NaN	NaN	NaN	NaN	23.453	1	23.453	22.953	23.953	0								0	0	0	0.048772	1	4623	7.443
AQITGYR	7	Unmodified	_AQITGYR_					0	0	0	0	00;GPMAWsp|P02751|FINC_HUMANFibronectinOS=HomosapiensGN=FN1PE=1SV=4	00;GPMAWsp|P02751|FINC_HUMANFibronectinOS=HomosapiensGN=FN1PE=1SV=4	00;GPMAWsp|P02751|FINC_HUMANFibronectinOS=HomosapiensGN=FN1PE=1SV=4	MULTI-MSMS	LUM2_03692_MM_D12_FN2_HCD	1	404.719	2	404.719	807.424	93568.8	0.98132	0.00039716	-0.36758	-0.00014877	0.61374	0.00024839	404.719	13.04	3.6474	13.04	12.688	16.335	-1.7764e-15					179	82	5	0	0	0	2.2198e-09	4	2486	159.19
AQITGYR	7	Unmodified	_AQITGYR_					0	0	0	0	00;GPMAWsp|P02751|FINC_HUMANFibronectinOS=HomosapiensGN=FN1PE=1SV=4	00;GPMAWsp|P02751|FINC_HUMANFibronectinOS=HomosapiensGN=FN1PE=1SV=4	00;GPMAWsp|P02751|FINC_HUMANFibronectinOS=HomosapiensGN=FN1PE=1SV=4	MULTI-MSMS	LUM2_03692_MM_D12_FN2_HCD	1	404.72	2	404.719	807.424	97458.2	1.1874	0.00048057	0.20412	8.261e-05	1.3915	0.00056318	404.719	25.228	0.54734	25.228	24.891	25.438	0					25	12	3	0	0	0	0.0050019	1	4999	70.716
AQITGYR	7	Unmodified	_AQITGYR_					0	0	0	0	00;GPMAWsp|P02751|FINC_HUMANFibronectinOS=HomosapiensGN=FN1PE=1SV=4	00;GPMAWsp|P02751|FINC_HUMANFibronectinOS=HomosapiensGN=FN1PE=1SV=4	00;GPMAWsp|P02751|FINC_HUMANFibronectinOS=HomosapiensGN=FN1PE=1SV=4	MULTI-SECPEP	LUM2_03692_MM_D12_FN2_HCD	1	808.739	1	808.431	807.424	67023.3	0.8174	0.00066081	-0.090734	-7.3352e-05	0.72666	0.00058746	808.431	13.044	2.956	13.044	12.728	15.684	0					120	66	5	0	0	0	0.0029667	1	2381	85.272
AQITGYR	7	Unmodified	_AQITGYR_					0	0	0	0	00;GPMAWsp|P02751|FINC_HUMANFibronectinOS=HomosapiensGN=FN1PE=1SV=4	00;GPMAWsp|P02751|FINC_HUMANFibronectinOS=HomosapiensGN=FN1PE=1SV=4	00;GPMAWsp|P02751|FINC_HUMANFibronectinOS=HomosapiensGN=FN1PE=1SV=4	MULTI-MSMS	LUM2_03691_MMD11_FN1_HCD	2	404.719	2	404.719	807.424	91486	0.81636	0.0003304	-0.10298	-4.1679e-05	0.71338	0.00028872	404.719	13.182	2.3184	13.182	12.842	15.16	0					126	55	5	0	0	0	2.3055e-06	2	2527	137.83
AQITGYR	7	Unmodified	_AQITGYR_					0	0	0	0	00;GPMAWsp|P02751|FINC_HUMANFibronectinOS=HomosapiensGN=FN1PE=1SV=4	00;GPMAWsp|P02751|FINC_HUMANFibronectinOS=HomosapiensGN=FN1PE=1SV=4	00;GPMAWsp|P02751|FINC_HUMANFibronectinOS=HomosapiensGN=FN1PE=1SV=4	MULTI-MSMS	LUM2_03691_MMD11_FN1_HCD	2	810.701	1	808.431	807.424	67104	0.70372	0.00056891	0.09833	7.9493e-05	0.80205	0.0006484	808.431	13.134	1.0982	13.134	12.932	14.03	-1.7764e-15					68	27	5	0	0	0	0.0057945	1	2329	64.523
AQITGYR	7	Unmodified	_AQITGYR_					0	0	0	0	00;GPMAWsp|P02751|FINC_HUMANFibronectinOS=HomosapiensGN=FN1PE=1SV=4	00;GPMAWsp|P02751|FINC_HUMANFibronectinOS=HomosapiensGN=FN1PE=1SV=4	00;GPMAWsp|P02751|FINC_HUMANFibronectinOS=HomosapiensGN=FN1PE=1SV=4	MULTI-MSMS	LUM2_03691_MMD11_FN1_HCD	2	404.72	2	404.719	807.424	99699.5	0.81581	0.00033017	0.2717	0.00010996	1.0875	0.00044014	404.719	25.159	0.44611	25.159	24.778	25.224	0					17	9	2	0	0	0	0.041991	1	4970	30.225
AQITGYR	7	Nitration	_AQITGY(ni)R_	AQITGY(1)R		AQITGY(143.37)R		0	1	0	0	00;GPMAWsp|P02751|FINC_HUMANFibronectinOS=HomosapiensGN=FN1PE=1SV=4	00;GPMAWsp|P02751|FINC_HUMANFibronectinOS=HomosapiensGN=FN1PE=1SV=4	00;GPMAWsp|P02751|FINC_HUMANFibronectinOS=HomosapiensGN=FN1PE=1SV=4	MULTI-MSMS	LUM2_03692_MM_D12_FN2_HCD	1	427.212	2	427.212	852.409	93354.6	1.2242	0.00052298	-0.048123	-2.0559e-05	1.1761	0.00050243	427.212	20.373	0.70608	20.373	20.1	20.806	0					30	15	3	0	0	0	3.5445e-09	1	3910	143.37
AQITGYR	7	Nitration	_AQITGY(ni)R_	AQITGY(1)R		AQITGY(122.79)R		0	1	0	0	00;GPMAWsp|P02751|FINC_HUMANFibronectinOS=HomosapiensGN=FN1PE=1SV=4	00;GPMAWsp|P02751|FINC_HUMANFibronectinOS=HomosapiensGN=FN1PE=1SV=4	00;GPMAWsp|P02751|FINC_HUMANFibronectinOS=HomosapiensGN=FN1PE=1SV=4	MULTI-MSMS	LUM2_03691_MMD11_FN1_HCD	2	427.212	2	427.212	852.409	93843.1	0.6697	0.00028611	-0.032005	-1.3673e-05	0.6377	0.00027243	427.212	20.27	0.65693	20.27	19.978	20.635	0					32	14	3	0	0	0	8.8339e-06	1	3888	122.79
AQITGYRLTVGLTR	14	Unmodified	_AQITGYRLTVGLTR_					0	0	0	1	00;GPMAWsp|P02751|FINC_HUMANFibronectinOS=HomosapiensGN=FN1PE=1SV=4	00;GPMAWsp|P02751|FINC_HUMANFibronectinOS=HomosapiensGN=FN1PE=1SV=4	00;GPMAWsp|P02751|FINC_HUMANFibronectinOS=HomosapiensGN=FN1PE=1SV=4	MULTI-MSMS	LUM2_03692_MM_D12_FN2_HCD	1	517.302	3	516.967	1547.88	84771.6	0.76088	0.00039335	0.21726	0.00011232	0.97814	0.00050567	516.967	33.243	0.68649	33.243	33.007	33.694	0					55	15	4	0	0	0	5.9832e-11	1	6775	156.24
AQITGYRLTVGLTR	14	Unmodified	_AQITGYRLTVGLTR_					0	0	0	1	00;GPMAWsp|P02751|FINC_HUMANFibronectinOS=HomosapiensGN=FN1PE=1SV=4	00;GPMAWsp|P02751|FINC_HUMANFibronectinOS=HomosapiensGN=FN1PE=1SV=4	00;GPMAWsp|P02751|FINC_HUMANFibronectinOS=HomosapiensGN=FN1PE=1SV=4	MULTI-MSMS	LUM2_03692_MM_D12_FN2_HCD	1	774.947	2	774.946	1547.88	72457.4	0.57669	0.0004469	0.33196	0.00025725	0.90865	0.00070415	774.947	33.252	0.60124	33.252	33.05	33.651	0					31	13	4	0	0	0	0.0038554	1	6802	71.085
AQITGYRLTVGLTR	14	Unmodified	_AQITGYRLTVGLTR_					0	0	0	1	00;GPMAWsp|P02751|FINC_HUMANFibronectinOS=HomosapiensGN=FN1PE=1SV=4	00;GPMAWsp|P02751|FINC_HUMANFibronectinOS=HomosapiensGN=FN1PE=1SV=4	00;GPMAWsp|P02751|FINC_HUMANFibronectinOS=HomosapiensGN=FN1PE=1SV=4	MULTI-MSMS	LUM2_03691_MMD11_FN1_HCD	2	516.967	3	516.967	1547.88	85394.1	0.76336	0.00039463	0.29016	0.00015	1.0535	0.00054464	516.967	33.166	0.73339	33.166	32.918	33.652	0					60	16	5	0	0	0	1.0985e-16	1	6778	198.23
AQITGYRLTVGLTR	14	Unmodified	_AQITGYRLTVGLTR_					0	0	0	1	00;GPMAWsp|P02751|FINC_HUMANFibronectinOS=HomosapiensGN=FN1PE=1SV=4	00;GPMAWsp|P02751|FINC_HUMANFibronectinOS=HomosapiensGN=FN1PE=1SV=4	00;GPMAWsp|P02751|FINC_HUMANFibronectinOS=HomosapiensGN=FN1PE=1SV=4	MULTI-MSMS	LUM2_03691_MMD11_FN1_HCD	2	774.947	2	774.946	1547.88	73226.9	0.60022	0.00046514	0.44098	0.00034174	1.0412	0.00080687	774.947	33.166	0.55626	33.166	33.006	33.562	-7.1054e-15					32	12	4	0	0	0	1.8549e-16	1	6791	198.52
AQITGYRLTVGLTRR	15	Unmodified	_AQITGYRLTVGLTRR_					0	0	0	2	00;GPMAWsp|P02751|FINC_HUMANFibronectinOS=HomosapiensGN=FN1PE=1SV=4	00;GPMAWsp|P02751|FINC_HUMANFibronectinOS=HomosapiensGN=FN1PE=1SV=4	00;GPMAWsp|P02751|FINC_HUMANFibronectinOS=HomosapiensGN=FN1PE=1SV=4	MULTI-MSMS	LUM2_03692_MM_D12_FN2_HCD	1	569.336	3	569	1703.98	80713.3	1.3998	0.00079651	-0.015582	-8.8659e-06	1.3843	0.00078765	569.001	28.262	1.5323	28.262	27.889	29.421	0					143	36	6	0	0	0	5.5784e-17	1	5647	199.33
AQITGYRLTVGLTRR	15	Unmodified	_AQITGYRLTVGLTRR_					0	0	0	2	00;GPMAWsp|P02751|FINC_HUMANFibronectinOS=HomosapiensGN=FN1PE=1SV=4	00;GPMAWsp|P02751|FINC_HUMANFibronectinOS=HomosapiensGN=FN1PE=1SV=4	00;GPMAWsp|P02751|FINC_HUMANFibronectinOS=HomosapiensGN=FN1PE=1SV=4	MULTI-MSMS	LUM2_03692_MM_D12_FN2_HCD	1	427.003	4	427.002	1703.98	92345.1	1.0748	0.00045895	-0.16521	-7.0546e-05	0.90961	0.00038841	427.002	28.269	1.2362	28.269	27.934	29.17	0					107	29	5	0	0	0	4.8958e-12	1	5650	178.68
AQITGYRLTVGLTRR	15	Unmodified	_AQITGYRLTVGLTRR_					0	0	0	2	00;GPMAWsp|P02751|FINC_HUMANFibronectinOS=HomosapiensGN=FN1PE=1SV=4	00;GPMAWsp|P02751|FINC_HUMANFibronectinOS=HomosapiensGN=FN1PE=1SV=4	00;GPMAWsp|P02751|FINC_HUMANFibronectinOS=HomosapiensGN=FN1PE=1SV=4	MULTI-MSMS	LUM2_03691_MMD11_FN1_HCD	2	427.254	4	427.002	1703.98	94100	0.98545	0.00042079	0.27356	0.00011681	1.259	0.0005376	427.002	28.297	1.1418	28.297	27.948	29.089	0					74	25	5	0	0	0	5.407e-17	2	5685	200.19
AQYEEIAQR	9	Unmodified	_AQYEEIAQR_					0	0	0	0	CON__P35908;CON__P19013;CON__P48668;CON__P04259;CON__P02538	CON__P35908;CON__P48668	CON__P35908	MULTI-MSMS	LUM2_03692_MM_D12_FN2_HCD	1	554.276	2	554.275	1106.54	81873.2	1.1915	0.00066042	0.11082	6.1427e-05	1.3023	0.00072184	554.275	17.3	1.5802	17.3	16.822	18.402	0					106	34	5	0	0	0	0.020187	1	3431	51.749
AQYEEIAQR	9	Unmodified	_AQYEEIAQR_					0	0	0	0	CON__P35908;CON__P19013;CON__P48668;CON__P04259;CON__P02538	CON__P35908;CON__P48668	CON__P35908	MULTI-MSMS	LUM2_03691_MMD11_FN1_HCD	2	369.853	3	369.852	1106.54	99565.5	0.79598	0.00029439	0.25967	9.6041e-05	1.0556	0.00039043	369.853	9.5876	0.68247	9.5876	9.3516	10.034	0					35	15	3	0	0	0	0.044306	1	1514	7.6457
ARITGYIIK	9	Unmodified	_ARITGYIIK_					0	0	0	1	00;GPMAWsp|P02751|FINC_HUMANFibronectinOS=HomosapiensGN=FN1PE=1SV=4	00;GPMAWsp|P02751|FINC_HUMANFibronectinOS=HomosapiensGN=FN1PE=1SV=4	00;GPMAWsp|P02751|FINC_HUMANFibronectinOS=HomosapiensGN=FN1PE=1SV=4	MULTI-SECPEP	LUM2_03692_MM_D12_FN2_HCD	1	517.897	2	517.821	1033.63	90221.6	1.1151	0.00057744	0.095591	4.9499e-05	1.2107	0.00062694	517.822	22.251	0.31605	22.251	22.099	22.415	0					11	6	2	0	0	0	0.045111	1	4340	22.529
ARITGYIIK	9	Unmodified	_ARITGYIIK_					0	0	0	1	00;GPMAWsp|P02751|FINC_HUMANFibronectinOS=HomosapiensGN=FN1PE=1SV=4	00;GPMAWsp|P02751|FINC_HUMANFibronectinOS=HomosapiensGN=FN1PE=1SV=4	00;GPMAWsp|P02751|FINC_HUMANFibronectinOS=HomosapiensGN=FN1PE=1SV=4	MULTI-MSMS	LUM2_03691_MMD11_FN1_HCD	2	517.822	2	517.821	1033.63	85889.2	0.63788	0.00033031	0.58831	0.00030464	1.2262	0.00063495	517.822	22.278	0.39237	22.278	22.015	22.408	0					12	8	2	0	0	0	0.047396	1	4374	30.687
ARVTDATETTITISWR	16	Unmodified	_ARVTDATETTITISWR_					0	0	0	1	00;GPMAWsp|P02751|FINC_HUMANFibronectinOS=HomosapiensGN=FN1PE=1SV=4	00;GPMAWsp|P02751|FINC_HUMANFibronectinOS=HomosapiensGN=FN1PE=1SV=4	00;GPMAWsp|P02751|FINC_HUMANFibronectinOS=HomosapiensGN=FN1PE=1SV=4	MULTI-MSMS	LUM2_03692_MM_D12_FN2_HCD	1	607.655	3	607.655	1819.94	78555.4	1.623	0.00098623	-0.052329	-3.1798e-05	1.5707	0.00095443	607.655	65.383	2.4994	65.383	64.174	66.673	0					173	80	3	0	0	0	0.0024081	1	13931	70.96
ARVTDATETTITISWR	16	Unmodified	_ARVTDATETTITISWR_					0	0	0	1	00;GPMAWsp|P02751|FINC_HUMANFibronectinOS=HomosapiensGN=FN1PE=1SV=4	00;GPMAWsp|P02751|FINC_HUMANFibronectinOS=HomosapiensGN=FN1PE=1SV=4	00;GPMAWsp|P02751|FINC_HUMANFibronectinOS=HomosapiensGN=FN1PE=1SV=4	MULTI-MSMS	LUM2_03692_MM_D12_FN2_HCD	1	607.99	3	607.655	1819.94	78555.4	1.6354	0.00099377	0.15464	9.3968e-05	1.7901	0.0010877	607.989	67.057	0.51854	67.057	66.673	67.192	0					105	54	3	0	0	0	0.020314	1	14294	50.653
ARVTDATETTITISWR	16	Unmodified	_ARVTDATETTITISWR_					0	0	0	1	00;GPMAWsp|P02751|FINC_HUMANFibronectinOS=HomosapiensGN=FN1PE=1SV=4	00;GPMAWsp|P02751|FINC_HUMANFibronectinOS=HomosapiensGN=FN1PE=1SV=4	00;GPMAWsp|P02751|FINC_HUMANFibronectinOS=HomosapiensGN=FN1PE=1SV=4	MULTI-SECPEP	LUM2_03692_MM_D12_FN2_HCD	1	607.346	3	607.655	1819.94	78869.9	1.5659	0.00095151	-0.57254	-0.00034791	0.99332	0.0006036	607.989	60.179	1.7869	60.179	59.164	60.951	0					51	37	2	0	0	0	0.040893	1	12725	39.348
ARVTDATETTITISWR	16	Unmodified	_ARVTDATETTITISWR_					0	0	0	1	00;GPMAWsp|P02751|FINC_HUMANFibronectinOS=HomosapiensGN=FN1PE=1SV=4	00;GPMAWsp|P02751|FINC_HUMANFibronectinOS=HomosapiensGN=FN1PE=1SV=4	00;GPMAWsp|P02751|FINC_HUMANFibronectinOS=HomosapiensGN=FN1PE=1SV=4	MULTI-SECPEP	LUM2_03691_MMD11_FN1_HCD	2	607.33	3	607.655	1819.94	92436.3	1.4925	0.00090696	-0.26682	-0.00016214	1.2257	0.00074482	607.989	41.986	0.51122	41.986	41.757	42.269	0					13	10	2	0	0	0	0.034189	1	8737	48.623
ARVTDATETTITISWR	16	Unmodified	_ARVTDATETTITISWR_					0	0	0	1	00;GPMAWsp|P02751|FINC_HUMANFibronectinOS=HomosapiensGN=FN1PE=1SV=4	00;GPMAWsp|P02751|FINC_HUMANFibronectinOS=HomosapiensGN=FN1PE=1SV=4	00;GPMAWsp|P02751|FINC_HUMANFibronectinOS=HomosapiensGN=FN1PE=1SV=4	MULTI-SECPEP	LUM2_03691_MMD11_FN1_HCD	2	607.346	3	607.655	1819.94	85116.5	1.5504	0.0009421	-0.49943	-0.00030348	1.051	0.00063862	607.654	60.379	1.062	60.379	59.86	60.922	0					43	27	2	0	0	0	0.043917	1	12745	31.647
ATITGYR	7	Unmodified	_ATITGYR_					0	0	0	0	00;GPMAWsp|P02751|FINC_HUMANFibronectinOS=HomosapiensGN=FN1PE=1SV=4	00;GPMAWsp|P02751|FINC_HUMANFibronectinOS=HomosapiensGN=FN1PE=1SV=4	00;GPMAWsp|P02751|FINC_HUMANFibronectinOS=HomosapiensGN=FN1PE=1SV=4	MULTI-MSMS	LUM2_03692_MM_D12_FN2_HCD	1	391.576	2	391.214	780.413	94712	0.98002	0.0003834	-0.15745	-6.1597e-05	0.82257	0.0003218	391.214	13.909	2.8357	13.909	13.58	16.416	0					201	64	5	0	0	0	3.6118e-09	4	2495	144.9
ATITGYR	7	Unmodified	_ATITGYR_					0	0	0	0	00;GPMAWsp|P02751|FINC_HUMANFibronectinOS=HomosapiensGN=FN1PE=1SV=4	00;GPMAWsp|P02751|FINC_HUMANFibronectinOS=HomosapiensGN=FN1PE=1SV=4	00;GPMAWsp|P02751|FINC_HUMANFibronectinOS=HomosapiensGN=FN1PE=1SV=4	MULTI-MSMS	LUM2_03692_MM_D12_FN2_HCD	1	391.214	2	391.214	780.413	98720.2	1.3127	0.00051353	-0.12309	-4.8154e-05	1.1896	0.00046538	391.214	26.063	0.65304	26.063	25.767	26.42	-3.5527e-15					26	15	2	0	0	0	0.0021555	1	5227	89.427
ATITGYR	7	Unmodified	_ATITGYR_					0	0	0	0	00;GPMAWsp|P02751|FINC_HUMANFibronectinOS=HomosapiensGN=FN1PE=1SV=4	00;GPMAWsp|P02751|FINC_HUMANFibronectinOS=HomosapiensGN=FN1PE=1SV=4	00;GPMAWsp|P02751|FINC_HUMANFibronectinOS=HomosapiensGN=FN1PE=1SV=4	MULTI-MSMS	LUM2_03691_MMD11_FN1_HCD	2	391.214	2	391.214	780.413	94852.5	0.66954	0.00026193	-0.084951	-3.3234e-05	0.58459	0.0002287	391.214	14.058	2.9311	14.058	13.588	16.519	0					194	65	5	0	0	0	3.6431e-09	3	2703	144.58
ATITGYR	7	Unmodified	_ATITGYR_					0	0	0	0	00;GPMAWsp|P02751|FINC_HUMANFibronectinOS=HomosapiensGN=FN1PE=1SV=4	00;GPMAWsp|P02751|FINC_HUMANFibronectinOS=HomosapiensGN=FN1PE=1SV=4	00;GPMAWsp|P02751|FINC_HUMANFibronectinOS=HomosapiensGN=FN1PE=1SV=4	MULTI-MSMS	LUM2_03691_MMD11_FN1_HCD	2	391.214	2	391.214	780.413	99538.8	0.80464	0.00031479	0.22433	8.7762e-05	1.029	0.00040255	391.214	26.001	0.79372	26.001	25.596	26.39	0					23	17	2	0	0	0	1.162e-05	1	5182	118.01
ATITGYR	7	Nitration	_ATITGY(ni)R_	ATITGY(1)R		ATITGY(164.78)R		0	1	0	0	00;GPMAWsp|P02751|FINC_HUMANFibronectinOS=HomosapiensGN=FN1PE=1SV=4	00;GPMAWsp|P02751|FINC_HUMANFibronectinOS=HomosapiensGN=FN1PE=1SV=4	00;GPMAWsp|P02751|FINC_HUMANFibronectinOS=HomosapiensGN=FN1PE=1SV=4	MULTI-MSMS	LUM2_03692_MM_D12_FN2_HCD	1	413.707	2	413.706	825.398	95409.5	1.2303	0.000509	0.20316	8.4048e-05	1.4335	0.00059304	413.706	21.711	0.90577	21.711	21.379	22.285	-3.5527e-15					49	20	4	0	0	0	1.5795e-09	1	4199	164.78
ATITGYR	7	Nitration	_ATITGY(ni)R_	ATITGY(1)R		ATITGY(160.69)R		0	1	0	0	00;GPMAWsp|P02751|FINC_HUMANFibronectinOS=HomosapiensGN=FN1PE=1SV=4	00;GPMAWsp|P02751|FINC_HUMANFibronectinOS=HomosapiensGN=FN1PE=1SV=4	00;GPMAWsp|P02751|FINC_HUMANFibronectinOS=HomosapiensGN=FN1PE=1SV=4	MULTI-MSMS	LUM2_03691_MMD11_FN1_HCD	2	413.707	2	413.706	825.398	94175.8	0.6655	0.00027532	0.16707	6.9118e-05	0.83257	0.00034444	413.706	21.702	0.95059	21.702	21.37	22.32	0					44	21	3	0	0	0	1.9543e-09	1	4203	160.69
ATITGYR	7	Nitration	_ATITGY(ni)R_	ATITGY(1)R		ATITGY(92.82)R		0	1	0	0	00;GPMAWsp|P02751|FINC_HUMANFibronectinOS=HomosapiensGN=FN1PE=1SV=4	00;GPMAWsp|P02751|FINC_HUMANFibronectinOS=HomosapiensGN=FN1PE=1SV=4	00;GPMAWsp|P02751|FINC_HUMANFibronectinOS=HomosapiensGN=FN1PE=1SV=4	MULTI-SECPEP	LUM2_03691_MMD11_FN1_HCD	2	826.352	1	826.405	825.398	70108.7	0.34916	0.00028855	0.47261	0.00039057	0.82177	0.00067912	826.406	21.744	0.64343	21.744	21.419	22.063	0					26	14	3	0	0	0	0.001977	1	4244	92.822
ATITGYRIR	9	Unmodified	_ATITGYRIR_					0	0	0	1	00;GPMAWsp|P02751|FINC_HUMANFibronectinOS=HomosapiensGN=FN1PE=1SV=4	00;GPMAWsp|P02751|FINC_HUMANFibronectinOS=HomosapiensGN=FN1PE=1SV=4	00;GPMAWsp|P02751|FINC_HUMANFibronectinOS=HomosapiensGN=FN1PE=1SV=4	MULTI-MSMS	LUM2_03692_MM_D12_FN2_HCD	1	525.807	2	525.806	1049.6	85605.1	1.1719	0.00061619	0.15449	8.1233e-05	1.3264	0.00069743	525.806	19.304	0.87715	19.304	19.007	19.884	0					55	21	4	0	0	0	6.6594e-10	1	3664	164.77
ATITGYRIR	9	Unmodified	_ATITGYRIR_					0	0	0	1	00;GPMAWsp|P02751|FINC_HUMANFibronectinOS=HomosapiensGN=FN1PE=1SV=4	00;GPMAWsp|P02751|FINC_HUMANFibronectinOS=HomosapiensGN=FN1PE=1SV=4	00;GPMAWsp|P02751|FINC_HUMANFibronectinOS=HomosapiensGN=FN1PE=1SV=4	MULTI-MSMS	LUM2_03691_MMD11_FN1_HCD	2	525.807	2	525.806	1049.6	85973.4	0.58749	0.00030891	-0.21063	-0.00011075	0.37687	0.00019816	525.806	19.138	0.41009	19.138	18.944	19.354	0					22	8	4	0	0	0	5.3801e-10	1	3647	168.08
AVMDDFAAFVEK	12	Unmodified	_AVMDDFAAFVEK_					0	0	0	0	CON__P02768-1	CON__P02768-1	CON__P02768-1	MULTI-MSMS	LUM2_03691_MMD11_FN1_HCD	2	671.822	2	671.821	1341.63	75479.1	0.84213	0.00056576	0.00026248	1.7634e-07	0.84239	0.00056594	671.821	51.79	0.85919	51.79	51.369	52.229	0					56	18	4	0	0	0	2.9084e-06	1	10919	115.78
AVRPGYPK	8	Unmodified	_AVRPGYPK_					0	0	0	1	CON__Q3ZBS7	CON__Q3ZBS7	CON__Q3ZBS7	MULTI-MSMS	LUM2_03691_MMD11_FN1_HCD	2	444.259	2	444.259	886.502	92973.2	1.1551	0.00051318	-0.078346	-3.4806e-05	1.0768	0.00047837	444.258	8.9396	0.47589	8.9396	8.7458	9.2216	0					19	12	3	0	0	0	0.024699	1	1376	48.346
CDPHEATCYDDGK	13	Unmodified	_CDPHEATCYDDGK_					0	0	0	0	00;GPMAWsp|P02751|FINC_HUMANFibronectinOS=HomosapiensGN=FN1PE=1SV=4	00;GPMAWsp|P02751|FINC_HUMANFibronectinOS=HomosapiensGN=FN1PE=1SV=4	00;GPMAWsp|P02751|FINC_HUMANFibronectinOS=HomosapiensGN=FN1PE=1SV=4	MULTI-MSMS	LUM2_03692_MM_D12_FN2_HCD	1	523.198	3	523.198	1566.57	85319.3	0.87833	0.00045954	-0.01237	-6.4721e-06	0.86596	0.00045307	523.198	11.429	0.41722	11.429	11.115	11.532	1.7764e-15					18	10	2	0	0	0	4.7956e-11	1	1900	166.38
CDPHEATCYDDGK	13	Unmodified	_CDPHEATCYDDGK_					0	0	0	0	00;GPMAWsp|P02751|FINC_HUMANFibronectinOS=HomosapiensGN=FN1PE=1SV=4	00;GPMAWsp|P02751|FINC_HUMANFibronectinOS=HomosapiensGN=FN1PE=1SV=4	00;GPMAWsp|P02751|FINC_HUMANFibronectinOS=HomosapiensGN=FN1PE=1SV=4	MULTI-MSMS	LUM2_03692_MM_D12_FN2_HCD	1	784.294	2	784.293	1566.57	69782.9	0.70739	0.0005548	-0.0003474	-2.7246e-07	0.70704	0.00055453	784.293	11.431	0.38804	11.431	11.115	11.503	-1.7764e-15					22	9	4	0	0	0	1.1014e-16	1	1919	263.29
CDPHEATCYDDGK	13	Unmodified	_CDPHEATCYDDGK_					0	0	0	0	00;GPMAWsp|P02751|FINC_HUMANFibronectinOS=HomosapiensGN=FN1PE=1SV=4	00;GPMAWsp|P02751|FINC_HUMANFibronectinOS=HomosapiensGN=FN1PE=1SV=4	00;GPMAWsp|P02751|FINC_HUMANFibronectinOS=HomosapiensGN=FN1PE=1SV=4	MULTI-MSMS	LUM2_03691_MMD11_FN1_HCD	2	523.865	3	523.198	1566.57	81374.2	0.89458	0.00046804	-0.61469	-0.0003216	0.27989	0.00014644	523.198	11.37	1.6978	11.37	10.597	12.295	0					121	42	5	0	0	0	4.7212e-11	2	1885	166.62
CDPHEATCYDDGK	13	Unmodified	_CDPHEATCYDDGK_					0	0	0	0	00;GPMAWsp|P02751|FINC_HUMANFibronectinOS=HomosapiensGN=FN1PE=1SV=4	00;GPMAWsp|P02751|FINC_HUMANFibronectinOS=HomosapiensGN=FN1PE=1SV=4	00;GPMAWsp|P02751|FINC_HUMANFibronectinOS=HomosapiensGN=FN1PE=1SV=4	MULTI-MSMS	LUM2_03691_MMD11_FN1_HCD	2	784.795	2	784.293	1566.57	69215.2	0.65699	0.00051528	-0.49231	-0.00038611	0.16469	0.00012916	784.293	11.37	0.50254	11.37	11.07	11.572	0					47	13	5	0	0	0	2.0916e-32	1	1899	317.75
CDPHEATCYDDGK	13	Nitration	_CDPHEATCY(ni)DDGK_	CDPHEATCY(1)DDGK		CDPHEATCY(148.68)DDGK		0	1	0	0	00;GPMAWsp|P02751|FINC_HUMANFibronectinOS=HomosapiensGN=FN1PE=1SV=4	00;GPMAWsp|P02751|FINC_HUMANFibronectinOS=HomosapiensGN=FN1PE=1SV=4	00;GPMAWsp|P02751|FINC_HUMANFibronectinOS=HomosapiensGN=FN1PE=1SV=4	MULTI-MSMS	LUM2_03692_MM_D12_FN2_HCD	1	538.193	3	538.193	1611.56	85928.1	1.0135	0.00054545	0.17399	9.3641e-05	1.1875	0.00063909	538.193	16.607	0.86087	16.607	16.241	17.102	0					30	18	2	0	0	0	1.0993e-10	1	3074	148.68
CDPHEATCYDDGK	13	Nitration	_CDPHEATCY(ni)DDGK_	CDPHEATCY(1)DDGK		CDPHEATCY(112.08)DDGK		0	1	0	0	00;GPMAWsp|P02751|FINC_HUMANFibronectinOS=HomosapiensGN=FN1PE=1SV=4	00;GPMAWsp|P02751|FINC_HUMANFibronectinOS=HomosapiensGN=FN1PE=1SV=4	00;GPMAWsp|P02751|FINC_HUMANFibronectinOS=HomosapiensGN=FN1PE=1SV=4	MULTI-MSMS	LUM2_03691_MMD11_FN1_HCD	2	538.527	3	538.193	1611.56	84995	0.80912	0.00043546	-0.34795	-0.00018726	0.46117	0.0002482	538.527	16.649	0.71723	16.649	16.284	17.001	0					25	15	2	0	0	0	2.3114e-06	1	3076	112.08
CDPHEATCYDDGKTYHVGEQWQK	23	Nitration	_CDPHEATCYDDGKTY(ni)HVGEQWQK_	CDPHEATCY(0.024)DDGKTY(0.925)HVGEQW(0.051)QK		CDPHEATCY(-15.82)DDGKTY(12.56)HVGEQW(-12.56)QK		0	1	0	1	00;GPMAWsp|P02751|FINC_HUMANFibronectinOS=HomosapiensGN=FN1PE=1SV=4	00;GPMAWsp|P02751|FINC_HUMANFibronectinOS=HomosapiensGN=FN1PE=1SV=4	00;GPMAWsp|P02751|FINC_HUMANFibronectinOS=HomosapiensGN=FN1PE=1SV=4	MULTI-MSMS	LUM2_03692_MM_D12_FN2_HCD	1	718.297	4	718.045	2868.15	72862.6	0.7983	0.00057322	0.44496	0.0003195	1.2433	0.00089271	718.546	27.229	0.82727	27.229	26.856	27.683	0					42	18	4	0	0	0	0.019346	1	5488	47.806
CDPHEATCYDDGKTYHVGEQWQK	23	Nitration	_CDPHEATCYDDGKTY(ni)HVGEQWQK_	CDPHEATCYDDGKTY(1)HVGEQWQK		CDPHEATCY(-79.3)DDGKTY(60.43)HVGEQW(-60.43)QK		0	1	0	1	00;GPMAWsp|P02751|FINC_HUMANFibronectinOS=HomosapiensGN=FN1PE=1SV=4	00;GPMAWsp|P02751|FINC_HUMANFibronectinOS=HomosapiensGN=FN1PE=1SV=4	00;GPMAWsp|P02751|FINC_HUMANFibronectinOS=HomosapiensGN=FN1PE=1SV=4	MULTI-MSMS	LUM2_03691_MMD11_FN1_HCD	2	574.839	5	574.637	2868.15	78816.8	1.2915	0.00074212	0.081157	4.6636e-05	1.3726	0.00078875	574.838	27.152	1.0625	27.152	26.704	27.766	-3.5527e-15					85	22	5	0	0	0	3.3435e-19	2	5437	202.66
CDPHEATCYDDGKTYHVGEQWQK	23	Unmodified	_CDPHEATCYDDGKTYHVGEQWQK_					0	0	0	1	00;GPMAWsp|P02751|FINC_HUMANFibronectinOS=HomosapiensGN=FN1PE=1SV=4	00;GPMAWsp|P02751|FINC_HUMANFibronectinOS=HomosapiensGN=FN1PE=1SV=4	00;GPMAWsp|P02751|FINC_HUMANFibronectinOS=HomosapiensGN=FN1PE=1SV=4	MULTI-MSMS	LUM2_03691_MMD11_FN1_HCD	2	707.05	4	706.799	2823.17	72014.7	0.18559	0.00013117	-0.17818	-0.00012594	0.0074035	5.2328e-06	707.049	23.49	1.3876	23.49	22.942	24.329	-3.5527e-15					133	30	7	0	0	0	4.3632e-29	2	4565	260.25
CDPHEATCYDDGKTYHVGEQWQK	23	2 Nitration	_CDPHEATCY(ni)DDGKTY(ni)HVGEQWQK_	CDPHEATCY(0.994)DDGKTY(0.612)HVGEQW(0.394)QK		CDPHEATCY(20.39)DDGKTY(1.94)HVGEQW(-1.94)QK		0	2	0	1	00;GPMAWsp|P02751|FINC_HUMANFibronectinOS=HomosapiensGN=FN1PE=1SV=4	00;GPMAWsp|P02751|FINC_HUMANFibronectinOS=HomosapiensGN=FN1PE=1SV=4	00;GPMAWsp|P02751|FINC_HUMANFibronectinOS=HomosapiensGN=FN1PE=1SV=4	MULTI-SECPEP	LUM2_03691_MMD11_FN1_HCD	2	583.607	5	583.634	2913.14	79429.4	0.94093	0.00054916	0.10197	5.9512e-05	1.0429	0.00060867	584.036	30.501	0.42795	30.501	30.251	30.679	0					21	8	4	0	0	0	0.038772	1	6179	45.169
CDPVDQCQDSETGTFYQIGDSWEK	24	Nitration	_CDPVDQCQDSETGTFY(ni)QIGDSWEK_	CDPVDQCQDSETGTFY(1)QIGDSWEK		CDPVDQCQDSETGTFY(52.45)QIGDSW(-52.45)EK		0	1	0	0	00;GPMAWsp|P02751|FINC_HUMANFibronectinOS=HomosapiensGN=FN1PE=1SV=4	00;GPMAWsp|P02751|FINC_HUMANFibronectinOS=HomosapiensGN=FN1PE=1SV=4	00;GPMAWsp|P02751|FINC_HUMANFibronectinOS=HomosapiensGN=FN1PE=1SV=4	MULTI-MSMS	LUM2_03692_MM_D12_FN2_HCD	1	971.057	3	970.72	2909.14	61984.5	1.2401	0.0012038	-0.061223	-5.943e-05	1.1789	0.0011444	971.055	52.528	0.84529	52.528	52.091	52.937	-7.1054e-15					65	17	6	0	0	0	8.4205e-14	1	11064	180.58
CDPVDQCQDSETGTFYQIGDSWEK	24	Nitration	_CDPVDQCQDSETGTFY(ni)QIGDSWEK_	CDPVDQCQDSETGTFY(1)QIGDSWEK		CDPVDQCQDSETGTFY(69.67)QIGDSW(-69.67)EK		0	1	0	0	00;GPMAWsp|P02751|FINC_HUMANFibronectinOS=HomosapiensGN=FN1PE=1SV=4	00;GPMAWsp|P02751|FINC_HUMANFibronectinOS=HomosapiensGN=FN1PE=1SV=4	00;GPMAWsp|P02751|FINC_HUMANFibronectinOS=HomosapiensGN=FN1PE=1SV=4	MULTI-MSMS	LUM2_03692_MM_D12_FN2_HCD	1	1456.08	2	1455.58	2909.14	51061.2	0.55847	0.0008129	-0.175	-0.00025473	0.38347	0.00055818	1456.08	52.562	0.56272	52.562	52.235	52.798	7.1054e-15					42	11	5	0	0	0	1.3892e-27	1	11078	250.41
CDPVDQCQDSETGTFYQIGDSWEK	24	Nitration	_CDPVDQCQDSETGTFY(ni)QIGDSWEK_	CDPVDQCQDSETGTFY(1)QIGDSWEK		CDPVDQCQDSETGTFY(47.73)QIGDSW(-47.73)EK		0	1	0	0	00;GPMAWsp|P02751|FINC_HUMANFibronectinOS=HomosapiensGN=FN1PE=1SV=4	00;GPMAWsp|P02751|FINC_HUMANFibronectinOS=HomosapiensGN=FN1PE=1SV=4	00;GPMAWsp|P02751|FINC_HUMANFibronectinOS=HomosapiensGN=FN1PE=1SV=4	MULTI-MSMS	LUM2_03692_MM_D12_FN2_HCD	1	970.721	3	970.72	2909.14	60514.7	1.1206	0.0010878	-1.8633	-0.0018087	-0.74269	-0.00072095	971.053	57.141	0.99615	57.141	56.813	57.809	0					68	21	6	0	0	0	3.3248e-07	1	12107	107.08
CDPVDQCQDSETGTFYQIGDSWEK	24	Nitration	_CDPVDQCQDSETGTFY(ni)QIGDSWEK_	CDPVDQCQDSETGTFY(1)QIGDSWEK		CDPVDQCQDSETGTFY(74.79)QIGDSW(-74.79)EK		0	1	0	0	00;GPMAWsp|P02751|FINC_HUMANFibronectinOS=HomosapiensGN=FN1PE=1SV=4	00;GPMAWsp|P02751|FINC_HUMANFibronectinOS=HomosapiensGN=FN1PE=1SV=4	00;GPMAWsp|P02751|FINC_HUMANFibronectinOS=HomosapiensGN=FN1PE=1SV=4	MULTI-MSMS	LUM2_03692_MM_D12_FN2_HCD	1	1456.08	2	1455.58	2909.14	49394.3	0.43837	0.00063808	-0.90338	-0.0013149	-0.46502	-0.00067687	1456.08	57.129	0.89526	57.129	56.719	57.614	7.1054e-15					67	19	6	0	0	0	6.7811e-13	1	12117	171.46
CDPVDQCQDSETGTFYQIGDSWEK	24	Nitration	_CDPVDQCQDSETGTFY(ni)QIGDSWEK_	CDPVDQCQDSETGTFY(1)QIGDSWEK		CDPVDQCQDSETGTFY(68.86)QIGDSW(-68.86)EK		0	1	0	0	00;GPMAWsp|P02751|FINC_HUMANFibronectinOS=HomosapiensGN=FN1PE=1SV=4	00;GPMAWsp|P02751|FINC_HUMANFibronectinOS=HomosapiensGN=FN1PE=1SV=4	00;GPMAWsp|P02751|FINC_HUMANFibronectinOS=HomosapiensGN=FN1PE=1SV=4	MULTI-MSMS	LUM2_03691_MMD11_FN1_HCD	2	971.056	3	970.72	2909.14	62359	0.70352	0.00068292	-0.14344	-0.00013924	0.56007	0.00054368	971.055	52.532	0.99314	52.532	52.181	53.175	0					70	21	6	0	0	0	3.7622e-27	1	11087	231.08
CDPVDQCQDSETGTFYQIGDSWEK	24	Nitration	_CDPVDQCQDSETGTFY(ni)QIGDSWEK_	CDPVDQCQDSETGTFY(1)QIGDSWEK		CDPVDQCQDSETGTFY(84.02)QIGDSW(-84.02)EK		0	1	0	0	00;GPMAWsp|P02751|FINC_HUMANFibronectinOS=HomosapiensGN=FN1PE=1SV=4	00;GPMAWsp|P02751|FINC_HUMANFibronectinOS=HomosapiensGN=FN1PE=1SV=4	00;GPMAWsp|P02751|FINC_HUMANFibronectinOS=HomosapiensGN=FN1PE=1SV=4	MULTI-MSMS	LUM2_03691_MMD11_FN1_HCD	2	1456.08	2	1455.58	2909.14	51781.2	0.026228	3.8177e-05	-0.14138	-0.00020578	-0.11515	-0.00016761	1456.08	52.535	0.51316	52.535	52.229	52.742	0					40	10	5	0	0	0	1.0552e-47	1	11090	300.03
CDPVDQCQDSETGTFYQIGDSWEK	24	Nitration	_CDPVDQCQDSETGTFY(ni)QIGDSWEK_	CDPVDQCQDSETGTFY(1)QIGDSWEK		CDPVDQCQDSETGTFY(60.75)QIGDSW(-60.75)EK		0	1	0	0	00;GPMAWsp|P02751|FINC_HUMANFibronectinOS=HomosapiensGN=FN1PE=1SV=4	00;GPMAWsp|P02751|FINC_HUMANFibronectinOS=HomosapiensGN=FN1PE=1SV=4	00;GPMAWsp|P02751|FINC_HUMANFibronectinOS=HomosapiensGN=FN1PE=1SV=4	MULTI-MSMS	LUM2_03691_MMD11_FN1_HCD	2	971.389	3	970.72	2909.14	62368.7	0.89485	0.00086865	-0.63446	-0.00061588	0.26039	0.00025277	971.055	57.08	1.0188	57.08	56.8	57.819	0					46	21	6	0	0	0	1.8063e-07	1	12114	123.36
CDPVDQCQDSETGTFYQIGDSWEK	24	Nitration	_CDPVDQCQDSETGTFY(ni)QIGDSWEK_	CDPVDQCQDSETGTFY(1)QIGDSWEK		CDPVDQCQDSETGTFY(75.67)QIGDSW(-75.67)EK		0	1	0	0	00;GPMAWsp|P02751|FINC_HUMANFibronectinOS=HomosapiensGN=FN1PE=1SV=4	00;GPMAWsp|P02751|FINC_HUMANFibronectinOS=HomosapiensGN=FN1PE=1SV=4	00;GPMAWsp|P02751|FINC_HUMANFibronectinOS=HomosapiensGN=FN1PE=1SV=4	MULTI-MSMS	LUM2_03691_MMD11_FN1_HCD	2	1456.08	2	1455.58	2909.14	50331.7	0.22031	0.00032068	-0.46159	-0.00067187	-0.24127	-0.00035119	1456.08	57.097	0.68435	57.097	56.892	57.576	7.1054e-15					31	14	5	0	0	0	4.7476e-13	2	12115	174.62
CDPVDQCQDSETGTFYQIGDSWEK	24	Unmodified	_CDPVDQCQDSETGTFYQIGDSWEK_					0	0	0	0	00;GPMAWsp|P02751|FINC_HUMANFibronectinOS=HomosapiensGN=FN1PE=1SV=4	00;GPMAWsp|P02751|FINC_HUMANFibronectinOS=HomosapiensGN=FN1PE=1SV=4	00;GPMAWsp|P02751|FINC_HUMANFibronectinOS=HomosapiensGN=FN1PE=1SV=4	MULTI-MSMS	LUM2_03692_MM_D12_FN2_HCD	1	1434.09	2	1433.08	2864.15	50349.7	0.52117	0.00074687	-0.10961	-0.00015708	0.41155	0.00058979	1434.09	55.125	0.81894	55.125	54.634	55.453	0					41	18	5	0	0	0	3.9676e-07	1	11675	144.29
CDPVDQCQDSETGTFYQIGDSWEK	24	Unmodified	_CDPVDQCQDSETGTFYQIGDSWEK_					0	0	0	0	00;GPMAWsp|P02751|FINC_HUMANFibronectinOS=HomosapiensGN=FN1PE=1SV=4	00;GPMAWsp|P02751|FINC_HUMANFibronectinOS=HomosapiensGN=FN1PE=1SV=4	00;GPMAWsp|P02751|FINC_HUMANFibronectinOS=HomosapiensGN=FN1PE=1SV=4	MULTI-MSMS	LUM2_03692_MM_D12_FN2_HCD	1	956.06	3	955.725	2864.15	60597.7	1.2053	0.001152	0.31968	0.00030553	1.525	0.0014575	956.06	55.096	0.60792	55.096	54.933	55.541	0					38	13	5	0	0	0	0.0014369	1	11677	64.954
CDPVDQCQDSETGTFYQIGDSWEK	24	Unmodified	_CDPVDQCQDSETGTFYQIGDSWEK_					0	0	0	0	00;GPMAWsp|P02751|FINC_HUMANFibronectinOS=HomosapiensGN=FN1PE=1SV=4	00;GPMAWsp|P02751|FINC_HUMANFibronectinOS=HomosapiensGN=FN1PE=1SV=4	00;GPMAWsp|P02751|FINC_HUMANFibronectinOS=HomosapiensGN=FN1PE=1SV=4	MULTI-MSMS	LUM2_03691_MMD11_FN1_HCD	2	956.06	3	955.725	2864.15	62355	0.6419	0.00061348	-0.24006	-0.00022943	0.40184	0.00038405	956.06	47.689	1.2712	47.689	47.251	48.522	7.1054e-15					129	26	7	0	0	0	3.1112e-27	2	9989	234.37
CDPVDQCQDSETGTFYQIGDSWEK	24	Unmodified	_CDPVDQCQDSETGTFYQIGDSWEK_					0	0	0	0	00;GPMAWsp|P02751|FINC_HUMANFibronectinOS=HomosapiensGN=FN1PE=1SV=4	00;GPMAWsp|P02751|FINC_HUMANFibronectinOS=HomosapiensGN=FN1PE=1SV=4	00;GPMAWsp|P02751|FINC_HUMANFibronectinOS=HomosapiensGN=FN1PE=1SV=4	MULTI-MSMS	LUM2_03691_MMD11_FN1_HCD	2	1434.09	2	1433.08	2864.15	51899.4	-0.052329	-7.4992e-05	0.12171	0.00017443	0.069385	9.9435e-05	1433.59	47.697	0.70826	47.697	47.35	48.058	0					74	14	7	0	0	0	3.4422e-19	1	9993	245.76
CDPVDQCQDSETGTFYQIGDSWEK	24	Unmodified	_CDPVDQCQDSETGTFYQIGDSWEK_					0	0	0	0	00;GPMAWsp|P02751|FINC_HUMANFibronectinOS=HomosapiensGN=FN1PE=1SV=4	00;GPMAWsp|P02751|FINC_HUMANFibronectinOS=HomosapiensGN=FN1PE=1SV=4	00;GPMAWsp|P02751|FINC_HUMANFibronectinOS=HomosapiensGN=FN1PE=1SV=4	MULTI-MSMS	LUM2_03691_MMD11_FN1_HCD	2	1433.59	2	1433.08	2864.15	49338.7	0.36315	0.00052042	-0.20157	-0.00028887	0.16157	0.00023155	1433.59	55.059	1.0219	55.059	54.866	55.888	7.1054e-15					89	23	6	0	0	0	5.6964e-13	1	11653	220.61
CDPVDQCQDSETGTFYQIGDSWEK	24	Unmodified	_CDPVDQCQDSETGTFYQIGDSWEK_					0	0	0	0	00;GPMAWsp|P02751|FINC_HUMANFibronectinOS=HomosapiensGN=FN1PE=1SV=4	00;GPMAWsp|P02751|FINC_HUMANFibronectinOS=HomosapiensGN=FN1PE=1SV=4	00;GPMAWsp|P02751|FINC_HUMANFibronectinOS=HomosapiensGN=FN1PE=1SV=4	MULTI-MSMS	LUM2_03691_MMD11_FN1_HCD	2	956.06	3	955.725	2864.15	59701.7	1.0532	0.0010065	-0.74347	-0.00071055	0.30969	0.00029598	956.059	55.059	1.2265	55.059	54.866	56.092	0					83	28	7	0	0	0	3.2331e-07	1	11662	105.51
CFDHAAGTSYVVGETWEKPYQGWMMVDCTCLGEGSGR	37	Oxidation (M)	_CFDHAAGTSYVVGETWEKPYQGWM(ox)MVDCTCLGEGSGR_		CFDHAAGTSYVVGETWEKPYQGWM(0.999)M(0.001)VDCTCLGEGSGR		CFDHAAGTSYVVGETWEKPYQGWM(29.63)M(-29.63)VDCTCLGEGSGR	0	0	1	1	00;GPMAWsp|P02751|FINC_HUMANFibronectinOS=HomosapiensGN=FN1PE=1SV=4	00;GPMAWsp|P02751|FINC_HUMANFibronectinOS=HomosapiensGN=FN1PE=1SV=4	00;GPMAWsp|P02751|FINC_HUMANFibronectinOS=HomosapiensGN=FN1PE=1SV=4	MULTI-MSMS	LUM2_03691_MMD11_FN1_HCD	2	1065.71	4	1065.2	4256.78	59703.3	0.69419	0.00073945	-0.33402	-0.0003558	0.36017	0.00038365	1065.7	48.706	0.74934	48.706	48.3	49.049	0					106	16	9	0	0	0	4.3519e-29	1	10256	257.03
CFDHAAGTSYVVGETWEKPYQGWMMVDCTCLGEGSGR	37	Unmodified	_CFDHAAGTSYVVGETWEKPYQGWMMVDCTCLGEGSGR_					0	0	0	1	00;GPMAWsp|P02751|FINC_HUMANFibronectinOS=HomosapiensGN=FN1PE=1SV=4	00;GPMAWsp|P02751|FINC_HUMANFibronectinOS=HomosapiensGN=FN1PE=1SV=4	00;GPMAWsp|P02751|FINC_HUMANFibronectinOS=HomosapiensGN=FN1PE=1SV=4	MULTI-MSMS	LUM2_03691_MMD11_FN1_HCD	2	1061.7	4	1061.2	4240.78	59362.9	0.6646	0.00070527	-0.080277	-8.519e-05	0.58432	0.00062008	1061.96	51.578	1.6731	51.578	50.979	52.652	0					204	36	10	0	0	0	4.5762e-29	1	10863	256.89
DAPIVNK	7	Unmodified	_DAPIVNK_					0	0	0	0	00;GPMAWsp|P02751|FINC_HUMANFibronectinOS=HomosapiensGN=FN1PE=1SV=4	00;GPMAWsp|P02751|FINC_HUMANFibronectinOS=HomosapiensGN=FN1PE=1SV=4	00;GPMAWsp|P02751|FINC_HUMANFibronectinOS=HomosapiensGN=FN1PE=1SV=4	MULTI-MSMS	LUM2_03692_MM_D12_FN2_HCD	1	378.716	2	378.716	755.418	95792.4	0.71472	0.00027067	0.2841	0.00010759	0.99881	0.00037827	378.716	11.138	2.015	11.138	10.754	12.769	0					130	48	5	0	0	0	4.7569e-05	3	1817	103.28
DAPIVNK	7	Unmodified	_DAPIVNK_					0	0	0	0	00;GPMAWsp|P02751|FINC_HUMANFibronectinOS=HomosapiensGN=FN1PE=1SV=4	00;GPMAWsp|P02751|FINC_HUMANFibronectinOS=HomosapiensGN=FN1PE=1SV=4	00;GPMAWsp|P02751|FINC_HUMANFibronectinOS=HomosapiensGN=FN1PE=1SV=4	MSMS	LUM2_03692_MM_D12_FN2_HCD	1	378.717	2	378.716	755.418	NaN	NaN	NaN	NaN	NaN	NaN	NaN	NaN	13	1	13	12.5	13.5	0								0	0	0	0.025769	1	2283	61.123
DAPIVNK	7	Unmodified	_DAPIVNK_					0	0	0	0	00;GPMAWsp|P02751|FINC_HUMANFibronectinOS=HomosapiensGN=FN1PE=1SV=4	00;GPMAWsp|P02751|FINC_HUMANFibronectinOS=HomosapiensGN=FN1PE=1SV=4	00;GPMAWsp|P02751|FINC_HUMANFibronectinOS=HomosapiensGN=FN1PE=1SV=4	MULTI-MSMS	LUM2_03691_MMD11_FN1_HCD	2	378.717	2	378.716	755.418	97819.6	0.65124	0.00024663	0.12437	4.7102e-05	0.77561	0.00029374	378.716	11.137	2.2035	11.137	10.856	13.06	0					150	53	5	0	0	0	4.7569e-05	2	1850	103.28
DAPIVNK	7	Unmodified	_DAPIVNK_					0	0	0	0	00;GPMAWsp|P02751|FINC_HUMANFibronectinOS=HomosapiensGN=FN1PE=1SV=4	00;GPMAWsp|P02751|FINC_HUMANFibronectinOS=HomosapiensGN=FN1PE=1SV=4	00;GPMAWsp|P02751|FINC_HUMANFibronectinOS=HomosapiensGN=FN1PE=1SV=4	MULTI-MSMS	LUM2_03691_MMD11_FN1_HCD	2	378.716	2	378.716	755.418	99531	0.24385	9.2349e-05	-0.63951	-0.00024219	-0.39566	-0.00014984	378.716	18.821	0.31379	18.821	18.532	18.846	0					9	6	2	0	0	0	0.0049793	1	3588	70.865
DDKESVPISDTIIPAVPPPTDLR	23	Unmodified	_DDKESVPISDTIIPAVPPPTDLR_					0	0	0	1	00;GPMAWsp|P02751|FINC_HUMANFibronectinOS=HomosapiensGN=FN1PE=1SV=4	00;GPMAWsp|P02751|FINC_HUMANFibronectinOS=HomosapiensGN=FN1PE=1SV=4	00;GPMAWsp|P02751|FINC_HUMANFibronectinOS=HomosapiensGN=FN1PE=1SV=4	MULTI-MSMS	LUM2_03692_MM_D12_FN2_HCD	1	826.106	3	825.771	2474.29	68054.6	0.99262	0.00081968	0.15433	0.00012744	1.147	0.00094712	826.105	48.854	1.622	48.854	48.253	49.875	0					185	35	7	0	0	0	3.0561e-07	2	10208	111.58
DDKESVPISDTIIPAVPPPTDLR	23	Unmodified	_DDKESVPISDTIIPAVPPPTDLR_					0	0	0	1	00;GPMAWsp|P02751|FINC_HUMANFibronectinOS=HomosapiensGN=FN1PE=1SV=4	00;GPMAWsp|P02751|FINC_HUMANFibronectinOS=HomosapiensGN=FN1PE=1SV=4	00;GPMAWsp|P02751|FINC_HUMANFibronectinOS=HomosapiensGN=FN1PE=1SV=4	MULTI-MSMS	LUM2_03692_MM_D12_FN2_HCD	1	1238.65	2	1238.15	2474.29	55918.9	0.87384	0.0010819	0.39869	0.00049364	1.2725	0.0015756	1238.65	48.857	0.85246	48.857	48.482	49.334	-7.1054e-15					64	18	5	0	0	0	7.3773e-19	1	10263	237.89
DDKESVPISDTIIPAVPPPTDLR	23	Unmodified	_DDKESVPISDTIIPAVPPPTDLR_					0	0	0	1	00;GPMAWsp|P02751|FINC_HUMANFibronectinOS=HomosapiensGN=FN1PE=1SV=4	00;GPMAWsp|P02751|FINC_HUMANFibronectinOS=HomosapiensGN=FN1PE=1SV=4	00;GPMAWsp|P02751|FINC_HUMANFibronectinOS=HomosapiensGN=FN1PE=1SV=4	MULTI-MSMS	LUM2_03691_MMD11_FN1_HCD	2	826.106	3	825.771	2474.29	67462.2	0.79147	0.00065357	0.41093	0.00033933	1.2024	0.00099291	826.105	48.93	1.7051	48.93	48.251	49.956	0					215	37	8	0	0	0	0.00036129	2	10228	94.542
DDKESVPISDTIIPAVPPPTDLR	23	Unmodified	_DDKESVPISDTIIPAVPPPTDLR_					0	0	0	1	00;GPMAWsp|P02751|FINC_HUMANFibronectinOS=HomosapiensGN=FN1PE=1SV=4	00;GPMAWsp|P02751|FINC_HUMANFibronectinOS=HomosapiensGN=FN1PE=1SV=4	00;GPMAWsp|P02751|FINC_HUMANFibronectinOS=HomosapiensGN=FN1PE=1SV=4	MULTI-MSMS	LUM2_03691_MMD11_FN1_HCD	2	1238.66	2	1238.15	2474.29	56149.6	0.56393	0.00069823	0.6946	0.00086003	1.2585	0.0015583	1238.65	48.929	0.80086	48.929	48.565	49.366	7.1054e-15					70	17	5	0	0	0	4.8963e-27	1	10280	288.96
DDKESVPISDTIIPAVPPPTDLRFTNIGPDTMR	33	Oxidation (M)	_DDKESVPISDTIIPAVPPPTDLRFTNIGPDTM(ox)R_		DDKESVPISDTIIPAVPPPTDLRFTNIGPDTM(1)R		DDKESVPISDTIIPAVPPPTDLRFTNIGPDTM(47.99)R	0	0	1	2	00;GPMAWsp|P02751|FINC_HUMANFibronectinOS=HomosapiensGN=FN1PE=1SV=4	00;GPMAWsp|P02751|FINC_HUMANFibronectinOS=HomosapiensGN=FN1PE=1SV=4	00;GPMAWsp|P02751|FINC_HUMANFibronectinOS=HomosapiensGN=FN1PE=1SV=4	MULTI-MSMS	LUM2_03692_MM_D12_FN2_HCD	1	906.964	4	906.712	3622.82	64993.7	1.1075	0.0010042	0.23308	0.00021133	1.3406	0.0012155	906.963	53.067	0.40804	53.067	52.892	53.3	0					33	8	6	0	0	0	0.019199	1	11232	47.989
DDKESVPISDTIIPAVPPPTDLRFTNIGPDTMR	33	Unmodified	_DDKESVPISDTIIPAVPPPTDLRFTNIGPDTMR_					0	0	0	2	00;GPMAWsp|P02751|FINC_HUMANFibronectinOS=HomosapiensGN=FN1PE=1SV=4	00;GPMAWsp|P02751|FINC_HUMANFibronectinOS=HomosapiensGN=FN1PE=1SV=4	00;GPMAWsp|P02751|FINC_HUMANFibronectinOS=HomosapiensGN=FN1PE=1SV=4	MULTI-MSMS	LUM2_03692_MM_D12_FN2_HCD	1	903.217	4	902.713	3606.82	65957.6	1.1072	0.00099949	0.7672	0.00069257	1.8744	0.0016921	903.216	53.957	0.35441	53.957	53.798	54.152	0					17	7	3	0	0	0	0.0010746	1	11426	79.021
DDKESVPISDTIIPAVPPPTDLRFTNIGPDTMR	33	Unmodified	_DDKESVPISDTIIPAVPPPTDLRFTNIGPDTMR_					0	0	0	2	00;GPMAWsp|P02751|FINC_HUMANFibronectinOS=HomosapiensGN=FN1PE=1SV=4	00;GPMAWsp|P02751|FINC_HUMANFibronectinOS=HomosapiensGN=FN1PE=1SV=4	00;GPMAWsp|P02751|FINC_HUMANFibronectinOS=HomosapiensGN=FN1PE=1SV=4	MULTI-MSMS	LUM2_03691_MMD11_FN1_HCD	2	902.965	4	902.713	3606.82	63869.2	1.1327	0.0010225	0.11575	0.00010449	1.2484	0.001127	902.964	53.918	0.56987	53.918	53.677	54.247	-7.1054e-15					53	12	7	0	0	0	4.6362e-13	1	11416	169.93
DDNPNLPR	8	Unmodified	_DDNPNLPR_					0	0	0	0	CON__P02768-1	CON__P02768-1	CON__P02768-1	MULTI-MSMS	LUM2_03692_MM_D12_FN2_HCD	1	470.728	2	470.728	939.441	91084.1	0.8527	0.00040139	0.1153	5.4275e-05	0.968	0.00045567	470.728	15.79	0.74054	15.79	15.456	16.196	0					26	16	2	0	0	0	0.037178	1	2928	35.88
DGQERDAPIVNK	12	Unmodified	_DGQERDAPIVNK_					0	0	0	1	00;GPMAWsp|P02751|FINC_HUMANFibronectinOS=HomosapiensGN=FN1PE=1SV=4	00;GPMAWsp|P02751|FINC_HUMANFibronectinOS=HomosapiensGN=FN1PE=1SV=4	00;GPMAWsp|P02751|FINC_HUMANFibronectinOS=HomosapiensGN=FN1PE=1SV=4	MULTI-MSMS	LUM2_03692_MM_D12_FN2_HCD	1	447.897	3	447.897	1340.67	91560.7	0.87138	0.00039029	-0.28839	-0.00012917	0.58299	0.00026112	447.897	11.663	0.64612	11.663	11.555	12.201	0					42	15	4	0	0	0	1.7153e-10	1	1979	147.33
DGQERDAPIVNK	12	Unmodified	_DGQERDAPIVNK_					0	0	0	1	00;GPMAWsp|P02751|FINC_HUMANFibronectinOS=HomosapiensGN=FN1PE=1SV=4	00;GPMAWsp|P02751|FINC_HUMANFibronectinOS=HomosapiensGN=FN1PE=1SV=4	00;GPMAWsp|P02751|FINC_HUMANFibronectinOS=HomosapiensGN=FN1PE=1SV=4	MULTI-MSMS	LUM2_03692_MM_D12_FN2_HCD	1	671.342	2	671.341	1340.67	75260.1	0.90848	0.0006099	0.11264	7.562e-05	1.0211	0.00068552	671.342	11.667	0.58105	11.667	11.532	12.114	0					39	14	4	0	0	0	4.1067e-17	1	1987	256.92
DGQERDAPIVNK	12	Unmodified	_DGQERDAPIVNK_					0	0	0	1	00;GPMAWsp|P02751|FINC_HUMANFibronectinOS=HomosapiensGN=FN1PE=1SV=4	00;GPMAWsp|P02751|FINC_HUMANFibronectinOS=HomosapiensGN=FN1PE=1SV=4	00;GPMAWsp|P02751|FINC_HUMANFibronectinOS=HomosapiensGN=FN1PE=1SV=4	MULTI-MSMS	LUM2_03691_MMD11_FN1_HCD	2	671.342	2	671.341	1340.67	75179.5	0.70239	0.00047154	0.37272	0.00025022	1.0751	0.00072176	671.342	11.78	0.79434	11.78	11.59	12.385	0					67	18	5	0	0	0	5.8616e-23	1	2000	256.92
DGQERDAPIVNK	12	Unmodified	_DGQERDAPIVNK_					0	0	0	1	00;GPMAWsp|P02751|FINC_HUMANFibronectinOS=HomosapiensGN=FN1PE=1SV=4	00;GPMAWsp|P02751|FINC_HUMANFibronectinOS=HomosapiensGN=FN1PE=1SV=4	00;GPMAWsp|P02751|FINC_HUMANFibronectinOS=HomosapiensGN=FN1PE=1SV=4	MULTI-MSMS	LUM2_03691_MMD11_FN1_HCD	2	447.897	3	447.897	1340.67	91135.1	0.85114	0.00038122	-0.14381	-6.441e-05	0.70733	0.00031681	447.897	11.781	1.3168	11.781	11.572	12.889	-1.7764e-15					85	30	5	0	0	0	5.4423e-07	2	2042	136.93
DGSRHPTSHHEDR	13	Unmodified	_DGSRHPTSHHEDR_					0	0	0	1	CON__P20930	CON__P20930	CON__P20930	MSMS	LUM2_03691_MMD11_FN1_HCD	2	510.9	3	510.898	1529.67	NaN	NaN	NaN	NaN	NaN	NaN	NaN	NaN	31.291	1	31.291	30.791	31.791	0								0	0	0	0.048796	1	6371	4.7145
DLQFVEVTDVK	11	Unmodified	_DLQFVEVTDVK_					0	0	0	0	00;GPMAWsp|P02751|FINC_HUMANFibronectinOS=HomosapiensGN=FN1PE=1SV=4	00;GPMAWsp|P02751|FINC_HUMANFibronectinOS=HomosapiensGN=FN1PE=1SV=4	00;GPMAWsp|P02751|FINC_HUMANFibronectinOS=HomosapiensGN=FN1PE=1SV=4	MULTI-MSMS	LUM2_03692_MM_D12_FN2_HCD	1	646.841	2	646.84	1291.67	76191.6	1.0805	0.00069891	0.31004	0.00020055	1.3905	0.00089946	646.84	42.597	5.4176	42.597	42.125	47.543	0					359	118	6	0	0	0	2.8575e-10	5	9058	155.57
DLQFVEVTDVK	11	Unmodified	_DLQFVEVTDVK_					0	0	0	0	00;GPMAWsp|P02751|FINC_HUMANFibronectinOS=HomosapiensGN=FN1PE=1SV=4	00;GPMAWsp|P02751|FINC_HUMANFibronectinOS=HomosapiensGN=FN1PE=1SV=4	00;GPMAWsp|P02751|FINC_HUMANFibronectinOS=HomosapiensGN=FN1PE=1SV=4	MULTI-MSMS	LUM2_03692_MM_D12_FN2_HCD	1	646.841	2	646.84	1291.67	76000.1	1.2436	0.0008044	-0.090336	-5.8433e-05	1.1532	0.00074597	646.84	58.081	17.302	58.081	52.699	70.002	0					2365	762	4	0	0	0	1.9847e-10	15	14198	163.64
DLQFVEVTDVK	11	Unmodified	_DLQFVEVTDVK_					0	0	0	0	00;GPMAWsp|P02751|FINC_HUMANFibronectinOS=HomosapiensGN=FN1PE=1SV=4	00;GPMAWsp|P02751|FINC_HUMANFibronectinOS=HomosapiensGN=FN1PE=1SV=4	00;GPMAWsp|P02751|FINC_HUMANFibronectinOS=HomosapiensGN=FN1PE=1SV=4	MSMS	LUM2_03692_MM_D12_FN2_HCD	1	646.841	2	646.84	1291.67	NaN	NaN	NaN	NaN	NaN	NaN	NaN	NaN	50.427	1	50.427	49.927	50.927	0								0	0	0	8.5984e-05	1	10623	92.538
DLQFVEVTDVK	11	Unmodified	_DLQFVEVTDVK_					0	0	0	0	00;GPMAWsp|P02751|FINC_HUMANFibronectinOS=HomosapiensGN=FN1PE=1SV=4	00;GPMAWsp|P02751|FINC_HUMANFibronectinOS=HomosapiensGN=FN1PE=1SV=4	00;GPMAWsp|P02751|FINC_HUMANFibronectinOS=HomosapiensGN=FN1PE=1SV=4	MSMS	LUM2_03692_MM_D12_FN2_HCD	1	646.841	2	646.84	1291.67	NaN	NaN	NaN	NaN	NaN	NaN	NaN	NaN	51.692	1	51.692	51.192	52.192	0								0	0	0	0.0057818	1	10905	82.831
DLQFVEVTDVK	11	Unmodified	_DLQFVEVTDVK_					0	0	0	0	00;GPMAWsp|P02751|FINC_HUMANFibronectinOS=HomosapiensGN=FN1PE=1SV=4	00;GPMAWsp|P02751|FINC_HUMANFibronectinOS=HomosapiensGN=FN1PE=1SV=4	00;GPMAWsp|P02751|FINC_HUMANFibronectinOS=HomosapiensGN=FN1PE=1SV=4	MULTI-SECPEP	LUM2_03692_MM_D12_FN2_HCD	1	646.658	2	646.84	1291.67	78437.7	1.1091	0.00071744	-0.011625	-7.5193e-06	1.0975	0.00070992	646.84	41.653	0.56514	41.653	41.192	41.758	0					22	12	3	0	0	0	0.043237	1	8689	43.477
DLQFVEVTDVK	11	Unmodified	_DLQFVEVTDVK_					0	0	0	0	00;GPMAWsp|P02751|FINC_HUMANFibronectinOS=HomosapiensGN=FN1PE=1SV=4	00;GPMAWsp|P02751|FINC_HUMANFibronectinOS=HomosapiensGN=FN1PE=1SV=4	00;GPMAWsp|P02751|FINC_HUMANFibronectinOS=HomosapiensGN=FN1PE=1SV=4	MULTI-MSMS	LUM2_03691_MMD11_FN1_HCD	2	646.841	2	646.84	1291.67	76112.3	0.77779	0.00050311	0.3548	0.0002295	1.1326	0.0007326	646.841	42.603	5.4868	42.603	42.177	47.663	0					373	119	6	0	0	0	1.0959e-10	5	9306	171.85
DLQFVEVTDVK	11	Unmodified	_DLQFVEVTDVK_					0	0	0	0	00;GPMAWsp|P02751|FINC_HUMANFibronectinOS=HomosapiensGN=FN1PE=1SV=4	00;GPMAWsp|P02751|FINC_HUMANFibronectinOS=HomosapiensGN=FN1PE=1SV=4	00;GPMAWsp|P02751|FINC_HUMANFibronectinOS=HomosapiensGN=FN1PE=1SV=4	MULTI-MSMS	LUM2_03691_MMD11_FN1_HCD	2	646.841	2	646.84	1291.67	75952.2	1.1806	0.00076366	-0.050675	-3.2779e-05	1.1299	0.00073088	646.84	58.084	21.848	58.084	48.157	70.004	0					2988	884	4	0	0	0	2.9031e-10	21	12448	155.15
DLQFVEVTDVK	11	Unmodified	_DLQFVEVTDVK_					0	0	0	0	00;GPMAWsp|P02751|FINC_HUMANFibronectinOS=HomosapiensGN=FN1PE=1SV=4	00;GPMAWsp|P02751|FINC_HUMANFibronectinOS=HomosapiensGN=FN1PE=1SV=4	00;GPMAWsp|P02751|FINC_HUMANFibronectinOS=HomosapiensGN=FN1PE=1SV=4	MULTI-SECPEP	LUM2_03691_MMD11_FN1_HCD	2	1292.01	1	1292.67	1291.67	54797.2	0.30262	0.00039119	0.47436	0.00061319	0.77697	0.0010044	1292.67	42.578	1.4126	42.578	42.269	43.681	0					101	30	5	0	0	0	0.045713	1	9043	27.329
DMPIQAFLLYQEPVLGPVR	19	Unmodified	_DMPIQAFLLYQEPVLGPVR_					0	0	0	0	CON__P02666	CON__P02666	CON__P02666	MULTI-MSMS	LUM2_03691_MMD11_FN1_HCD	2	729.395	3	729.394	2185.16	73206.9	0.49317	0.00035972	0.56376	0.00041121	1.0569	0.00077092	729.395	58.805	0.3459	58.805	58.627	58.973	0					22	6	5	0	0	0	0.00038869	1	12513	76.061
DMPIQAFLLYQEPVLGPVR	19	Unmodified	_DMPIQAFLLYQEPVLGPVR_					0	0	0	0	CON__P02666	CON__P02666	CON__P02666	MULTI-MSMS	LUM2_03691_MMD11_FN1_HCD	2	1094.09	2	1093.59	2185.16	58415.4	0.69277	0.0007576	0.36854	0.00040303	1.0613	0.0011606	1094.59	58.8	0.34591	58.8	58.677	59.023	0					12	6	3	0	0	0	7.1084e-07	1	12516	104.18
DNMKWCGTTQNYDADQK	17	Oxidation (M)	_DNM(ox)KWCGTTQNYDADQK_		DNM(1)KWCGTTQNYDADQK		DNM(178.78)KWCGTTQNYDADQK	0	0	1	1	00;GPMAWsp|P02751|FINC_HUMANFibronectinOS=HomosapiensGN=FN1PE=1SV=4	00;GPMAWsp|P02751|FINC_HUMANFibronectinOS=HomosapiensGN=FN1PE=1SV=4	00;GPMAWsp|P02751|FINC_HUMANFibronectinOS=HomosapiensGN=FN1PE=1SV=4	MULTI-MSMS	LUM2_03692_MM_D12_FN2_HCD	1	697.958	3	697.623	2089.85	72143.4	0.7035	0.00049077	-0.31136	-0.00021721	0.39213	0.00027356	697.957	19.694	0.67948	19.694	19.42	20.1	0					58	15	6	0	0	0	1.8839e-12	1	3762	178.78
DNMKWCGTTQNYDADQK	17	Oxidation (M)	_DNM(ox)KWCGTTQNYDADQK_		DNM(1)KWCGTTQNYDADQK		DNM(390.71)KWCGTTQNYDADQK	0	0	1	1	00;GPMAWsp|P02751|FINC_HUMANFibronectinOS=HomosapiensGN=FN1PE=1SV=4	00;GPMAWsp|P02751|FINC_HUMANFibronectinOS=HomosapiensGN=FN1PE=1SV=4	00;GPMAWsp|P02751|FINC_HUMANFibronectinOS=HomosapiensGN=FN1PE=1SV=4	MULTI-MSMS	LUM2_03692_MM_D12_FN2_HCD	1	1045.93	2	1045.93	2089.85	61200	0.96661	0.001011	-0.21168	-0.0002214	0.75493	0.00078961	1045.93	19.705	0.55609	19.705	19.46	20.016	-3.5527e-15					41	12	6	0	0	0	3.1353e-71	1	3774	390.71
DNMKWCGTTQNYDADQK	17	Oxidation (M)	_DNM(ox)KWCGTTQNYDADQK_		DNM(1)KWCGTTQNYDADQK		DNM(228.09)KWCGTTQNYDADQK	0	0	1	1	00;GPMAWsp|P02751|FINC_HUMANFibronectinOS=HomosapiensGN=FN1PE=1SV=4	00;GPMAWsp|P02751|FINC_HUMANFibronectinOS=HomosapiensGN=FN1PE=1SV=4	00;GPMAWsp|P02751|FINC_HUMANFibronectinOS=HomosapiensGN=FN1PE=1SV=4	MULTI-MSMS	LUM2_03691_MMD11_FN1_HCD	2	697.958	3	697.623	2089.85	72773.6	0.095565	6.6668e-05	0.13605	9.4913e-05	0.23162	0.00016158	697.623	19.511	1.1236	19.511	19.218	20.341	0					105	25	7	0	0	0	6.5724e-25	1	3717	228.09
DNMKWCGTTQNYDADQK	17	Oxidation (M)	_DNM(ox)KWCGTTQNYDADQK_		DNM(1)KWCGTTQNYDADQK		DNM(367.29)KWCGTTQNYDADQK	0	0	1	1	00;GPMAWsp|P02751|FINC_HUMANFibronectinOS=HomosapiensGN=FN1PE=1SV=4	00;GPMAWsp|P02751|FINC_HUMANFibronectinOS=HomosapiensGN=FN1PE=1SV=4	00;GPMAWsp|P02751|FINC_HUMANFibronectinOS=HomosapiensGN=FN1PE=1SV=4	MULTI-MSMS	LUM2_03691_MMD11_FN1_HCD	2	1046.93	2	1045.93	2089.85	60947.9	0.2335	0.00024422	-0.028271	-2.9569e-05	0.20523	0.00021465	1045.93	19.501	0.87909	19.501	19.258	20.137	0					74	19	6	0	0	0	1.8796e-57	1	3730	367.29
DNMKWCGTTQNYDADQK	17	Oxidation (M),Nitration	_DNM(ox)KWCGTTQNY(ni)DADQK_	DNMKWCGTTQNY(1)DADQK	DNM(1)KWCGTTQNYDADQK	DNMKW(-130.72)CGTTQNY(130.72)DADQK	DNM(179.27)KWCGTTQNYDADQK	0	1	1	1	00;GPMAWsp|P02751|FINC_HUMANFibronectinOS=HomosapiensGN=FN1PE=1SV=4	00;GPMAWsp|P02751|FINC_HUMANFibronectinOS=HomosapiensGN=FN1PE=1SV=4	00;GPMAWsp|P02751|FINC_HUMANFibronectinOS=HomosapiensGN=FN1PE=1SV=4	MULTI-MSMS	LUM2_03692_MM_D12_FN2_HCD	1	712.953	3	712.618	2134.83	72402.1	0.72456	0.00051633	0.11708	8.3431e-05	0.84163	0.00059976	712.953	24.951	0.75372	24.951	24.635	25.389	0					63	17	6	0	0	0	1.6017e-12	1	4932	179.27
DNMKWCGTTQNYDADQK	17	Oxidation (M),Nitration	_DNM(ox)KWCGTTQNY(ni)DADQK_	DNMKWCGTTQNY(1)DADQK	DNM(1)KWCGTTQNYDADQK	DNMKW(-129.33)CGTTQNY(129.33)DADQK	DNM(176.71)KWCGTTQNYDADQK	0	1	1	1	00;GPMAWsp|P02751|FINC_HUMANFibronectinOS=HomosapiensGN=FN1PE=1SV=4	00;GPMAWsp|P02751|FINC_HUMANFibronectinOS=HomosapiensGN=FN1PE=1SV=4	00;GPMAWsp|P02751|FINC_HUMANFibronectinOS=HomosapiensGN=FN1PE=1SV=4	MULTI-MSMS	LUM2_03691_MMD11_FN1_HCD	2	712.618	3	712.618	2134.83	72733.9	0.31027	0.0002211	0.56982	0.00040606	0.88009	0.00062716	712.619	24.699	0.6322	24.699	24.417	25.049	0					53	13	5	0	0	0	3.1111e-12	1	4877	176.71
DNMKWCGTTQNYDADQK	17	Oxidation (M),Nitration	_DNM(ox)KWCGTTQNY(ni)DADQK_	DNMKWCGTTQNY(1)DADQK	DNM(1)KWCGTTQNYDADQK	DNMKW(-139.07)CGTTQNY(139.07)DADQK	DNM(237.48)KWCGTTQNYDADQK	0	1	1	1	00;GPMAWsp|P02751|FINC_HUMANFibronectinOS=HomosapiensGN=FN1PE=1SV=4	00;GPMAWsp|P02751|FINC_HUMANFibronectinOS=HomosapiensGN=FN1PE=1SV=4	00;GPMAWsp|P02751|FINC_HUMANFibronectinOS=HomosapiensGN=FN1PE=1SV=4	MULTI-MSMS	LUM2_03691_MMD11_FN1_HCD	2	1068.93	2	1068.42	2134.83	58378.8	0.49603	0.00052997	0.70968	0.00075823	1.2057	0.0012882	1068.93	24.704	0.54033	24.704	24.462	25.002	0					28	11	3	0	0	0	4.5195e-25	1	4920	237.48
DQCIVDDITYNVNDTFHK	18	Unmodified	_DQCIVDDITYNVNDTFHK_					0	0	0	0	00;GPMAWsp|P02751|FINC_HUMANFibronectinOS=HomosapiensGN=FN1PE=1SV=4	00;GPMAWsp|P02751|FINC_HUMANFibronectinOS=HomosapiensGN=FN1PE=1SV=4	00;GPMAWsp|P02751|FINC_HUMANFibronectinOS=HomosapiensGN=FN1PE=1SV=4	MULTI-MSMS	LUM2_03692_MM_D12_FN2_HCD	1	733.336	3	733	2195.98	71450.6	0.8245	0.00060436	0.043199	3.1665e-05	0.8677	0.00063603	733	47.208	0.86586	47.208	46.814	47.679	0					70	19	5	0	0	0	9.3474e-18	1	9885	199.91
DQCIVDDITYNVNDTFHK	18	Unmodified	_DQCIVDDITYNVNDTFHK_					0	0	0	0	00;GPMAWsp|P02751|FINC_HUMANFibronectinOS=HomosapiensGN=FN1PE=1SV=4	00;GPMAWsp|P02751|FINC_HUMANFibronectinOS=HomosapiensGN=FN1PE=1SV=4	00;GPMAWsp|P02751|FINC_HUMANFibronectinOS=HomosapiensGN=FN1PE=1SV=4	MULTI-MSMS	LUM2_03691_MMD11_FN1_HCD	2	733	3	733	2195.98	73369.1	0.16378	0.00012005	0.023671	1.7351e-05	0.18745	0.0001374	733.335	47.219	0.88088	47.219	46.832	47.713	0					72	18	5	0	0	0	4.9303e-25	1	9891	223.65
DQCIVDDITYNVNDTFHK	18	Nitration	_DQCIVDDITY(ni)NVNDTFHK_	DQCIVDDITY(1)NVNDTFHK		DQCIVDDITY(174.35)NVNDTFHK		0	1	0	0	00;GPMAWsp|P02751|FINC_HUMANFibronectinOS=HomosapiensGN=FN1PE=1SV=4	00;GPMAWsp|P02751|FINC_HUMANFibronectinOS=HomosapiensGN=FN1PE=1SV=4	00;GPMAWsp|P02751|FINC_HUMANFibronectinOS=HomosapiensGN=FN1PE=1SV=4	MULTI-MSMS	LUM2_03692_MM_D12_FN2_HCD	1	748.331	3	747.995	2240.96	71090.4	0.94906	0.00070989	0.0035952	2.6892e-06	0.95265	0.00071258	748.33	50.558	1.0587	50.558	50.198	51.257	0					69	22	6	0	0	0	3.4439e-12	1	10621	174.35
DQCIVDDITYNVNDTFHK	18	Nitration	_DQCIVDDITY(ni)NVNDTFHK_	DQCIVDDITY(1)NVNDTFHK		DQCIVDDITY(145.91)NVNDTFHK		0	1	0	0	00;GPMAWsp|P02751|FINC_HUMANFibronectinOS=HomosapiensGN=FN1PE=1SV=4	00;GPMAWsp|P02751|FINC_HUMANFibronectinOS=HomosapiensGN=FN1PE=1SV=4	00;GPMAWsp|P02751|FINC_HUMANFibronectinOS=HomosapiensGN=FN1PE=1SV=4	MULTI-MSMS	LUM2_03691_MMD11_FN1_HCD	2	747.996	3	747.995	2240.96	72312.8	0.97719	0.00073094	0.050862	3.8044e-05	1.0281	0.00076898	748.33	50.405	0.74289	50.405	50.137	50.88	7.1054e-15					48	16	5	0	0	0	1.627e-11	1	10626	145.91
DQCIVDDITYNVNDTFHKR	19	Unmodified	_DQCIVDDITYNVNDTFHKR_					0	0	0	1	00;GPMAWsp|P02751|FINC_HUMANFibronectinOS=HomosapiensGN=FN1PE=1SV=4	00;GPMAWsp|P02751|FINC_HUMANFibronectinOS=HomosapiensGN=FN1PE=1SV=4	00;GPMAWsp|P02751|FINC_HUMANFibronectinOS=HomosapiensGN=FN1PE=1SV=4	MULTI-MSMS	LUM2_03691_MMD11_FN1_HCD	2	589.028	4	589.027	2352.08	79434	1.0154	0.0005981	0.23657	0.00013935	1.252	0.00073745	589.278	43.134	0.74892	43.134	42.798	43.547	0					58	15	5	0	0	0	1.4276e-13	2	8988	181.4
DQCIVDDITYNVNDTFHKR	19	Unmodified	_DQCIVDDITYNVNDTFHKR_					0	0	0	1	00;GPMAWsp|P02751|FINC_HUMANFibronectinOS=HomosapiensGN=FN1PE=1SV=4	00;GPMAWsp|P02751|FINC_HUMANFibronectinOS=HomosapiensGN=FN1PE=1SV=4	00;GPMAWsp|P02751|FINC_HUMANFibronectinOS=HomosapiensGN=FN1PE=1SV=4	MULTI-MSMS	LUM2_03691_MMD11_FN1_HCD	2	785.035	3	785.034	2352.08	71533.3	0.50172	0.00039387	0.73468	0.00057675	1.2364	0.00097062	785.369	43.148	0.6121	43.148	42.845	43.457	0					45	12	5	0	0	0	0.00059269	1	9004	91.725
DSMIWDCTCIGAGR	14	Nitration	_DSMIW(ni)DCTCIGAGR_	DSMIW(1)DCTCIGAGR		DSMIW(142.92)DCTCIGAGR		0	1	0	0	00;GPMAWsp|P02751|FINC_HUMANFibronectinOS=HomosapiensGN=FN1PE=1SV=4	00;GPMAWsp|P02751|FINC_HUMANFibronectinOS=HomosapiensGN=FN1PE=1SV=4	00;GPMAWsp|P02751|FINC_HUMANFibronectinOS=HomosapiensGN=FN1PE=1SV=4	MULTI-MSMS	LUM2_03692_MM_D12_FN2_HCD	1	844.339	2	843.837	1685.66	68171	0.55861	0.00047137	-0.71064	-0.00059966	-0.15203	-0.00012829	843.837	35.162	1.2755	35.162	34.942	36.217	0					58	28	4	0	0	0	1.0628e-10	1	7198	142.92
DSMIWDCTCIGAGR	14	Nitration	_DSMIW(ni)DCTCIGAGR_	DSMIW(1)DCTCIGAGR		DSMIW(130.01)DCTCIGAGR		0	1	0	0	00;GPMAWsp|P02751|FINC_HUMANFibronectinOS=HomosapiensGN=FN1PE=1SV=4	00;GPMAWsp|P02751|FINC_HUMANFibronectinOS=HomosapiensGN=FN1PE=1SV=4	00;GPMAWsp|P02751|FINC_HUMANFibronectinOS=HomosapiensGN=FN1PE=1SV=4	MULTI-MSMS	LUM2_03692_MM_D12_FN2_HCD	1	843.838	2	843.837	1685.66	67365.7	0.75437	0.00063657	-0.31756	-0.00026797	0.43682	0.0003686	843.838	45.943	1.6912	45.943	45.562	47.253	0					139	36	6	0	0	0	8.5601e-07	1	9601	130.01
DSMIWDCTCIGAGR	14	Nitration	_DSMIW(ni)DCTCIGAGR_	DSMIW(1)DCTCIGAGR		DSMIW(81.02)DCTCIGAGR		0	1	0	0	00;GPMAWsp|P02751|FINC_HUMANFibronectinOS=HomosapiensGN=FN1PE=1SV=4	00;GPMAWsp|P02751|FINC_HUMANFibronectinOS=HomosapiensGN=FN1PE=1SV=4	00;GPMAWsp|P02751|FINC_HUMANFibronectinOS=HomosapiensGN=FN1PE=1SV=4	MULTI-MSMS	LUM2_03692_MM_D12_FN2_HCD	1	843.838	2	843.837	1685.66	69019.7	0.92107	0.00077724	-0.17302	-0.000146	0.74805	0.00063123	844.339	50.89	1.0631	50.89	50.438	51.501	-7.1054e-15					60	22	4	0	0	0	0.0025063	1	10724	81.017
DSMIWDCTCIGAGR	14	Nitration	_DSMIW(ni)DCTCIGAGR_	DSMIW(1)DCTCIGAGR		DSMIW(45.76)DCTCIGAGR		0	1	0	0	00;GPMAWsp|P02751|FINC_HUMANFibronectinOS=HomosapiensGN=FN1PE=1SV=4	00;GPMAWsp|P02751|FINC_HUMANFibronectinOS=HomosapiensGN=FN1PE=1SV=4	00;GPMAWsp|P02751|FINC_HUMANFibronectinOS=HomosapiensGN=FN1PE=1SV=4	MULTI-SECPEP	LUM2_03692_MM_D12_FN2_HCD	1	843.599	2	843.837	1685.66	68602.3	0.53845	0.00045437	0.2741	0.0002313	0.81255	0.00068566	844.339	45.14	0.73742	45.14	44.872	45.609	0					31	15	3	0	0	0	0.035827	1	9463	45.764
DSMIWDCTCIGAGR	14	Nitration	_DSMIW(ni)DCTCIGAGR_	DSMIW(1)DCTCIGAGR		DSMIW(110.38)DCTCIGAGR		0	1	0	0	00;GPMAWsp|P02751|FINC_HUMANFibronectinOS=HomosapiensGN=FN1PE=1SV=4	00;GPMAWsp|P02751|FINC_HUMANFibronectinOS=HomosapiensGN=FN1PE=1SV=4	00;GPMAWsp|P02751|FINC_HUMANFibronectinOS=HomosapiensGN=FN1PE=1SV=4	MULTI-MSMS	LUM2_03691_MMD11_FN1_HCD	2	843.838	2	843.837	1685.66	73546.2	0.12749	0.00010758	0.40453	0.00034136	0.53202	0.00044894	843.838	35.258	0.32265	35.258	35.14	35.462	0					15	6	3	0	0	0	2.1762e-06	1	7253	110.38
DSMIWDCTCIGAGR	14	Oxidation (M)	_DSM(ox)IWDCTCIGAGR_		DSM(1)IWDCTCIGAGR		DSM(126.71)IWDCTCIGAGR	0	0	1	0	00;GPMAWsp|P02751|FINC_HUMANFibronectinOS=HomosapiensGN=FN1PE=1SV=4	00;GPMAWsp|P02751|FINC_HUMANFibronectinOS=HomosapiensGN=FN1PE=1SV=4	00;GPMAWsp|P02751|FINC_HUMANFibronectinOS=HomosapiensGN=FN1PE=1SV=4	MULTI-MSMS	LUM2_03692_MM_D12_FN2_HCD	1	829.844	2	829.342	1656.67	67621	0.60438	0.00050124	0.035143	2.9145e-05	0.63953	0.00053039	829.343	36.075	0.53381	36.075	35.809	36.343	0					33	12	4	0	0	0	9.6189e-07	1	7437	126.71
DSMIWDCTCIGAGR	14	Oxidation (M)	_DSM(ox)IWDCTCIGAGR_		DSM(1)IWDCTCIGAGR		DSM(258.72)IWDCTCIGAGR	0	0	1	0	00;GPMAWsp|P02751|FINC_HUMANFibronectinOS=HomosapiensGN=FN1PE=1SV=4	00;GPMAWsp|P02751|FINC_HUMANFibronectinOS=HomosapiensGN=FN1PE=1SV=4	00;GPMAWsp|P02751|FINC_HUMANFibronectinOS=HomosapiensGN=FN1PE=1SV=4	MULTI-MSMS	LUM2_03692_MM_D12_FN2_HCD	1	829.343	2	829.342	1656.67	65164.5	0.76456	0.00063408	-0.67173	-0.0005571	0.092824	7.6983e-05	829.342	38.444	5.8074	38.444	37.804	43.612	0					427	128	7	0	0	0	3.9022e-25	2	8113	258.72
DSMIWDCTCIGAGR	14	Oxidation (M)	_DSM(ox)IWDCTCIGAGR_		DSM(1)IWDCTCIGAGR		DSM(184.34)IWDCTCIGAGR	0	0	1	0	00;GPMAWsp|P02751|FINC_HUMANFibronectinOS=HomosapiensGN=FN1PE=1SV=4	00;GPMAWsp|P02751|FINC_HUMANFibronectinOS=HomosapiensGN=FN1PE=1SV=4	00;GPMAWsp|P02751|FINC_HUMANFibronectinOS=HomosapiensGN=FN1PE=1SV=4	MULTI-MSMS	LUM2_03692_MM_D12_FN2_HCD	1	553.565	3	553.23	1656.67	82260.5	1.389	0.00076842	-1.0732	-0.00059372	0.31579	0.00017471	553.565	38.493	1.0787	38.493	38.062	39.141	0					70	23	5	0	0	0	1.686e-16	1	7944	184.34
DSMIWDCTCIGAGR	14	Oxidation (M)	_DSM(ox)IWDCTCIGAGR_		DSM(1)IWDCTCIGAGR		DSM(169.65)IWDCTCIGAGR	0	0	1	0	00;GPMAWsp|P02751|FINC_HUMANFibronectinOS=HomosapiensGN=FN1PE=1SV=4	00;GPMAWsp|P02751|FINC_HUMANFibronectinOS=HomosapiensGN=FN1PE=1SV=4	00;GPMAWsp|P02751|FINC_HUMANFibronectinOS=HomosapiensGN=FN1PE=1SV=4	MULTI-MSMS	LUM2_03692_MM_D12_FN2_HCD	1	829.343	2	829.342	1656.67	65607.1	0.31984	0.00026526	0.42372	0.00035141	0.74356	0.00061667	829.343	43.975	1.0629	43.975	43.562	44.625	-7.1054e-15					80	22	5	0	0	0	2.9929e-11	1	9322	169.65
DSMIWDCTCIGAGR	14	Oxidation (M)	_DSM(ox)IWDCTCIGAGR_		DSM(1)IWDCTCIGAGR		DSM(104.82)IWDCTCIGAGR	0	0	1	0	00;GPMAWsp|P02751|FINC_HUMANFibronectinOS=HomosapiensGN=FN1PE=1SV=4	00;GPMAWsp|P02751|FINC_HUMANFibronectinOS=HomosapiensGN=FN1PE=1SV=4	00;GPMAWsp|P02751|FINC_HUMANFibronectinOS=HomosapiensGN=FN1PE=1SV=4	MULTI-MSMS	LUM2_03692_MM_D12_FN2_HCD	1	829.343	2	829.342	1656.67	67346.9	0.67388	0.00055887	0.023785	1.9726e-05	0.69766	0.0005786	829.844	45.26	2.536	45.26	44.675	47.211	0					129	54	3	0	0	0	2.2756e-06	2	9621	104.82
DSMIWDCTCIGAGR	14	Oxidation (M)	_DSM(ox)IWDCTCIGAGR_		DSM(1)IWDCTCIGAGR		DSM(131.82)IWDCTCIGAGR	0	0	1	0	00;GPMAWsp|P02751|FINC_HUMANFibronectinOS=HomosapiensGN=FN1PE=1SV=4	00;GPMAWsp|P02751|FINC_HUMANFibronectinOS=HomosapiensGN=FN1PE=1SV=4	00;GPMAWsp|P02751|FINC_HUMANFibronectinOS=HomosapiensGN=FN1PE=1SV=4	MULTI-MSMS	LUM2_03692_MM_D12_FN2_HCD	1	829.844	2	829.342	1656.67	66947.1	0.93693	0.00077703	0.34809	0.00028869	1.285	0.0010657	829.343	49.268	4.7777	49.268	47.921	52.699	0					179	103	3	0	0	0	6.5505e-07	3	10352	131.82
DSMIWDCTCIGAGR	14	Oxidation (M)	_DSM(ox)IWDCTCIGAGR_		DSM(1)IWDCTCIGAGR		DSM(236.95)IWDCTCIGAGR	0	0	1	0	00;GPMAWsp|P02751|FINC_HUMANFibronectinOS=HomosapiensGN=FN1PE=1SV=4	00;GPMAWsp|P02751|FINC_HUMANFibronectinOS=HomosapiensGN=FN1PE=1SV=4	00;GPMAWsp|P02751|FINC_HUMANFibronectinOS=HomosapiensGN=FN1PE=1SV=4	MSMS	LUM2_03692_MM_D12_FN2_HCD	1	829.343	2	829.342	1656.67	NaN	NaN	NaN	NaN	NaN	NaN	NaN	NaN	40.234	1	40.234	39.734	40.734	0								0	0	0	1.5953e-23	1	8350	236.95
DSMIWDCTCIGAGR	14	Oxidation (M)	_DSM(ox)IWDCTCIGAGR_		DSM(1)IWDCTCIGAGR		DSM(226.71)IWDCTCIGAGR	0	0	1	0	00;GPMAWsp|P02751|FINC_HUMANFibronectinOS=HomosapiensGN=FN1PE=1SV=4	00;GPMAWsp|P02751|FINC_HUMANFibronectinOS=HomosapiensGN=FN1PE=1SV=4	00;GPMAWsp|P02751|FINC_HUMANFibronectinOS=HomosapiensGN=FN1PE=1SV=4	MSMS	LUM2_03692_MM_D12_FN2_HCD	1	829.343	2	829.342	1656.67	NaN	NaN	NaN	NaN	NaN	NaN	NaN	NaN	41.309	1	41.309	40.809	41.809	0								0	0	0	3.0641e-23	1	8590	226.71
DSMIWDCTCIGAGR	14	Oxidation (M)	_DSM(ox)IWDCTCIGAGR_		DSM(1)IWDCTCIGAGR		DSM(183.57)IWDCTCIGAGR	0	0	1	0	00;GPMAWsp|P02751|FINC_HUMANFibronectinOS=HomosapiensGN=FN1PE=1SV=4	00;GPMAWsp|P02751|FINC_HUMANFibronectinOS=HomosapiensGN=FN1PE=1SV=4	00;GPMAWsp|P02751|FINC_HUMANFibronectinOS=HomosapiensGN=FN1PE=1SV=4	MSMS	LUM2_03692_MM_D12_FN2_HCD	1	829.343	2	829.342	1656.67	NaN	NaN	NaN	NaN	NaN	NaN	NaN	NaN	41.978	1	41.978	41.478	42.478	0								0	0	0	5.9257e-16	1	8739	183.57
DSMIWDCTCIGAGR	14	Oxidation (M)	_DSM(ox)IWDCTCIGAGR_		DSM(1)IWDCTCIGAGR		DSM(122.69)IWDCTCIGAGR	0	0	1	0	00;GPMAWsp|P02751|FINC_HUMANFibronectinOS=HomosapiensGN=FN1PE=1SV=4	00;GPMAWsp|P02751|FINC_HUMANFibronectinOS=HomosapiensGN=FN1PE=1SV=4	00;GPMAWsp|P02751|FINC_HUMANFibronectinOS=HomosapiensGN=FN1PE=1SV=4	MSMS	LUM2_03692_MM_D12_FN2_HCD	1	829.342	2	829.342	1656.67	NaN	NaN	NaN	NaN	NaN	NaN	NaN	NaN	42.394	1	42.394	41.894	42.894	0								0	0	0	1.1582e-05	1	8832	122.69
DSMIWDCTCIGAGR	14	Oxidation (M)	_DSM(ox)IWDCTCIGAGR_		DSM(1)IWDCTCIGAGR		DSM(117.83)IWDCTCIGAGR	0	0	1	0	00;GPMAWsp|P02751|FINC_HUMANFibronectinOS=HomosapiensGN=FN1PE=1SV=4	00;GPMAWsp|P02751|FINC_HUMANFibronectinOS=HomosapiensGN=FN1PE=1SV=4	00;GPMAWsp|P02751|FINC_HUMANFibronectinOS=HomosapiensGN=FN1PE=1SV=4	MSMS	LUM2_03692_MM_D12_FN2_HCD	1	829.342	2	829.342	1656.67	NaN	NaN	NaN	NaN	NaN	NaN	NaN	NaN	43.462	1	43.462	42.962	43.962	0								0	0	0	1.8957e-05	1	9070	117.83
DSMIWDCTCIGAGR	14	Oxidation (M)	_DSM(ox)IWDCTCIGAGR_		DSM(1)IWDCTCIGAGR		DSM(310.21)IWDCTCIGAGR	0	0	1	0	00;GPMAWsp|P02751|FINC_HUMANFibronectinOS=HomosapiensGN=FN1PE=1SV=4	00;GPMAWsp|P02751|FINC_HUMANFibronectinOS=HomosapiensGN=FN1PE=1SV=4	00;GPMAWsp|P02751|FINC_HUMANFibronectinOS=HomosapiensGN=FN1PE=1SV=4	MULTI-MSMS	LUM2_03691_MMD11_FN1_HCD	2	829.343	2	829.342	1656.67	65358.8	0.50175	0.00041612	-0.59265	-0.00049151	-0.0909	-7.5387e-05	829.342	38.43	5.6364	38.43	37.955	43.592	0					495	123	8	0	0	0	3.7694e-43	5	8128	310.21
DSMIWDCTCIGAGR	14	Oxidation (M)	_DSM(ox)IWDCTCIGAGR_		DSM(1)IWDCTCIGAGR		DSM(171.2)IWDCTCIGAGR	0	0	1	0	00;GPMAWsp|P02751|FINC_HUMANFibronectinOS=HomosapiensGN=FN1PE=1SV=4	00;GPMAWsp|P02751|FINC_HUMANFibronectinOS=HomosapiensGN=FN1PE=1SV=4	00;GPMAWsp|P02751|FINC_HUMANFibronectinOS=HomosapiensGN=FN1PE=1SV=4	MULTI-MSMS	LUM2_03691_MMD11_FN1_HCD	2	553.231	3	553.23	1656.67	83154.3	1.0638	0.0005885	-0.6635	-0.00036707	0.40026	0.00022144	553.23	38.47	1.2038	38.47	38.134	39.338	0					57	25	4	0	0	0	2.3991e-11	1	7944	171.2
DSMIWDCTCIGAGR	14	Oxidation (M)	_DSM(ox)IWDCTCIGAGR_		DSM(1)IWDCTCIGAGR		DSM(228.84)IWDCTCIGAGR	0	0	1	0	00;GPMAWsp|P02751|FINC_HUMANFibronectinOS=HomosapiensGN=FN1PE=1SV=4	00;GPMAWsp|P02751|FINC_HUMANFibronectinOS=HomosapiensGN=FN1PE=1SV=4	00;GPMAWsp|P02751|FINC_HUMANFibronectinOS=HomosapiensGN=FN1PE=1SV=4	MULTI-MSMS	LUM2_03691_MMD11_FN1_HCD	2	829.343	2	829.342	1656.67	66143.5	0.38868	0.00032235	-0.424	-0.00035164	-0.035326	-2.9297e-05	829.342	44.124	6.5393	44.124	43.502	50.041	0					256	142	5	0	0	0	6.9646e-24	9	9317	228.84
DSMIWDCTCIGAGR	14	Oxidation (M)	_DSM(ox)IWDCTCIGAGR_		DSM(1)IWDCTCIGAGR		DSM(156.48)IWDCTCIGAGR	0	0	1	0	00;GPMAWsp|P02751|FINC_HUMANFibronectinOS=HomosapiensGN=FN1PE=1SV=4	00;GPMAWsp|P02751|FINC_HUMANFibronectinOS=HomosapiensGN=FN1PE=1SV=4	00;GPMAWsp|P02751|FINC_HUMANFibronectinOS=HomosapiensGN=FN1PE=1SV=4	MULTI-MSMS	LUM2_03691_MMD11_FN1_HCD	2	829.343	2	829.342	1656.67	67438	0.6964	0.00057756	-0.32495	-0.00026949	0.37146	0.00030807	829.342	52.287	2.3824	52.287	50.041	52.423	7.1054e-15					119	52	3	0	0	0	6.1914e-11	1	11005	156.48
DSMIWDCTCIGAGR	14	Oxidation (M)	_DSM(ox)IWDCTCIGAGR_		DSM(1)IWDCTCIGAGR		DSM(145.99)IWDCTCIGAGR	0	0	1	0	00;GPMAWsp|P02751|FINC_HUMANFibronectinOS=HomosapiensGN=FN1PE=1SV=4	00;GPMAWsp|P02751|FINC_HUMANFibronectinOS=HomosapiensGN=FN1PE=1SV=4	00;GPMAWsp|P02751|FINC_HUMANFibronectinOS=HomosapiensGN=FN1PE=1SV=4	MULTI-MSMS	LUM2_03691_MMD11_FN1_HCD	2	829.343	2	829.342	1656.67	67242.7	0.70874	0.00058779	-0.46332	-0.00038425	0.24542	0.00020354	829.342	54.441	2.2458	54.441	53.096	55.342	0					160	50	4	0	0	0	8.7389e-11	2	11520	145.99
DSMIWDCTCIGAGR	14	Oxidation (M)	_DSM(ox)IWDCTCIGAGR_		DSM(1)IWDCTCIGAGR		DSM(162.36)IWDCTCIGAGR	0	0	1	0	00;GPMAWsp|P02751|FINC_HUMANFibronectinOS=HomosapiensGN=FN1PE=1SV=4	00;GPMAWsp|P02751|FINC_HUMANFibronectinOS=HomosapiensGN=FN1PE=1SV=4	00;GPMAWsp|P02751|FINC_HUMANFibronectinOS=HomosapiensGN=FN1PE=1SV=4	MSMS	LUM2_03691_MMD11_FN1_HCD	2	829.343	2	829.342	1656.67	NaN	NaN	NaN	NaN	NaN	NaN	NaN	NaN	36.097	1	36.097	35.597	36.597	0								0	0	0	3.0475e-10	1	7441	162.36
DSMIWDCTCIGAGR	14	Oxidation (M),Nitration	_DSM(ox)IW(ni)DCTCIGAGR_	DSMIW(1)DCTCIGAGR	DSM(1)IWDCTCIGAGR	DSMIW(289.67)DCTCIGAGR	DSM(289.67)IWDCTCIGAGR	0	1	1	0	00;GPMAWsp|P02751|FINC_HUMANFibronectinOS=HomosapiensGN=FN1PE=1SV=4	00;GPMAWsp|P02751|FINC_HUMANFibronectinOS=HomosapiensGN=FN1PE=1SV=4	00;GPMAWsp|P02751|FINC_HUMANFibronectinOS=HomosapiensGN=FN1PE=1SV=4	MULTI-MSMS	LUM2_03692_MM_D12_FN2_HCD	1	851.835	2	851.835	1701.65	66984.7	0.7119	0.00060642	-0.5144	-0.00043819	0.1975	0.00016824	851.835	40.607	3.0129	40.607	40.2	43.213	0					204	65	5	0	0	0	2.4507e-33	1	8438	289.67
DSMIWDCTCIGAGR	14	Oxidation (M),Nitration	_DSM(ox)IW(ni)DCTCIGAGR_	DSMIW(1)DCTCIGAGR	DSM(1)IWDCTCIGAGR	DSMIW(103.34)DCTCIGAGR	DSM(103.34)IWDCTCIGAGR	0	1	1	0	00;GPMAWsp|P02751|FINC_HUMANFibronectinOS=HomosapiensGN=FN1PE=1SV=4	00;GPMAWsp|P02751|FINC_HUMANFibronectinOS=HomosapiensGN=FN1PE=1SV=4	00;GPMAWsp|P02751|FINC_HUMANFibronectinOS=HomosapiensGN=FN1PE=1SV=4	MULTI-MSMS	LUM2_03692_MM_D12_FN2_HCD	1	852.337	2	851.835	1701.65	67653	0.33502	0.00028538	-0.14804	-0.00012611	0.18698	0.00015927	851.836	44.036	1.4711	44.036	43.069	44.54	0					115	31	7	0	0	0	1.2464e-05	1	9173	103.34
DSMIWDCTCIGAGR	14	Oxidation (M),Nitration	_DSM(ox)IW(ni)DCTCIGAGR_	DSMIW(1)DCTCIGAGR	DSM(1)IWDCTCIGAGR	DSMIW(45.36)DCTCIGAGR	DSM(45.36)IWDCTCIGAGR	0	1	1	0	00;GPMAWsp|P02751|FINC_HUMANFibronectinOS=HomosapiensGN=FN1PE=1SV=4	00;GPMAWsp|P02751|FINC_HUMANFibronectinOS=HomosapiensGN=FN1PE=1SV=4	00;GPMAWsp|P02751|FINC_HUMANFibronectinOS=HomosapiensGN=FN1PE=1SV=4	MULTI-SECPEP	LUM2_03692_MM_D12_FN2_HCD	1	852.444	2	851.835	1701.65	67945.5	0.93133	0.00079334	-0.026745	-2.2782e-05	0.90459	0.00077056	851.834	66.379	0.3716	66.379	66.179	66.551	0					27	18	2	0	0	0	0.041304	1	14162	45.359
DSMIWDCTCIGAGR	14	Oxidation (M),Nitration	_DSM(ox)IW(ni)DCTCIGAGR_	DSMIW(1)DCTCIGAGR	DSM(1)IWDCTCIGAGR	DSMIW(104.43)DCTCIGAGR	DSM(104.43)IWDCTCIGAGR	0	1	1	0	00;GPMAWsp|P02751|FINC_HUMANFibronectinOS=HomosapiensGN=FN1PE=1SV=4	00;GPMAWsp|P02751|FINC_HUMANFibronectinOS=HomosapiensGN=FN1PE=1SV=4	00;GPMAWsp|P02751|FINC_HUMANFibronectinOS=HomosapiensGN=FN1PE=1SV=4	MULTI-MSMS	LUM2_03691_MMD11_FN1_HCD	2	851.835	2	851.835	1701.65	67541	0.52312	0.00044561	0.29718	0.00025315	0.8203	0.00069876	851.835	39.678	0.66154	39.678	39.47	40.132	0					33	14	3	0	0	0	1.8296e-06	1	8241	104.43
DSMIWDCTCIGAGR	14	Oxidation (M),Nitration	_DSM(ox)IW(ni)DCTCIGAGR_	DSMIW(1)DCTCIGAGR	DSM(1)IWDCTCIGAGR	DSMIW(138.76)DCTCIGAGR	DSM(138.76)IWDCTCIGAGR	0	1	1	0	00;GPMAWsp|P02751|FINC_HUMANFibronectinOS=HomosapiensGN=FN1PE=1SV=4	00;GPMAWsp|P02751|FINC_HUMANFibronectinOS=HomosapiensGN=FN1PE=1SV=4	00;GPMAWsp|P02751|FINC_HUMANFibronectinOS=HomosapiensGN=FN1PE=1SV=4	MULTI-MSMS	LUM2_03691_MMD11_FN1_HCD	2	851.835	2	851.835	1701.65	67122.6	0.64844	0.00055236	-0.89552	-0.00076283	-0.24708	-0.00021047	851.835	40.695	1.6637	40.695	39.827	41.491	7.1054e-15					79	36	5	0	0	0	1.8956e-07	1	8485	138.76
DSMIWDCTCIGAGR	14	Unmodified	_DSMIWDCTCIGAGR_					0	0	0	0	00;GPMAWsp|P02751|FINC_HUMANFibronectinOS=HomosapiensGN=FN1PE=1SV=4	00;GPMAWsp|P02751|FINC_HUMANFibronectinOS=HomosapiensGN=FN1PE=1SV=4	00;GPMAWsp|P02751|FINC_HUMANFibronectinOS=HomosapiensGN=FN1PE=1SV=4	MULTI-MSMS	LUM2_03692_MM_D12_FN2_HCD	1	821.346	2	821.345	1640.67	65996.3	0.37825	0.00031068	0.17883	0.00014688	0.55709	0.00045756	821.345	43.961	3.6078	43.961	43.383	46.991	0					269	77	7	0	0	0	4.3836e-17	3	9127	213.25
DSMIWDCTCIGAGR	14	Unmodified	_DSMIWDCTCIGAGR_					0	0	0	0	00;GPMAWsp|P02751|FINC_HUMANFibronectinOS=HomosapiensGN=FN1PE=1SV=4	00;GPMAWsp|P02751|FINC_HUMANFibronectinOS=HomosapiensGN=FN1PE=1SV=4	00;GPMAWsp|P02751|FINC_HUMANFibronectinOS=HomosapiensGN=FN1PE=1SV=4	MULTI-MSMS	LUM2_03692_MM_D12_FN2_HCD	1	821.345	2	821.345	1640.67	70309.9	0.94928	0.00077969	-0.10572	-8.6833e-05	0.84356	0.00069285	821.344	63.743	3.1379	63.743	63.042	66.179	0					125	74	2	0	0	0	0.0069672	2	13574	62.466
DSMIWDCTCIGAGR	14	Unmodified	_DSMIWDCTCIGAGR_					0	0	0	0	00;GPMAWsp|P02751|FINC_HUMANFibronectinOS=HomosapiensGN=FN1PE=1SV=4	00;GPMAWsp|P02751|FINC_HUMANFibronectinOS=HomosapiensGN=FN1PE=1SV=4	00;GPMAWsp|P02751|FINC_HUMANFibronectinOS=HomosapiensGN=FN1PE=1SV=4	MSMS	LUM2_03692_MM_D12_FN2_HCD	1	821.346	2	821.345	1640.67	NaN	NaN	NaN	NaN	NaN	NaN	NaN	NaN	47.467	1	47.467	46.967	47.967	0								0	0	0	0.0068249	1	9963	80.979
DSMIWDCTCIGAGR	14	Unmodified	_DSMIWDCTCIGAGR_					0	0	0	0	00;GPMAWsp|P02751|FINC_HUMANFibronectinOS=HomosapiensGN=FN1PE=1SV=4	00;GPMAWsp|P02751|FINC_HUMANFibronectinOS=HomosapiensGN=FN1PE=1SV=4	00;GPMAWsp|P02751|FINC_HUMANFibronectinOS=HomosapiensGN=FN1PE=1SV=4	MULTI-SECPEP	LUM2_03692_MM_D12_FN2_HCD	1	821.742	2	821.345	1640.67	78199.5	0.86545	0.00071084	-0.28256	-0.00023208	0.58289	0.00047876	821.344	56.239	1.0821	56.239	55.981	57.063	-7.1054e-15					40	24	3	0	0	0	0.041937	1	11908	44.612
DSMIWDCTCIGAGR	14	Unmodified	_DSMIWDCTCIGAGR_					0	0	0	0	00;GPMAWsp|P02751|FINC_HUMANFibronectinOS=HomosapiensGN=FN1PE=1SV=4	00;GPMAWsp|P02751|FINC_HUMANFibronectinOS=HomosapiensGN=FN1PE=1SV=4	00;GPMAWsp|P02751|FINC_HUMANFibronectinOS=HomosapiensGN=FN1PE=1SV=4	MULTI-SECPEP	LUM2_03692_MM_D12_FN2_HCD	1	822.076	2	821.345	1640.67	70020	0.92416	0.00075905	-0.21766	-0.00017877	0.7065	0.00058028	821.344	62.281	1.8519	62.281	61.333	63.185	-7.1054e-15					88	37	3	0	0	0	0.04697	1	13386	34.773
DSMIWDCTCIGAGR	14	Unmodified	_DSMIWDCTCIGAGR_					0	0	0	0	00;GPMAWsp|P02751|FINC_HUMANFibronectinOS=HomosapiensGN=FN1PE=1SV=4	00;GPMAWsp|P02751|FINC_HUMANFibronectinOS=HomosapiensGN=FN1PE=1SV=4	00;GPMAWsp|P02751|FINC_HUMANFibronectinOS=HomosapiensGN=FN1PE=1SV=4	MULTI-SECPEP	LUM2_03692_MM_D12_FN2_HCD	1	821.408	2	821.345	1640.67	70310	0.90555	0.00074377	-0.06982	-5.7346e-05	0.83573	0.00068642	821.846	59.875	2.2685	59.875	59.164	61.432	0					80	48	2	0	0	0	0.020824	1	12920	64.439
DSMIWDCTCIGAGR	14	Unmodified	_DSMIWDCTCIGAGR_					0	0	0	0	00;GPMAWsp|P02751|FINC_HUMANFibronectinOS=HomosapiensGN=FN1PE=1SV=4	00;GPMAWsp|P02751|FINC_HUMANFibronectinOS=HomosapiensGN=FN1PE=1SV=4	00;GPMAWsp|P02751|FINC_HUMANFibronectinOS=HomosapiensGN=FN1PE=1SV=4	MULTI-MSMS	LUM2_03691_MMD11_FN1_HCD	2	821.345	2	821.345	1640.67	69414.1	0.87054	0.00071501	-0.66498	-0.00054618	0.20556	0.00016883	821.344	41.726	0.68601	41.726	41.491	42.177	0					34	14	4	0	0	0	1.0808e-07	1	8709	141.1
DSMIWDCTCIGAGR	14	Unmodified	_DSMIWDCTCIGAGR_					0	0	0	0	00;GPMAWsp|P02751|FINC_HUMANFibronectinOS=HomosapiensGN=FN1PE=1SV=4	00;GPMAWsp|P02751|FINC_HUMANFibronectinOS=HomosapiensGN=FN1PE=1SV=4	00;GPMAWsp|P02751|FINC_HUMANFibronectinOS=HomosapiensGN=FN1PE=1SV=4	MULTI-MSMS	LUM2_03691_MMD11_FN1_HCD	2	821.346	2	821.345	1640.67	68638.1	0.4863	0.00039942	0.48602	0.00039919	0.97232	0.00079861	821.345	44.118	26.637	44.118	43.367	70.004	0					1289	988	2	0	0	0	9.5438e-33	24	9149	271.39
DSMIWDCTCIGAGR	14	Unmodified	_DSMIWDCTCIGAGR_					0	0	0	0	00;GPMAWsp|P02751|FINC_HUMANFibronectinOS=HomosapiensGN=FN1PE=1SV=4	00;GPMAWsp|P02751|FINC_HUMANFibronectinOS=HomosapiensGN=FN1PE=1SV=4	00;GPMAWsp|P02751|FINC_HUMANFibronectinOS=HomosapiensGN=FN1PE=1SV=4	MULTI-MSMS	LUM2_03691_MMD11_FN1_HCD	2	547.901	3	547.899	1640.67	83595.3	0.85973	0.00047105	0.05037	2.7598e-05	0.9101	0.00049864	547.899	44.062	0.79797	44.062	43.775	44.573	0					36	16	3	0	0	0	1.6101e-06	1	9215	86.756
DSSTWLTAFVLK	12	Unmodified	_DSSTWLTAFVLK_					0	0	0	0	CON__ENSEMBL:ENSBTAP00000007350;CON__P01030	CON__ENSEMBL:ENSBTAP00000007350	CON__ENSEMBL:ENSBTAP00000007350	MULTI-MSMS	LUM2_03691_MMD11_FN1_HCD	2	684.365	2	684.364	1366.71	76741.6	0.69109	0.00047296	-0.16008	-0.00010955	0.53102	0.00036341	684.364	57.263	0.29134	57.263	57.114	57.406	0					10	5	3	0	0	0	0.0041329	1	12172	73.067
DTLTSRPAQGVVTTLENVSPPR	22	Unmodified	_DTLTSRPAQGVVTTLENVSPPR_					0	0	0	1	00;GPMAWsp|P02751|FINC_HUMANFibronectinOS=HomosapiensGN=FN1PE=1SV=4	00;GPMAWsp|P02751|FINC_HUMANFibronectinOS=HomosapiensGN=FN1PE=1SV=4	00;GPMAWsp|P02751|FINC_HUMANFibronectinOS=HomosapiensGN=FN1PE=1SV=4	MULTI-MSMS	LUM2_03692_MM_D12_FN2_HCD	1	780.42	3	780.084	2337.23	69686.9	0.9809	0.00076519	0.2835	0.00022115	1.2644	0.00098634	780.418	42.564	2.6997	42.564	41.8	44.5	0					244	58	6	0	0	0	7.4127e-37	2	8967	229.86
DTLTSRPAQGVVTTLENVSPPR	22	Unmodified	_DTLTSRPAQGVVTTLENVSPPR_					0	0	0	1	00;GPMAWsp|P02751|FINC_HUMANFibronectinOS=HomosapiensGN=FN1PE=1SV=4	00;GPMAWsp|P02751|FINC_HUMANFibronectinOS=HomosapiensGN=FN1PE=1SV=4	00;GPMAWsp|P02751|FINC_HUMANFibronectinOS=HomosapiensGN=FN1PE=1SV=4	MULTI-MSMS	LUM2_03692_MM_D12_FN2_HCD	1	1169.62	2	1169.62	2337.23	57616.5	0.81326	0.00095121	0.17694	0.00020695	0.9902	0.0011582	1170.12	42.564	1.0381	42.564	42.125	43.163	0					80	22	5	0	0	0	1.5584e-07	1	8817	130.4
DTLTSRPAQGVVTTLENVSPPR	22	Unmodified	_DTLTSRPAQGVVTTLENVSPPR_					0	0	0	1	00;GPMAWsp|P02751|FINC_HUMANFibronectinOS=HomosapiensGN=FN1PE=1SV=4	00;GPMAWsp|P02751|FINC_HUMANFibronectinOS=HomosapiensGN=FN1PE=1SV=4	00;GPMAWsp|P02751|FINC_HUMANFibronectinOS=HomosapiensGN=FN1PE=1SV=4	MULTI-MSMS	LUM2_03692_MM_D12_FN2_HCD	1	585.315	4	585.314	2337.23	78524.6	1.5979	0.00093526	0.33643	0.00019692	1.9343	0.0011322	585.565	42.544	1.1771	42.544	42.085	43.262	0					86	25	5	0	0	0	8.5305e-13	1	8818	121.47
DTLTSRPAQGVVTTLENVSPPR	22	Unmodified	_DTLTSRPAQGVVTTLENVSPPR_					0	0	0	1	00;GPMAWsp|P02751|FINC_HUMANFibronectinOS=HomosapiensGN=FN1PE=1SV=4	00;GPMAWsp|P02751|FINC_HUMANFibronectinOS=HomosapiensGN=FN1PE=1SV=4	00;GPMAWsp|P02751|FINC_HUMANFibronectinOS=HomosapiensGN=FN1PE=1SV=4	MULTI-MSMS	LUM2_03691_MMD11_FN1_HCD	2	780.419	3	780.084	2337.23	68701.2	0.75729	0.00059075	0.22216	0.0001733	0.97945	0.00076405	780.418	42.671	2.3857	42.671	41.659	44.044	7.1054e-15					256	51	6	0	0	0	2.4011e-48	2	8984	275.02
DTLTSRPAQGVVTTLENVSPPR	22	Unmodified	_DTLTSRPAQGVVTTLENVSPPR_					0	0	0	1	00;GPMAWsp|P02751|FINC_HUMANFibronectinOS=HomosapiensGN=FN1PE=1SV=4	00;GPMAWsp|P02751|FINC_HUMANFibronectinOS=HomosapiensGN=FN1PE=1SV=4	00;GPMAWsp|P02751|FINC_HUMANFibronectinOS=HomosapiensGN=FN1PE=1SV=4	MULTI-MSMS	LUM2_03691_MMD11_FN1_HCD	2	1169.62	2	1169.62	2337.23	57711.5	0.48814	0.00057094	0.34149	0.00039942	0.82963	0.00097036	1170.12	42.661	1.045	42.661	42.035	43.08	0					90	22	5	0	0	0	0.0017599	1	8816	68.257
DTLTSRPAQGVVTTLENVSPPR	22	Unmodified	_DTLTSRPAQGVVTTLENVSPPR_					0	0	0	1	00;GPMAWsp|P02751|FINC_HUMANFibronectinOS=HomosapiensGN=FN1PE=1SV=4	00;GPMAWsp|P02751|FINC_HUMANFibronectinOS=HomosapiensGN=FN1PE=1SV=4	00;GPMAWsp|P02751|FINC_HUMANFibronectinOS=HomosapiensGN=FN1PE=1SV=4	MULTI-MSMS	LUM2_03691_MMD11_FN1_HCD	2	585.566	4	585.314	2337.23	78846.8	1.2584	0.00073655	0.48752	0.00028535	1.7459	0.0010219	585.816	42.685	1.2333	42.685	41.896	43.13	7.1054e-15					103	26	5	0	0	0	1.9241e-12	1	8841	107.57
DTLTSRPAQGVVTTLENVSPPRR	23	Unmodified	_DTLTSRPAQGVVTTLENVSPPRR_					0	0	0	2	00;GPMAWsp|P02751|FINC_HUMANFibronectinOS=HomosapiensGN=FN1PE=1SV=4	00;GPMAWsp|P02751|FINC_HUMANFibronectinOS=HomosapiensGN=FN1PE=1SV=4	00;GPMAWsp|P02751|FINC_HUMANFibronectinOS=HomosapiensGN=FN1PE=1SV=4	MULTI-MSMS	LUM2_03692_MM_D12_FN2_HCD	1	624.59	4	624.34	2493.33	76276.8	1.2005	0.00074955	0.05198	3.2453e-05	1.2525	0.000782	624.591	38.121	2.6415	38.121	36.962	39.603	0					296	58	9	0	0	0	5.8613e-37	2	7739	290.71
DTLTSRPAQGVVTTLENVSPPRR	23	Unmodified	_DTLTSRPAQGVVTTLENVSPPRR_					0	0	0	2	00;GPMAWsp|P02751|FINC_HUMANFibronectinOS=HomosapiensGN=FN1PE=1SV=4	00;GPMAWsp|P02751|FINC_HUMANFibronectinOS=HomosapiensGN=FN1PE=1SV=4	00;GPMAWsp|P02751|FINC_HUMANFibronectinOS=HomosapiensGN=FN1PE=1SV=4	MULTI-MSMS	LUM2_03692_MM_D12_FN2_HCD	1	832.787	3	832.117	2493.33	67695.5	0.74921	0.00062343	0.10064	8.3742e-05	0.84985	0.00070717	832.452	38.121	2.0875	38.121	37.141	39.228	0					204	45	8	0	0	0	7.9295e-20	2	7763	216.67
DTLTSRPAQGVVTTLENVSPPRR	23	Unmodified	_DTLTSRPAQGVVTTLENVSPPRR_					0	0	0	2	00;GPMAWsp|P02751|FINC_HUMANFibronectinOS=HomosapiensGN=FN1PE=1SV=4	00;GPMAWsp|P02751|FINC_HUMANFibronectinOS=HomosapiensGN=FN1PE=1SV=4	00;GPMAWsp|P02751|FINC_HUMANFibronectinOS=HomosapiensGN=FN1PE=1SV=4	MULTI-MSMS	LUM2_03692_MM_D12_FN2_HCD	1	499.875	5	499.673	2493.33	89172.2	0.98941	0.00049438	0.25659	0.00012821	1.246	0.0006226	499.874	38.145	0.67271	38.145	37.656	38.329	0					33	14	3	0	0	0	1.6269e-07	1	7875	124.4
DTLTSRPAQGVVTTLENVSPPRR	23	Unmodified	_DTLTSRPAQGVVTTLENVSPPRR_					0	0	0	2	00;GPMAWsp|P02751|FINC_HUMANFibronectinOS=HomosapiensGN=FN1PE=1SV=4	00;GPMAWsp|P02751|FINC_HUMANFibronectinOS=HomosapiensGN=FN1PE=1SV=4	00;GPMAWsp|P02751|FINC_HUMANFibronectinOS=HomosapiensGN=FN1PE=1SV=4	MULTI-MSMS	LUM2_03692_MM_D12_FN2_HCD	1	624.592	4	624.34	2493.33	77661.2	1.1631	0.00072618	-0.63845	-0.00039861	0.52467	0.00032757	624.591	39.957	1.1572	39.957	39.35	40.507	-7.1054e-15					70	25	4	0	0	0	0.00017212	1	8263	99.366
DTLTSRPAQGVVTTLENVSPPRR	23	Unmodified	_DTLTSRPAQGVVTTLENVSPPRR_					0	0	0	2	00;GPMAWsp|P02751|FINC_HUMANFibronectinOS=HomosapiensGN=FN1PE=1SV=4	00;GPMAWsp|P02751|FINC_HUMANFibronectinOS=HomosapiensGN=FN1PE=1SV=4	00;GPMAWsp|P02751|FINC_HUMANFibronectinOS=HomosapiensGN=FN1PE=1SV=4	MULTI-MSMS	LUM2_03691_MMD11_FN1_HCD	2	624.591	4	624.34	2493.33	76289.8	0.92964	0.00058041	-0.10758	-6.7164e-05	0.82206	0.00051325	624.59	38.333	2.3491	38.333	37.39	39.74	0					279	50	9	0	0	0	6.642e-38	2	7994	298.72
DTLTSRPAQGVVTTLENVSPPRR	23	Unmodified	_DTLTSRPAQGVVTTLENVSPPRR_					0	0	0	2	00;GPMAWsp|P02751|FINC_HUMANFibronectinOS=HomosapiensGN=FN1PE=1SV=4	00;GPMAWsp|P02751|FINC_HUMANFibronectinOS=HomosapiensGN=FN1PE=1SV=4	00;GPMAWsp|P02751|FINC_HUMANFibronectinOS=HomosapiensGN=FN1PE=1SV=4	MULTI-MSMS	LUM2_03691_MMD11_FN1_HCD	2	832.117	3	832.117	2493.33	67064.2	0.40337	0.00033565	-0.016135	-1.3426e-05	0.38723	0.00032222	832.452	38.325	2.6092	38.325	37.085	39.695	-7.1054e-15					224	56	8	0	0	0	4.2686e-08	2	7768	138.49
DTLTSRPAQGVVTTLENVSPPRR	23	Unmodified	_DTLTSRPAQGVVTTLENVSPPRR_					0	0	0	2	00;GPMAWsp|P02751|FINC_HUMANFibronectinOS=HomosapiensGN=FN1PE=1SV=4	00;GPMAWsp|P02751|FINC_HUMANFibronectinOS=HomosapiensGN=FN1PE=1SV=4	00;GPMAWsp|P02751|FINC_HUMANFibronectinOS=HomosapiensGN=FN1PE=1SV=4	MULTI-MSMS	LUM2_03691_MMD11_FN1_HCD	2	499.874	5	499.673	2493.33	89950.2	0.56853	0.00028408	0.11269	5.631e-05	0.68122	0.00034039	499.874	38.27	0.64105	38.27	37.812	38.453	0					30	13	3	0	0	0	1.5814e-12	1	7929	157.73
DVFLGMFLYEYAR	13	Oxidation (M)	_DVFLGM(ox)FLYEYAR_		DVFLGM(1)FLYEYAR		DVFLGM(87.18)FLYEYAR	0	0	1	0	CON__P02768-1	CON__P02768-1	CON__P02768-1	MULTI-MSMS	LUM2_03692_MM_D12_FN2_HCD	1	820.395	2	820.395	1638.78	68261.3	0.88261	0.00072409	0.13067	0.0001072	1.0133	0.00083129	820.395	57.435	0.37238	57.435	57.289	57.661	7.1054e-15					12	7	2	0	0	0	0.0018288	1	12203	87.184
DVFLGMFLYEYAR	13	Oxidation (M)	_DVFLGM(ox)FLYEYAR_		DVFLGM(1)FLYEYAR		DVFLGM(91.31)FLYEYAR	0	0	1	0	CON__P02768-1	CON__P02768-1	CON__P02768-1	MULTI-MSMS	LUM2_03691_MMD11_FN1_HCD	2	820.898	2	820.395	1638.78	69828.9	0.78752	0.00064608	0.20807	0.0001707	0.99559	0.00081678	820.395	57.466	0.60591	57.466	57.262	57.868	0					18	12	2	0	0	0	0.0013661	1	12202	91.313
DVWGIEGPIDAAFTR	15	Unmodified	_DVWGIEGPIDAAFTR_					0	0	0	0	CON__Q3ZBS7	CON__Q3ZBS7	CON__Q3ZBS7	MULTI-MSMS	LUM2_03692_MM_D12_FN2_HCD	1	823.914	2	823.912	1645.81	68163.6	0.84503	0.00069623	-0.23592	-0.00019438	0.6091	0.00050185	823.912	56.178	0.66874	56.178	55.886	56.555	7.1054e-15					66	14	7	0	0	0	1.0998e-16	1	11888	182.71
DVWGIEGPIDAAFTR	15	Unmodified	_DVWGIEGPIDAAFTR_					0	0	0	0	CON__Q3ZBS7	CON__Q3ZBS7	CON__Q3ZBS7	MULTI-MSMS	LUM2_03691_MMD11_FN1_HCD	2	823.913	2	823.912	1645.81	68384.7	0.76628	0.00063135	0.61575	0.00050732	1.382	0.0011387	823.913	56.117	0.91207	56.117	55.794	56.706	-7.1054e-15					68	20	4	0	0	0	4.3332e-12	1	11878	179.35
EATIPGHLNSYTIK	14	Unmodified	_EATIPGHLNSYTIK_					0	0	0	0	00;GPMAWsp|P02751|FINC_HUMANFibronectinOS=HomosapiensGN=FN1PE=1SV=4	00;GPMAWsp|P02751|FINC_HUMANFibronectinOS=HomosapiensGN=FN1PE=1SV=4	00;GPMAWsp|P02751|FINC_HUMANFibronectinOS=HomosapiensGN=FN1PE=1SV=4	MULTI-MSMS	LUM2_03692_MM_D12_FN2_HCD	1	515.276	3	515.275	1542.8	84626	0.99969	0.00051511	-0.085557	-4.4085e-05	0.91413	0.00047103	515.275	28.552	1.7342	28.552	28.109	29.843	3.5527e-15					169	41	7	0	0	0	1.3007e-06	1	5700	118.58
EATIPGHLNSYTIK	14	Unmodified	_EATIPGHLNSYTIK_					0	0	0	0	00;GPMAWsp|P02751|FINC_HUMANFibronectinOS=HomosapiensGN=FN1PE=1SV=4	00;GPMAWsp|P02751|FINC_HUMANFibronectinOS=HomosapiensGN=FN1PE=1SV=4	00;GPMAWsp|P02751|FINC_HUMANFibronectinOS=HomosapiensGN=FN1PE=1SV=4	MULTI-MSMS	LUM2_03692_MM_D12_FN2_HCD	1	772.41	2	772.409	1542.8	70095.7	0.81387	0.00062864	0.1335	0.00010311	0.94737	0.00073176	772.409	28.552	1.2318	28.552	28.149	29.381	0					102	29	5	0	0	0	1.5992e-11	1	5710	224.49
EATIPGHLNSYTIK	14	Unmodified	_EATIPGHLNSYTIK_					0	0	0	0	00;GPMAWsp|P02751|FINC_HUMANFibronectinOS=HomosapiensGN=FN1PE=1SV=4	00;GPMAWsp|P02751|FINC_HUMANFibronectinOS=HomosapiensGN=FN1PE=1SV=4	00;GPMAWsp|P02751|FINC_HUMANFibronectinOS=HomosapiensGN=FN1PE=1SV=4	MULTI-MSMS	LUM2_03691_MMD11_FN1_HCD	2	515.276	3	515.275	1542.8	85575.4	0.87331	0.00044999	0.20022	0.00010317	1.0735	0.00055316	515.276	28.592	1.1686	28.592	28.174	29.343	0					121	26	7	0	0	0	0.0015172	1	5713	86.498
EATIPGHLNSYTIK	14	Nitration	_EATIPGHLNSY(ni)TIK_	EATIPGHLNSY(1)TIK		EATIPGHLNSY(121.48)TIK		0	1	0	0	00;GPMAWsp|P02751|FINC_HUMANFibronectinOS=HomosapiensGN=FN1PE=1SV=4	00;GPMAWsp|P02751|FINC_HUMANFibronectinOS=HomosapiensGN=FN1PE=1SV=4	00;GPMAWsp|P02751|FINC_HUMANFibronectinOS=HomosapiensGN=FN1PE=1SV=4	MULTI-MSMS	LUM2_03692_MM_D12_FN2_HCD	1	530.271	3	530.27	1587.79	83269.1	0.9293	0.00049278	-0.18223	-9.6634e-05	0.74706	0.00039615	530.27	34.575	0.95471	34.575	34.173	35.128	0					87	20	6	0	0	0	1.2292e-06	1	7045	121.48
EATIPGHLNSYTIK	14	Nitration	_EATIPGHLNSY(ni)TIK_	EATIPGHLNSY(1)TIK		EATIPGHLNSY(182.55)TIK		0	1	0	0	00;GPMAWsp|P02751|FINC_HUMANFibronectinOS=HomosapiensGN=FN1PE=1SV=4	00;GPMAWsp|P02751|FINC_HUMANFibronectinOS=HomosapiensGN=FN1PE=1SV=4	00;GPMAWsp|P02751|FINC_HUMANFibronectinOS=HomosapiensGN=FN1PE=1SV=4	MULTI-MSMS	LUM2_03692_MM_D12_FN2_HCD	1	795.403	2	794.902	1587.79	69221.8	0.72956	0.00057993	-0.19103	-0.00015185	0.53853	0.00042808	794.902	34.623	0.68132	34.623	34.261	34.942	0					28	14	2	0	0	0	2.0016e-16	1	7056	182.55
EATIPGHLNSYTIK	14	Nitration	_EATIPGHLNSY(ni)TIK_	EATIPGHLNSY(1)TIK		EATIPGHLNSY(130.1)TIK		0	1	0	0	00;GPMAWsp|P02751|FINC_HUMANFibronectinOS=HomosapiensGN=FN1PE=1SV=4	00;GPMAWsp|P02751|FINC_HUMANFibronectinOS=HomosapiensGN=FN1PE=1SV=4	00;GPMAWsp|P02751|FINC_HUMANFibronectinOS=HomosapiensGN=FN1PE=1SV=4	MULTI-MSMS	LUM2_03691_MMD11_FN1_HCD	2	530.605	3	530.27	1587.79	84743.5	0.91665	0.00048607	0.038907	2.0631e-05	0.95556	0.0005067	530.27	34.752	0.73943	34.752	34.31	35.05	0					47	15	4	0	0	0	7.304e-07	2	7089	130.1
EDGGGWWYNR	10	Unmodified	_EDGGGWWYNR_					0	0	0	0	CON__P02676	CON__P02676	CON__P02676	MULTI-MSMS	LUM2_03692_MM_D12_FN2_HCD	1	620.764	2	620.263	1238.51	79845.7	1.1697	0.00072554	0.33495	0.00020776	1.5047	0.0009333	620.263	36.66	0.78911	36.66	36.442	37.231	0					26	16	2	0	0	0	5.8253e-10	1	7580	146.54
EDGGGWWYNR	10	Unmodified	_EDGGGWWYNR_					0	0	0	0	CON__P02676	CON__P02676	CON__P02676	MULTI-MSMS	LUM2_03691_MMD11_FN1_HCD	2	620.264	2	620.263	1238.51	79802.6	0.85571	0.00053077	0.56741	0.00035194	1.4231	0.00088271	620.263	36.741	0.75329	36.741	36.494	37.247	0					36	16	3	0	0	0	5.0484e-10	1	7601	151.27
EDRVPHSR	8	Unmodified	_EDRVPHSR_					0	0	0	1	00;GPMAWsp|P02751|FINC_HUMANFibronectinOS=HomosapiensGN=FN1PE=1SV=4	00;GPMAWsp|P02751|FINC_HUMANFibronectinOS=HomosapiensGN=FN1PE=1SV=4	00;GPMAWsp|P02751|FINC_HUMANFibronectinOS=HomosapiensGN=FN1PE=1SV=4	MULTI-MSMS	LUM2_03692_MM_D12_FN2_HCD	1	498.255	2	498.254	994.494	86617.5	1.0871	0.00054164	0.14169	7.0598e-05	1.2288	0.00061223	498.255	8.5653	0.35952	8.5653	8.5491	8.9086	0					21	10	3	0	0	0	1.1553e-06	1	1305	139.78
EDSRAAFRLFETR	13	Unmodified	_EDSRAAFRLFETR_					0	0	0	2	CON__ENSEMBL:ENSBTAP00000007350;CON__P01030	CON__ENSEMBL:ENSBTAP00000007350	CON__ENSEMBL:ENSBTAP00000007350	MSMS	LUM2_03692_MM_D12_FN2_HCD	1	533.274	3	533.274	1596.8	NaN	NaN	NaN	NaN	NaN	NaN	NaN	NaN	65.427	1	65.427	64.927	65.927	0								0	0	0	0.04878	1	13963	2.4933
EDSRAAFRLFETR	13	Unmodified	_EDSRAAFRLFETR_					0	0	0	2	CON__ENSEMBL:ENSBTAP00000007350;CON__P01030	CON__ENSEMBL:ENSBTAP00000007350	CON__ENSEMBL:ENSBTAP00000007350	MSMS	LUM2_03692_MM_D12_FN2_HCD	1	533.274	3	533.274	1596.8	NaN	NaN	NaN	NaN	NaN	NaN	NaN	NaN	66.442	1	66.442	65.942	66.942	0								0	0	0	0.048797	1	14179	1.6267
EDSRAAFRLFETR	13	Unmodified	_EDSRAAFRLFETR_					0	0	0	2	CON__ENSEMBL:ENSBTAP00000007350;CON__P01030	CON__ENSEMBL:ENSBTAP00000007350	CON__ENSEMBL:ENSBTAP00000007350	MSMS	LUM2_03692_MM_D12_FN2_HCD	1	533.274	3	533.274	1596.8	NaN	NaN	NaN	NaN	NaN	NaN	NaN	NaN	66.935	1	66.935	66.435	67.435	0								0	0	0	0.048806	1	14279	1.1795
EESPLLIGQQSTVSDVPR	18	Unmodified	_EESPLLIGQQSTVSDVPR_					0	0	0	0	00;GPMAWsp|P02751|FINC_HUMANFibronectinOS=HomosapiensGN=FN1PE=1SV=4	00;GPMAWsp|P02751|FINC_HUMANFibronectinOS=HomosapiensGN=FN1PE=1SV=4	00;GPMAWsp|P02751|FINC_HUMANFibronectinOS=HomosapiensGN=FN1PE=1SV=4	MULTI-MSMS	LUM2_03692_MM_D12_FN2_HCD	1	978.009	2	978.008	1954	63103.1	1.0099	0.00098767	0.50819	0.00049702	1.5181	0.0014847	978.51	39.413	1.5497	39.413	39.004	40.554	0					179	34	8	0	0	0	1.6793e-25	2	8118	311.99
EESPLLIGQQSTVSDVPR	18	Unmodified	_EESPLLIGQQSTVSDVPR_					0	0	0	0	00;GPMAWsp|P02751|FINC_HUMANFibronectinOS=HomosapiensGN=FN1PE=1SV=4	00;GPMAWsp|P02751|FINC_HUMANFibronectinOS=HomosapiensGN=FN1PE=1SV=4	00;GPMAWsp|P02751|FINC_HUMANFibronectinOS=HomosapiensGN=FN1PE=1SV=4	MULTI-MSMS	LUM2_03692_MM_D12_FN2_HCD	1	652.342	3	652.341	1954	75837.7	1.0845	0.00070747	0.28846	0.00018817	1.373	0.00089564	652.675	39.413	1.5027	39.413	39.004	40.507	0					141	33	6	0	0	0	1.2851e-11	1	8130	151.39
EESPLLIGQQSTVSDVPR	18	Unmodified	_EESPLLIGQQSTVSDVPR_					0	0	0	0	00;GPMAWsp|P02751|FINC_HUMANFibronectinOS=HomosapiensGN=FN1PE=1SV=4	00;GPMAWsp|P02751|FINC_HUMANFibronectinOS=HomosapiensGN=FN1PE=1SV=4	00;GPMAWsp|P02751|FINC_HUMANFibronectinOS=HomosapiensGN=FN1PE=1SV=4	MULTI-MSMS	LUM2_03691_MMD11_FN1_HCD	2	978.008	2	978.008	1954	62166.8	0.87399	0.00085477	0.33173	0.00032444	1.2057	0.0011792	978.008	39.54	1.5048	39.54	39.024	40.529	0					154	33	7	0	0	0	6.2037e-18	2	8141	255.45
EESPLLIGQQSTVSDVPR	18	Unmodified	_EESPLLIGQQSTVSDVPR_					0	0	0	0	00;GPMAWsp|P02751|FINC_HUMANFibronectinOS=HomosapiensGN=FN1PE=1SV=4	00;GPMAWsp|P02751|FINC_HUMANFibronectinOS=HomosapiensGN=FN1PE=1SV=4	00;GPMAWsp|P02751|FINC_HUMANFibronectinOS=HomosapiensGN=FN1PE=1SV=4	MULTI-MSMS	LUM2_03691_MMD11_FN1_HCD	2	652.676	3	652.341	1954	76162.7	0.89917	0.00058656	0.27288	0.00017801	1.172	0.00076457	652.341	39.495	1.2828	39.495	39.065	40.348	0					115	28	6	0	0	0	1.2195e-17	1	8159	193.41
EEVVTVGNSVNEGLNQPTDDSCFDPYTVSHYAVGDEWER	39	Unmodified	_EEVVTVGNSVNEGLNQPTDDSCFDPYTVSHYAVGDEWER_					0	0	0	0	00;GPMAWsp|P02751|FINC_HUMANFibronectinOS=HomosapiensGN=FN1PE=1SV=4	00;GPMAWsp|P02751|FINC_HUMANFibronectinOS=HomosapiensGN=FN1PE=1SV=4	00;GPMAWsp|P02751|FINC_HUMANFibronectinOS=HomosapiensGN=FN1PE=1SV=4	MULTI-MSMS	LUM2_03692_MM_D12_FN2_HCD	1	1473.32	3	1472.32	4413.92	51514.6	0.54043	0.00079568	0.46814	0.00068925	1.0086	0.0014849	1472.98	52.213	0.87475	52.213	51.824	52.699	0					111	18	8	0	0	0	1.1579e-07	1	10980	129.01
EEVVTVGNSVNEGLNQPTDDSCFDPYTVSHYAVGDEWER	39	Unmodified	_EEVVTVGNSVNEGLNQPTDDSCFDPYTVSHYAVGDEWER_					0	0	0	0	00;GPMAWsp|P02751|FINC_HUMANFibronectinOS=HomosapiensGN=FN1PE=1SV=4	00;GPMAWsp|P02751|FINC_HUMANFibronectinOS=HomosapiensGN=FN1PE=1SV=4	00;GPMAWsp|P02751|FINC_HUMANFibronectinOS=HomosapiensGN=FN1PE=1SV=4	MULTI-MSMS	LUM2_03692_MM_D12_FN2_HCD	1	1104.99	4	1104.49	4413.92	58979.3	1.01	0.0011155	-0.23999	-0.00026507	0.76996	0.00085042	1104.99	52.218	0.91516	52.218	51.784	52.699	0					119	19	9	0	0	0	3.9869e-08	1	10981	137.92
EEVVTVGNSVNEGLNQPTDDSCFDPYTVSHYAVGDEWER	39	Unmodified	_EEVVTVGNSVNEGLNQPTDDSCFDPYTVSHYAVGDEWER_					0	0	0	0	00;GPMAWsp|P02751|FINC_HUMANFibronectinOS=HomosapiensGN=FN1PE=1SV=4	00;GPMAWsp|P02751|FINC_HUMANFibronectinOS=HomosapiensGN=FN1PE=1SV=4	00;GPMAWsp|P02751|FINC_HUMANFibronectinOS=HomosapiensGN=FN1PE=1SV=4	MULTI-MSMS	LUM2_03691_MMD11_FN1_HCD	2	1472.98	3	1472.32	4413.92	51310.8	0.092066	0.00013555	-0.12629	-0.00018594	-0.034222	-5.0386e-05	1472.98	52.244	0.95974	52.244	51.742	52.701	-7.1054e-15					136	20	9	0	0	0	0.00019791	1	10983	98.795
EEVVTVGNSVNEGLNQPTDDSCFDPYTVSHYAVGDEWER	39	Unmodified	_EEVVTVGNSVNEGLNQPTDDSCFDPYTVSHYAVGDEWER_					0	0	0	0	00;GPMAWsp|P02751|FINC_HUMANFibronectinOS=HomosapiensGN=FN1PE=1SV=4	00;GPMAWsp|P02751|FINC_HUMANFibronectinOS=HomosapiensGN=FN1PE=1SV=4	00;GPMAWsp|P02751|FINC_HUMANFibronectinOS=HomosapiensGN=FN1PE=1SV=4	MULTI-MSMS	LUM2_03691_MMD11_FN1_HCD	2	1472.99	3	1472.32	4413.92	49362.6	0.39031	0.00057466	0.8785	0.0012934	1.2688	0.0018681	1473.32	60.986	1.0226	60.986	60.328	61.35	0					52	29	3	0	0	0	0.048652	1	12936	3.7402
EEVVTVGNSVNEGLNQPTDDSCFDPYTVSHYAVGDEWER	39	Unmodified	_EEVVTVGNSVNEGLNQPTDDSCFDPYTVSHYAVGDEWER_					0	0	0	0	00;GPMAWsp|P02751|FINC_HUMANFibronectinOS=HomosapiensGN=FN1PE=1SV=4	00;GPMAWsp|P02751|FINC_HUMANFibronectinOS=HomosapiensGN=FN1PE=1SV=4	00;GPMAWsp|P02751|FINC_HUMANFibronectinOS=HomosapiensGN=FN1PE=1SV=4	MULTI-MSMS	LUM2_03691_MMD11_FN1_HCD	2	1473.31	3	1472.32	4413.92	50566	0.43858	0.00064572	0.12317	0.00018135	0.56175	0.00082707	1472.98	62.038	1.1662	62.038	61.35	62.517	0					88	35	4	0	0	0	0.046411	1	13161	10.658
EEVVTVGNSVNEGLNQPTDDSCFDPYTVSHYAVGDEWER	39	Unmodified	_EEVVTVGNSVNEGLNQPTDDSCFDPYTVSHYAVGDEWER_					0	0	0	0	00;GPMAWsp|P02751|FINC_HUMANFibronectinOS=HomosapiensGN=FN1PE=1SV=4	00;GPMAWsp|P02751|FINC_HUMANFibronectinOS=HomosapiensGN=FN1PE=1SV=4	00;GPMAWsp|P02751|FINC_HUMANFibronectinOS=HomosapiensGN=FN1PE=1SV=4	MULTI-MSMS	LUM2_03691_MMD11_FN1_HCD	2	1473.32	3	1472.32	4413.92	51452.9	0.49766	0.00073272	0.46309	0.00068181	0.96075	0.0014145	1472.99	63.224	1.1968	63.224	62.517	63.713	7.1054e-15					50	25	3	0	0	0	0.048675	1	13498	3.6705
EEVVTVGNSVNEGLNQPTDDSCFDPYTVSHYAVGDEWER	39	Unmodified	_EEVVTVGNSVNEGLNQPTDDSCFDPYTVSHYAVGDEWER_					0	0	0	0	00;GPMAWsp|P02751|FINC_HUMANFibronectinOS=HomosapiensGN=FN1PE=1SV=4	00;GPMAWsp|P02751|FINC_HUMANFibronectinOS=HomosapiensGN=FN1PE=1SV=4	00;GPMAWsp|P02751|FINC_HUMANFibronectinOS=HomosapiensGN=FN1PE=1SV=4	MULTI-MSMS	LUM2_03691_MMD11_FN1_HCD	2	1473.32	3	1472.32	4413.92	51640.5	0.52801	0.0007774	-0.54511	-0.00080258	-0.017104	-2.5183e-05	1473.32	63.876	0.53257	63.876	63.574	64.107	0					16	10	2	0	0	0	0.048697	1	13592	3.6024
EEVVTVGNSVNEGLNQPTDDSCFDPYTVSHYAVGDEWER	39	Unmodified	_EEVVTVGNSVNEGLNQPTDDSCFDPYTVSHYAVGDEWER_					0	0	0	0	00;GPMAWsp|P02751|FINC_HUMANFibronectinOS=HomosapiensGN=FN1PE=1SV=4	00;GPMAWsp|P02751|FINC_HUMANFibronectinOS=HomosapiensGN=FN1PE=1SV=4	00;GPMAWsp|P02751|FINC_HUMANFibronectinOS=HomosapiensGN=FN1PE=1SV=4	MULTI-MSMS	LUM2_03691_MMD11_FN1_HCD	2	1472.99	3	1472.32	4413.92	51452.9	0.59131	0.0008706	0.025151	3.703e-05	0.61646	0.00090763	1472.98	64.806	2.5265	64.806	63.81	66.336	0					169	70	3	0	0	0	0.045956	4	14001	12.061
EEVVTVGNSVNEGLNQPTDDSCFDPYTVSHYAVGDEWER	39	Unmodified	_EEVVTVGNSVNEGLNQPTDDSCFDPYTVSHYAVGDEWER_					0	0	0	0	00;GPMAWsp|P02751|FINC_HUMANFibronectinOS=HomosapiensGN=FN1PE=1SV=4	00;GPMAWsp|P02751|FINC_HUMANFibronectinOS=HomosapiensGN=FN1PE=1SV=4	00;GPMAWsp|P02751|FINC_HUMANFibronectinOS=HomosapiensGN=FN1PE=1SV=4	MULTI-MSMS	LUM2_03691_MMD11_FN1_HCD	2	1472.65	3	1472.32	4413.92	51600.1	0.65097	0.00095844	-0.31017	-0.00045666	0.34081	0.00050178	1472.98	66.663	0.66816	66.663	66.33	66.998	0					186	64	5	0	0	0	0.048663	1	14233	3.7052
EEVVTVGNSVNEGLNQPTDDSCFDPYTVSHYAVGDEWER	39	Unmodified	_EEVVTVGNSVNEGLNQPTDDSCFDPYTVSHYAVGDEWER_					0	0	0	0	00;GPMAWsp|P02751|FINC_HUMANFibronectinOS=HomosapiensGN=FN1PE=1SV=4	00;GPMAWsp|P02751|FINC_HUMANFibronectinOS=HomosapiensGN=FN1PE=1SV=4	00;GPMAWsp|P02751|FINC_HUMANFibronectinOS=HomosapiensGN=FN1PE=1SV=4	MULTI-SECPEP	LUM2_03691_MMD11_FN1_HCD	2	1105.25	4	1104.49	4413.92	57397.7	0.89228	0.00098551	0.44363	0.00048999	1.3359	0.0014755	1105.24	63.381	0.72388	63.381	63.086	63.81	7.1054e-15					18	14	2	0	0	0	0.044668	1	13518	29.243
EEVVTVGNSVNEGLNQPTDDSCFDPYTVSHYAVGDEWER	39	Nitration	_EEVVTVGNSVNEGLNQPTDDSCFDPYTVSHY(ni)AVGDEWER_	EEVVTVGNSVNEGLNQPTDDSCFDPY(0.006)TVSHY(0.991)AVGDEW(0.003)ER		EEVVTVGNSVNEGLNQPTDDSCFDPY(-22.33)TVSHY(22.33)AVGDEW(-25.21)ER		0	1	0	0	00;GPMAWsp|P02751|FINC_HUMANFibronectinOS=HomosapiensGN=FN1PE=1SV=4	00;GPMAWsp|P02751|FINC_HUMANFibronectinOS=HomosapiensGN=FN1PE=1SV=4	00;GPMAWsp|P02751|FINC_HUMANFibronectinOS=HomosapiensGN=FN1PE=1SV=4	MULTI-MSMS	LUM2_03692_MM_D12_FN2_HCD	1	1487.98	3	1487.31	4458.91	49392.4	0.58174	0.00086523	-0.48123	-0.00071574	0.10051	0.00014948	1487.98	53.669	1.5093	53.669	53.125	54.634	0					129	33	8	0	0	0	6.0531e-13	1	11350	165.55
EIETYHNLLEGGQEDFESSGAGK	23	Unmodified	_EIETYHNLLEGGQEDFESSGAGK_					0	0	0	0	CON__P35527	CON__P35527	CON__P35527	MULTI-SECPEP	LUM2_03692_MM_D12_FN2_HCD	1	837.34	3	837.382	2509.12	70839	0.72562	0.00060762	0.64805	0.00054267	1.3737	0.0011503	837.716	39.633	0.63683	39.633	39.35	39.986	0					26	13	3	0	0	0	0.039909	1	8210	41.672
EIETYHNLLEGGQEDFESSGAGK	23	Unmodified	_EIETYHNLLEGGQEDFESSGAGK_					0	0	0	0	CON__P35527	CON__P35527	CON__P35527	MULTI-MSMS	LUM2_03691_MMD11_FN1_HCD	2	837.717	3	837.382	2509.12	69770.3	0.49989	0.0004186	0.11444	9.5831e-05	0.61433	0.00051443	837.717	39.57	0.44618	39.57	39.338	39.784	0					26	9	4	0	0	0	0.022889	1	8235	43.932
EINLAPDSSSVVVSGLMVATK	21	Oxidation (M)	_EINLAPDSSSVVVSGLM(ox)VATK_		EINLAPDSSSVVVSGLM(1)VATK		EINLAPDSSSVVVSGLM(162.61)VATK	0	0	1	0	00;GPMAWsp|P02751|FINC_HUMANFibronectinOS=HomosapiensGN=FN1PE=1SV=4	00;GPMAWsp|P02751|FINC_HUMANFibronectinOS=HomosapiensGN=FN1PE=1SV=4	00;GPMAWsp|P02751|FINC_HUMANFibronectinOS=HomosapiensGN=FN1PE=1SV=4	MULTI-MSMS	LUM2_03692_MM_D12_FN2_HCD	1	1067.56	2	1067.06	2132.1	59465.7	1.0864	0.0011593	0.056189	5.9957e-05	1.1426	0.0012192	1067.56	49.274	3.3515	49.274	48.693	52.044	0					322	72	7	0	0	0	2.0035e-12	3	10266	162.61
EINLAPDSSSVVVSGLMVATK	21	Oxidation (M)	_EINLAPDSSSVVVSGLM(ox)VATK_		EINLAPDSSSVVVSGLM(1)VATK		EINLAPDSSSVVVSGLM(180.03)VATK	0	0	1	0	00;GPMAWsp|P02751|FINC_HUMANFibronectinOS=HomosapiensGN=FN1PE=1SV=4	00;GPMAWsp|P02751|FINC_HUMANFibronectinOS=HomosapiensGN=FN1PE=1SV=4	00;GPMAWsp|P02751|FINC_HUMANFibronectinOS=HomosapiensGN=FN1PE=1SV=4	MULTI-MSMS	LUM2_03692_MM_D12_FN2_HCD	1	712.043	3	711.708	2132.1	71777.6	0.83616	0.0005951	0.17356	0.00012353	1.0097	0.00071863	712.043	49.275	3.1293	49.275	48.655	51.784	0					268	67	7	0	0	0	1.8454e-13	2	10273	180.03
EINLAPDSSSVVVSGLMVATK	21	Oxidation (M)	_EINLAPDSSSVVVSGLM(ox)VATK_		EINLAPDSSSVVVSGLM(1)VATK		EINLAPDSSSVVVSGLM(124.43)VATK	0	0	1	0	00;GPMAWsp|P02751|FINC_HUMANFibronectinOS=HomosapiensGN=FN1PE=1SV=4	00;GPMAWsp|P02751|FINC_HUMANFibronectinOS=HomosapiensGN=FN1PE=1SV=4	00;GPMAWsp|P02751|FINC_HUMANFibronectinOS=HomosapiensGN=FN1PE=1SV=4	MULTI-MSMS	LUM2_03692_MM_D12_FN2_HCD	1	1067.07	2	1067.06	2132.1	59763.7	0.94615	0.0010096	1.1449	0.0012217	2.0911	0.0022313	1067.06	55.752	1.9233	55.752	55.229	57.152	7.1054e-15					95	43	3	0	0	0	2.0958e-07	3	11797	124.43
EINLAPDSSSVVVSGLMVATK	21	Oxidation (M)	_EINLAPDSSSVVVSGLM(ox)VATK_		EINLAPDSSSVVVSGLM(1)VATK		EINLAPDSSSVVVSGLM(109.79)VATK	0	0	1	0	00;GPMAWsp|P02751|FINC_HUMANFibronectinOS=HomosapiensGN=FN1PE=1SV=4	00;GPMAWsp|P02751|FINC_HUMANFibronectinOS=HomosapiensGN=FN1PE=1SV=4	00;GPMAWsp|P02751|FINC_HUMANFibronectinOS=HomosapiensGN=FN1PE=1SV=4	MULTI-MSMS	LUM2_03692_MM_D12_FN2_HCD	1	1067.56	2	1067.06	2132.1	59529.3	1.0242	0.0010929	-0.074823	-7.9841e-05	0.94938	0.001013	1067.06	61.543	12.694	61.543	57.244	69.938	-7.1054e-15					1847	650	3	0	0	0	3.773e-07	14	13636	109.79
EINLAPDSSSVVVSGLMVATK	21	Oxidation (M)	_EINLAPDSSSVVVSGLM(ox)VATK_		EINLAPDSSSVVVSGLM(1)VATK		EINLAPDSSSVVVSGLM(50.75)VATK	0	0	1	0	00;GPMAWsp|P02751|FINC_HUMANFibronectinOS=HomosapiensGN=FN1PE=1SV=4	00;GPMAWsp|P02751|FINC_HUMANFibronectinOS=HomosapiensGN=FN1PE=1SV=4	00;GPMAWsp|P02751|FINC_HUMANFibronectinOS=HomosapiensGN=FN1PE=1SV=4	MULTI-MSMS	LUM2_03692_MM_D12_FN2_HCD	1	712.044	3	711.708	2132.1	74395.3	0.75063	0.00053423	-1.0083	-0.0007176	-0.25765	-0.00018337	712.375	62.178	2.1485	62.178	61.235	63.383	0					95	43	3	0	0	0	0.015728	1	13401	50.752
EINLAPDSSSVVVSGLMVATK	21	Oxidation (M)	_EINLAPDSSSVVVSGLM(ox)VATK_		EINLAPDSSSVVVSGLM(1)VATK		EINLAPDSSSVVVSGLM(45.7)VATK	0	0	1	0	00;GPMAWsp|P02751|FINC_HUMANFibronectinOS=HomosapiensGN=FN1PE=1SV=4	00;GPMAWsp|P02751|FINC_HUMANFibronectinOS=HomosapiensGN=FN1PE=1SV=4	00;GPMAWsp|P02751|FINC_HUMANFibronectinOS=HomosapiensGN=FN1PE=1SV=4	MULTI-MSMS	LUM2_03692_MM_D12_FN2_HCD	1	712.043	3	711.708	2132.1	74649.5	0.76609	0.00054523	-0.86987	-0.0006191	-0.10378	-7.3865e-05	712.375	64.047	2.1936	64.047	63.091	65.284	-1.4211e-14					87	44	4	0	0	0	0.021044	1	13698	45.696
EINLAPDSSSVVVSGLMVATK	21	Oxidation (M)	_EINLAPDSSSVVVSGLM(ox)VATK_		EINLAPDSSSVVVSGLM(1)VATK		EINLAPDSSSVVVSGLM(54.27)VATK	0	0	1	0	00;GPMAWsp|P02751|FINC_HUMANFibronectinOS=HomosapiensGN=FN1PE=1SV=4	00;GPMAWsp|P02751|FINC_HUMANFibronectinOS=HomosapiensGN=FN1PE=1SV=4	00;GPMAWsp|P02751|FINC_HUMANFibronectinOS=HomosapiensGN=FN1PE=1SV=4	MULTI-MSMS	LUM2_03692_MM_D12_FN2_HCD	1	712.043	3	711.708	2132.1	74649.6	0.7882	0.00056097	0.20968	0.00014923	0.99787	0.00071019	712.043	65.937	1.4623	65.937	65.284	66.747	0					106	67	2	0	0	0	0.012029	2	14199	54.271
EINLAPDSSSVVVSGLMVATK	21	Oxidation (M)	_EINLAPDSSSVVVSGLM(ox)VATK_		EINLAPDSSSVVVSGLM(1)VATK		EINLAPDSSSVVVSGLM(168.74)VATK	0	0	1	0	00;GPMAWsp|P02751|FINC_HUMANFibronectinOS=HomosapiensGN=FN1PE=1SV=4	00;GPMAWsp|P02751|FINC_HUMANFibronectinOS=HomosapiensGN=FN1PE=1SV=4	00;GPMAWsp|P02751|FINC_HUMANFibronectinOS=HomosapiensGN=FN1PE=1SV=4	MULTI-MSMS	LUM2_03691_MMD11_FN1_HCD	2	1067.56	2	1067.06	2132.1	59163.5	0.84993	0.00090693	0.01286	1.3722e-05	0.86279	0.00092065	1067.56	49.254	2.5826	49.254	48.695	51.277	7.1054e-15					280	57	8	0	0	0	1.3699e-12	3	10294	168.74
EINLAPDSSSVVVSGLMVATK	21	Oxidation (M)	_EINLAPDSSSVVVSGLM(ox)VATK_		EINLAPDSSSVVVSGLM(1)VATK		EINLAPDSSSVVVSGLM(171.64)VATK	0	0	1	0	00;GPMAWsp|P02751|FINC_HUMANFibronectinOS=HomosapiensGN=FN1PE=1SV=4	00;GPMAWsp|P02751|FINC_HUMANFibronectinOS=HomosapiensGN=FN1PE=1SV=4	00;GPMAWsp|P02751|FINC_HUMANFibronectinOS=HomosapiensGN=FN1PE=1SV=4	MULTI-MSMS	LUM2_03691_MMD11_FN1_HCD	2	712.044	3	711.708	2132.1	71860.3	0.66937	0.0004764	0.2004	0.00014263	0.86977	0.00061903	712.043	49.254	2.4568	49.254	48.522	50.979	0					227	54	7	0	0	0	9.8014e-13	2	10298	171.64
EINLAPDSSSVVVSGLMVATK	21	Oxidation (M)	_EINLAPDSSSVVVSGLM(ox)VATK_		EINLAPDSSSVVVSGLM(1)VATK		EINLAPDSSSVVVSGLM(113.66)VATK	0	0	1	0	00;GPMAWsp|P02751|FINC_HUMANFibronectinOS=HomosapiensGN=FN1PE=1SV=4	00;GPMAWsp|P02751|FINC_HUMANFibronectinOS=HomosapiensGN=FN1PE=1SV=4	00;GPMAWsp|P02751|FINC_HUMANFibronectinOS=HomosapiensGN=FN1PE=1SV=4	MULTI-MSMS	LUM2_03691_MMD11_FN1_HCD	2	1067.06	2	1067.06	2132.1	60050.1	0.65208	0.00069581	0.0089951	9.5983e-06	0.66108	0.00070541	1067.56	53.381	2.1243	53.381	52.742	54.866	7.1054e-15					121	47	3	0	0	0	3.3304e-07	1	11288	113.66
EINLAPDSSSVVVSGLMVATK	21	Oxidation (M)	_EINLAPDSSSVVVSGLM(ox)VATK_		EINLAPDSSSVVVSGLM(1)VATK		EINLAPDSSSVVVSGLM(67.24)VATK	0	0	1	0	00;GPMAWsp|P02751|FINC_HUMANFibronectinOS=HomosapiensGN=FN1PE=1SV=4	00;GPMAWsp|P02751|FINC_HUMANFibronectinOS=HomosapiensGN=FN1PE=1SV=4	00;GPMAWsp|P02751|FINC_HUMANFibronectinOS=HomosapiensGN=FN1PE=1SV=4	MULTI-MSMS	LUM2_03691_MMD11_FN1_HCD	2	712.043	3	711.708	2132.1	75307.5	0.37907	0.00026979	0.11681	8.3137e-05	0.49589	0.00035293	712.043	53.332	0.71091	53.332	52.782	53.493	7.1054e-15					28	15	2	0	0	0	0.0014458	1	11313	67.239
EINLAPDSSSVVVSGLMVATK	21	Oxidation (M)	_EINLAPDSSSVVVSGLM(ox)VATK_		EINLAPDSSSVVVSGLM(1)VATK		EINLAPDSSSVVVSGLM(124.25)VATK	0	0	1	0	00;GPMAWsp|P02751|FINC_HUMANFibronectinOS=HomosapiensGN=FN1PE=1SV=4	00;GPMAWsp|P02751|FINC_HUMANFibronectinOS=HomosapiensGN=FN1PE=1SV=4	00;GPMAWsp|P02751|FINC_HUMANFibronectinOS=HomosapiensGN=FN1PE=1SV=4	MULTI-MSMS	LUM2_03691_MMD11_FN1_HCD	2	1067.56	2	1067.06	2132.1	59814.6	0.71047	0.00075811	0.58463	0.00062383	1.2951	0.0013819	1067.56	55.832	1.8554	55.832	55.036	56.892	0					133	42	4	0	0	0	2.1168e-07	2	11800	124.25
EINLAPDSSSVVVSGLMVATK	21	Oxidation (M)	_EINLAPDSSSVVVSGLM(ox)VATK_		EINLAPDSSSVVVSGLM(1)VATK		EINLAPDSSSVVVSGLM(116.96)VATK	0	0	1	0	00;GPMAWsp|P02751|FINC_HUMANFibronectinOS=HomosapiensGN=FN1PE=1SV=4	00;GPMAWsp|P02751|FINC_HUMANFibronectinOS=HomosapiensGN=FN1PE=1SV=4	00;GPMAWsp|P02751|FINC_HUMANFibronectinOS=HomosapiensGN=FN1PE=1SV=4	MULTI-MSMS	LUM2_03691_MMD11_FN1_HCD	2	1067.32	2	1067.06	2132.1	59484.4	0.9956	0.0010624	-0.0771	-8.2271e-05	0.9185	0.0009801	1067.56	62.135	12.841	62.135	57.164	70.004	0					1530	681	3	0	0	0	2.9519e-07	13	14195	116.96
EINLAPDSSSVVVSGLMVATK	21	Oxidation (M)	_EINLAPDSSSVVVSGLM(ox)VATK_		EINLAPDSSSVVVSGLM(1)VATK		EINLAPDSSSVVVSGLM(42.12)VATK	0	0	1	0	00;GPMAWsp|P02751|FINC_HUMANFibronectinOS=HomosapiensGN=FN1PE=1SV=4	00;GPMAWsp|P02751|FINC_HUMANFibronectinOS=HomosapiensGN=FN1PE=1SV=4	00;GPMAWsp|P02751|FINC_HUMANFibronectinOS=HomosapiensGN=FN1PE=1SV=4	MULTI-MSMS	LUM2_03691_MMD11_FN1_HCD	2	712.044	3	711.708	2132.1	74658.1	0.86084	0.00061267	-0.28949	-0.00020603	0.57135	0.00040663	712.043	64.961	3.1032	64.961	63.574	66.677	0					212	108	3	0	0	0	0.0248	1	13966	42.123
EINLAPDSSSVVVSGLMVATK	21	Oxidation (M)	_EINLAPDSSSVVVSGLM(ox)VATK_		EINLAPDSSSVVVSGLM(1)VATK		EINLAPDSSSVVVSGLM(47.81)VATK	0	0	1	0	00;GPMAWsp|P02751|FINC_HUMANFibronectinOS=HomosapiensGN=FN1PE=1SV=4	00;GPMAWsp|P02751|FINC_HUMANFibronectinOS=HomosapiensGN=FN1PE=1SV=4	00;GPMAWsp|P02751|FINC_HUMANFibronectinOS=HomosapiensGN=FN1PE=1SV=4	MULTI-MSMS	LUM2_03691_MMD11_FN1_HCD	2	712.044	3	711.708	2132.1	74844.1	0.90283	0.00064255	0.23339	0.0001661	1.1362	0.00080865	712.043	66.862	0.41646	66.862	66.627	67.044	0					73	43	2	0	0	0	0.018824	1	14274	47.808
EINLAPDSSSVVVSGLMVATK	21	Oxidation (M)	_EINLAPDSSSVVVSGLM(ox)VATK_		EINLAPDSSSVVVSGLM(1)VATK		EINLAPDSSSVVVSGLM(42.71)VATK	0	0	1	0	00;GPMAWsp|P02751|FINC_HUMANFibronectinOS=HomosapiensGN=FN1PE=1SV=4	00;GPMAWsp|P02751|FINC_HUMANFibronectinOS=HomosapiensGN=FN1PE=1SV=4	00;GPMAWsp|P02751|FINC_HUMANFibronectinOS=HomosapiensGN=FN1PE=1SV=4	MSMS	LUM2_03691_MMD11_FN1_HCD	2	711.709	3	711.708	2132.1	NaN	NaN	NaN	NaN	NaN	NaN	NaN	NaN	60.137	1	60.137	59.637	60.637	0								0	0	0	0.038428	1	12799	42.711
EINLAPDSSSVVVSGLMVATK	21	Unmodified	_EINLAPDSSSVVVSGLMVATK_					0	0	0	0	00;GPMAWsp|P02751|FINC_HUMANFibronectinOS=HomosapiensGN=FN1PE=1SV=4	00;GPMAWsp|P02751|FINC_HUMANFibronectinOS=HomosapiensGN=FN1PE=1SV=4	00;GPMAWsp|P02751|FINC_HUMANFibronectinOS=HomosapiensGN=FN1PE=1SV=4	MULTI-MSMS	LUM2_03692_MM_D12_FN2_HCD	1	1059.56	2	1059.06	2116.11	60760.2	1.1045	0.0011698	-0.46704	-0.00049463	0.63748	0.00067513	1059.56	53.419	1.5093	53.419	53.168	54.677	-7.1054e-15					145	33	7	0	0	0	7.8463e-27	1	11273	239.19
EINLAPDSSSVVVSGLMVATK	21	Unmodified	_EINLAPDSSSVVVSGLMVATK_					0	0	0	0	00;GPMAWsp|P02751|FINC_HUMANFibronectinOS=HomosapiensGN=FN1PE=1SV=4	00;GPMAWsp|P02751|FINC_HUMANFibronectinOS=HomosapiensGN=FN1PE=1SV=4	00;GPMAWsp|P02751|FINC_HUMANFibronectinOS=HomosapiensGN=FN1PE=1SV=4	MULTI-MSMS	LUM2_03692_MM_D12_FN2_HCD	1	706.377	3	706.377	2116.11	72121.4	0.82139	0.00058021	-0.064012	-4.5217e-05	0.75738	0.00053499	706.377	53.419	1.285	53.419	53.168	54.453	-7.1054e-15					92	28	6	0	0	0	8.9046e-27	1	11279	183.05
EINLAPDSSSVVVSGLMVATK	21	Unmodified	_EINLAPDSSSVVVSGLMVATK_					0	0	0	0	00;GPMAWsp|P02751|FINC_HUMANFibronectinOS=HomosapiensGN=FN1PE=1SV=4	00;GPMAWsp|P02751|FINC_HUMANFibronectinOS=HomosapiensGN=FN1PE=1SV=4	00;GPMAWsp|P02751|FINC_HUMANFibronectinOS=HomosapiensGN=FN1PE=1SV=4	MULTI-MSMS	LUM2_03692_MM_D12_FN2_HCD	1	1059.06	2	1059.06	2116.11	61805.5	0.9757	0.0010333	-0.1128	-0.00011946	0.8629	0.00091386	1060.06	58.977	0.9861	58.977	58.223	59.209	0					49	20	4	0	0	0	0.014037	1	12487	54.598
EINLAPDSSSVVVSGLMVATK	21	Unmodified	_EINLAPDSSSVVVSGLMVATK_					0	0	0	0	00;GPMAWsp|P02751|FINC_HUMANFibronectinOS=HomosapiensGN=FN1PE=1SV=4	00;GPMAWsp|P02751|FINC_HUMANFibronectinOS=HomosapiensGN=FN1PE=1SV=4	00;GPMAWsp|P02751|FINC_HUMANFibronectinOS=HomosapiensGN=FN1PE=1SV=4	MULTI-MSMS	LUM2_03692_MM_D12_FN2_HCD	1	1059.56	2	1059.06	2116.11	61091.8	0.99618	0.001055	-0.46649	-0.00049404	0.52969	0.00056097	1059.06	60.844	3.2933	60.844	59.164	62.457	0					133	69	2	0	0	0	0.0013329	3	13003	75.669
EINLAPDSSSVVVSGLMVATK	21	Unmodified	_EINLAPDSSSVVVSGLMVATK_					0	0	0	0	00;GPMAWsp|P02751|FINC_HUMANFibronectinOS=HomosapiensGN=FN1PE=1SV=4	00;GPMAWsp|P02751|FINC_HUMANFibronectinOS=HomosapiensGN=FN1PE=1SV=4	00;GPMAWsp|P02751|FINC_HUMANFibronectinOS=HomosapiensGN=FN1PE=1SV=4	MULTI-MSMS	LUM2_03692_MM_D12_FN2_HCD	1	1059.2	2	1059.06	2116.11	61091.8	1.054	0.0011163	-0.09178	-9.72e-05	0.96224	0.0010191	1059.06	65.176	7.2552	65.176	62.309	69.564	0					919	489	2	0	0	0	0.0014209	5	13464	73.834
EINLAPDSSSVVVSGLMVATK	21	Unmodified	_EINLAPDSSSVVVSGLMVATK_					0	0	0	0	00;GPMAWsp|P02751|FINC_HUMANFibronectinOS=HomosapiensGN=FN1PE=1SV=4	00;GPMAWsp|P02751|FINC_HUMANFibronectinOS=HomosapiensGN=FN1PE=1SV=4	00;GPMAWsp|P02751|FINC_HUMANFibronectinOS=HomosapiensGN=FN1PE=1SV=4	MULTI-MSMS	LUM2_03691_MMD11_FN1_HCD	2	1059.56	2	1059.06	2116.11	60180.7	0.60476	0.00064048	-0.095516	-0.00010116	0.50925	0.00053932	1059.56	53.364	2.2458	53.364	53.096	55.342	0					233	50	7	0	0	0	3.2029e-19	2	11266	210.91
EINLAPDSSSVVVSGLMVATK	21	Unmodified	_EINLAPDSSSVVVSGLMVATK_					0	0	0	0	00;GPMAWsp|P02751|FINC_HUMANFibronectinOS=HomosapiensGN=FN1PE=1SV=4	00;GPMAWsp|P02751|FINC_HUMANFibronectinOS=HomosapiensGN=FN1PE=1SV=4	00;GPMAWsp|P02751|FINC_HUMANFibronectinOS=HomosapiensGN=FN1PE=1SV=4	MULTI-MSMS	LUM2_03691_MMD11_FN1_HCD	2	706.711	3	706.377	2116.11	72456.4	0.44649	0.00031539	0.12082	8.5341e-05	0.5673	0.00040073	706.711	53.379	2.5424	53.379	53.096	55.638	0					154	57	6	0	0	0	2.3179e-47	1	11276	243.23
EINLAPDSSSVVVSGLMVATK	21	Unmodified	_EINLAPDSSSVVVSGLMVATK_					0	0	0	0	00;GPMAWsp|P02751|FINC_HUMANFibronectinOS=HomosapiensGN=FN1PE=1SV=4	00;GPMAWsp|P02751|FINC_HUMANFibronectinOS=HomosapiensGN=FN1PE=1SV=4	00;GPMAWsp|P02751|FINC_HUMANFibronectinOS=HomosapiensGN=FN1PE=1SV=4	MULTI-MSMS	LUM2_03691_MMD11_FN1_HCD	2	1059.54	2	1059.06	2116.11	60523.3	1.0015	0.0010607	-0.15834	-0.00016769	0.84317	0.00089297	1059.56	59.213	12.89	59.213	57.114	70.004	7.1054e-15					2066	682	4	0	0	0	2.8732e-07	13	13560	119.95
EINLAPDSSSVVVSGLMVATK	21	Unmodified	_EINLAPDSSSVVVSGLMVATK_					0	0	0	0	00;GPMAWsp|P02751|FINC_HUMANFibronectinOS=HomosapiensGN=FN1PE=1SV=4	00;GPMAWsp|P02751|FINC_HUMANFibronectinOS=HomosapiensGN=FN1PE=1SV=4	00;GPMAWsp|P02751|FINC_HUMANFibronectinOS=HomosapiensGN=FN1PE=1SV=4	MSMS	LUM2_03691_MMD11_FN1_HCD	2	706.377	3	706.377	2116.11	NaN	NaN	NaN	NaN	NaN	NaN	NaN	NaN	62.616	1	62.616	62.116	63.116	0								0	0	0	0.0048445	1	13347	65.25
EKTGPMKEINLAPDSSSVVVSGLMVATK	28	2 Oxidation (M)	_EKTGPM(ox)KEINLAPDSSSVVVSGLM(ox)VATK_		EKTGPM(1)KEINLAPDSSSVVVSGLM(1)VATK		EKTGPM(52.27)KEINLAPDSSSVVVSGLM(52.27)VATK	0	0	2	2	00;GPMAWsp|P02751|FINC_HUMANFibronectinOS=HomosapiensGN=FN1PE=1SV=4	00;GPMAWsp|P02751|FINC_HUMANFibronectinOS=HomosapiensGN=FN1PE=1SV=4	00;GPMAWsp|P02751|FINC_HUMANFibronectinOS=HomosapiensGN=FN1PE=1SV=4	MULTI-MSMS	LUM2_03692_MM_D12_FN2_HCD	1	730.881	4	730.881	2919.49	71114.2	0.724	0.00052916	-0.2346	-0.00017146	0.4894	0.00035769	731.131	38.583	0.9015	38.583	38.145	39.047	0					92	19	7	0	0	0	0.013958	1	7939	52.268
EKTGPMKEINLAPDSSSVVVSGLMVATK	28	2 Oxidation (M)	_EKTGPM(ox)KEINLAPDSSSVVVSGLM(ox)VATK_		EKTGPM(1)KEINLAPDSSSVVVSGLM(1)VATK		EKTGPM(161.5)KEINLAPDSSSVVVSGLM(161.5)VATK	0	0	2	2	00;GPMAWsp|P02751|FINC_HUMANFibronectinOS=HomosapiensGN=FN1PE=1SV=4	00;GPMAWsp|P02751|FINC_HUMANFibronectinOS=HomosapiensGN=FN1PE=1SV=4	00;GPMAWsp|P02751|FINC_HUMANFibronectinOS=HomosapiensGN=FN1PE=1SV=4	MULTI-MSMS	LUM2_03691_MMD11_FN1_HCD	2	731.132	4	730.881	2919.49	71204.8	0.30863	0.00022557	-0.055276	-4.04e-05	0.25335	0.00018517	731.131	38.699	1.5177	38.699	38.087	39.605	0					151	32	8	0	0	0	6.7738e-13	1	7954	161.5
EKTGPMKEINLAPDSSSVVVSGLMVATK	28	2 Oxidation (M)	_EKTGPM(ox)KEINLAPDSSSVVVSGLM(ox)VATK_		EKTGPM(1)KEINLAPDSSSVVVSGLM(1)VATK		EKTGPM(129.3)KEINLAPDSSSVVVSGLM(129.3)VATK	0	0	2	2	00;GPMAWsp|P02751|FINC_HUMANFibronectinOS=HomosapiensGN=FN1PE=1SV=4	00;GPMAWsp|P02751|FINC_HUMANFibronectinOS=HomosapiensGN=FN1PE=1SV=4	00;GPMAWsp|P02751|FINC_HUMANFibronectinOS=HomosapiensGN=FN1PE=1SV=4	MULTI-MSMS	LUM2_03691_MMD11_FN1_HCD	2	974.506	3	974.172	2919.49	62266.9	0.7607	0.00074105	-0.050635	-4.9328e-05	0.71006	0.00069172	974.506	38.69	0.69488	38.69	38.329	39.024	0					59	14	6	0	0	0	1.0808e-07	1	7985	129.3
EKTGPMKEINLAPDSSSVVVSGLMVATK	28	2 Oxidation (M)	_EKTGPM(ox)KEINLAPDSSSVVVSGLM(ox)VATK_		EKTGPM(1)KEINLAPDSSSVVVSGLM(1)VATK		EKTGPM(130.57)KEINLAPDSSSVVVSGLM(130.57)VATK	0	0	2	2	00;GPMAWsp|P02751|FINC_HUMANFibronectinOS=HomosapiensGN=FN1PE=1SV=4	00;GPMAWsp|P02751|FINC_HUMANFibronectinOS=HomosapiensGN=FN1PE=1SV=4	00;GPMAWsp|P02751|FINC_HUMANFibronectinOS=HomosapiensGN=FN1PE=1SV=4	MULTI-MSMS	LUM2_03691_MMD11_FN1_HCD	2	731.132	4	730.881	2919.49	72524.8	0.52391	0.00038292	-0.077519	-5.6657e-05	0.4464	0.00032626	731.131	42.173	0.73319	42.173	41.804	42.538	7.1054e-15					68	15	6	0	0	0	9.3773e-08	1	8765	130.57
EKTGPMKEINLAPDSSSVVVSGLMVATK	28	Oxidation (M)	_EKTGPM(ox)KEINLAPDSSSVVVSGLMVATK_		EKTGPM(1)KEINLAPDSSSVVVSGLMVATK		EKTGPM(53.97)KEINLAPDSSSVVVSGLM(-53.97)VATK	0	0	1	2	00;GPMAWsp|P02751|FINC_HUMANFibronectinOS=HomosapiensGN=FN1PE=1SV=4	00;GPMAWsp|P02751|FINC_HUMANFibronectinOS=HomosapiensGN=FN1PE=1SV=4	00;GPMAWsp|P02751|FINC_HUMANFibronectinOS=HomosapiensGN=FN1PE=1SV=4	MULTI-MSMS	LUM2_03691_MMD11_FN1_HCD	2	727.133	4	726.882	2903.5	70405.3	0.47646	0.00034633	0.040619	2.9525e-05	0.51708	0.00037586	727.133	42.16	1.4215	42.16	41.708	43.13	-7.1054e-15					144	30	9	0	0	0	0.00094127	1	8730	78.025
EKTGPMKEINLAPDSSSVVVSGLMVATK	28	Oxidation (M)	_EKTGPM(ox)KEINLAPDSSSVVVSGLMVATK_		EKTGPM(1)KEINLAPDSSSVVVSGLMVATK		EKTGPM(100.97)KEINLAPDSSSVVVSGLM(-100.97)VATK	0	0	1	2	00;GPMAWsp|P02751|FINC_HUMANFibronectinOS=HomosapiensGN=FN1PE=1SV=4	00;GPMAWsp|P02751|FINC_HUMANFibronectinOS=HomosapiensGN=FN1PE=1SV=4	00;GPMAWsp|P02751|FINC_HUMANFibronectinOS=HomosapiensGN=FN1PE=1SV=4	MULTI-MSMS	LUM2_03691_MMD11_FN1_HCD	2	969.51	3	968.84	2903.5	62284.8	0.99205	0.00096114	-0.47829	-0.00046339	0.51376	0.00049775	969.174	42.124	0.82956	42.124	41.708	42.538	0					73	17	7	0	0	0	1.7568e-07	2	8758	122.06
EKTGPMKEINLAPDSSSVVVSGLMVATK	28	Unmodified	_EKTGPMKEINLAPDSSSVVVSGLMVATK_					0	0	0	2	00;GPMAWsp|P02751|FINC_HUMANFibronectinOS=HomosapiensGN=FN1PE=1SV=4	00;GPMAWsp|P02751|FINC_HUMANFibronectinOS=HomosapiensGN=FN1PE=1SV=4	00;GPMAWsp|P02751|FINC_HUMANFibronectinOS=HomosapiensGN=FN1PE=1SV=4	MULTI-MSMS	LUM2_03691_MMD11_FN1_HCD	2	723.134	4	722.883	2887.5	71083.6	0.53733	0.00038843	0.30581	0.00022107	0.84314	0.0006095	723.134	45.474	1.2875	45.474	45.152	46.439	0					110	27	8	0	0	0	9.4241e-20	1	9520	198.06
ESKPLTAQQTTK	12	Unmodified	_ESKPLTAQQTTK_					0	0	0	1	00;GPMAWsp|P02751|FINC_HUMANFibronectinOS=HomosapiensGN=FN1PE=1SV=4	00;GPMAWsp|P02751|FINC_HUMANFibronectinOS=HomosapiensGN=FN1PE=1SV=4	00;GPMAWsp|P02751|FINC_HUMANFibronectinOS=HomosapiensGN=FN1PE=1SV=4	MULTI-MSMS	LUM2_03692_MM_D12_FN2_HCD	1	666.363	2	666.362	1330.71	75783.7	1.2351	0.00082303	-0.030588	-2.0382e-05	1.2045	0.00080265	666.362	8.5653	0.45365	8.5653	8.5491	9.0028	0					45	12	5	0	0	0	2.7968e-23	1	1307	243.77
ESKPLTAQQTTK	12	Unmodified	_ESKPLTAQQTTK_					0	0	0	1	00;GPMAWsp|P02751|FINC_HUMANFibronectinOS=HomosapiensGN=FN1PE=1SV=4	00;GPMAWsp|P02751|FINC_HUMANFibronectinOS=HomosapiensGN=FN1PE=1SV=4	00;GPMAWsp|P02751|FINC_HUMANFibronectinOS=HomosapiensGN=FN1PE=1SV=4	MULTI-MSMS	LUM2_03692_MM_D12_FN2_HCD	1	444.577	3	444.577	1330.71	92846.1	1.1929	0.00053032	-0.11536	-5.1287e-05	1.0775	0.00047903	444.577	8.5653	2.4698	8.5653	8.5491	11.019	0					108	58	2	0	0	0	8.9202e-07	1	1308	110.31
ESKPLTAQQTTK	12	Unmodified	_ESKPLTAQQTTK_					0	0	0	1	00;GPMAWsp|P02751|FINC_HUMANFibronectinOS=HomosapiensGN=FN1PE=1SV=4	00;GPMAWsp|P02751|FINC_HUMANFibronectinOS=HomosapiensGN=FN1PE=1SV=4	00;GPMAWsp|P02751|FINC_HUMANFibronectinOS=HomosapiensGN=FN1PE=1SV=4	MULTI-MSMS	LUM2_03691_MMD11_FN1_HCD	2	444.578	3	444.577	1330.71	91424.5	1.2036	0.00053509	0.13351	5.9358e-05	1.3371	0.00059445	444.577	8.5506	1.7151	8.5506	8.5345	10.25	0					88	43	5	0	0	0	1.5779e-10	2	1313	125.82
ESKPLTAQQTTK	12	Unmodified	_ESKPLTAQQTTK_					0	0	0	1	00;GPMAWsp|P02751|FINC_HUMANFibronectinOS=HomosapiensGN=FN1PE=1SV=4	00;GPMAWsp|P02751|FINC_HUMANFibronectinOS=HomosapiensGN=FN1PE=1SV=4	00;GPMAWsp|P02751|FINC_HUMANFibronectinOS=HomosapiensGN=FN1PE=1SV=4	MULTI-MSMS	LUM2_03691_MMD11_FN1_HCD	2	666.363	2	666.362	1330.71	75851.2	1.1149	0.00074291	0.34084	0.00022712	1.4557	0.00097004	666.362	8.5506	0.45159	8.5506	8.5345	8.986	0					52	12	5	0	0	0	5.4344e-16	1	1314	193.83
ESVPISDTIIPAVPPPTDLR	20	Unmodified	_ESVPISDTIIPAVPPPTDLR_					0	0	0	0	00;GPMAWsp|P02751|FINC_HUMANFibronectinOS=HomosapiensGN=FN1PE=1SV=4	00;GPMAWsp|P02751|FINC_HUMANFibronectinOS=HomosapiensGN=FN1PE=1SV=4	00;GPMAWsp|P02751|FINC_HUMANFibronectinOS=HomosapiensGN=FN1PE=1SV=4	MULTI-MSMS	LUM2_03692_MM_D12_FN2_HCD	1	1059.08	2	1059.08	2116.14	60187.6	1.044	0.0011057	-0.1023	-0.00010834	0.94172	0.00099735	1059.58	50.975	1.2111	50.975	50.485	51.696	0					98	25	6	0	0	0	2.6871e-18	1	10700	184.76
ESVPISDTIIPAVPPPTDLR	20	Unmodified	_ESVPISDTIIPAVPPPTDLR_					0	0	0	0	00;GPMAWsp|P02751|FINC_HUMANFibronectinOS=HomosapiensGN=FN1PE=1SV=4	00;GPMAWsp|P02751|FINC_HUMANFibronectinOS=HomosapiensGN=FN1PE=1SV=4	00;GPMAWsp|P02751|FINC_HUMANFibronectinOS=HomosapiensGN=FN1PE=1SV=4	MULTI-MSMS	LUM2_03692_MM_D12_FN2_HCD	1	706.723	3	706.388	2116.14	73718.7	0.7606	0.00053728	0.12165	8.5931e-05	0.88224	0.00062321	706.722	50.94	1.2538	50.94	50.485	51.739	-7.1054e-15					105	26	5	0	0	0	1.4281e-12	1	10704	131.67
ESVPISDTIIPAVPPPTDLR	20	Unmodified	_ESVPISDTIIPAVPPPTDLR_					0	0	0	0	00;GPMAWsp|P02751|FINC_HUMANFibronectinOS=HomosapiensGN=FN1PE=1SV=4	00;GPMAWsp|P02751|FINC_HUMANFibronectinOS=HomosapiensGN=FN1PE=1SV=4	00;GPMAWsp|P02751|FINC_HUMANFibronectinOS=HomosapiensGN=FN1PE=1SV=4	MULTI-MSMS	LUM2_03691_MMD11_FN1_HCD	2	1059.58	2	1059.08	2116.14	60726.4	0.86943	0.0009208	0.048723	5.1602e-05	0.91816	0.0009724	1059.58	50.806	1.3888	50.806	50.398	51.786	0					136	30	6	0	0	0	2.2615e-26	1	10674	246.63
ESVPISDTIIPAVPPPTDLR	20	Unmodified	_ESVPISDTIIPAVPPPTDLR_					0	0	0	0	00;GPMAWsp|P02751|FINC_HUMANFibronectinOS=HomosapiensGN=FN1PE=1SV=4	00;GPMAWsp|P02751|FINC_HUMANFibronectinOS=HomosapiensGN=FN1PE=1SV=4	00;GPMAWsp|P02751|FINC_HUMANFibronectinOS=HomosapiensGN=FN1PE=1SV=4	MULTI-MSMS	LUM2_03691_MMD11_FN1_HCD	2	706.723	3	706.388	2116.14	73508.8	0.71587	0.00050568	0.0052257	3.6914e-06	0.7211	0.00050938	706.722	50.806	1.4381	50.806	50.398	51.836	0					139	31	6	0	0	0	3.9523e-14	1	10677	133.94
ESVPISDTIIPAVPPPTDLRFTNIGPDTMR	30	Oxidation (M)	_ESVPISDTIIPAVPPPTDLRFTNIGPDTM(ox)R_		ESVPISDTIIPAVPPPTDLRFTNIGPDTM(1)R		ESVPISDTIIPAVPPPTDLRFTNIGPDTM(43.31)R	0	0	1	1	00;GPMAWsp|P02751|FINC_HUMANFibronectinOS=HomosapiensGN=FN1PE=1SV=4	00;GPMAWsp|P02751|FINC_HUMANFibronectinOS=HomosapiensGN=FN1PE=1SV=4	00;GPMAWsp|P02751|FINC_HUMANFibronectinOS=HomosapiensGN=FN1PE=1SV=4	MULTI-MSMS	LUM2_03692_MM_D12_FN2_HCD	1	1089.9	3	1089.23	3264.67	60269.7	1.0751	0.0011711	0.22907	0.00024951	1.3042	0.0014206	1089.9	53.766	0.26686	53.766	53.665	53.932	0					17	5	4	0	0	0	0.024857	1	11385	43.31
ESVPISDTIIPAVPPPTDLRFTNIGPDTMR	30	Unmodified	_ESVPISDTIIPAVPPPTDLRFTNIGPDTMR_					0	0	0	1	00;GPMAWsp|P02751|FINC_HUMANFibronectinOS=HomosapiensGN=FN1PE=1SV=4	00;GPMAWsp|P02751|FINC_HUMANFibronectinOS=HomosapiensGN=FN1PE=1SV=4	00;GPMAWsp|P02751|FINC_HUMANFibronectinOS=HomosapiensGN=FN1PE=1SV=4	MULTI-MSMS	LUM2_03691_MMD11_FN1_HCD	2	1084.57	3	1083.9	3248.68	60861.4	0.77807	0.00084335	0.11002	0.00011925	0.88809	0.0009626	1084.23	54.48	0.36123	54.48	54.336	54.698	0					32	7	7	0	0	0	2.53e-07	1	11550	114.03
ETYGEMADCCAK	12	Unmodified	_ETYGEMADCCAK_					0	0	0	0	CON__P02768-1	CON__P02768-1	CON__P02768-1	MULTI-MSMS	LUM2_03691_MMD11_FN1_HCD	2	717.771	2	717.77	1433.53	72007.8	0.048594	3.4879e-05	0.20209	0.00014506	0.25069	0.00017993	717.771	20.218	0.36349	20.218	19.978	20.341	0					25	8	4	0	0	0	0.0045521	1	3904	69.979
EVVPRPR	7	Unmodified	_EVVPRPR_					0	0	0	1	00;GPMAWsp|P02751|FINC_HUMANFibronectinOS=HomosapiensGN=FN1PE=1SV=4	00;GPMAWsp|P02751|FINC_HUMANFibronectinOS=HomosapiensGN=FN1PE=1SV=4	00;GPMAWsp|P02751|FINC_HUMANFibronectinOS=HomosapiensGN=FN1PE=1SV=4	MULTI-MSMS	LUM2_03692_MM_D12_FN2_HCD	1	426.757	2	426.756	851.498	93258.7	1.1259	0.00048048	0.33718	0.00014389	1.4631	0.00062438	426.756	9.3861	1.922	9.3861	9.0969	11.019	0					105	43	4	0	0	0	2.351e-09	2	1452	159.19
EVVPRPR	7	Unmodified	_EVVPRPR_					0	0	0	1	00;GPMAWsp|P02751|FINC_HUMANFibronectinOS=HomosapiensGN=FN1PE=1SV=4	00;GPMAWsp|P02751|FINC_HUMANFibronectinOS=HomosapiensGN=FN1PE=1SV=4	00;GPMAWsp|P02751|FINC_HUMANFibronectinOS=HomosapiensGN=FN1PE=1SV=4	MULTI-MSMS	LUM2_03691_MMD11_FN1_HCD	2	426.756	2	426.756	851.498	91932.7	1.0686	0.00045604	0.20285	8.6569e-05	1.2715	0.00054261	426.756	9.816	1.68	9.816	9.3516	11.032	0					84	38	4	0	0	0	3.8584e-09	1	1522	144.58
EVVPRPRPGVTEATITGLEPGTEYTIYVIALK	32	Nitration	_EVVPRPRPGVTEATITGLEPGTEYTIY(ni)VIALK_	EVVPRPRPGVTEATITGLEPGTEY(0.005)TIY(0.995)VIALK		EVVPRPRPGVTEATITGLEPGTEY(-23.19)TIY(23.19)VIALK		0	1	0	2	00;GPMAWsp|P02751|FINC_HUMANFibronectinOS=HomosapiensGN=FN1PE=1SV=4	00;GPMAWsp|P02751|FINC_HUMANFibronectinOS=HomosapiensGN=FN1PE=1SV=4	00;GPMAWsp|P02751|FINC_HUMANFibronectinOS=HomosapiensGN=FN1PE=1SV=4	MULTI-MSMS	LUM2_03692_MM_D12_FN2_HCD	1	879.976	4	879.475	3513.87	65641.8	0.97136	0.00085428	-0.33436	-0.00029406	0.637	0.00056023	879.976	54.372	0.66411	54.372	54.192	54.857	0					36	14	4	0	0	0	1.22e-12	1	11499	152.21
EYLGAICSCTCFGGQR	16	Unmodified	_EYLGAICSCTCFGGQR_					0	0	0	0	00;GPMAWsp|P02751|FINC_HUMANFibronectinOS=HomosapiensGN=FN1PE=1SV=4	00;GPMAWsp|P02751|FINC_HUMANFibronectinOS=HomosapiensGN=FN1PE=1SV=4	00;GPMAWsp|P02751|FINC_HUMANFibronectinOS=HomosapiensGN=FN1PE=1SV=4	MULTI-MSMS	LUM2_03692_MM_D12_FN2_HCD	1	939.902	2	939.9	1877.79	60573.1	1.0231	0.00096162	-0.55683	-0.00052337	0.46628	0.00043826	939.9	37.435	3.4645	37.435	36.778	40.242	0					448	76	8	0	0	0	2.9047e-25	3	7870	299.81
EYLGAICSCTCFGGQR	16	Unmodified	_EYLGAICSCTCFGGQR_					0	0	0	0	00;GPMAWsp|P02751|FINC_HUMANFibronectinOS=HomosapiensGN=FN1PE=1SV=4	00;GPMAWsp|P02751|FINC_HUMANFibronectinOS=HomosapiensGN=FN1PE=1SV=4	00;GPMAWsp|P02751|FINC_HUMANFibronectinOS=HomosapiensGN=FN1PE=1SV=4	MULTI-MSMS	LUM2_03692_MM_D12_FN2_HCD	1	939.903	2	939.9	1877.79	61734.7	1.0054	0.00094502	-0.18825	-0.00017694	0.81719	0.00076808	940.402	40.627	1.4279	40.627	39.944	41.372	0					105	30	4	0	0	0	2.9047e-25	2	8582	311.76
EYLGAICSCTCFGGQR	16	Unmodified	_EYLGAICSCTCFGGQR_					0	0	0	0	00;GPMAWsp|P02751|FINC_HUMANFibronectinOS=HomosapiensGN=FN1PE=1SV=4	00;GPMAWsp|P02751|FINC_HUMANFibronectinOS=HomosapiensGN=FN1PE=1SV=4	00;GPMAWsp|P02751|FINC_HUMANFibronectinOS=HomosapiensGN=FN1PE=1SV=4	MULTI-MSMS	LUM2_03692_MM_D12_FN2_HCD	1	627.271	3	626.936	1877.79	77264.7	1.1095	0.00069561	0.030626	1.9201e-05	1.1402	0.00071481	627.27	40.533	1.1008	40.533	39.749	40.85	0					59	23	3	0	0	0	7.1697e-08	1	8421	140.1
EYLGAICSCTCFGGQR	16	Unmodified	_EYLGAICSCTCFGGQR_					0	0	0	0	00;GPMAWsp|P02751|FINC_HUMANFibronectinOS=HomosapiensGN=FN1PE=1SV=4	00;GPMAWsp|P02751|FINC_HUMANFibronectinOS=HomosapiensGN=FN1PE=1SV=4	00;GPMAWsp|P02751|FINC_HUMANFibronectinOS=HomosapiensGN=FN1PE=1SV=4	MULTI-MSMS	LUM2_03692_MM_D12_FN2_HCD	1	627.271	3	626.936	1877.79	78984.3	1.1574	0.0007256	0.31068	0.00019478	1.4681	0.00092037	626.936	42.18	3.3074	42.18	41.192	44.5	0					93	72	2	0	0	0	0.0022167	1	8784	71.531
EYLGAICSCTCFGGQR	16	Unmodified	_EYLGAICSCTCFGGQR_					0	0	0	0	00;GPMAWsp|P02751|FINC_HUMANFibronectinOS=HomosapiensGN=FN1PE=1SV=4	00;GPMAWsp|P02751|FINC_HUMANFibronectinOS=HomosapiensGN=FN1PE=1SV=4	00;GPMAWsp|P02751|FINC_HUMANFibronectinOS=HomosapiensGN=FN1PE=1SV=4	MULTI-MSMS	LUM2_03692_MM_D12_FN2_HCD	1	940.403	2	939.9	1877.79	61580.3	0.86903	0.0008168	-0.29124	-0.00027374	0.57778	0.00054306	939.901	44.747	8.1902	44.747	43.213	51.403	0					390	178	5	0	0	0	1.1233e-33	7	9048	319.46
EYLGAICSCTCFGGQR	16	Unmodified	_EYLGAICSCTCFGGQR_					0	0	0	0	00;GPMAWsp|P02751|FINC_HUMANFibronectinOS=HomosapiensGN=FN1PE=1SV=4	00;GPMAWsp|P02751|FINC_HUMANFibronectinOS=HomosapiensGN=FN1PE=1SV=4	00;GPMAWsp|P02751|FINC_HUMANFibronectinOS=HomosapiensGN=FN1PE=1SV=4	MSMS	LUM2_03692_MM_D12_FN2_HCD	1	626.937	3	626.936	1877.79	NaN	NaN	NaN	NaN	NaN	NaN	NaN	NaN	44.327	1	44.327	43.827	44.827	0								0	0	0	0.031334	1	9263	41.359
EYLGAICSCTCFGGQR	16	Unmodified	_EYLGAICSCTCFGGQR_					0	0	0	0	00;GPMAWsp|P02751|FINC_HUMANFibronectinOS=HomosapiensGN=FN1PE=1SV=4	00;GPMAWsp|P02751|FINC_HUMANFibronectinOS=HomosapiensGN=FN1PE=1SV=4	00;GPMAWsp|P02751|FINC_HUMANFibronectinOS=HomosapiensGN=FN1PE=1SV=4	MSMS	LUM2_03692_MM_D12_FN2_HCD	1	939.907	2	939.9	1877.79	NaN	NaN	NaN	NaN	NaN	NaN	NaN	NaN	49.36	1	49.36	48.86	49.86	0								0	0	0	1.6085e-24	1	10385	288.35
EYLGAICSCTCFGGQR	16	Unmodified	_EYLGAICSCTCFGGQR_					0	0	0	0	00;GPMAWsp|P02751|FINC_HUMANFibronectinOS=HomosapiensGN=FN1PE=1SV=4	00;GPMAWsp|P02751|FINC_HUMANFibronectinOS=HomosapiensGN=FN1PE=1SV=4	00;GPMAWsp|P02751|FINC_HUMANFibronectinOS=HomosapiensGN=FN1PE=1SV=4	MSMS	LUM2_03692_MM_D12_FN2_HCD	1	939.904	2	939.9	1877.79	NaN	NaN	NaN	NaN	NaN	NaN	NaN	NaN	51.087	1	51.087	50.587	51.587	0								0	0	0	6.0934e-11	1	10770	211.46
EYLGAICSCTCFGGQR	16	Unmodified	_EYLGAICSCTCFGGQR_					0	0	0	0	00;GPMAWsp|P02751|FINC_HUMANFibronectinOS=HomosapiensGN=FN1PE=1SV=4	00;GPMAWsp|P02751|FINC_HUMANFibronectinOS=HomosapiensGN=FN1PE=1SV=4	00;GPMAWsp|P02751|FINC_HUMANFibronectinOS=HomosapiensGN=FN1PE=1SV=4	MSMS	LUM2_03692_MM_D12_FN2_HCD	1	939.901	2	939.9	1877.79	NaN	NaN	NaN	NaN	NaN	NaN	NaN	NaN	51.383	1	51.383	50.883	51.883	0								0	0	0	0.021805	1	10836	81.709
EYLGAICSCTCFGGQR	16	Unmodified	_EYLGAICSCTCFGGQR_					0	0	0	0	00;GPMAWsp|P02751|FINC_HUMANFibronectinOS=HomosapiensGN=FN1PE=1SV=4	00;GPMAWsp|P02751|FINC_HUMANFibronectinOS=HomosapiensGN=FN1PE=1SV=4	00;GPMAWsp|P02751|FINC_HUMANFibronectinOS=HomosapiensGN=FN1PE=1SV=4	MSMS	LUM2_03692_MM_D12_FN2_HCD	1	939.9	2	939.9	1877.79	NaN	NaN	NaN	NaN	NaN	NaN	NaN	NaN	52.679	1	52.679	52.179	53.179	0								0	0	0	5.1231e-05	1	11125	122.78
EYLGAICSCTCFGGQR	16	Unmodified	_EYLGAICSCTCFGGQR_					0	0	0	0	00;GPMAWsp|P02751|FINC_HUMANFibronectinOS=HomosapiensGN=FN1PE=1SV=4	00;GPMAWsp|P02751|FINC_HUMANFibronectinOS=HomosapiensGN=FN1PE=1SV=4	00;GPMAWsp|P02751|FINC_HUMANFibronectinOS=HomosapiensGN=FN1PE=1SV=4	MULTI-MSMS	LUM2_03691_MMD11_FN1_HCD	2	939.902	2	939.9	1877.79	60634.2	0.77669	0.00073001	-0.60106	-0.00056494	0.17563	0.00016507	939.9	37.604	33.244	37.604	36.76	70.004	0					1770	1133	8	0	0	0	2.0101e-44	23	8855	361.66
EYLGAICSCTCFGGQR	16	Unmodified	_EYLGAICSCTCFGGQR_					0	0	0	0	00;GPMAWsp|P02751|FINC_HUMANFibronectinOS=HomosapiensGN=FN1PE=1SV=4	00;GPMAWsp|P02751|FINC_HUMANFibronectinOS=HomosapiensGN=FN1PE=1SV=4	00;GPMAWsp|P02751|FINC_HUMANFibronectinOS=HomosapiensGN=FN1PE=1SV=4	MULTI-SECPEP	LUM2_03691_MMD11_FN1_HCD	2	627.253	3	626.936	1877.79	80109.5	1.3458	0.00084372	-1.0996	-0.00068939	0.24616	0.00015433	627.269	50.016	2.7261	50.016	48.383	51.109	0					97	60	2	0	0	0	0.043867	1	10552	34.498
EYLGAICSCTCFGGQR	16	Nitration	_EY(ni)LGAICSCTCFGGQR_	EY(1)LGAICSCTCFGGQR		EY(342.24)LGAICSCTCFGGQR		0	1	0	0	00;GPMAWsp|P02751|FINC_HUMANFibronectinOS=HomosapiensGN=FN1PE=1SV=4	00;GPMAWsp|P02751|FINC_HUMANFibronectinOS=HomosapiensGN=FN1PE=1SV=4	00;GPMAWsp|P02751|FINC_HUMANFibronectinOS=HomosapiensGN=FN1PE=1SV=4	MULTI-MSMS	LUM2_03692_MM_D12_FN2_HCD	1	962.895	2	962.393	1922.77	61039.5	1.057	0.0010172	-0.20195	-0.00019436	0.85505	0.00082289	962.393	42.527	8.0214	42.527	41.946	49.967	0					523	175	8	0	0	0	8.5711e-57	7	9031	342.24
EYLGAICSCTCFGGQR	16	Nitration	_EY(ni)LGAICSCTCFGGQR_	EY(1)LGAICSCTCFGGQR		EY(175.01)LGAICSCTCFGGQR		0	1	0	0	00;GPMAWsp|P02751|FINC_HUMANFibronectinOS=HomosapiensGN=FN1PE=1SV=4	00;GPMAWsp|P02751|FINC_HUMANFibronectinOS=HomosapiensGN=FN1PE=1SV=4	00;GPMAWsp|P02751|FINC_HUMANFibronectinOS=HomosapiensGN=FN1PE=1SV=4	MULTI-MSMS	LUM2_03692_MM_D12_FN2_HCD	1	641.932	3	641.931	1922.77	74627.8	1.0785	0.0006923	-0.28471	-0.00018276	0.79375	0.00050954	641.931	42.585	2.4151	42.585	42.125	44.54	0					239	52	6	0	0	0	5.5936e-12	2	8823	175.01
EYLGAICSCTCFGGQR	16	Nitration	_EY(ni)LGAICSCTCFGGQR_	EY(1)LGAICSCTCFGGQR		EY(207.88)LGAICSCTCFGGQR		0	1	0	0	00;GPMAWsp|P02751|FINC_HUMANFibronectinOS=HomosapiensGN=FN1PE=1SV=4	00;GPMAWsp|P02751|FINC_HUMANFibronectinOS=HomosapiensGN=FN1PE=1SV=4	00;GPMAWsp|P02751|FINC_HUMANFibronectinOS=HomosapiensGN=FN1PE=1SV=4	MULTI-MSMS	LUM2_03692_MM_D12_FN2_HCD	1	962.897	2	962.393	1922.77	61117.1	1.2618	0.0012144	1.0932	0.0010521	2.355	0.0022664	962.395	54.852	3.2318	54.852	51.784	55.016	7.1054e-15					160	71	4	0	0	0	1.3304e-17	3	11445	207.88
EYLGAICSCTCFGGQR	16	Nitration	_EY(ni)LGAICSCTCFGGQR_	EY(1)LGAICSCTCFGGQR		EY(267.07)LGAICSCTCFGGQR		0	1	0	0	00;GPMAWsp|P02751|FINC_HUMANFibronectinOS=HomosapiensGN=FN1PE=1SV=4	00;GPMAWsp|P02751|FINC_HUMANFibronectinOS=HomosapiensGN=FN1PE=1SV=4	00;GPMAWsp|P02751|FINC_HUMANFibronectinOS=HomosapiensGN=FN1PE=1SV=4	MULTI-MSMS	LUM2_03692_MM_D12_FN2_HCD	1	962.895	2	962.393	1922.77	61189.4	1.2053	0.00116	0.43524	0.00041887	1.6405	0.0015788	962.895	57.019	14.371	57.019	55.63	70.002	7.1054e-15					2794	696	5	0	0	0	9.9171e-34	14	13806	267.07
EYLGAICSCTCFGGQR	16	Nitration	_EY(ni)LGAICSCTCFGGQR_	EY(1)LGAICSCTCFGGQR		EY(71.34)LGAICSCTCFGGQR		0	1	0	0	00;GPMAWsp|P02751|FINC_HUMANFibronectinOS=HomosapiensGN=FN1PE=1SV=4	00;GPMAWsp|P02751|FINC_HUMANFibronectinOS=HomosapiensGN=FN1PE=1SV=4	00;GPMAWsp|P02751|FINC_HUMANFibronectinOS=HomosapiensGN=FN1PE=1SV=4	MULTI-MSMS	LUM2_03692_MM_D12_FN2_HCD	1	642.266	3	641.931	1922.77	76070.9	1.2458	0.00079973	-0.19627	-0.00012599	1.0495	0.00067373	642.265	62.942	12.757	62.942	57.244	70.002	-7.1054e-15					1523	659	3	0	0	0	0.0023944	3	13917	71.344
EYLGAICSCTCFGGQR	16	Nitration	_EY(ni)LGAICSCTCFGGQR_	EY(1)LGAICSCTCFGGQR		EY(191.33)LGAICSCTCFGGQR		0	1	0	0	00;GPMAWsp|P02751|FINC_HUMANFibronectinOS=HomosapiensGN=FN1PE=1SV=4	00;GPMAWsp|P02751|FINC_HUMANFibronectinOS=HomosapiensGN=FN1PE=1SV=4	00;GPMAWsp|P02751|FINC_HUMANFibronectinOS=HomosapiensGN=FN1PE=1SV=4	MSMS	LUM2_03692_MM_D12_FN2_HCD	1	962.395	2	962.393	1922.77	NaN	NaN	NaN	NaN	NaN	NaN	NaN	NaN	48.646	1	48.646	48.146	49.146	0								0	0	0	1.2108e-16	1	10226	191.33
EYLGAICSCTCFGGQR	16	Nitration	_EY(ni)LGAICSCTCFGGQR_	EY(1)LGAICSCTCFGGQR		EY(288.11)LGAICSCTCFGGQR		0	1	0	0	00;GPMAWsp|P02751|FINC_HUMANFibronectinOS=HomosapiensGN=FN1PE=1SV=4	00;GPMAWsp|P02751|FINC_HUMANFibronectinOS=HomosapiensGN=FN1PE=1SV=4	00;GPMAWsp|P02751|FINC_HUMANFibronectinOS=HomosapiensGN=FN1PE=1SV=4	MULTI-MSMS	LUM2_03691_MMD11_FN1_HCD	2	962.895	2	962.393	1922.77	60898.4	0.80121	0.00077108	-0.13799	-0.0001328	0.66322	0.00063828	962.393	42.605	2.6546	42.605	42.085	44.739	-7.1054e-15					271	57	7	0	0	0	3.5306e-34	2	9069	288.11
EYLGAICSCTCFGGQR	16	Nitration	_EY(ni)LGAICSCTCFGGQR_	EY(1)LGAICSCTCFGGQR		EY(195.87)LGAICSCTCFGGQR		0	1	0	0	00;GPMAWsp|P02751|FINC_HUMANFibronectinOS=HomosapiensGN=FN1PE=1SV=4	00;GPMAWsp|P02751|FINC_HUMANFibronectinOS=HomosapiensGN=FN1PE=1SV=4	00;GPMAWsp|P02751|FINC_HUMANFibronectinOS=HomosapiensGN=FN1PE=1SV=4	MULTI-MSMS	LUM2_03691_MMD11_FN1_HCD	2	642.266	3	641.931	1922.77	76442.6	0.79033	0.00050734	0.063397	4.0696e-05	0.85372	0.00054803	641.931	42.605	1.6437	42.605	42.219	43.863	0					123	35	6	0	0	0	2.3454e-17	1	8859	195.87
EYLGAICSCTCFGGQR	16	Nitration	_EY(ni)LGAICSCTCFGGQR_	EY(1)LGAICSCTCFGGQR		EY(142.19)LGAICSCTCFGGQR		0	1	0	0	00;GPMAWsp|P02751|FINC_HUMANFibronectinOS=HomosapiensGN=FN1PE=1SV=4	00;GPMAWsp|P02751|FINC_HUMANFibronectinOS=HomosapiensGN=FN1PE=1SV=4	00;GPMAWsp|P02751|FINC_HUMANFibronectinOS=HomosapiensGN=FN1PE=1SV=4	MULTI-MSMS	LUM2_03691_MMD11_FN1_HCD	2	962.394	2	962.393	1922.77	62820.6	0.94982	0.0009141	-0.32445	-0.00031225	0.62537	0.00060186	962.894	45.087	2.1197	45.087	44.838	46.958	0					152	46	4	0	0	0	1.695e-08	1	9552	142.19
EYLGAICSCTCFGGQR	16	Nitration	_EY(ni)LGAICSCTCFGGQR_	EY(1)LGAICSCTCFGGQR		EY(203.03)LGAICSCTCFGGQR		0	1	0	0	00;GPMAWsp|P02751|FINC_HUMANFibronectinOS=HomosapiensGN=FN1PE=1SV=4	00;GPMAWsp|P02751|FINC_HUMANFibronectinOS=HomosapiensGN=FN1PE=1SV=4	00;GPMAWsp|P02751|FINC_HUMANFibronectinOS=HomosapiensGN=FN1PE=1SV=4	MSMS	LUM2_03691_MMD11_FN1_HCD	2	962.394	2	962.393	1922.77	NaN	NaN	NaN	NaN	NaN	NaN	NaN	NaN	44.473	1	44.473	43.973	44.973	0								0	0	0	4.0119e-17	1	9309	203.03
EYLGAICSCTCFGGQR	16	Nitration	_EY(ni)LGAICSCTCFGGQR_	EY(1)LGAICSCTCFGGQR		EY(99.32)LGAICSCTCFGGQR		0	1	0	0	00;GPMAWsp|P02751|FINC_HUMANFibronectinOS=HomosapiensGN=FN1PE=1SV=4	00;GPMAWsp|P02751|FINC_HUMANFibronectinOS=HomosapiensGN=FN1PE=1SV=4	00;GPMAWsp|P02751|FINC_HUMANFibronectinOS=HomosapiensGN=FN1PE=1SV=4	MSMS	LUM2_03691_MMD11_FN1_HCD	2	962.394	2	962.393	1922.77	NaN	NaN	NaN	NaN	NaN	NaN	NaN	NaN	46.657	1	46.657	46.157	47.157	0								0	0	0	4.3894e-05	1	9796	99.318
FFVAPFPEVFGK	12	Unmodified	_FFVAPFPEVFGK_					0	0	0	0	CON__P02662	CON__P02662	CON__P02662	MULTI-MSMS	LUM2_03691_MMD11_FN1_HCD	2	692.869	2	692.869	1383.72	74981.3	0.66512	0.00046084	0.77938	0.00054001	1.4445	0.0010008	692.869	55.536	0.67186	55.536	55.169	55.841	0					35	15	4	0	0	0	4.1747e-06	1	11775	104.05
FGFCPMAAHEEICTTNEGVMYR	22	2 Oxidation (M)	_FGFCPM(ox)AAHEEICTTNEGVM(ox)YR_		FGFCPM(1)AAHEEICTTNEGVM(1)YR		FGFCPM(182)AAHEEICTTNEGVM(182)YR	0	0	2	0	00;GPMAWsp|P02751|FINC_HUMANFibronectinOS=HomosapiensGN=FN1PE=1SV=4	00;GPMAWsp|P02751|FINC_HUMANFibronectinOS=HomosapiensGN=FN1PE=1SV=4	00;GPMAWsp|P02751|FINC_HUMANFibronectinOS=HomosapiensGN=FN1PE=1SV=4	MULTI-MSMS	LUM2_03692_MM_D12_FN2_HCD	1	885.04	3	884.704	2651.09	64764.4	0.6595	0.00058346	-0.029574	-2.6164e-05	0.62992	0.0005573	885.039	36.274	1.4215	36.274	35.809	37.231	0					159	31	8	0	0	0	8.2897e-19	1	7404	182
FGFCPMAAHEEICTTNEGVMYR	22	2 Oxidation (M)	_FGFCPM(ox)AAHEEICTTNEGVM(ox)YR_		FGFCPM(1)AAHEEICTTNEGVM(1)YR		FGFCPM(190.1)AAHEEICTTNEGVM(190.1)YR	0	0	2	0	00;GPMAWsp|P02751|FINC_HUMANFibronectinOS=HomosapiensGN=FN1PE=1SV=4	00;GPMAWsp|P02751|FINC_HUMANFibronectinOS=HomosapiensGN=FN1PE=1SV=4	00;GPMAWsp|P02751|FINC_HUMANFibronectinOS=HomosapiensGN=FN1PE=1SV=4	MULTI-MSMS	LUM2_03691_MMD11_FN1_HCD	2	885.373	3	884.704	2651.09	64170.4	0.53716	0.00047522	-0.11414	-0.00010098	0.42302	0.00037425	885.039	36.541	1.6032	36.541	35.837	37.44	0					237	36	9	0	0	0	6.5772e-19	2	7429	190.1
FGFCPMAAHEEICTTNEGVMYR	22	2 Oxidation (M)	_FGFCPM(ox)AAHEEICTTNEGVM(ox)YR_		FGFCPM(1)AAHEEICTTNEGVM(1)YR		FGFCPM(108.97)AAHEEICTTNEGVM(108.97)YR	0	0	2	0	00;GPMAWsp|P02751|FINC_HUMANFibronectinOS=HomosapiensGN=FN1PE=1SV=4	00;GPMAWsp|P02751|FINC_HUMANFibronectinOS=HomosapiensGN=FN1PE=1SV=4	00;GPMAWsp|P02751|FINC_HUMANFibronectinOS=HomosapiensGN=FN1PE=1SV=4	MULTI-MSMS	LUM2_03691_MMD11_FN1_HCD	2	1328.06	2	1326.55	2651.09	54607	0.013716	1.8195e-05	-0.35297	-0.00046824	-0.33926	-0.00045004	1327.05	36.472	0.84978	36.472	36.052	36.902	0					80	19	6	0	0	0	3.3765e-07	1	7486	108.97
FGFCPMAAHEEICTTNEGVMYR	22	2 Oxidation (M)	_FGFCPM(ox)AAHEEICTTNEGVM(ox)YR_		FGFCPM(1)AAHEEICTTNEGVM(1)YR		FGFCPM(82.36)AAHEEICTTNEGVM(82.36)YR	0	0	2	0	00;GPMAWsp|P02751|FINC_HUMANFibronectinOS=HomosapiensGN=FN1PE=1SV=4	00;GPMAWsp|P02751|FINC_HUMANFibronectinOS=HomosapiensGN=FN1PE=1SV=4	00;GPMAWsp|P02751|FINC_HUMANFibronectinOS=HomosapiensGN=FN1PE=1SV=4	MULTI-MSMS	LUM2_03691_MMD11_FN1_HCD	2	885.038	3	884.704	2651.09	65199	0.7028	0.00062177	-0.75501	-0.00066796	-0.052206	-4.6187e-05	885.372	42.698	2.0092	42.698	41.896	43.906	0					129	43	4	0	0	0	0.00083759	1	8901	82.362
FGFCPMAAHEEICTTNEGVMYR	22	2 Oxidation (M)	_FGFCPM(ox)AAHEEICTTNEGVM(ox)YR_		FGFCPM(1)AAHEEICTTNEGVM(1)YR		FGFCPM(48.18)AAHEEICTTNEGVM(48.18)YR	0	0	2	0	00;GPMAWsp|P02751|FINC_HUMANFibronectinOS=HomosapiensGN=FN1PE=1SV=4	00;GPMAWsp|P02751|FINC_HUMANFibronectinOS=HomosapiensGN=FN1PE=1SV=4	00;GPMAWsp|P02751|FINC_HUMANFibronectinOS=HomosapiensGN=FN1PE=1SV=4	MULTI-SECPEP	LUM2_03691_MMD11_FN1_HCD	2	884.433	3	884.704	2651.09	64041.8	0.94727	0.00083805	-0.585	-0.00051755	0.36227	0.0003205	885.038	39.834	1.202	39.834	39.47	40.672	0					153	26	7	0	0	0	0.030784	1	8338	48.182
FGFCPMAAHEEICTTNEGVMYR	22	Oxidation (M)	_FGFCPM(ox)AAHEEICTTNEGVMYR_		FGFCPM(1)AAHEEICTTNEGVMYR		FGFCPM(124.55)AAHEEICTTNEGVM(-124.55)YR	0	0	1	0	00;GPMAWsp|P02751|FINC_HUMANFibronectinOS=HomosapiensGN=FN1PE=1SV=4	00;GPMAWsp|P02751|FINC_HUMANFibronectinOS=HomosapiensGN=FN1PE=1SV=4	00;GPMAWsp|P02751|FINC_HUMANFibronectinOS=HomosapiensGN=FN1PE=1SV=4	MULTI-MSMS	LUM2_03692_MM_D12_FN2_HCD	1	879.708	3	879.373	2635.1	64917.7	0.7722	0.00067905	0.2091	0.00018387	0.9813	0.00086293	879.708	39.166	0.82553	39.166	38.735	39.56	0					95	18	8	0	0	0	2.297e-12	1	8082	153.83
FGFCPMAAHEEICTTNEGVMYR	22	Oxidation (M)	_FGFCPMAAHEEICTTNEGVM(ox)YR_		FGFCPMAAHEEICTTNEGVM(1)YR		FGFCPM(-112.45)AAHEEICTTNEGVM(112.45)YR	0	0	1	0	00;GPMAWsp|P02751|FINC_HUMANFibronectinOS=HomosapiensGN=FN1PE=1SV=4	00;GPMAWsp|P02751|FINC_HUMANFibronectinOS=HomosapiensGN=FN1PE=1SV=4	00;GPMAWsp|P02751|FINC_HUMANFibronectinOS=HomosapiensGN=FN1PE=1SV=4	MULTI-MSMS	LUM2_03692_MM_D12_FN2_HCD	1	880.043	3	879.373	2635.1	64247.4	0.74146	0.00065202	0.031165	2.7406e-05	0.77262	0.00067942	879.708	39.894	1.036	39.894	39.518	40.554	0					110	22	7	0	0	0	3.0156e-12	1	8318	145.02
FGFCPMAAHEEICTTNEGVMYR	22	Oxidation (M)	_FGFCPM(ox)AAHEEICTTNEGVMYR_		FGFCPM(0.986)AAHEEICTTNEGVM(0.014)YR		FGFCPM(18.48)AAHEEICTTNEGVM(-18.48)YR	0	0	1	0	00;GPMAWsp|P02751|FINC_HUMANFibronectinOS=HomosapiensGN=FN1PE=1SV=4	00;GPMAWsp|P02751|FINC_HUMANFibronectinOS=HomosapiensGN=FN1PE=1SV=4	00;GPMAWsp|P02751|FINC_HUMANFibronectinOS=HomosapiensGN=FN1PE=1SV=4	MULTI-MSMS	LUM2_03692_MM_D12_FN2_HCD	1	880.042	3	879.373	2635.1	66332	0.81689	0.00071835	-0.15837	-0.00013926	0.65853	0.00057909	880.041	42.548	1.4263	42.548	42.316	43.742	0					46	31	3	0	0	0	0.0014106	1	8891	67.56
FGFCPMAAHEEICTTNEGVMYR	22	Oxidation (M)	_FGFCPM(ox)AAHEEICTTNEGVMYR_		FGFCPM(1)AAHEEICTTNEGVMYR		FGFCPM(241.81)AAHEEICTTNEGVM(-241.81)YR	0	0	1	0	00;GPMAWsp|P02751|FINC_HUMANFibronectinOS=HomosapiensGN=FN1PE=1SV=4	00;GPMAWsp|P02751|FINC_HUMANFibronectinOS=HomosapiensGN=FN1PE=1SV=4	00;GPMAWsp|P02751|FINC_HUMANFibronectinOS=HomosapiensGN=FN1PE=1SV=4	MULTI-MSMS	LUM2_03691_MMD11_FN1_HCD	2	879.708	3	879.373	2635.1	64400.6	0.77189	0.00067878	-0.25832	-0.00022716	0.51357	0.00045162	879.708	39.172	0.72201	39.172	38.748	39.47	0					124	15	10	0	0	0	1.8068e-36	1	8079	277.64
FGFCPMAAHEEICTTNEGVMYR	22	Oxidation (M)	_FGFCPM(ox)AAHEEICTTNEGVMYR_		FGFCPM(1)AAHEEICTTNEGVMYR		FGFCPM(221.38)AAHEEICTTNEGVM(-221.38)YR	0	0	1	0	00;GPMAWsp|P02751|FINC_HUMANFibronectinOS=HomosapiensGN=FN1PE=1SV=4	00;GPMAWsp|P02751|FINC_HUMANFibronectinOS=HomosapiensGN=FN1PE=1SV=4	00;GPMAWsp|P02751|FINC_HUMANFibronectinOS=HomosapiensGN=FN1PE=1SV=4	MULTI-MSMS	LUM2_03691_MMD11_FN1_HCD	2	1319.06	2	1318.56	2635.1	54934.3	0.32225	0.00042491	0.07107	9.371e-05	0.39332	0.00051862	1319.06	39.173	0.54041	39.173	38.883	39.423	0					41	11	5	0	0	0	2.1371e-28	1	8111	259.68
FGFCPMAAHEEICTTNEGVMYR	22	Oxidation (M)	_FGFCPMAAHEEICTTNEGVM(ox)YR_		FGFCPMAAHEEICTTNEGVM(1)YR		FGFCPM(-146.65)AAHEEICTTNEGVM(146.65)YR	0	0	1	0	00;GPMAWsp|P02751|FINC_HUMANFibronectinOS=HomosapiensGN=FN1PE=1SV=4	00;GPMAWsp|P02751|FINC_HUMANFibronectinOS=HomosapiensGN=FN1PE=1SV=4	00;GPMAWsp|P02751|FINC_HUMANFibronectinOS=HomosapiensGN=FN1PE=1SV=4	MULTI-MSMS	LUM2_03691_MMD11_FN1_HCD	2	879.708	3	879.373	2635.1	64400.6	0.86729	0.00076267	-0.20494	-0.00018022	0.66235	0.00058245	879.707	39.761	2.5649	39.761	39.423	41.988	0					260	56	9	0	0	0	1.0222e-12	1	8318	169.45
FGFCPMAAHEEICTTNEGVMYR	22	Oxidation (M)	_FGFCPMAAHEEICTTNEGVM(ox)YR_		FGFCPMAAHEEICTTNEGVM(1)YR		FGFCPM(-86.25)AAHEEICTTNEGVM(86.25)YR	0	0	1	0	00;GPMAWsp|P02751|FINC_HUMANFibronectinOS=HomosapiensGN=FN1PE=1SV=4	00;GPMAWsp|P02751|FINC_HUMANFibronectinOS=HomosapiensGN=FN1PE=1SV=4	00;GPMAWsp|P02751|FINC_HUMANFibronectinOS=HomosapiensGN=FN1PE=1SV=4	MULTI-MSMS	LUM2_03691_MMD11_FN1_HCD	2	1319.06	2	1318.56	2635.1	54680.8	0.41117	0.00054215	0.58637	0.00077316	0.99754	0.0013153	1319.06	39.813	0.92411	39.813	39.423	40.348	0					61	20	4	0	0	0	0.00047251	1	8353	92.457
FGFCPMAAHEEICTTNEGVMYR	22	Oxidation (M)	_FGFCPM(ox)AAHEEICTTNEGVMYR_		FGFCPM(0.962)AAHEEICTTNEGVM(0.038)YR		FGFCPM(14.09)AAHEEICTTNEGVM(-14.09)YR	0	0	1	0	00;GPMAWsp|P02751|FINC_HUMANFibronectinOS=HomosapiensGN=FN1PE=1SV=4	00;GPMAWsp|P02751|FINC_HUMANFibronectinOS=HomosapiensGN=FN1PE=1SV=4	00;GPMAWsp|P02751|FINC_HUMANFibronectinOS=HomosapiensGN=FN1PE=1SV=4	MULTI-MSMS	LUM2_03691_MMD11_FN1_HCD	2	879.707	3	879.373	2635.1	64525.5	0.69778	0.00061361	-0.64854	-0.00057031	0.049242	4.3302e-05	879.707	42.662	2.435	42.662	41.659	44.094	0					278	52	8	0	0	0	0.00070548	2	8973	85.518
FGFCPMAAHEEICTTNEGVMYR	22	Oxidation (M)	_FGFCPM(ox)AAHEEICTTNEGVMYR_		FGFCPM(1)AAHEEICTTNEGVMYR		FGFCPM(39.77)AAHEEICTTNEGVM(-39.77)YR	0	0	1	0	00;GPMAWsp|P02751|FINC_HUMANFibronectinOS=HomosapiensGN=FN1PE=1SV=4	00;GPMAWsp|P02751|FINC_HUMANFibronectinOS=HomosapiensGN=FN1PE=1SV=4	00;GPMAWsp|P02751|FINC_HUMANFibronectinOS=HomosapiensGN=FN1PE=1SV=4	MULTI-MSMS	LUM2_03691_MMD11_FN1_HCD	2	880.042	3	879.373	2635.1	64858.8	0.50997	0.00044846	-0.64776	-0.00056963	-0.13779	-0.00012117	879.706	44.148	0.79347	44.148	43.82	44.614	0					35	16	3	0	0	0	0.00328	1	9288	62.589
FGFCPMAAHEEICTTNEGVMYR	22	Oxidation (M)	_FGFCPM(ox)AAHEEICTTNEGVMYR_		FGFCPM(1)AAHEEICTTNEGVMYR		FGFCPM(48.98)AAHEEICTTNEGVM(-48.98)YR	0	0	1	0	00;GPMAWsp|P02751|FINC_HUMANFibronectinOS=HomosapiensGN=FN1PE=1SV=4	00;GPMAWsp|P02751|FINC_HUMANFibronectinOS=HomosapiensGN=FN1PE=1SV=4	00;GPMAWsp|P02751|FINC_HUMANFibronectinOS=HomosapiensGN=FN1PE=1SV=4	MULTI-MSMS	LUM2_03691_MMD11_FN1_HCD	2	879.708	3	879.373	2635.1	66018.2	0.87054	0.00076553	0.11038	9.7062e-05	0.98092	0.00086259	879.707	56.683	1.9925	56.683	55.122	57.114	0					125	45	3	0	0	0	0.00063347	1	11819	87.352
FGFCPMAAHEEICTTNEGVMYR	22	Oxidation (M)	_FGFCPM(ox)AAHEEICTTNEGVMYR_		FGFCPM(1)AAHEEICTTNEGVMYR		FGFCPM(70.35)AAHEEICTTNEGVM(-70.35)YR	0	0	1	0	00;GPMAWsp|P02751|FINC_HUMANFibronectinOS=HomosapiensGN=FN1PE=1SV=4	00;GPMAWsp|P02751|FINC_HUMANFibronectinOS=HomosapiensGN=FN1PE=1SV=4	00;GPMAWsp|P02751|FINC_HUMANFibronectinOS=HomosapiensGN=FN1PE=1SV=4	MULTI-MSMS	LUM2_03691_MMD11_FN1_HCD	2	880.041	3	879.373	2635.1	65538.8	0.9062	0.00079689	-0.16051	-0.00014114	0.74569	0.00065574	879.707	58.177	3.5883	58.177	57.213	60.801	0					225	78	5	0	0	0	3.7474e-07	3	12559	105
FGFCPMAAHEEICTTNEGVMYR	22	Oxidation (M)	_FGFCPM(ox)AAHEEICTTNEGVMYR_		FGFCPM(1)AAHEEICTTNEGVMYR		FGFCPM(70.97)AAHEEICTTNEGVM(-70.97)YR	0	0	1	0	00;GPMAWsp|P02751|FINC_HUMANFibronectinOS=HomosapiensGN=FN1PE=1SV=4	00;GPMAWsp|P02751|FINC_HUMANFibronectinOS=HomosapiensGN=FN1PE=1SV=4	00;GPMAWsp|P02751|FINC_HUMANFibronectinOS=HomosapiensGN=FN1PE=1SV=4	MULTI-MSMS	LUM2_03691_MMD11_FN1_HCD	2	879.709	3	879.373	2635.1	65380	1.1413	0.0010036	-0.33099	-0.00029106	0.81033	0.00071258	879.707	63.886	5.4312	63.886	61.246	66.677	0					356	171	4	0	0	0	0.00074841	4	13501	84.425
FGFCPMAAHEEICTTNEGVMYR	22	Oxidation (M)	_FGFCPM(ox)AAHEEICTTNEGVMYR_		FGFCPM(1)AAHEEICTTNEGVMYR		FGFCPM(87.77)AAHEEICTTNEGVM(-87.77)YR	0	0	1	0	00;GPMAWsp|P02751|FINC_HUMANFibronectinOS=HomosapiensGN=FN1PE=1SV=4	00;GPMAWsp|P02751|FINC_HUMANFibronectinOS=HomosapiensGN=FN1PE=1SV=4	00;GPMAWsp|P02751|FINC_HUMANFibronectinOS=HomosapiensGN=FN1PE=1SV=4	MSMS	LUM2_03691_MMD11_FN1_HCD	2	879.373	3	879.373	2635.1	NaN	NaN	NaN	NaN	NaN	NaN	NaN	NaN	48.249	1	48.249	47.749	48.749	0								0	0	0	5.9935e-05	1	10151	117.04
FGFCPMAAHEEICTTNEGVMYR	22	2 Oxidation (M),Nitration	_FGFCPM(ox)AAHEEICTTNEGVM(ox)Y(ni)R_	FGFCPMAAHEEICTTNEGVMY(1)R	FGFCPM(1)AAHEEICTTNEGVM(1)YR	FGFCPMAAHEEICTTNEGVMY(208.87)R	FGFCPM(208.87)AAHEEICTTNEGVM(208.87)YR	0	1	2	0	00;GPMAWsp|P02751|FINC_HUMANFibronectinOS=HomosapiensGN=FN1PE=1SV=4	00;GPMAWsp|P02751|FINC_HUMANFibronectinOS=HomosapiensGN=FN1PE=1SV=4	00;GPMAWsp|P02751|FINC_HUMANFibronectinOS=HomosapiensGN=FN1PE=1SV=4	MULTI-MSMS	LUM2_03692_MM_D12_FN2_HCD	1	900.035	3	899.699	2696.08	63153.8	0.80265	0.00072214	-0.20741	-0.00018661	0.59524	0.00053553	900.034	40.579	2.5511	40.579	39.944	42.495	0					244	55	8	0	0	0	2.5224e-19	3	8337	208.87
FGFCPMAAHEEICTTNEGVMYR	22	2 Oxidation (M),Nitration	_FGFCPM(ox)AAHEEICTTNEGVM(ox)Y(ni)R_	FGFCPMAAHEEICTTNEGVMY(1)R	FGFCPM(1)AAHEEICTTNEGVM(1)YR	FGFCPMAAHEEICTTNEGVMY(203.93)R	FGFCPM(203.93)AAHEEICTTNEGVM(203.93)YR	0	1	2	0	00;GPMAWsp|P02751|FINC_HUMANFibronectinOS=HomosapiensGN=FN1PE=1SV=4	00;GPMAWsp|P02751|FINC_HUMANFibronectinOS=HomosapiensGN=FN1PE=1SV=4	00;GPMAWsp|P02751|FINC_HUMANFibronectinOS=HomosapiensGN=FN1PE=1SV=4	MULTI-MSMS	LUM2_03692_MM_D12_FN2_HCD	1	1349.55	2	1349.05	2696.08	53523.1	0.43941	0.00059278	-0.45057	-0.00060784	-0.011166	-1.5064e-05	1349.55	40.579	0.7352	40.579	40.114	40.85	0					74	15	7	0	0	0	4.0152e-19	1	8375	203.93
FGFCPMAAHEEICTTNEGVMYR	22	2 Oxidation (M),Nitration	_FGFCPM(ox)AAHEEICTTNEGVM(ox)Y(ni)R_	FGFCPMAAHEEICTTNEGVMY(1)R	FGFCPM(1)AAHEEICTTNEGVM(1)YR	FGFCPMAAHEEICTTNEGVMY(68.41)R	FGFCPM(68.41)AAHEEICTTNEGVM(68.41)YR	0	1	2	0	00;GPMAWsp|P02751|FINC_HUMANFibronectinOS=HomosapiensGN=FN1PE=1SV=4	00;GPMAWsp|P02751|FINC_HUMANFibronectinOS=HomosapiensGN=FN1PE=1SV=4	00;GPMAWsp|P02751|FINC_HUMANFibronectinOS=HomosapiensGN=FN1PE=1SV=4	MULTI-MSMS	LUM2_03692_MM_D12_FN2_HCD	1	675.278	4	675.026	2696.08	76332.2	0.99413	0.00067107	-0.75442	-0.00050925	0.23971	0.00016181	675.527	40.602	0.50209	40.602	40.2	40.702	0					33	10	4	0	0	0	0.0015278	1	8403	68.411
FGFCPMAAHEEICTTNEGVMYR	22	2 Oxidation (M),Nitration	_FGFCPM(ox)AAHEEICTTNEGVM(ox)Y(ni)R_	FGFCPMAAHEEICTTNEGVMY(1)R	FGFCPM(1)AAHEEICTTNEGVM(1)YR	FGFCPMAAHEEICTTNEGVMY(91.88)R	FGFCPM(91.88)AAHEEICTTNEGVM(91.88)YR	0	1	2	0	00;GPMAWsp|P02751|FINC_HUMANFibronectinOS=HomosapiensGN=FN1PE=1SV=4	00;GPMAWsp|P02751|FINC_HUMANFibronectinOS=HomosapiensGN=FN1PE=1SV=4	00;GPMAWsp|P02751|FINC_HUMANFibronectinOS=HomosapiensGN=FN1PE=1SV=4	MULTI-MSMS	LUM2_03692_MM_D12_FN2_HCD	1	900.035	3	899.699	2696.08	63931.4	0.62309	0.0005606	0.1352	0.00012164	0.7583	0.00068224	900.034	43.389	2.0856	43.389	42.495	44.581	0					182	45	7	0	0	0	0.00044418	1	9047	91.883
FGFCPMAAHEEICTTNEGVMYR	22	2 Oxidation (M),Nitration	_FGFCPM(ox)AAHEEICTTNEGVM(ox)Y(ni)R_	FGFCPMAAHEEICTTNEGVMY(1)R	FGFCPM(1)AAHEEICTTNEGVM(1)YR	FGFCPMAAHEEICTTNEGVMY(164.74)R	FGFCPM(164.74)AAHEEICTTNEGVM(164.74)YR	0	1	2	0	00;GPMAWsp|P02751|FINC_HUMANFibronectinOS=HomosapiensGN=FN1PE=1SV=4	00;GPMAWsp|P02751|FINC_HUMANFibronectinOS=HomosapiensGN=FN1PE=1SV=4	00;GPMAWsp|P02751|FINC_HUMANFibronectinOS=HomosapiensGN=FN1PE=1SV=4	MULTI-MSMS	LUM2_03691_MMD11_FN1_HCD	2	900.368	3	899.699	2696.08	64021.2	1.2154	0.0010935	-0.68881	-0.00061972	0.52659	0.00047377	900.034	40.544	3.2063	40.544	39.784	42.991	0					309	70	10	0	0	0	1.3718e-12	2	8322	164.74
FGFCPMAAHEEICTTNEGVMYR	22	2 Oxidation (M),Nitration	_FGFCPM(ox)AAHEEICTTNEGVM(ox)Y(ni)R_	FGFCPMAAHEEICTTNEGVMY(1)R	FGFCPM(1)AAHEEICTTNEGVM(1)YR	FGFCPMAAHEEICTTNEGVMY(173.71)R	FGFCPM(173.71)AAHEEICTTNEGVM(173.71)YR	0	1	2	0	00;GPMAWsp|P02751|FINC_HUMANFibronectinOS=HomosapiensGN=FN1PE=1SV=4	00;GPMAWsp|P02751|FINC_HUMANFibronectinOS=HomosapiensGN=FN1PE=1SV=4	00;GPMAWsp|P02751|FINC_HUMANFibronectinOS=HomosapiensGN=FN1PE=1SV=4	MULTI-MSMS	LUM2_03691_MMD11_FN1_HCD	2	1349.55	2	1349.05	2696.08	53240.1	0.48869	0.00065926	-0.63629	-0.00085838	-0.1476	-0.00019912	1349.55	40.672	0.9529	40.672	40.047	41	-7.1054e-15					97	20	7	0	0	0	7.4831e-13	1	8373	173.71
FGFCPMAAHEEICTTNEGVMYR	22	2 Oxidation (M),Nitration	_FGFCPM(ox)AAHEEICTTNEGVM(ox)Y(ni)R_	FGFCPMAAHEEICTTNEGVMY(1)R	FGFCPM(1)AAHEEICTTNEGVM(1)YR	FGFCPMAAHEEICTTNEGVMY(54.66)R	FGFCPM(54.66)AAHEEICTTNEGVM(54.66)YR	0	1	2	0	00;GPMAWsp|P02751|FINC_HUMANFibronectinOS=HomosapiensGN=FN1PE=1SV=4	00;GPMAWsp|P02751|FINC_HUMANFibronectinOS=HomosapiensGN=FN1PE=1SV=4	00;GPMAWsp|P02751|FINC_HUMANFibronectinOS=HomosapiensGN=FN1PE=1SV=4	MULTI-MSMS	LUM2_03691_MMD11_FN1_HCD	2	675.027	4	675.026	2696.08	75737.7	0.95065	0.00064172	-0.18595	-0.00012552	0.76471	0.0005162	675.527	40.589	0.58752	40.589	40.132	40.72	0					33	12	3	0	0	0	0.013007	1	8406	54.658
FGFCPMAAHEEICTTNEGVMYR	22	2 Oxidation (M),Nitration	_FGFCPM(ox)AAHEEICTTNEGVM(ox)Y(ni)R_	FGFCPMAAHEEICTTNEGVMY(1)R	FGFCPM(1)AAHEEICTTNEGVM(1)YR	FGFCPMAAHEEICTTNEGVMY(200.68)R	FGFCPM(200.68)AAHEEICTTNEGVM(200.68)YR	0	1	2	0	00;GPMAWsp|P02751|FINC_HUMANFibronectinOS=HomosapiensGN=FN1PE=1SV=4	00;GPMAWsp|P02751|FINC_HUMANFibronectinOS=HomosapiensGN=FN1PE=1SV=4	00;GPMAWsp|P02751|FINC_HUMANFibronectinOS=HomosapiensGN=FN1PE=1SV=4	MULTI-MSMS	LUM2_03691_MMD11_FN1_HCD	2	900.368	3	899.699	2696.08	64134.7	0.65017	0.00058496	-0.033503	-3.0143e-05	0.61667	0.00055482	900.034	43.399	1.8609	43.399	42.753	44.614	0					190	39	6	0	0	0	4.1936e-19	2	9057	200.68
FGFCPMAAHEEICTTNEGVMYR	22	2 Oxidation (M),Nitration	_FGFCPM(ox)AAHEEICTTNEGVM(ox)Y(ni)R_	FGFCPMAAHEEICTTNEGVMY(1)R	FGFCPM(1)AAHEEICTTNEGVM(1)YR	FGFCPMAAHEEICTTNEGVMY(63.18)R	FGFCPM(63.18)AAHEEICTTNEGVM(63.18)YR	0	1	2	0	00;GPMAWsp|P02751|FINC_HUMANFibronectinOS=HomosapiensGN=FN1PE=1SV=4	00;GPMAWsp|P02751|FINC_HUMANFibronectinOS=HomosapiensGN=FN1PE=1SV=4	00;GPMAWsp|P02751|FINC_HUMANFibronectinOS=HomosapiensGN=FN1PE=1SV=4	MULTI-MSMS	LUM2_03691_MMD11_FN1_HCD	2	900.034	3	899.699	2696.08	62508.9	0.89368	0.00080405	1.0696	0.00096232	1.9633	0.0017664	900.034	46.887	0.90193	46.887	46.201	47.103	0					61	19	4	0	0	0	0.0025813	1	9877	63.184
FGFCPMAAHEEICTTNEGVMYR	22	Unmodified	_FGFCPMAAHEEICTTNEGVMYR_					0	0	0	0	00;GPMAWsp|P02751|FINC_HUMANFibronectinOS=HomosapiensGN=FN1PE=1SV=4	00;GPMAWsp|P02751|FINC_HUMANFibronectinOS=HomosapiensGN=FN1PE=1SV=4	00;GPMAWsp|P02751|FINC_HUMANFibronectinOS=HomosapiensGN=FN1PE=1SV=4	MULTI-MSMS	LUM2_03692_MM_D12_FN2_HCD	1	874.377	3	874.041	2619.1	65402.4	0.85188	0.00074458	-0.00095693	-8.3639e-07	0.85092	0.00074374	874.376	42.574	1.1616	42.574	42.266	43.428	0					105	25	7	0	0	0	1.0377e-27	1	8843	256.11
FGFCPMAAHEEICTTNEGVMYR	22	Unmodified	_FGFCPMAAHEEICTTNEGVMYR_					0	0	0	0	00;GPMAWsp|P02751|FINC_HUMANFibronectinOS=HomosapiensGN=FN1PE=1SV=4	00;GPMAWsp|P02751|FINC_HUMANFibronectinOS=HomosapiensGN=FN1PE=1SV=4	00;GPMAWsp|P02751|FINC_HUMANFibronectinOS=HomosapiensGN=FN1PE=1SV=4	MULTI-MSMS	LUM2_03691_MMD11_FN1_HCD	2	874.376	3	874.041	2619.1	64851.7	0.67515	0.00059011	-0.11562	-0.00010105	0.55954	0.00048906	874.376	42.625	4.8772	42.625	42.177	47.054	0					381	106	10	0	0	0	1.9944e-36	5	8846	274.82
FGFCPMAAHEEICTTNEGVMYR	22	Unmodified	_FGFCPMAAHEEICTTNEGVMYR_					0	0	0	0	00;GPMAWsp|P02751|FINC_HUMANFibronectinOS=HomosapiensGN=FN1PE=1SV=4	00;GPMAWsp|P02751|FINC_HUMANFibronectinOS=HomosapiensGN=FN1PE=1SV=4	00;GPMAWsp|P02751|FINC_HUMANFibronectinOS=HomosapiensGN=FN1PE=1SV=4	MULTI-MSMS	LUM2_03691_MMD11_FN1_HCD	2	1311.06	2	1310.56	2619.1	54113	0.31683	0.00041523	-0.075343	-9.8741e-05	0.24149	0.00031648	1311.06	42.67	0.81394	42.67	42.316	43.13	0					87	17	6	0	0	0	3.6679e-37	1	8875	405.32
FGFCPMAAHEEICTTNEGVMYR	22	Unmodified	_FGFCPMAAHEEICTTNEGVMYR_					0	0	0	0	00;GPMAWsp|P02751|FINC_HUMANFibronectinOS=HomosapiensGN=FN1PE=1SV=4	00;GPMAWsp|P02751|FINC_HUMANFibronectinOS=HomosapiensGN=FN1PE=1SV=4	00;GPMAWsp|P02751|FINC_HUMANFibronectinOS=HomosapiensGN=FN1PE=1SV=4	MULTI-MSMS	LUM2_03691_MMD11_FN1_HCD	2	656.034	4	655.783	2619.1	78454.8	0.84418	0.0005536	-0.32444	-0.00021276	0.51974	0.00034084	656.033	42.627	0.67495	42.627	42.361	43.035	0					49	14	4	0	0	0	0.0098463	1	8898	56.055
FGFCPMAAHEEICTTNEGVMYR	22	Unmodified	_FGFCPMAAHEEICTTNEGVMYR_					0	0	0	0	00;GPMAWsp|P02751|FINC_HUMANFibronectinOS=HomosapiensGN=FN1PE=1SV=4	00;GPMAWsp|P02751|FINC_HUMANFibronectinOS=HomosapiensGN=FN1PE=1SV=4	00;GPMAWsp|P02751|FINC_HUMANFibronectinOS=HomosapiensGN=FN1PE=1SV=4	MULTI-MSMS	LUM2_03691_MMD11_FN1_HCD	2	874.376	3	874.041	2619.1	65006.8	1.0735	0.00093827	-0.050693	-4.4308e-05	1.0228	0.00089397	874.375	57.288	16.469	57.288	53.536	70.004	-7.1054e-15					2120	764	3	0	0	0	1.5281e-12	14	13480	162.85
FGFCPMAAHEEICTTNEGVMYR	22	Unmodified	_FGFCPMAAHEEICTTNEGVMYR_					0	0	0	0	00;GPMAWsp|P02751|FINC_HUMANFibronectinOS=HomosapiensGN=FN1PE=1SV=4	00;GPMAWsp|P02751|FINC_HUMANFibronectinOS=HomosapiensGN=FN1PE=1SV=4	00;GPMAWsp|P02751|FINC_HUMANFibronectinOS=HomosapiensGN=FN1PE=1SV=4	MSMS	LUM2_03691_MMD11_FN1_HCD	2	874.044	3	874.041	2619.1	NaN	NaN	NaN	NaN	NaN	NaN	NaN	NaN	54.642	1	54.642	54.142	55.142	0								0	0	0	0.018643	1	11576	69.922
FGFCPMAAHEEICTTNEGVMYR	22	Oxidation (M),Nitration	_FGFCPM(ox)AAHEEICTTNEGVMY(ni)R_	FGFCPMAAHEEICTTNEGVMY(1)R	FGFCPM(1)AAHEEICTTNEGVMYR	FGFCPMAAHEEICTTNEGVMY(220.36)R	FGFCPM(183.43)AAHEEICTTNEGVM(-183.43)YR	0	1	1	0	00;GPMAWsp|P02751|FINC_HUMANFibronectinOS=HomosapiensGN=FN1PE=1SV=4	00;GPMAWsp|P02751|FINC_HUMANFibronectinOS=HomosapiensGN=FN1PE=1SV=4	00;GPMAWsp|P02751|FINC_HUMANFibronectinOS=HomosapiensGN=FN1PE=1SV=4	MULTI-MSMS	LUM2_03692_MM_D12_FN2_HCD	1	894.704	3	894.368	2680.08	63963.2	0.67684	0.00060534	0.38223	0.00034185	1.0591	0.0009472	894.703	43.139	0.79186	43.139	42.724	43.515	0					113	17	8	0	0	0	1.8524e-20	1	8946	220.36
FGFCPMAAHEEICTTNEGVMYR	22	Oxidation (M),Nitration	_FGFCPMAAHEEICTTNEGVM(ox)Y(ni)R_	FGFCPMAAHEEICTTNEGVMY(1)R	FGFCPMAAHEEICTTNEGVM(1)YR	FGFCPMAAHEEICTTNEGVMY(212.19)R	FGFCPM(-178.36)AAHEEICTTNEGVM(178.36)YR	0	1	1	0	00;GPMAWsp|P02751|FINC_HUMANFibronectinOS=HomosapiensGN=FN1PE=1SV=4	00;GPMAWsp|P02751|FINC_HUMANFibronectinOS=HomosapiensGN=FN1PE=1SV=4	00;GPMAWsp|P02751|FINC_HUMANFibronectinOS=HomosapiensGN=FN1PE=1SV=4	MULTI-MSMS	LUM2_03692_MM_D12_FN2_HCD	1	894.703	3	894.368	2680.08	63891.8	0.43378	0.00038796	0.60524	0.00054131	1.039	0.00092927	894.703	43.819	1.1974	43.819	43.428	44.625	-7.1054e-15					178	25	9	0	0	0	1.906e-19	1	9181	212.19
FGFCPMAAHEEICTTNEGVMYR	22	Oxidation (M),Nitration	_FGFCPMAAHEEICTTNEGVM(ox)Y(ni)R_	FGFCPMAAHEEICTTNEGVMY(1)R	FGFCPM(0.103)AAHEEICTTNEGVM(0.897)YR	FGFCPMAAHEEICTTNEGVMY(95.2)R	FGFCPM(-9.39)AAHEEICTTNEGVM(9.39)YR	0	1	1	0	00;GPMAWsp|P02751|FINC_HUMANFibronectinOS=HomosapiensGN=FN1PE=1SV=4	00;GPMAWsp|P02751|FINC_HUMANFibronectinOS=HomosapiensGN=FN1PE=1SV=4	00;GPMAWsp|P02751|FINC_HUMANFibronectinOS=HomosapiensGN=FN1PE=1SV=4	MULTI-MSMS	LUM2_03692_MM_D12_FN2_HCD	1	894.705	3	894.368	2680.08	64034.7	0.67485	0.00060356	-1.92	-0.0017172	-1.2451	-0.0011136	894.701	45.136	2.0088	45.136	44.625	46.634	0					146	42	5	0	0	0	0.0003278	3	9337	95.195
FGFCPMAAHEEICTTNEGVMYR	22	Oxidation (M),Nitration	_FGFCPM(ox)AAHEEICTTNEGVMY(ni)R_	FGFCPMAAHEEICTTNEGVMY(1)R	FGFCPM(0.999)AAHEEICTTNEGVM(0.001)YR	FGFCPMAAHEEICTTNEGVMY(113.78)R	FGFCPM(32.08)AAHEEICTTNEGVM(-32.08)YR	0	1	1	0	00;GPMAWsp|P02751|FINC_HUMANFibronectinOS=HomosapiensGN=FN1PE=1SV=4	00;GPMAWsp|P02751|FINC_HUMANFibronectinOS=HomosapiensGN=FN1PE=1SV=4	00;GPMAWsp|P02751|FINC_HUMANFibronectinOS=HomosapiensGN=FN1PE=1SV=4	MULTI-MSMS	LUM2_03692_MM_D12_FN2_HCD	1	894.703	3	894.368	2680.08	64052.5	0.93403	0.00083537	-0.32142	-0.00028747	0.61261	0.0005479	894.702	47.01	1.4177	47.01	46.215	47.632	0					113	31	5	0	0	0	2.8957e-07	1	9831	113.78
FGFCPMAAHEEICTTNEGVMYR	22	Oxidation (M),Nitration	_FGFCPM(ox)AAHEEICTTNEGVMY(ni)R_	FGFCPMAAHEEICTTNEGVMY(1)R	FGFCPM(1)AAHEEICTTNEGVMYR	FGFCPMAAHEEICTTNEGVMY(48.66)R	FGFCPM(41.89)AAHEEICTTNEGVM(-41.89)YR	0	1	1	0	00;GPMAWsp|P02751|FINC_HUMANFibronectinOS=HomosapiensGN=FN1PE=1SV=4	00;GPMAWsp|P02751|FINC_HUMANFibronectinOS=HomosapiensGN=FN1PE=1SV=4	00;GPMAWsp|P02751|FINC_HUMANFibronectinOS=HomosapiensGN=FN1PE=1SV=4	MULTI-MSMS	LUM2_03692_MM_D12_FN2_HCD	1	895.036	3	894.368	2680.08	65552.1	0.94505	0.00084522	-0.11647	-0.00010417	0.82858	0.00074105	894.702	60.256	1.4414	60.256	59.597	61.039	0					93	30	4	0	0	0	0.018244	1	12841	48.656
FGFCPMAAHEEICTTNEGVMYR	22	Oxidation (M),Nitration	_FGFCPM(ox)AAHEEICTTNEGVMY(ni)R_	FGFCPMAAHEEICTTNEGVMY(1)R	FGFCPM(1)AAHEEICTTNEGVMYR	FGFCPMAAHEEICTTNEGVMY(41.52)R	FGFCPM(34.53)AAHEEICTTNEGVM(-34.53)YR	0	1	1	0	00;GPMAWsp|P02751|FINC_HUMANFibronectinOS=HomosapiensGN=FN1PE=1SV=4	00;GPMAWsp|P02751|FINC_HUMANFibronectinOS=HomosapiensGN=FN1PE=1SV=4	00;GPMAWsp|P02751|FINC_HUMANFibronectinOS=HomosapiensGN=FN1PE=1SV=4	MULTI-MSMS	LUM2_03692_MM_D12_FN2_HCD	1	895.038	3	894.368	2680.08	65197.6	0.97814	0.00087482	-0.18171	-0.00016252	0.79642	0.0007123	894.702	63.504	2.1891	63.504	62.309	64.498	7.1054e-15					133	44	4	0	0	0	0.025894	1	13593	41.521
FGFCPMAAHEEICTTNEGVMYR	22	Oxidation (M),Nitration	_FGFCPM(ox)AAHEEICTTNEGVMY(ni)R_	FGFCPMAAHEEICTTNEGVMY(1)R	FGFCPM(1)AAHEEICTTNEGVMYR	FGFCPMAAHEEICTTNEGVMY(48.66)R	FGFCPM(41.21)AAHEEICTTNEGVM(-41.21)YR	0	1	1	0	00;GPMAWsp|P02751|FINC_HUMANFibronectinOS=HomosapiensGN=FN1PE=1SV=4	00;GPMAWsp|P02751|FINC_HUMANFibronectinOS=HomosapiensGN=FN1PE=1SV=4	00;GPMAWsp|P02751|FINC_HUMANFibronectinOS=HomosapiensGN=FN1PE=1SV=4	MULTI-MSMS	LUM2_03692_MM_D12_FN2_HCD	1	894.703	3	894.368	2680.08	65197.5	0.994	0.000889	-0.52842	-0.0004726	0.46558	0.0004164	894.368	64.824	1.9899	64.824	64.399	66.389	0					114	56	4	0	0	0	0.018244	1	13951	48.656
FGFCPMAAHEEICTTNEGVMYR	22	Oxidation (M),Nitration	_FGFCPM(ox)AAHEEICTTNEGVMY(ni)R_	FGFCPMAAHEEICTTNEGVMY(1)R	FGFCPM(1)AAHEEICTTNEGVMYR	FGFCPMAAHEEICTTNEGVMY(257.2)R	FGFCPM(223.19)AAHEEICTTNEGVM(-223.19)YR	0	1	1	0	00;GPMAWsp|P02751|FINC_HUMANFibronectinOS=HomosapiensGN=FN1PE=1SV=4	00;GPMAWsp|P02751|FINC_HUMANFibronectinOS=HomosapiensGN=FN1PE=1SV=4	00;GPMAWsp|P02751|FINC_HUMANFibronectinOS=HomosapiensGN=FN1PE=1SV=4	MULTI-MSMS	LUM2_03691_MMD11_FN1_HCD	2	894.703	3	894.368	2680.08	64467.2	0.56236	0.00050295	0.19924	0.00017819	0.76159	0.00068115	894.703	43.342	0.97318	43.342	42.708	43.681	0					131	20	10	0	0	0	8.0221e-28	1	8994	257.2
FGFCPMAAHEEICTTNEGVMYR	22	Oxidation (M),Nitration	_FGFCPMAAHEEICTTNEGVM(ox)Y(ni)R_	FGFCPMAAHEEICTTNEGVMY(1)R	FGFCPMAAHEEICTTNEGVM(1)YR	FGFCPMAAHEEICTTNEGVMY(132.05)R	FGFCPM(-61.79)AAHEEICTTNEGVM(61.79)YR	0	1	1	0	00;GPMAWsp|P02751|FINC_HUMANFibronectinOS=HomosapiensGN=FN1PE=1SV=4	00;GPMAWsp|P02751|FINC_HUMANFibronectinOS=HomosapiensGN=FN1PE=1SV=4	00;GPMAWsp|P02751|FINC_HUMANFibronectinOS=HomosapiensGN=FN1PE=1SV=4	MULTI-MSMS	LUM2_03691_MMD11_FN1_HCD	2	1341.55	2	1341.05	2680.08	50237.4	-0.02216	-2.9717e-05	-2.6339	-0.0035321	-2.656	-0.0035618	1341.55	43.985	1.0582	43.985	43.592	44.65	0					80	22	6	0	0	0	1.1219e-07	1	9163	132.05
FGFCPMAAHEEICTTNEGVMYR	22	Oxidation (M),Nitration	_FGFCPMAAHEEICTTNEGVM(ox)Y(ni)R_	FGFCPMAAHEEICTTNEGVMY(1)R	FGFCPMAAHEEICTTNEGVM(1)YR	FGFCPMAAHEEICTTNEGVMY(232.1)R	FGFCPM(-198.27)AAHEEICTTNEGVM(198.27)YR	0	1	1	0	00;GPMAWsp|P02751|FINC_HUMANFibronectinOS=HomosapiensGN=FN1PE=1SV=4	00;GPMAWsp|P02751|FINC_HUMANFibronectinOS=HomosapiensGN=FN1PE=1SV=4	00;GPMAWsp|P02751|FINC_HUMANFibronectinOS=HomosapiensGN=FN1PE=1SV=4	MULTI-MSMS	LUM2_03691_MMD11_FN1_HCD	2	894.703	3	894.368	2680.08	64422.7	0.63404	0.00056706	0.017396	1.5558e-05	0.65143	0.00058262	894.703	44.103	2.9306	44.103	43.592	46.522	0					218	63	9	0	0	0	6.9246e-27	3	9230	232.1
FGFCPMAAHEEICTTNEGVMYR	22	Oxidation (M),Nitration	_FGFCPM(ox)AAHEEICTTNEGVMY(ni)R_	FGFCPMAAHEEICTTNEGVMY(1)R	FGFCPM(0.999)AAHEEICTTNEGVM(0.001)YR	FGFCPMAAHEEICTTNEGVMY(44.31)R	FGFCPM(28.34)AAHEEICTTNEGVM(-28.34)YR	0	1	1	0	00;GPMAWsp|P02751|FINC_HUMANFibronectinOS=HomosapiensGN=FN1PE=1SV=4	00;GPMAWsp|P02751|FINC_HUMANFibronectinOS=HomosapiensGN=FN1PE=1SV=4	00;GPMAWsp|P02751|FINC_HUMANFibronectinOS=HomosapiensGN=FN1PE=1SV=4	MULTI-MSMS	LUM2_03691_MMD11_FN1_HCD	2	894.702	3	894.368	2680.08	63391.2	0.79701	0.00071282	-0.6031	-0.00053939	0.19391	0.00017342	894.702	46.962	1.2698	46.962	45.932	47.202	7.1054e-15					102	27	6	0	0	0	0.022903	1	9735	44.312
FGFCPMAAHEEICTTNEGVMYR	22	Oxidation (M),Nitration	_FGFCPM(ox)AAHEEICTTNEGVMY(ni)R_	FGFCPMAAHEEICTTNEGVMY(1)R	FGFCPM(0.999)AAHEEICTTNEGVM(0.001)YR	FGFCPMAAHEEICTTNEGVMY(53.91)R	FGFCPM(32.78)AAHEEICTTNEGVM(-32.78)YR	0	1	1	0	00;GPMAWsp|P02751|FINC_HUMANFibronectinOS=HomosapiensGN=FN1PE=1SV=4	00;GPMAWsp|P02751|FINC_HUMANFibronectinOS=HomosapiensGN=FN1PE=1SV=4	00;GPMAWsp|P02751|FINC_HUMANFibronectinOS=HomosapiensGN=FN1PE=1SV=4	MULTI-MSMS	LUM2_03691_MMD11_FN1_HCD	2	895.039	3	894.368	2680.08	64192.7	1.0564	0.00094484	1.041	0.00093099	2.0974	0.0018758	894.703	56.233	1.6243	56.233	55.036	56.661	0					106	37	4	0	0	0	0.012611	1	11932	53.909
FGFCPMAAHEEICTTNEGVMYR	22	Oxidation (M),Nitration	_FGFCPM(ox)AAHEEICTTNEGVMY(ni)R_	FGFCPMAAHEEICTTNEGVMY(1)R	FGFCPM(1)AAHEEICTTNEGVMYR	FGFCPMAAHEEICTTNEGVMY(57.01)R	FGFCPM(49.65)AAHEEICTTNEGVM(-49.65)YR	0	1	1	0	00;GPMAWsp|P02751|FINC_HUMANFibronectinOS=HomosapiensGN=FN1PE=1SV=4	00;GPMAWsp|P02751|FINC_HUMANFibronectinOS=HomosapiensGN=FN1PE=1SV=4	00;GPMAWsp|P02751|FINC_HUMANFibronectinOS=HomosapiensGN=FN1PE=1SV=4	MULTI-MSMS	LUM2_03691_MMD11_FN1_HCD	2	894.704	3	894.368	2680.08	63400.7	1.2715	0.0011372	1.04	0.00093012	2.3115	0.0020673	894.37	63.346	2.1376	63.346	61.969	64.107	0					125	52	4	0	0	0	0.0092872	1	13657	57.009
FGFCPMAAHEEICTTNEGVMYR	22	Nitration	_FGFCPMAAHEEICTTNEGVMY(ni)R_	FGFCPMAAHEEICTTNEGVMY(1)R		FGFCPMAAHEEICTTNEGVMY(194.18)R		0	1	0	0	00;GPMAWsp|P02751|FINC_HUMANFibronectinOS=HomosapiensGN=FN1PE=1SV=4	00;GPMAWsp|P02751|FINC_HUMANFibronectinOS=HomosapiensGN=FN1PE=1SV=4	00;GPMAWsp|P02751|FINC_HUMANFibronectinOS=HomosapiensGN=FN1PE=1SV=4	MULTI-MSMS	LUM2_03692_MM_D12_FN2_HCD	1	889.705	3	889.036	2664.09	63924	0.90584	0.00080532	-0.26621	-0.00023667	0.63963	0.00056865	889.371	47.001	1.5611	47.001	46.168	47.729	0					165	34	7	0	0	0	5.9495e-19	1	9806	194.18
FGFCPMAAHEEICTTNEGVMYR	22	Nitration	_FGFCPMAAHEEICTTNEGVMY(ni)R_	FGFCPMAAHEEICTTNEGVMY(1)R		FGFCPMAAHEEICTTNEGVMY(251.13)R		0	1	0	0	00;GPMAWsp|P02751|FINC_HUMANFibronectinOS=HomosapiensGN=FN1PE=1SV=4	00;GPMAWsp|P02751|FINC_HUMANFibronectinOS=HomosapiensGN=FN1PE=1SV=4	00;GPMAWsp|P02751|FINC_HUMANFibronectinOS=HomosapiensGN=FN1PE=1SV=4	MULTI-MSMS	LUM2_03691_MMD11_FN1_HCD	2	889.371	3	889.036	2664.09	64332.5	0.70257	0.00062461	-0.30058	-0.00026723	0.40198	0.00035738	889.371	46.95	2.2558	46.95	46.439	48.695	0					200	48	8	0	0	0	2.3833e-27	3	9808	251.13
FGFCPMAAHEEICTTNEGVMYR	22	Nitration	_FGFCPMAAHEEICTTNEGVMY(ni)R_	FGFCPMAAHEEICTTNEGVMY(1)R		FGFCPMAAHEEICTTNEGVMY(185.02)R		0	1	0	0	00;GPMAWsp|P02751|FINC_HUMANFibronectinOS=HomosapiensGN=FN1PE=1SV=4	00;GPMAWsp|P02751|FINC_HUMANFibronectinOS=HomosapiensGN=FN1PE=1SV=4	00;GPMAWsp|P02751|FINC_HUMANFibronectinOS=HomosapiensGN=FN1PE=1SV=4	MULTI-MSMS	LUM2_03691_MMD11_FN1_HCD	2	1333.05	2	1333.05	2664.09	53654.3	0.1278	0.00017037	-0.4706	-0.00062733	-0.34279	-0.00045696	1333.55	46.935	0.53599	46.935	46.666	47.202	0					35	11	5	0	0	0	8.5764e-19	1	9854	185.02
FGFCPMAAHEEICTTNEGVMYR	22	Nitration	_FGFCPMAAHEEICTTNEGVMY(ni)R_	FGFCPMAAHEEICTTNEGVMY(1)R		FGFCPMAAHEEICTTNEGVMY(52.09)R		0	1	0	0	00;GPMAWsp|P02751|FINC_HUMANFibronectinOS=HomosapiensGN=FN1PE=1SV=4	00;GPMAWsp|P02751|FINC_HUMANFibronectinOS=HomosapiensGN=FN1PE=1SV=4	00;GPMAWsp|P02751|FINC_HUMANFibronectinOS=HomosapiensGN=FN1PE=1SV=4	MULTI-MSMS	LUM2_03691_MMD11_FN1_HCD	2	889.372	3	889.036	2664.09	62479.4	1.2935	0.00115	1.1922	0.0010599	2.4858	0.0022099	889.372	64.816	2.2604	64.816	63.574	65.834	0					124	47	4	0	0	0	0.015201	1	13757	52.09
FKDLGEENFK	10	Unmodified	_FKDLGEENFK_					0	0	0	1	CON__P02768-1	CON__P02768-1	CON__P02768-1	MULTI-MSMS	LUM2_03691_MMD11_FN1_HCD	2	409.54	3	409.54	1225.6	97598.2	0.60799	0.00024899	0.21621	8.8545e-05	0.82419	0.00033754	409.54	23.109	0.50687	23.109	22.746	23.253	0					21	11	2	0	0	0	0.041583	1	4532	30.824
FLATTPNSLLVSWQPPR	17	Unmodified	_FLATTPNSLLVSWQPPR_					0	0	0	0	00;GPMAWsp|P02751|FINC_HUMANFibronectinOS=HomosapiensGN=FN1PE=1SV=4	00;GPMAWsp|P02751|FINC_HUMANFibronectinOS=HomosapiensGN=FN1PE=1SV=4	00;GPMAWsp|P02751|FINC_HUMANFibronectinOS=HomosapiensGN=FN1PE=1SV=4	MULTI-MSMS	LUM2_03692_MM_D12_FN2_HCD	1	643.354	3	643.019	1926.04	77842.8	1.2422	0.00079873	-0.33958	-0.00021836	0.90257	0.00058037	643.354	51.184	1.1573	51.184	50.295	51.452	7.1054e-15					43	24	4	0	0	0	1.7782e-11	1	10809	125.5
FLATTPNSLLVSWQPPR	17	Unmodified	_FLATTPNSLLVSWQPPR_					0	0	0	0	00;GPMAWsp|P02751|FINC_HUMANFibronectinOS=HomosapiensGN=FN1PE=1SV=4	00;GPMAWsp|P02751|FINC_HUMANFibronectinOS=HomosapiensGN=FN1PE=1SV=4	00;GPMAWsp|P02751|FINC_HUMANFibronectinOS=HomosapiensGN=FN1PE=1SV=4	MULTI-MSMS	LUM2_03692_MM_D12_FN2_HCD	1	964.528	2	964.025	1926.04	61130	1.2846	0.0012383	-0.41595	-0.00040099	0.86861	0.00083736	964.526	53.603	2.7159	53.603	52.601	55.317	0					260	60	8	0	0	0	8.5762e-34	2	11399	263.74
FLATTPNSLLVSWQPPR	17	Unmodified	_FLATTPNSLLVSWQPPR_					0	0	0	0	00;GPMAWsp|P02751|FINC_HUMANFibronectinOS=HomosapiensGN=FN1PE=1SV=4	00;GPMAWsp|P02751|FINC_HUMANFibronectinOS=HomosapiensGN=FN1PE=1SV=4	00;GPMAWsp|P02751|FINC_HUMANFibronectinOS=HomosapiensGN=FN1PE=1SV=4	MULTI-MSMS	LUM2_03692_MM_D12_FN2_HCD	1	643.355	3	643.019	1926.04	74883.8	1.3081	0.00084117	-0.21566	-0.00013867	1.0925	0.00070249	643.354	53.603	2.7093	53.603	52.65	55.359	7.1054e-15					272	60	9	0	0	0	2.6611e-25	2	11421	210.08
FLATTPNSLLVSWQPPR	17	Unmodified	_FLATTPNSLLVSWQPPR_					0	0	0	0	00;GPMAWsp|P02751|FINC_HUMANFibronectinOS=HomosapiensGN=FN1PE=1SV=4	00;GPMAWsp|P02751|FINC_HUMANFibronectinOS=HomosapiensGN=FN1PE=1SV=4	00;GPMAWsp|P02751|FINC_HUMANFibronectinOS=HomosapiensGN=FN1PE=1SV=4	MULTI-SECPEP	LUM2_03692_MM_D12_FN2_HCD	1	964.194	2	964.025	1926.04	62701.4	1.1442	0.001103	0.17232	0.00016613	1.3165	0.0012692	964.527	55.47	0.84574	55.47	55.229	56.075	0					27	18	2	0	0	0	0.024276	1	11735	60.157
FLATTPNSLLVSWQPPR	17	Unmodified	_FLATTPNSLLVSWQPPR_					0	0	0	0	00;GPMAWsp|P02751|FINC_HUMANFibronectinOS=HomosapiensGN=FN1PE=1SV=4	00;GPMAWsp|P02751|FINC_HUMANFibronectinOS=HomosapiensGN=FN1PE=1SV=4	00;GPMAWsp|P02751|FINC_HUMANFibronectinOS=HomosapiensGN=FN1PE=1SV=4	MULTI-MSMS	LUM2_03691_MMD11_FN1_HCD	2	964.527	2	964.025	1926.04	60394	0.87823	0.00084664	-0.11924	-0.00011495	0.75899	0.00073168	964.527	53.556	3.0758	53.556	52.473	55.549	-7.1054e-15					274	69	8	0	0	0	5.4508e-25	2	11406	238.2
FLATTPNSLLVSWQPPR	17	Unmodified	_FLATTPNSLLVSWQPPR_					0	0	0	0	00;GPMAWsp|P02751|FINC_HUMANFibronectinOS=HomosapiensGN=FN1PE=1SV=4	00;GPMAWsp|P02751|FINC_HUMANFibronectinOS=HomosapiensGN=FN1PE=1SV=4	00;GPMAWsp|P02751|FINC_HUMANFibronectinOS=HomosapiensGN=FN1PE=1SV=4	MULTI-MSMS	LUM2_03691_MMD11_FN1_HCD	2	643.354	3	643.019	1926.04	75298.9	0.85303	0.00054851	0.64292	0.00041341	1.4959	0.00096192	643.354	53.556	3.2741	53.556	52.652	55.926	0					181	74	4	0	0	0	5.7083e-45	2	11415	257.54
FLATTPNSLLVSWQPPRAR	19	Unmodified	_FLATTPNSLLVSWQPPRAR_					0	0	0	1	00;GPMAWsp|P02751|FINC_HUMANFibronectinOS=HomosapiensGN=FN1PE=1SV=4	00;GPMAWsp|P02751|FINC_HUMANFibronectinOS=HomosapiensGN=FN1PE=1SV=4	00;GPMAWsp|P02751|FINC_HUMANFibronectinOS=HomosapiensGN=FN1PE=1SV=4	MULTI-MSMS	LUM2_03692_MM_D12_FN2_HCD	1	719.067	3	718.732	2153.17	72721.5	0.80226	0.00057661	-0.24806	-0.00017829	0.55421	0.00039832	719.066	47.792	3.8443	47.792	45.984	49.828	0					466	84	8	0	0	0	4.5429e-45	3	9976	261.78
FLATTPNSLLVSWQPPRAR	19	Unmodified	_FLATTPNSLLVSWQPPRAR_					0	0	0	1	00;GPMAWsp|P02751|FINC_HUMANFibronectinOS=HomosapiensGN=FN1PE=1SV=4	00;GPMAWsp|P02751|FINC_HUMANFibronectinOS=HomosapiensGN=FN1PE=1SV=4	00;GPMAWsp|P02751|FINC_HUMANFibronectinOS=HomosapiensGN=FN1PE=1SV=4	MULTI-MSMS	LUM2_03692_MM_D12_FN2_HCD	1	1077.6	2	1077.59	2153.17	60536.8	1.0123	0.0010908	-0.39455	-0.00042516	0.61775	0.00066568	1078.1	47.852	1.2579	47.852	46.906	48.164	0					80	27	4	0	0	0	6.9042e-12	1	9949	162.31
FLATTPNSLLVSWQPPRAR	19	Unmodified	_FLATTPNSLLVSWQPPRAR_					0	0	0	1	00;GPMAWsp|P02751|FINC_HUMANFibronectinOS=HomosapiensGN=FN1PE=1SV=4	00;GPMAWsp|P02751|FINC_HUMANFibronectinOS=HomosapiensGN=FN1PE=1SV=4	00;GPMAWsp|P02751|FINC_HUMANFibronectinOS=HomosapiensGN=FN1PE=1SV=4	MULTI-MSMS	LUM2_03692_MM_D12_FN2_HCD	1	539.803	4	539.301	2153.17	83914	1.3998	0.0007549	-0.21381	-0.00011531	1.186	0.00063959	539.552	47.795	1.3476	47.795	46.906	48.253	0					95	29	4	0	0	0	2.6962e-18	1	9964	165.9
FLATTPNSLLVSWQPPRAR	19	Unmodified	_FLATTPNSLLVSWQPPRAR_					0	0	0	1	00;GPMAWsp|P02751|FINC_HUMANFibronectinOS=HomosapiensGN=FN1PE=1SV=4	00;GPMAWsp|P02751|FINC_HUMANFibronectinOS=HomosapiensGN=FN1PE=1SV=4	00;GPMAWsp|P02751|FINC_HUMANFibronectinOS=HomosapiensGN=FN1PE=1SV=4	MULTI-MSMS	LUM2_03691_MMD11_FN1_HCD	2	719.066	3	718.732	2153.17	71826	0.15698	0.00011283	0.083384	5.9931e-05	0.24037	0.00017276	719.067	47.883	3.8782	47.883	46.028	49.907	-7.1054e-15					383	84	9	0	0	0	4.4638e-45	4	9978	259.98
FLATTPNSLLVSWQPPRAR	19	Unmodified	_FLATTPNSLLVSWQPPRAR_					0	0	0	1	00;GPMAWsp|P02751|FINC_HUMANFibronectinOS=HomosapiensGN=FN1PE=1SV=4	00;GPMAWsp|P02751|FINC_HUMANFibronectinOS=HomosapiensGN=FN1PE=1SV=4	00;GPMAWsp|P02751|FINC_HUMANFibronectinOS=HomosapiensGN=FN1PE=1SV=4	MULTI-MSMS	LUM2_03691_MMD11_FN1_HCD	2	539.552	4	539.301	2153.17	82688.3	0.95178	0.00051329	-0.040301	-2.1734e-05	0.91148	0.00049156	539.552	47.903	1.0917	47.903	47.251	48.343	-7.1054e-15					66	22	4	0	0	0	7.9518e-18	1	10000	144.3
FLATTPNSLLVSWQPPRAR	19	Unmodified	_FLATTPNSLLVSWQPPRAR_					0	0	0	1	00;GPMAWsp|P02751|FINC_HUMANFibronectinOS=HomosapiensGN=FN1PE=1SV=4	00;GPMAWsp|P02751|FINC_HUMANFibronectinOS=HomosapiensGN=FN1PE=1SV=4	00;GPMAWsp|P02751|FINC_HUMANFibronectinOS=HomosapiensGN=FN1PE=1SV=4	MULTI-MSMS	LUM2_03691_MMD11_FN1_HCD	2	1078.1	2	1077.59	2153.17	60524.4	0.36833	0.00039691	-0.041505	-4.4725e-05	0.32683	0.00035219	1078.1	47.819	0.99311	47.819	47.35	48.343	0					57	20	4	0	0	0	1.8409e-34	1	10009	279.12
FLEQQNK	7	Unmodified	_FLEQQNK_					0	0	0	0	CON__P48668;CON__P04259;CON__P02538;CON__Q8VED5;CON__P13647;CON__P05787;CON__Q5XKE5;CON__O95678;CON__P12035;CON__H-INV:HIT000292931;CON__Q9DCV7;CON__Q3KNV1;CON__P08729;CON__Q61726;CON__O43790;CON__Q6NT21;CON__P78385;CON__Q14533;CON__P78386;CON__Q8N1N4-2;CON__Q7RTT2;CON__P07744;CON__Q5XQN5;CON__Q922U2;CON__Q8BGZ7;CON__Q01546	CON__P48668;CON__Q5XQN5;CON__Q01546	CON__P48668	MULTI-MSMS	LUM2_03692_MM_D12_FN2_HCD	1	453.738	2	453.738	905.461	89440.5	0.8659	0.00039289	-0.082759	-3.7551e-05	0.78314	0.00035534	453.737	11.748	0.35214	11.748	11.582	11.934	0					16	8	2	0	0	0	0.0011871	1	2018	95.793
FLEQQNK	7	Unmodified	_FLEQQNK_					0	0	0	0	CON__P48668;CON__P04259;CON__P02538;CON__Q8VED5;CON__P13647;CON__P05787;CON__Q5XKE5;CON__O95678;CON__P12035;CON__H-INV:HIT000292931;CON__Q9DCV7;CON__Q3KNV1;CON__P08729;CON__Q61726;CON__O43790;CON__Q6NT21;CON__P78385;CON__Q14533;CON__P78386;CON__Q8N1N4-2;CON__Q7RTT2;CON__P07744;CON__Q5XQN5;CON__Q922U2;CON__Q8BGZ7;CON__Q01546	CON__P48668;CON__Q5XQN5;CON__Q01546	CON__P48668	MULTI-SECPEP	LUM2_03691_MMD11_FN1_HCD	2	453.234	2	453.738	905.461	98846.4	0.84385	0.00038289	-0.084968	-3.8553e-05	0.75888	0.00034433	453.737	11.833	0.31619	11.833	11.712	12.028	0					8	6	2	0	0	0	0.041233	1	2018	53.163
FLEQQNQVLQTK	12	Unmodified	_FLEQQNQVLQTK_					0	0	0	0	CON__P35908;CON__Q6NXH9;CON__Q7Z794;CON__P04264;CON__Q6IFZ6	CON__P35908;CON__P04264	CON__P04264	MULTI-MSMS	LUM2_03692_MM_D12_FN2_HCD	1	738.398	2	738.396	1474.78	73598.5	0.76619	0.00056575	0.1535	0.00011335	0.9197	0.0006791	738.396	27.822	0.99784	27.822	27.338	28.335	3.5527e-15					72	22	5	0	0	0	6.1662e-23	1	5570	221.44
FLEQQNQVLQTK	12	Unmodified	_FLEQQNQVLQTK_					0	0	0	0	CON__P35908;CON__Q6NXH9;CON__Q7Z794;CON__P04264;CON__Q6IFZ6	CON__P35908;CON__P04264	CON__P04264	MULTI-MSMS	LUM2_03691_MMD11_FN1_HCD	2	738.397	2	738.396	1474.78	74221.3	0.51673	0.00038155	0.098926	7.3046e-05	0.61566	0.0004546	738.396	27.757	0.77343	27.757	27.401	28.174	0					40	16	3	0	0	0	5.5563e-32	1	5573	281.83
FQNALLVR	8	Unmodified	_FQNALLVR_					0	0	0	0	CON__P02768-1	CON__P02768-1	CON__P02768-1	MULTI-MSMS	LUM2_03692_MM_D12_FN2_HCD	1	480.786	2	480.785	959.555	88787	0.82774	0.00039797	0.61554	0.00029594	1.4433	0.00069391	480.785	29.754	0.48901	29.754	29.507	29.996	-3.5527e-15					30	11	4	0	0	0	1.1851e-05	1	6008	110.63
FQNALLVR	8	Unmodified	_FQNALLVR_					0	0	0	0	CON__P02768-1	CON__P02768-1	CON__P02768-1	MULTI-MSMS	LUM2_03691_MMD11_FN1_HCD	2	480.786	2	480.785	959.555	90281.8	0.61599	0.00029616	0.22231	0.00010688	0.83831	0.00040305	480.785	29.812	0.63051	29.812	29.441	30.072	0					36	14	3	0	0	0	8.7355e-06	1	6018	119.07
FSSSSGYGGGSSR	13	Unmodified	_FSSSSGYGGGSSR_					0	0	0	0	CON__P35527	CON__P35527	CON__P35527	MULTI-MSMS	LUM2_03692_MM_D12_FN2_HCD	1	618.269	2	618.268	1234.52	78466.4	1.097	0.00067824	0.29462	0.00018216	1.3916	0.00086039	618.268	11.879	0.54962	11.879	11.651	12.201	0					32	12	4	0	0	0	4.512e-11	1	2023	170.02
FSSSSGYGGGSSR	13	Unmodified	_FSSSSGYGGGSSR_					0	0	0	0	CON__P35527	CON__P35527	CON__P35527	MULTI-MSMS	LUM2_03691_MMD11_FN1_HCD	2	618.269	2	618.268	1234.52	77748.2	1.0634	0.00065746	0.27831	0.00017207	1.3417	0.00082953	618.268	12.047	0.52966	12.047	11.808	12.338	0					31	11	4	0	0	0	2.2887e-07	1	2067	140.07
FTNIGPDTMR	10	Oxidation (M)	_FTNIGPDTM(ox)R_		FTNIGPDTM(1)R		FTNIGPDTM(173.75)R	0	0	1	0	00;GPMAWsp|P02751|FINC_HUMANFibronectinOS=HomosapiensGN=FN1PE=1SV=4	00;GPMAWsp|P02751|FINC_HUMANFibronectinOS=HomosapiensGN=FN1PE=1SV=4	00;GPMAWsp|P02751|FINC_HUMANFibronectinOS=HomosapiensGN=FN1PE=1SV=4	MULTI-MSMS	LUM2_03692_MM_D12_FN2_HCD	1	584.278	2	584.277	1166.54	74680.3	1.6294	0.00095205	-0.088406	-5.1653e-05	1.541	0.0009004	584.277	20.46	1.5737	20.46	20.1	21.673	0					101	35	5	0	0	0	1.2295e-10	2	3901	173.75
FTNIGPDTMR	10	Oxidation (M)	_FTNIGPDTM(ox)R_		FTNIGPDTM(1)R		FTNIGPDTM(149.27)R	0	0	1	0	00;GPMAWsp|P02751|FINC_HUMANFibronectinOS=HomosapiensGN=FN1PE=1SV=4	00;GPMAWsp|P02751|FINC_HUMANFibronectinOS=HomosapiensGN=FN1PE=1SV=4	00;GPMAWsp|P02751|FINC_HUMANFibronectinOS=HomosapiensGN=FN1PE=1SV=4	MULTI-MSMS	LUM2_03691_MMD11_FN1_HCD	2	584.277	2	584.277	1166.54	77252.1	0.96371	0.00056307	-0.021863	-1.2774e-05	0.94185	0.0005503	584.277	20.464	1.3023	20.464	20.023	21.325	0					79	28	4	0	0	0	4.8841e-10	1	3897	149.27
FTNIGPDTMR	10	Oxidation (M)	_FTNIGPDTM(ox)R_		FTNIGPDTM(1)R		FTNIGPDTM(137.69)R	0	0	1	0	00;GPMAWsp|P02751|FINC_HUMANFibronectinOS=HomosapiensGN=FN1PE=1SV=4	00;GPMAWsp|P02751|FINC_HUMANFibronectinOS=HomosapiensGN=FN1PE=1SV=4	00;GPMAWsp|P02751|FINC_HUMANFibronectinOS=HomosapiensGN=FN1PE=1SV=4	MULTI-MSMS	LUM2_03691_MMD11_FN1_HCD	2	584.278	2	584.277	1166.54	77441	1.33	0.00077706	-0.69972	-0.00040883	0.63024	0.00036823	584.276	27.046	1.9417	27.046	26.486	28.428	0					123	42	4	0	0	0	7.2171e-07	2	5352	137.69
FTNIGPDTMR	10	Oxidation (M)	_FTNIGPDTM(ox)R_		FTNIGPDTM(1)R		FTNIGPDTM(50.03)R	0	0	1	0	00;GPMAWsp|P02751|FINC_HUMANFibronectinOS=HomosapiensGN=FN1PE=1SV=4	00;GPMAWsp|P02751|FINC_HUMANFibronectinOS=HomosapiensGN=FN1PE=1SV=4	00;GPMAWsp|P02751|FINC_HUMANFibronectinOS=HomosapiensGN=FN1PE=1SV=4	MULTI-SECPEP	LUM2_03691_MMD11_FN1_HCD	2	1168	1	1167.55	1166.54	57933.3	0.18681	0.00021811	-0.46552	-0.00054352	-0.27871	-0.00032541	1167.55	20.446	0.58726	20.446	20.097	20.684	3.5527e-15					28	12	3	0	0	0	0.035014	1	3949	50.034
FTNIGPDTMR	10	Unmodified	_FTNIGPDTMR_					0	0	0	0	00;GPMAWsp|P02751|FINC_HUMANFibronectinOS=HomosapiensGN=FN1PE=1SV=4	00;GPMAWsp|P02751|FINC_HUMANFibronectinOS=HomosapiensGN=FN1PE=1SV=4	00;GPMAWsp|P02751|FINC_HUMANFibronectinOS=HomosapiensGN=FN1PE=1SV=4	MULTI-MSMS	LUM2_03692_MM_D12_FN2_HCD	1	576.281	2	576.279	1150.54	80202.5	1.6104	0.00092805	-0.28131	-0.00016211	1.3291	0.00076594	576.279	27.266	1.6099	27.266	26.725	28.335	0					106	36	5	0	0	0	7.3363e-07	1	5406	138.08
FTNIGPDTMR	10	Unmodified	_FTNIGPDTMR_					0	0	0	0	00;GPMAWsp|P02751|FINC_HUMANFibronectinOS=HomosapiensGN=FN1PE=1SV=4	00;GPMAWsp|P02751|FINC_HUMANFibronectinOS=HomosapiensGN=FN1PE=1SV=4	00;GPMAWsp|P02751|FINC_HUMANFibronectinOS=HomosapiensGN=FN1PE=1SV=4	MULTI-MSMS	LUM2_03691_MMD11_FN1_HCD	2	576.28	2	576.279	1150.54	73744.9	1.2974	0.00074767	-0.80076	-0.00046146	0.49666	0.00028621	576.279	27	2.7941	27	26.295	29.089	0					206	61	6	0	0	0	8.2064e-16	2	5571	213.53
FTNIGPDTMRVTWAPPPSIDLTNFLVR	27	Oxidation (M)	_FTNIGPDTM(ox)RVTWAPPPSIDLTNFLVR_		FTNIGPDTM(1)RVTWAPPPSIDLTNFLVR		FTNIGPDTM(169.7)RVTWAPPPSIDLTNFLVR	0	0	1	1	00;GPMAWsp|P02751|FINC_HUMANFibronectinOS=HomosapiensGN=FN1PE=1SV=4	00;GPMAWsp|P02751|FINC_HUMANFibronectinOS=HomosapiensGN=FN1PE=1SV=4	00;GPMAWsp|P02751|FINC_HUMANFibronectinOS=HomosapiensGN=FN1PE=1SV=4	MULTI-MSMS	LUM2_03692_MM_D12_FN2_HCD	1	1026.2	3	1025.53	3073.57	60158.4	1.0022	0.0010278	0.71149	0.00072966	1.7137	0.0017575	1025.87	55.704	0.84574	55.704	55.274	56.12	7.1054e-15					70	18	7	0	0	0	4.29e-13	1	11800	169.7
FTQVTPTSLSAQWTPPNVQLTGYR	24	Unmodified	_FTQVTPTSLSAQWTPPNVQLTGYR_					0	0	0	0	00;GPMAWsp|P02751|FINC_HUMANFibronectinOS=HomosapiensGN=FN1PE=1SV=4	00;GPMAWsp|P02751|FINC_HUMANFibronectinOS=HomosapiensGN=FN1PE=1SV=4	00;GPMAWsp|P02751|FINC_HUMANFibronectinOS=HomosapiensGN=FN1PE=1SV=4	MULTI-MSMS	LUM2_03692_MM_D12_FN2_HCD	1	898.465	3	898.129	2691.37	65719	1.0316	0.00092655	0.52306	0.00046977	1.5547	0.0013963	898.464	50.492	0.69762	50.492	50.153	50.851	0					44	14	5	0	0	0	0.0011673	1	10645	54.259
FTQVTPTSLSAQWTPPNVQLTGYR	24	Unmodified	_FTQVTPTSLSAQWTPPNVQLTGYR_					0	0	0	0	00;GPMAWsp|P02751|FINC_HUMANFibronectinOS=HomosapiensGN=FN1PE=1SV=4	00;GPMAWsp|P02751|FINC_HUMANFibronectinOS=HomosapiensGN=FN1PE=1SV=4	00;GPMAWsp|P02751|FINC_HUMANFibronectinOS=HomosapiensGN=FN1PE=1SV=4	MULTI-MSMS	LUM2_03692_MM_D12_FN2_HCD	1	898.799	3	898.129	2691.37	64183.9	1.0565	0.00094884	-0.061687	-5.5403e-05	0.99477	0.00089343	898.464	52.723	2.7762	52.723	52.329	55.106	0					340	61	10	0	0	0	1.0083e-36	2	11085	221.04
FTQVTPTSLSAQWTPPNVQLTGYR	24	Unmodified	_FTQVTPTSLSAQWTPPNVQLTGYR_					0	0	0	0	00;GPMAWsp|P02751|FINC_HUMANFibronectinOS=HomosapiensGN=FN1PE=1SV=4	00;GPMAWsp|P02751|FINC_HUMANFibronectinOS=HomosapiensGN=FN1PE=1SV=4	00;GPMAWsp|P02751|FINC_HUMANFibronectinOS=HomosapiensGN=FN1PE=1SV=4	MULTI-MSMS	LUM2_03692_MM_D12_FN2_HCD	1	1347.19	2	1346.69	2691.37	53019.8	0.70603	0.00095081	-0.32083	-0.00043205	0.38521	0.00051875	1347.19	52.723	1.816	52.723	52.376	54.192	0					182	39	9	0	0	0	1.3144e-60	1	11093	355.49
FTQVTPTSLSAQWTPPNVQLTGYR	24	Unmodified	_FTQVTPTSLSAQWTPPNVQLTGYR_					0	0	0	0	00;GPMAWsp|P02751|FINC_HUMANFibronectinOS=HomosapiensGN=FN1PE=1SV=4	00;GPMAWsp|P02751|FINC_HUMANFibronectinOS=HomosapiensGN=FN1PE=1SV=4	00;GPMAWsp|P02751|FINC_HUMANFibronectinOS=HomosapiensGN=FN1PE=1SV=4	MULTI-MSMS	LUM2_03692_MM_D12_FN2_HCD	1	898.465	3	898.129	2691.37	68095.7	0.95902	0.00086133	-0.18563	-0.00016672	0.77339	0.00069461	898.463	60.151	1.0585	60.151	59.402	60.46	7.1054e-15					32	21	2	0	0	0	0.045458	1	12817	12.314
FTQVTPTSLSAQWTPPNVQLTGYR	24	Unmodified	_FTQVTPTSLSAQWTPPNVQLTGYR_					0	0	0	0	00;GPMAWsp|P02751|FINC_HUMANFibronectinOS=HomosapiensGN=FN1PE=1SV=4	00;GPMAWsp|P02751|FINC_HUMANFibronectinOS=HomosapiensGN=FN1PE=1SV=4	00;GPMAWsp|P02751|FINC_HUMANFibronectinOS=HomosapiensGN=FN1PE=1SV=4	MULTI-SECPEP	LUM2_03692_MM_D12_FN2_HCD	1	898.881	3	898.129	2691.37	65950.4	0.93315	0.00083809	1.4137	0.0012697	2.3469	0.0021078	898.465	55.57	1.7077	55.57	55.106	56.813	7.1054e-15					91	38	4	0	0	0	0.04665	1	11989	23.864
FTQVTPTSLSAQWTPPNVQLTGYR	24	Unmodified	_FTQVTPTSLSAQWTPPNVQLTGYR_					0	0	0	0	00;GPMAWsp|P02751|FINC_HUMANFibronectinOS=HomosapiensGN=FN1PE=1SV=4	00;GPMAWsp|P02751|FINC_HUMANFibronectinOS=HomosapiensGN=FN1PE=1SV=4	00;GPMAWsp|P02751|FINC_HUMANFibronectinOS=HomosapiensGN=FN1PE=1SV=4	MULTI-MSMS	LUM2_03691_MMD11_FN1_HCD	2	898.464	3	898.129	2691.37	63687.5	0.83075	0.00074612	-0.18621	-0.00016724	0.64455	0.00057889	898.464	52.677	1.9666	52.677	52.325	54.291	0					283	43	8	0	0	0	1.0254e-60	3	11105	287.38
FTQVTPTSLSAQWTPPNVQLTGYR	24	Unmodified	_FTQVTPTSLSAQWTPPNVQLTGYR_					0	0	0	0	00;GPMAWsp|P02751|FINC_HUMANFibronectinOS=HomosapiensGN=FN1PE=1SV=4	00;GPMAWsp|P02751|FINC_HUMANFibronectinOS=HomosapiensGN=FN1PE=1SV=4	00;GPMAWsp|P02751|FINC_HUMANFibronectinOS=HomosapiensGN=FN1PE=1SV=4	MULTI-MSMS	LUM2_03691_MMD11_FN1_HCD	2	1347.19	2	1346.69	2691.37	53341.2	0.12582	0.00016944	-0.09827	-0.00013234	0.02755	3.7101e-05	1347.19	52.677	1.5224	52.677	52.374	53.897	0					188	33	8	0	0	0	1.2722e-74	1	11111	383.27
FTQVTPTSLSAQWTPPNVQLTGYR	24	Nitration	_FTQVTPTSLSAQWTPPNVQLTGY(ni)R_	FTQVTPTSLSAQWTPPNVQLTGY(1)R		FTQVTPTSLSAQW(-126.91)TPPNVQLTGY(126.91)R		0	1	0	0	00;GPMAWsp|P02751|FINC_HUMANFibronectinOS=HomosapiensGN=FN1PE=1SV=4	00;GPMAWsp|P02751|FINC_HUMANFibronectinOS=HomosapiensGN=FN1PE=1SV=4	00;GPMAWsp|P02751|FINC_HUMANFibronectinOS=HomosapiensGN=FN1PE=1SV=4	MULTI-MSMS	LUM2_03692_MM_D12_FN2_HCD	1	913.46	3	913.124	2736.35	63610.4	1.1188	0.0010216	-0.11549	-0.00010545	1.0033	0.00091614	913.459	54.384	0.66411	54.384	54.192	54.857	0					83	14	8	0	0	0	3.4835e-27	1	11505	233.26
FTQVTPTSLSAQWTPPNVQLTGYR	24	Nitration	_FTQVTPTSLSAQWTPPNVQLTGY(ni)R_	FTQVTPTSLSAQWTPPNVQLTGY(1)R		FTQVTPTSLSAQW(-132.85)TPPNVQLTGY(132.85)R		0	1	0	0	00;GPMAWsp|P02751|FINC_HUMANFibronectinOS=HomosapiensGN=FN1PE=1SV=4	00;GPMAWsp|P02751|FINC_HUMANFibronectinOS=HomosapiensGN=FN1PE=1SV=4	00;GPMAWsp|P02751|FINC_HUMANFibronectinOS=HomosapiensGN=FN1PE=1SV=4	MULTI-MSMS	LUM2_03692_MM_D12_FN2_HCD	1	1369.69	2	1369.18	2736.35	53872.6	0.6682	0.00091489	0.094441	0.00012931	0.76264	0.0010442	1369.68	54.383	0.40154	54.383	54.233	54.634	0					32	8	6	0	0	0	8.538e-37	1	11506	280.54
FTQVTPTSLSAQWTPPNVQLTGYR	24	Nitration	_FTQVTPTSLSAQWTPPNVQLTGY(ni)R_	FTQVTPTSLSAQWTPPNVQLTGY(1)R		FTQVTPTSLSAQW(-87.57)TPPNVQLTGY(87.57)R		0	1	0	0	00;GPMAWsp|P02751|FINC_HUMANFibronectinOS=HomosapiensGN=FN1PE=1SV=4	00;GPMAWsp|P02751|FINC_HUMANFibronectinOS=HomosapiensGN=FN1PE=1SV=4	00;GPMAWsp|P02751|FINC_HUMANFibronectinOS=HomosapiensGN=FN1PE=1SV=4	MULTI-MSMS	LUM2_03691_MMD11_FN1_HCD	2	913.795	3	913.124	2736.35	63775.5	1.2014	0.001097	0.090216	8.2379e-05	1.2916	0.0011794	913.459	54.359	0.54065	54.359	54.157	54.698	0					70	11	8	0	0	0	9.6607e-09	1	11504	141.69
FTQVTPTSLSAQWTPPNVQLTGYR	24	Nitration	_FTQVTPTSLSAQWTPPNVQLTGY(ni)R_	FTQVTPTSLSAQWTPPNVQLTGY(1)R		FTQVTPTSLSAQW(-85.57)TPPNVQLTGY(85.57)R		0	1	0	0	00;GPMAWsp|P02751|FINC_HUMANFibronectinOS=HomosapiensGN=FN1PE=1SV=4	00;GPMAWsp|P02751|FINC_HUMANFibronectinOS=HomosapiensGN=FN1PE=1SV=4	00;GPMAWsp|P02751|FINC_HUMANFibronectinOS=HomosapiensGN=FN1PE=1SV=4	MULTI-MSMS	LUM2_03691_MMD11_FN1_HCD	2	1370.19	2	1369.18	2736.35	53583.4	0.47124	0.00064521	0.20135	0.00027568	0.67258	0.00092089	1369.68	54.359	0.41492	54.359	54.202	54.617	0					29	8	5	0	0	0	3.0766e-19	1	11513	198.07
FTQVTPTSLSAQWTPPNVQLTGYRVR	26	Unmodified	_FTQVTPTSLSAQWTPPNVQLTGYRVR_					0	0	0	1	00;GPMAWsp|P02751|FINC_HUMANFibronectinOS=HomosapiensGN=FN1PE=1SV=4	00;GPMAWsp|P02751|FINC_HUMANFibronectinOS=HomosapiensGN=FN1PE=1SV=4	00;GPMAWsp|P02751|FINC_HUMANFibronectinOS=HomosapiensGN=FN1PE=1SV=4	MULTI-MSMS	LUM2_03692_MM_D12_FN2_HCD	1	983.521	3	983.186	2946.54	62197.1	1.2294	0.0012088	0.47237	0.00046443	1.7018	0.0016732	983.854	49.273	0.85697	49.273	48.926	49.783	0					93	18	7	0	0	0	6.4373e-20	1	10346	203.84
FTQVTPTSLSAQWTPPNVQLTGYRVR	26	Unmodified	_FTQVTPTSLSAQWTPPNVQLTGYRVR_					0	0	0	1	00;GPMAWsp|P02751|FINC_HUMANFibronectinOS=HomosapiensGN=FN1PE=1SV=4	00;GPMAWsp|P02751|FINC_HUMANFibronectinOS=HomosapiensGN=FN1PE=1SV=4	00;GPMAWsp|P02751|FINC_HUMANFibronectinOS=HomosapiensGN=FN1PE=1SV=4	MULTI-MSMS	LUM2_03691_MMD11_FN1_HCD	2	983.521	3	983.186	2946.54	62221	1.0846	0.0010664	0.24584	0.00024171	1.3304	0.0013081	983.854	49.264	0.71578	49.264	49.002	49.718	7.1054e-15					73	15	6	0	0	0	4.8349e-20	1	10378	208.17
GATYNVIVEALK	12	Unmodified	_GATYNVIVEALK_					0	0	0	0	00;GPMAWsp|P02751|FINC_HUMANFibronectinOS=HomosapiensGN=FN1PE=1SV=4	00;GPMAWsp|P02751|FINC_HUMANFibronectinOS=HomosapiensGN=FN1PE=1SV=4	00;GPMAWsp|P02751|FINC_HUMANFibronectinOS=HomosapiensGN=FN1PE=1SV=4	MULTI-MSMS	LUM2_03691_MMD11_FN1_HCD	2	639.861	2	639.359	1276.7	77354.5	0.59467	0.00038021	0.43608	0.00027881	1.0307	0.00065902	639.359	44.282	0.62305	44.282	43.95	44.573	0					32	12	3	0	0	0	0.0023826	1	9250	85.958
GATYNVIVEALKDQQR	16	Unmodified	_GATYNVIVEALKDQQR_					0	0	0	1	00;GPMAWsp|P02751|FINC_HUMANFibronectinOS=HomosapiensGN=FN1PE=1SV=4	00;GPMAWsp|P02751|FINC_HUMANFibronectinOS=HomosapiensGN=FN1PE=1SV=4	00;GPMAWsp|P02751|FINC_HUMANFibronectinOS=HomosapiensGN=FN1PE=1SV=4	MULTI-MSMS	LUM2_03692_MM_D12_FN2_HCD	1	602.324	3	602.323	1803.95	79086.6	1.5928	0.0009594	0.23858	0.0001437	1.8314	0.0011031	602.323	41.876	0.76216	41.876	41.553	42.316	7.1054e-15					61	16	5	0	0	0	2.3466e-11	1	8692	126.88
GATYNVIVEALKDQQR	16	Unmodified	_GATYNVIVEALKDQQR_					0	0	0	1	00;GPMAWsp|P02751|FINC_HUMANFibronectinOS=HomosapiensGN=FN1PE=1SV=4	00;GPMAWsp|P02751|FINC_HUMANFibronectinOS=HomosapiensGN=FN1PE=1SV=4	00;GPMAWsp|P02751|FINC_HUMANFibronectinOS=HomosapiensGN=FN1PE=1SV=4	MULTI-MSMS	LUM2_03692_MM_D12_FN2_HCD	1	902.983	2	902.981	1803.95	65743.1	0.93552	0.00084476	0.75077	0.00067793	1.6863	0.0015227	902.981	41.927	0.5469	41.927	41.67	42.217	0					28	11	3	0	0	0	1.6849e-17	1	8745	206.18
GATYNVIVEALKDQQR	16	Unmodified	_GATYNVIVEALKDQQR_					0	0	0	1	00;GPMAWsp|P02751|FINC_HUMANFibronectinOS=HomosapiensGN=FN1PE=1SV=4	00;GPMAWsp|P02751|FINC_HUMANFibronectinOS=HomosapiensGN=FN1PE=1SV=4	00;GPMAWsp|P02751|FINC_HUMANFibronectinOS=HomosapiensGN=FN1PE=1SV=4	MULTI-MSMS	LUM2_03691_MMD11_FN1_HCD	2	602.324	3	602.323	1803.95	77127.9	1.4897	0.00089726	0.0089952	5.418e-06	1.4987	0.00090268	602.658	41.952	1.0156	41.952	41.612	42.627	0					79	21	6	0	0	0	3.3815e-17	1	8710	140.03
GATYNVIVEALKDQQR	16	Unmodified	_GATYNVIVEALKDQQR_					0	0	0	1	00;GPMAWsp|P02751|FINC_HUMANFibronectinOS=HomosapiensGN=FN1PE=1SV=4	00;GPMAWsp|P02751|FINC_HUMANFibronectinOS=HomosapiensGN=FN1PE=1SV=4	00;GPMAWsp|P02751|FINC_HUMANFibronectinOS=HomosapiensGN=FN1PE=1SV=4	MULTI-MSMS	LUM2_03691_MMD11_FN1_HCD	2	902.982	2	902.981	1803.95	64834	1.1719	0.0010582	-0.061571	-5.5597e-05	1.1104	0.0010026	902.981	41.956	0.78471	41.956	41.708	42.493	0					48	16	4	0	0	0	4.5966e-25	1	8735	247.32
GDSPASSKPISINYR	15	Unmodified	_GDSPASSKPISINYR_					0	0	0	1	00;GPMAWsp|P02751|FINC_HUMANFibronectinOS=HomosapiensGN=FN1PE=1SV=4	00;GPMAWsp|P02751|FINC_HUMANFibronectinOS=HomosapiensGN=FN1PE=1SV=4	00;GPMAWsp|P02751|FINC_HUMANFibronectinOS=HomosapiensGN=FN1PE=1SV=4	MULTI-MSMS	LUM2_03692_MM_D12_FN2_HCD	1	531.275	3	531.274	1590.8	83442.8	1.2471	0.00066254	-0.068917	-3.6614e-05	1.1782	0.00062592	531.274	22.028	1.6502	22.028	21.595	23.245	0					163	37	7	0	0	0	9.2492e-17	3	4243	144.8
GDSPASSKPISINYR	15	Unmodified	_GDSPASSKPISINYR_					0	0	0	1	00;GPMAWsp|P02751|FINC_HUMANFibronectinOS=HomosapiensGN=FN1PE=1SV=4	00;GPMAWsp|P02751|FINC_HUMANFibronectinOS=HomosapiensGN=FN1PE=1SV=4	00;GPMAWsp|P02751|FINC_HUMANFibronectinOS=HomosapiensGN=FN1PE=1SV=4	MULTI-MSMS	LUM2_03692_MM_D12_FN2_HCD	1	796.409	2	796.407	1590.8	68817.4	1.0287	0.00081923	-0.16694	-0.00013295	0.86172	0.00068628	796.407	22.085	1.7354	22.085	21.633	23.368	0					109	39	6	0	0	0	1.8163e-84	2	4254	422.83
GDSPASSKPISINYR	15	Unmodified	_GDSPASSKPISINYR_					0	0	0	1	00;GPMAWsp|P02751|FINC_HUMANFibronectinOS=HomosapiensGN=FN1PE=1SV=4	00;GPMAWsp|P02751|FINC_HUMANFibronectinOS=HomosapiensGN=FN1PE=1SV=4	00;GPMAWsp|P02751|FINC_HUMANFibronectinOS=HomosapiensGN=FN1PE=1SV=4	MULTI-MSMS	LUM2_03691_MMD11_FN1_HCD	2	531.274	3	531.274	1590.8	83159.2	0.8169	0.000434	0.1041	5.5304e-05	0.921	0.0004893	531.274	22.04	1.3859	22.04	21.648	23.034	0					148	32	6	0	0	0	1.2123e-17	2	4250	157.01
GDSPASSKPISINYR	15	Nitration	_GDSPASSKPISINY(ni)R_	GDSPASSKPISINY(1)R		GDSPASSKPISINY(121.42)R		0	1	0	1	00;GPMAWsp|P02751|FINC_HUMANFibronectinOS=HomosapiensGN=FN1PE=1SV=4	00;GPMAWsp|P02751|FINC_HUMANFibronectinOS=HomosapiensGN=FN1PE=1SV=4	00;GPMAWsp|P02751|FINC_HUMANFibronectinOS=HomosapiensGN=FN1PE=1SV=4	MULTI-MSMS	LUM2_03692_MM_D12_FN2_HCD	1	546.27	3	546.269	1635.79	83089.8	1.2717	0.00069466	-0.12486	-6.821e-05	1.1468	0.00062646	546.269	28.168	1.4088	28.168	27.761	29.17	0					149	33	8	0	0	0	8.4802e-07	1	5615	121.42
GDSPASSKPISINYR	15	Nitration	_GDSPASSKPISINY(ni)R_	GDSPASSKPISINY(1)R		GDSPASSKPISINY(300.27)R		0	1	0	1	00;GPMAWsp|P02751|FINC_HUMANFibronectinOS=HomosapiensGN=FN1PE=1SV=4	00;GPMAWsp|P02751|FINC_HUMANFibronectinOS=HomosapiensGN=FN1PE=1SV=4	00;GPMAWsp|P02751|FINC_HUMANFibronectinOS=HomosapiensGN=FN1PE=1SV=4	MULTI-MSMS	LUM2_03692_MM_D12_FN2_HCD	1	818.901	2	818.9	1635.79	68057.7	0.78043	0.0006391	0.26672	0.00021841	1.0472	0.00085751	818.9	28.185	0.73787	28.185	27.802	28.54	0					78	16	6	0	0	0	2.2333e-43	1	5623	300.27
GDSPASSKPISINYR	15	Nitration	_GDSPASSKPISINY(ni)R_	GDSPASSKPISINY(1)R		GDSPASSKPISINY(272.65)R		0	1	0	1	00;GPMAWsp|P02751|FINC_HUMANFibronectinOS=HomosapiensGN=FN1PE=1SV=4	00;GPMAWsp|P02751|FINC_HUMANFibronectinOS=HomosapiensGN=FN1PE=1SV=4	00;GPMAWsp|P02751|FINC_HUMANFibronectinOS=HomosapiensGN=FN1PE=1SV=4	MULTI-MSMS	LUM2_03691_MMD11_FN1_HCD	2	818.9	2	818.9	1635.79	68044.5	0.75384	0.00061732	0.40772	0.00033388	1.1616	0.0009512	819.402	28.236	0.7602	28.236	27.851	28.612	3.5527e-15					61	16	5	0	0	0	3.9521e-33	2	5643	272.65
GEFKCDPHEATCYDDGK	17	Unmodified	_GEFKCDPHEATCYDDGK_					0	0	0	1	00;GPMAWsp|P02751|FINC_HUMANFibronectinOS=HomosapiensGN=FN1PE=1SV=4	00;GPMAWsp|P02751|FINC_HUMANFibronectinOS=HomosapiensGN=FN1PE=1SV=4	00;GPMAWsp|P02751|FINC_HUMANFibronectinOS=HomosapiensGN=FN1PE=1SV=4	MULTI-SECPEP	LUM2_03692_MM_D12_FN2_HCD	1	677.25	3	676.94	2027.8	75225.6	0.85163	0.0005765	-1.3197	-0.00089333	-0.46803	-0.00031683	677.273	17.441	0.31377	17.441	17.232	17.546	0					17	6	4	0	0	0	0.0065358	1	3258	77.037
GEFKCDPHEATCYDDGK	17	Unmodified	_GEFKCDPHEATCYDDGK_					0	0	0	1	00;GPMAWsp|P02751|FINC_HUMANFibronectinOS=HomosapiensGN=FN1PE=1SV=4	00;GPMAWsp|P02751|FINC_HUMANFibronectinOS=HomosapiensGN=FN1PE=1SV=4	00;GPMAWsp|P02751|FINC_HUMANFibronectinOS=HomosapiensGN=FN1PE=1SV=4	MULTI-MSMS	LUM2_03691_MMD11_FN1_HCD	2	676.941	3	676.94	2027.8	74782.3	0.29605	0.00020041	0.0020645	1.3976e-06	0.29811	0.0002018	677.275	17.341	1.1296	17.341	16.878	18.008	0					76	24	5	0	0	0	2.3256e-11	1	3213	144.33
GEFKCDPHEATCYDDGK	17	Unmodified	_GEFKCDPHEATCYDDGK_					0	0	0	1	00;GPMAWsp|P02751|FINC_HUMANFibronectinOS=HomosapiensGN=FN1PE=1SV=4	00;GPMAWsp|P02751|FINC_HUMANFibronectinOS=HomosapiensGN=FN1PE=1SV=4	00;GPMAWsp|P02751|FINC_HUMANFibronectinOS=HomosapiensGN=FN1PE=1SV=4	MULTI-MSMS	LUM2_03691_MMD11_FN1_HCD	2	508.208	4	507.957	2027.8	84565.8	0.36719	0.00018652	0.20904	0.00010618	0.57623	0.0002927	507.957	17.289	0.80915	17.289	16.961	17.77	0					57	17	4	0	0	0	0.0015859	1	3235	78.225
GEFKCDPHEATCYDDGKTYHVGEQWQK	27	Unmodified	_GEFKCDPHEATCYDDGKTYHVGEQWQK_					0	0	0	2	00;GPMAWsp|P02751|FINC_HUMANFibronectinOS=HomosapiensGN=FN1PE=1SV=4	00;GPMAWsp|P02751|FINC_HUMANFibronectinOS=HomosapiensGN=FN1PE=1SV=4	00;GPMAWsp|P02751|FINC_HUMANFibronectinOS=HomosapiensGN=FN1PE=1SV=4	MULTI-MSMS	LUM2_03691_MMD11_FN1_HCD	2	658.087	5	657.886	3284.39	74977.5	0.83206	0.0005474	-0.54843	-0.0003608	0.28363	0.0001866	658.287	25.668	0.68832	25.668	25.358	26.046	0					77	15	7	0	0	0	4.7902e-38	1	5097	262.81
GEFKCDPHEATCYDDGKTYHVGEQWQK	27	Unmodified	_GEFKCDPHEATCYDDGKTYHVGEQWQK_					0	0	0	2	00;GPMAWsp|P02751|FINC_HUMANFibronectinOS=HomosapiensGN=FN1PE=1SV=4	00;GPMAWsp|P02751|FINC_HUMANFibronectinOS=HomosapiensGN=FN1PE=1SV=4	00;GPMAWsp|P02751|FINC_HUMANFibronectinOS=HomosapiensGN=FN1PE=1SV=4	MULTI-MSMS	LUM2_03691_MMD11_FN1_HCD	2	822.607	4	822.105	3284.39	68970.1	0.66637	0.00054782	-0.36934	-0.00030364	0.29703	0.00024419	822.857	25.658	0.52688	25.658	25.47	25.997	3.5527e-15					41	11	5	0	0	0	4.7289e-13	2	5103	169.5
GEFKCDPHEATCYDDGKTYHVGEQWQK	27	Nitration	_GEFKCDPHEATCYDDGKTY(ni)HVGEQWQK_	GEFKCDPHEATCYDDGKTY(1)HVGEQWQK		GEFKCDPHEATCY(-42.55)DDGKTY(42.55)HVGEQW(-59.35)QK		0	1	0	2	00;GPMAWsp|P02751|FINC_HUMANFibronectinOS=HomosapiensGN=FN1PE=1SV=4	00;GPMAWsp|P02751|FINC_HUMANFibronectinOS=HomosapiensGN=FN1PE=1SV=4	00;GPMAWsp|P02751|FINC_HUMANFibronectinOS=HomosapiensGN=FN1PE=1SV=4	MULTI-MSMS	LUM2_03691_MMD11_FN1_HCD	2	666.884	5	666.883	3329.38	74678.9	0.84183	0.0005614	0.15664	0.00010446	0.99847	0.00066586	667.084	28.6	0.74695	28.6	28.264	29.011	3.5527e-15					71	16	6	0	0	0	2.415e-13	1	5760	175.23
GEFKCDPHEATCYDDGKTYHVGEQWQK	27	Nitration	_GEFKCDPHEATCYDDGKTY(ni)HVGEQWQK_	GEFKCDPHEATCYDDGKTY(0.994)HVGEQW(0.006)QK		GEFKCDPHEATCY(-39.62)DDGKTY(22.37)HVGEQW(-22.37)QK		0	1	0	2	00;GPMAWsp|P02751|FINC_HUMANFibronectinOS=HomosapiensGN=FN1PE=1SV=4	00;GPMAWsp|P02751|FINC_HUMANFibronectinOS=HomosapiensGN=FN1PE=1SV=4	00;GPMAWsp|P02751|FINC_HUMANFibronectinOS=HomosapiensGN=FN1PE=1SV=4	MULTI-MSMS	LUM2_03691_MMD11_FN1_HCD	2	833.854	4	833.352	3329.38	68198.2	0.48525	0.00040438	0.22029	0.00018358	0.70554	0.00058796	833.854	28.591	0.59428	28.591	28.378	28.973	0					47	12	6	0	0	0	1.4993e-08	1	5784	141.12
GEWKCER	7	Nitration	_GEW(ni)KCER_	GEW(1)KCER		GEW(76.48)KCER		0	1	0	1	00;GPMAWsp|P02751|FINC_HUMANFibronectinOS=HomosapiensGN=FN1PE=1SV=4	00;GPMAWsp|P02751|FINC_HUMANFibronectinOS=HomosapiensGN=FN1PE=1SV=4	00;GPMAWsp|P02751|FINC_HUMANFibronectinOS=HomosapiensGN=FN1PE=1SV=4	MULTI-MSMS	LUM2_03692_MM_D12_FN2_HCD	1	505.211	2	505.211	1008.41	86163.6	0.80673	0.00040757	0.31045	0.00015684	1.1172	0.00056442	505.212	11.379	0.49783	11.379	10.934	11.431	0					24	10	4	0	0	0	0.0034677	1	1866	76.478
GEWKCER	7	Nitration	_GEW(ni)KCER_	GEW(1)KCER		GEW(83.31)KCER		0	1	0	1	00;GPMAWsp|P02751|FINC_HUMANFibronectinOS=HomosapiensGN=FN1PE=1SV=4	00;GPMAWsp|P02751|FINC_HUMANFibronectinOS=HomosapiensGN=FN1PE=1SV=4	00;GPMAWsp|P02751|FINC_HUMANFibronectinOS=HomosapiensGN=FN1PE=1SV=4	MULTI-MSMS	LUM2_03691_MMD11_FN1_HCD	2	505.212	2	505.211	1008.41	88019	0.68111	0.0003441	0.46189	0.00023335	1.143	0.00057746	505.212	11.159	0.28015	11.159	11.07	11.35	0					9	5	2	0	0	0	0.0025937	1	1895	83.313
GEWTCIAYSQLR	12	Nitration	_GEWTCIAY(ni)SQLR_	GEWTCIAY(1)SQLR		GEW(-80.49)TCIAY(80.49)SQLR		0	1	0	0	00;GPMAWsp|P02751|FINC_HUMANFibronectinOS=HomosapiensGN=FN1PE=1SV=4	00;GPMAWsp|P02751|FINC_HUMANFibronectinOS=HomosapiensGN=FN1PE=1SV=4	00;GPMAWsp|P02751|FINC_HUMANFibronectinOS=HomosapiensGN=FN1PE=1SV=4	MULTI-MSMS	LUM2_03692_MM_D12_FN2_HCD	1	765.348	2	764.846	1527.68	71103.4	0.81723	0.00062505	0.29676	0.00022697	1.114	0.00085203	764.846	39.745	0.80289	39.745	39.311	40.114	0					46	17	3	0	0	0	0.0020962	1	8190	87.123
GEWTCIAYSQLR	12	Nitration	_GEWTCIAY(ni)SQLR_	GEWTCIAY(1)SQLR		GEW(-86.09)TCIAY(86.09)SQLR		0	1	0	0	00;GPMAWsp|P02751|FINC_HUMANFibronectinOS=HomosapiensGN=FN1PE=1SV=4	00;GPMAWsp|P02751|FINC_HUMANFibronectinOS=HomosapiensGN=FN1PE=1SV=4	00;GPMAWsp|P02751|FINC_HUMANFibronectinOS=HomosapiensGN=FN1PE=1SV=4	MULTI-MSMS	LUM2_03692_MM_D12_FN2_HCD	1	764.847	2	764.846	1527.68	71103.3	0.78877	0.00060329	0.059574	4.5565e-05	0.84834	0.00064885	764.846	40.435	0.58293	40.435	40.07	40.652	0					34	12	3	0	0	0	0.00047582	1	8427	99.788
GEWTCIAYSQLR	12	Nitration	_GEW(ni)TCIAYSQLR_	GEW(1)TCIAYSQLR		GEW(209.8)TCIAY(-209.8)SQLR		0	1	0	0	00;GPMAWsp|P02751|FINC_HUMANFibronectinOS=HomosapiensGN=FN1PE=1SV=4	00;GPMAWsp|P02751|FINC_HUMANFibronectinOS=HomosapiensGN=FN1PE=1SV=4	00;GPMAWsp|P02751|FINC_HUMANFibronectinOS=HomosapiensGN=FN1PE=1SV=4	MULTI-MSMS	LUM2_03692_MM_D12_FN2_HCD	1	764.847	2	764.846	1527.68	68058	0.93573	0.00071569	0.30546	0.00023363	1.2412	0.00094932	764.847	42.53	0.50653	42.53	42.217	42.724	7.1054e-15					40	10	5	0	0	0	2.1893e-23	1	8831	246.87
GEWTCIAYSQLR	12	Nitration	_GEW(ni)TCIAYSQLR_	GEW(1)TCIAYSQLR		GEW(120.31)TCIAY(-120.31)SQLR		0	1	0	0	00;GPMAWsp|P02751|FINC_HUMANFibronectinOS=HomosapiensGN=FN1PE=1SV=4	00;GPMAWsp|P02751|FINC_HUMANFibronectinOS=HomosapiensGN=FN1PE=1SV=4	00;GPMAWsp|P02751|FINC_HUMANFibronectinOS=HomosapiensGN=FN1PE=1SV=4	MULTI-MSMS	LUM2_03692_MM_D12_FN2_HCD	1	510.234	3	510.233	1527.68	87057.8	0.97026	0.00049506	0.26995	0.00013774	1.2402	0.0006328	510.233	43.003	0.79185	43.003	42.679	43.471	0					42	17	4	0	0	0	1.4326e-10	1	8959	151.79
GEWTCIAYSQLR	12	Nitration	_GEW(ni)TCIAYSQLR_	GEW(1)TCIAYSQLR		GEW(138.09)TCIAY(-138.09)SQLR		0	1	0	0	00;GPMAWsp|P02751|FINC_HUMANFibronectinOS=HomosapiensGN=FN1PE=1SV=4	00;GPMAWsp|P02751|FINC_HUMANFibronectinOS=HomosapiensGN=FN1PE=1SV=4	00;GPMAWsp|P02751|FINC_HUMANFibronectinOS=HomosapiensGN=FN1PE=1SV=4	MULTI-MSMS	LUM2_03692_MM_D12_FN2_HCD	1	764.846	2	764.846	1527.68	68058	0.7475	0.00057172	0.40313	0.00030834	1.1506	0.00088006	764.847	42.955	1.4488	42.955	42.629	44.078	0					108	31	5	0	0	0	4.1232e-11	1	9068	174.86
GEWTCIAYSQLR	12	Nitration	_GEW(ni)TCIAYSQLR_	GEW(1)TCIAYSQLR		GEW(60.79)TCIAY(-60.79)SQLR		0	1	0	0	00;GPMAWsp|P02751|FINC_HUMANFibronectinOS=HomosapiensGN=FN1PE=1SV=4	00;GPMAWsp|P02751|FINC_HUMANFibronectinOS=HomosapiensGN=FN1PE=1SV=4	00;GPMAWsp|P02751|FINC_HUMANFibronectinOS=HomosapiensGN=FN1PE=1SV=4	MULTI-MSMS	LUM2_03692_MM_D12_FN2_HCD	1	764.846	2	764.846	1527.68	70956.6	0.64413	0.00049266	0.0066128	5.0577e-06	0.65074	0.00049772	764.846	45.198	0.78452	45.198	44.872	45.656	0					48	16	3	0	0	0	1.9279e-06	1	9437	125.18
GEWTCIAYSQLR	12	Nitration	_GEW(ni)TCIAYSQLR_	GEW(1)TCIAYSQLR		GEW(57.41)TCIAY(-57.41)SQLR		0	1	0	0	00;GPMAWsp|P02751|FINC_HUMANFibronectinOS=HomosapiensGN=FN1PE=1SV=4	00;GPMAWsp|P02751|FINC_HUMANFibronectinOS=HomosapiensGN=FN1PE=1SV=4	00;GPMAWsp|P02751|FINC_HUMANFibronectinOS=HomosapiensGN=FN1PE=1SV=4	MULTI-MSMS	LUM2_03692_MM_D12_FN2_HCD	1	764.848	2	764.846	1527.68	69087	0.86809	0.00066395	-0.067314	-5.1484e-05	0.80077	0.00061247	764.846	46.195	1.0272	46.195	45.656	46.683	7.1054e-15					102	21	6	0	0	0	0.0030741	1	9668	81.263
GEWTCIAYSQLR	12	Nitration	_GEWTCIAY(ni)SQLR_	GEWTCIAY(1)SQLR		GEW(-127.78)TCIAY(127.78)SQLR		0	1	0	0	00;GPMAWsp|P02751|FINC_HUMANFibronectinOS=HomosapiensGN=FN1PE=1SV=4	00;GPMAWsp|P02751|FINC_HUMANFibronectinOS=HomosapiensGN=FN1PE=1SV=4	00;GPMAWsp|P02751|FINC_HUMANFibronectinOS=HomosapiensGN=FN1PE=1SV=4	MULTI-MSMS	LUM2_03692_MM_D12_FN2_HCD	1	510.234	3	510.233	1527.68	87121.7	1.1404	0.00058187	-0.40146	-0.00020484	0.73894	0.00037703	510.233	47.094	0.72911	47.094	46.773	47.502	0					36	16	3	0	0	0	1.2933e-10	1	9879	156.01
GEWTCIAYSQLR	12	Nitration	_GEWTCIAY(ni)SQLR_	GEWTCIAY(1)SQLR		GEW(-241.39)TCIAY(241.39)SQLR		0	1	0	0	00;GPMAWsp|P02751|FINC_HUMANFibronectinOS=HomosapiensGN=FN1PE=1SV=4	00;GPMAWsp|P02751|FINC_HUMANFibronectinOS=HomosapiensGN=FN1PE=1SV=4	00;GPMAWsp|P02751|FINC_HUMANFibronectinOS=HomosapiensGN=FN1PE=1SV=4	MULTI-MSMS	LUM2_03692_MM_D12_FN2_HCD	1	764.847	2	764.846	1527.68	70123	0.94905	0.00072587	-0.17747	-0.00013574	0.77157	0.00059014	764.846	47.112	2.1485	47.112	46.585	48.733	0					156	47	7	0	0	0	6.3095e-32	1	9902	278.16
GEWTCIAYSQLR	12	Nitration	_GEW(ni)TCIAYSQLR_	GEW(0.997)TCIAY(0.003)SQLR		GEW(25.71)TCIAY(-25.71)SQLR		0	1	0	0	00;GPMAWsp|P02751|FINC_HUMANFibronectinOS=HomosapiensGN=FN1PE=1SV=4	00;GPMAWsp|P02751|FINC_HUMANFibronectinOS=HomosapiensGN=FN1PE=1SV=4	00;GPMAWsp|P02751|FINC_HUMANFibronectinOS=HomosapiensGN=FN1PE=1SV=4	MSMS	LUM2_03692_MM_D12_FN2_HCD	1	764.847	2	764.846	1527.68	NaN	NaN	NaN	NaN	NaN	NaN	NaN	NaN	36.283	1	36.283	35.783	36.783	0								0	0	0	0.031092	1	7469	41.283
GEWTCIAYSQLR	12	Nitration	_GEWTCIAY(ni)SQLR_	GEWTCIAY(1)SQLR		GEW(-78.51)TCIAY(78.51)SQLR		0	1	0	0	00;GPMAWsp|P02751|FINC_HUMANFibronectinOS=HomosapiensGN=FN1PE=1SV=4	00;GPMAWsp|P02751|FINC_HUMANFibronectinOS=HomosapiensGN=FN1PE=1SV=4	00;GPMAWsp|P02751|FINC_HUMANFibronectinOS=HomosapiensGN=FN1PE=1SV=4	MULTI-MSMS	LUM2_03691_MMD11_FN1_HCD	2	765.349	2	764.846	1527.68	70434.2	0.8399	0.00064239	0.17079	0.00013063	1.0107	0.00077302	764.846	39.76	0.70862	39.76	39.423	40.132	0					29	15	2	0	0	0	0.00205	1	8225	87.485
GEWTCIAYSQLR	12	Nitration	_GEW(ni)TCIAYSQLR_	GEW(1)TCIAYSQLR		GEW(97.18)TCIAY(-97.18)SQLR		0	1	0	0	00;GPMAWsp|P02751|FINC_HUMANFibronectinOS=HomosapiensGN=FN1PE=1SV=4	00;GPMAWsp|P02751|FINC_HUMANFibronectinOS=HomosapiensGN=FN1PE=1SV=4	00;GPMAWsp|P02751|FINC_HUMANFibronectinOS=HomosapiensGN=FN1PE=1SV=4	MULTI-MSMS	LUM2_03691_MMD11_FN1_HCD	2	764.848	2	764.846	1527.68	70733.4	0.55115	0.00042155	0.4932	0.00037722	1.0443	0.00079877	764.847	43.056	1.5068	43.056	42.269	43.775	-7.1054e-15					53	32	2	0	0	0	1.3532e-06	1	8884	130.41
GEWTCIAYSQLR	12	Nitration	_GEW(ni)TCIAYSQLR_	GEW(1)TCIAYSQLR		GEW(33.43)TCIAY(-33.43)SQLR		0	1	0	0	00;GPMAWsp|P02751|FINC_HUMANFibronectinOS=HomosapiensGN=FN1PE=1SV=4	00;GPMAWsp|P02751|FINC_HUMANFibronectinOS=HomosapiensGN=FN1PE=1SV=4	00;GPMAWsp|P02751|FINC_HUMANFibronectinOS=HomosapiensGN=FN1PE=1SV=4	MULTI-MSMS	LUM2_03691_MMD11_FN1_HCD	2	764.846	2	764.846	1527.68	69388.4	0.7598	0.00058113	-0.52973	-0.00040516	0.23008	0.00017597	764.846	46.275	1.1802	46.275	45.438	46.619	0					78	25	5	0	0	0	0.015804	1	9659	57.532
GEWTCIAYSQLR	12	Nitration	_GEWTCIAY(ni)SQLR_	GEWTCIAY(1)SQLR		GEW(-241.92)TCIAY(241.92)SQLR		0	1	0	0	00;GPMAWsp|P02751|FINC_HUMANFibronectinOS=HomosapiensGN=FN1PE=1SV=4	00;GPMAWsp|P02751|FINC_HUMANFibronectinOS=HomosapiensGN=FN1PE=1SV=4	00;GPMAWsp|P02751|FINC_HUMANFibronectinOS=HomosapiensGN=FN1PE=1SV=4	MULTI-MSMS	LUM2_03691_MMD11_FN1_HCD	2	764.846	2	764.846	1527.68	69388.4	0.535	0.00040919	-0.48084	-0.00036777	0.054158	4.1423e-05	764.846	47.081	1.3878	47.081	46.522	47.91	7.1054e-15					119	29	5	0	0	0	5.7151e-32	1	9901	280.2
GEWTCIAYSQLR	12	Unmodified	_GEWTCIAYSQLR_					0	0	0	0	00;GPMAWsp|P02751|FINC_HUMANFibronectinOS=HomosapiensGN=FN1PE=1SV=4	00;GPMAWsp|P02751|FINC_HUMANFibronectinOS=HomosapiensGN=FN1PE=1SV=4	00;GPMAWsp|P02751|FINC_HUMANFibronectinOS=HomosapiensGN=FN1PE=1SV=4	MULTI-MSMS	LUM2_03692_MM_D12_FN2_HCD	1	742.855	2	742.354	1482.69	68859.6	0.71152	0.0005282	-0.27012	-0.00020052	0.4414	0.00032767	742.354	40.874	3.4749	40.874	40.46	43.935	0					209	75	7	0	0	0	4.6505e-17	2	8449	260.04
GEWTCIAYSQLR	12	Unmodified	_GEWTCIAYSQLR_					0	0	0	0	00;GPMAWsp|P02751|FINC_HUMANFibronectinOS=HomosapiensGN=FN1PE=1SV=4	00;GPMAWsp|P02751|FINC_HUMANFibronectinOS=HomosapiensGN=FN1PE=1SV=4	00;GPMAWsp|P02751|FINC_HUMANFibronectinOS=HomosapiensGN=FN1PE=1SV=4	MULTI-MSMS	LUM2_03692_MM_D12_FN2_HCD	1	495.238	3	495.238	1482.69	84622.8	0.9286	0.00045988	-0.33837	-0.00016758	0.59023	0.0002923	495.238	40.874	1.1118	40.874	40.603	41.715	0					83	23	6	0	0	0	1.9928e-16	1	8471	208.17
GEWTCIAYSQLR	12	Unmodified	_GEWTCIAYSQLR_					0	0	0	0	00;GPMAWsp|P02751|FINC_HUMANFibronectinOS=HomosapiensGN=FN1PE=1SV=4	00;GPMAWsp|P02751|FINC_HUMANFibronectinOS=HomosapiensGN=FN1PE=1SV=4	00;GPMAWsp|P02751|FINC_HUMANFibronectinOS=HomosapiensGN=FN1PE=1SV=4	MULTI-SECPEP	LUM2_03692_MM_D12_FN2_HCD	1	742.3	2	742.354	1482.69	72113	0.31664	0.00023506	-0.47714	-0.00035421	-0.16051	-0.00011915	742.354	44.29	0.80054	44.29	43.699	44.5	0					36	16	3	0	0	0	0.01812	1	9241	67.776
GEWTCIAYSQLR	12	Unmodified	_GEWTCIAYSQLR_					0	0	0	0	00;GPMAWsp|P02751|FINC_HUMANFibronectinOS=HomosapiensGN=FN1PE=1SV=4	00;GPMAWsp|P02751|FINC_HUMANFibronectinOS=HomosapiensGN=FN1PE=1SV=4	00;GPMAWsp|P02751|FINC_HUMANFibronectinOS=HomosapiensGN=FN1PE=1SV=4	MULTI-SECPEP	LUM2_03692_MM_D12_FN2_HCD	1	742.3	2	742.354	1482.69	73359.9	0.92768	0.00068867	0.096917	7.1947e-05	1.0246	0.00076061	742.855	67.09	0.52172	67.09	66.77	67.291	0					101	53	3	0	0	0	0.042754	1	14251	45.359
GEWTCIAYSQLR	12	Unmodified	_GEWTCIAYSQLR_					0	0	0	0	00;GPMAWsp|P02751|FINC_HUMANFibronectinOS=HomosapiensGN=FN1PE=1SV=4	00;GPMAWsp|P02751|FINC_HUMANFibronectinOS=HomosapiensGN=FN1PE=1SV=4	00;GPMAWsp|P02751|FINC_HUMANFibronectinOS=HomosapiensGN=FN1PE=1SV=4	MULTI-SECPEP	LUM2_03692_MM_D12_FN2_HCD	1	742.634	2	742.354	1482.69	73359.8	0.90887	0.0006747	-0.056031	-4.1595e-05	0.85284	0.00063311	742.353	65.032	1.6346	65.032	64.271	65.905	0					60	38	2	0	0	0	0.04208	1	14012	45.973
GEWTCIAYSQLR	12	Unmodified	_GEWTCIAYSQLR_					0	0	0	0	00;GPMAWsp|P02751|FINC_HUMANFibronectinOS=HomosapiensGN=FN1PE=1SV=4	00;GPMAWsp|P02751|FINC_HUMANFibronectinOS=HomosapiensGN=FN1PE=1SV=4	00;GPMAWsp|P02751|FINC_HUMANFibronectinOS=HomosapiensGN=FN1PE=1SV=4	MULTI-MSMS	LUM2_03691_MMD11_FN1_HCD	2	742.354	2	742.354	1482.69	68951.2	0.74483	0.00055293	-0.15181	-0.0001127	0.59302	0.00044023	742.354	40.791	3.1544	40.791	40.437	43.592	-7.1054e-15					288	68	7	0	0	0	1.0778e-31	5	8666	322.72
GEWTCIAYSQLR	12	Unmodified	_GEWTCIAYSQLR_					0	0	0	0	00;GPMAWsp|P02751|FINC_HUMANFibronectinOS=HomosapiensGN=FN1PE=1SV=4	00;GPMAWsp|P02751|FINC_HUMANFibronectinOS=HomosapiensGN=FN1PE=1SV=4	00;GPMAWsp|P02751|FINC_HUMANFibronectinOS=HomosapiensGN=FN1PE=1SV=4	MULTI-MSMS	LUM2_03691_MMD11_FN1_HCD	2	495.239	3	495.238	1482.69	84670.3	0.91976	0.0004555	-0.24133	-0.00011952	0.67843	0.00033598	495.238	40.766	1.179	40.766	40.48	41.659	0					111	25	5	0	0	0	4.733e-23	1	8457	223.71
GEWTCIAYSQLR	12	Unmodified	_GEWTCIAYSQLR_					0	0	0	0	00;GPMAWsp|P02751|FINC_HUMANFibronectinOS=HomosapiensGN=FN1PE=1SV=4	00;GPMAWsp|P02751|FINC_HUMANFibronectinOS=HomosapiensGN=FN1PE=1SV=4	00;GPMAWsp|P02751|FINC_HUMANFibronectinOS=HomosapiensGN=FN1PE=1SV=4	MULTI-MSMS	LUM2_03691_MMD11_FN1_HCD	2	742.353	2	742.354	1482.69	71515.7	0.61564	0.00045703	-0.077989	-5.7895e-05	0.53766	0.00039913	742.354	45.01	0.9146	45.01	44.789	45.703	0					31	19	2	0	0	0	4.1159e-06	1	9462	128.03
GEWTCIAYSQLR	12	Unmodified	_GEWTCIAYSQLR_					0	0	0	0	00;GPMAWsp|P02751|FINC_HUMANFibronectinOS=HomosapiensGN=FN1PE=1SV=4	00;GPMAWsp|P02751|FINC_HUMANFibronectinOS=HomosapiensGN=FN1PE=1SV=4	00;GPMAWsp|P02751|FINC_HUMANFibronectinOS=HomosapiensGN=FN1PE=1SV=4	MULTI-MSMS	LUM2_03691_MMD11_FN1_HCD	2	742.855	2	742.354	1482.69	72123.4	0.62803	0.00046622	1.074	0.00079728	1.702	0.0012635	742.355	56.645	2.0329	56.645	55.036	57.069	0					100	46	3	0	0	0	0.027108	1	11808	58.676
GEWTCIAYSQLR	12	Unmodified	_GEWTCIAYSQLR_					0	0	0	0	00;GPMAWsp|P02751|FINC_HUMANFibronectinOS=HomosapiensGN=FN1PE=1SV=4	00;GPMAWsp|P02751|FINC_HUMANFibronectinOS=HomosapiensGN=FN1PE=1SV=4	00;GPMAWsp|P02751|FINC_HUMANFibronectinOS=HomosapiensGN=FN1PE=1SV=4	MULTI-MSMS	LUM2_03691_MMD11_FN1_HCD	2	742.355	2	742.354	1482.69	70674.8	0.90715	0.00067343	0.10139	7.527e-05	1.0085	0.0007487	742.855	57.694	12.841	57.694	57.164	70.004	0					1964	681	3	0	0	0	0.002272	12	13437	104.22
GEWTCIAYSQLR	12	Unmodified	_GEWTCIAYSQLR_					0	0	0	0	00;GPMAWsp|P02751|FINC_HUMANFibronectinOS=HomosapiensGN=FN1PE=1SV=4	00;GPMAWsp|P02751|FINC_HUMANFibronectinOS=HomosapiensGN=FN1PE=1SV=4	00;GPMAWsp|P02751|FINC_HUMANFibronectinOS=HomosapiensGN=FN1PE=1SV=4	MULTI-SECPEP	LUM2_03691_MMD11_FN1_HCD	2	1484.2	1	1483.7	1482.69	50857.3	0.38905	0.00057723	-0.53776	-0.00079788	-0.14872	-0.00022065	1483.7	40.791	1.0064	40.791	40.529	41.535	7.1054e-15					76	21	4	0	0	0	1.5403e-49	1	8501	339.98
GEWTCIAYSQLR	12	2 Nitration	_GEW(ni)TCIAY(ni)SQLR_	GEW(1)TCIAY(1)SQLR		GEW(72.59)TCIAY(72.59)SQLR		0	2	0	0	00;GPMAWsp|P02751|FINC_HUMANFibronectinOS=HomosapiensGN=FN1PE=1SV=4	00;GPMAWsp|P02751|FINC_HUMANFibronectinOS=HomosapiensGN=FN1PE=1SV=4	00;GPMAWsp|P02751|FINC_HUMANFibronectinOS=HomosapiensGN=FN1PE=1SV=4	MULTI-MSMS	LUM2_03692_MM_D12_FN2_HCD	1	787.841	2	787.339	1572.66	70941.8	0.94939	0.00074749	-0.34729	-0.00027343	0.6021	0.00047406	787.84	42.604	1.527	42.604	42.085	43.612	0					103	33	4	0	0	0	0.0036799	1	8892	72.59
GEWTCIAYSQLR	12	2 Nitration	_GEW(ni)TCIAY(ni)SQLR_	GEW(1)TCIAY(1)SQLR		GEW(133.23)TCIAY(133.23)SQLR		0	2	0	0	00;GPMAWsp|P02751|FINC_HUMANFibronectinOS=HomosapiensGN=FN1PE=1SV=4	00;GPMAWsp|P02751|FINC_HUMANFibronectinOS=HomosapiensGN=FN1PE=1SV=4	00;GPMAWsp|P02751|FINC_HUMANFibronectinOS=HomosapiensGN=FN1PE=1SV=4	MULTI-MSMS	LUM2_03692_MM_D12_FN2_HCD	1	787.34	2	787.339	1572.66	70735.5	1.0935	0.00086096	-0.38733	-0.00030496	0.70618	0.000556	787.338	47.655	1.1256	47.655	46.991	48.116	0					48	24	3	0	0	0	8.9917e-07	1	9993	133.23
GEWTCIAYSQLR	12	2 Nitration	_GEW(ni)TCIAY(ni)SQLR_	GEW(1)TCIAY(1)SQLR		GEW(209.73)TCIAY(209.73)SQLR		0	2	0	0	00;GPMAWsp|P02751|FINC_HUMANFibronectinOS=HomosapiensGN=FN1PE=1SV=4	00;GPMAWsp|P02751|FINC_HUMANFibronectinOS=HomosapiensGN=FN1PE=1SV=4	00;GPMAWsp|P02751|FINC_HUMANFibronectinOS=HomosapiensGN=FN1PE=1SV=4	MULTI-MSMS	LUM2_03692_MM_D12_FN2_HCD	1	787.34	2	787.339	1572.66	68369.9	1.1677	0.00091941	-0.36279	-0.00028564	0.80496	0.00063377	787.339	48.71	0.99145	48.71	48.164	49.155	0					82	21	5	0	0	0	1.889e-16	1	10223	209.73
GEWTCIAYSQLR	12	2 Nitration	_GEW(ni)TCIAY(ni)SQLR_	GEW(1)TCIAY(1)SQLR		GEW(80.71)TCIAY(80.71)SQLR		0	2	0	0	00;GPMAWsp|P02751|FINC_HUMANFibronectinOS=HomosapiensGN=FN1PE=1SV=4	00;GPMAWsp|P02751|FINC_HUMANFibronectinOS=HomosapiensGN=FN1PE=1SV=4	00;GPMAWsp|P02751|FINC_HUMANFibronectinOS=HomosapiensGN=FN1PE=1SV=4	MULTI-MSMS	LUM2_03692_MM_D12_FN2_HCD	1	787.34	2	787.339	1572.66	70450	1.1484	0.00090417	-0.48588	-0.00038255	0.6625	0.00052161	787.338	49.576	0.90419	49.576	49.11	50.014	0					60	19	4	0	0	0	0.0027139	1	10456	80.706
GEWTCIAYSQLR	12	2 Nitration	_GEW(ni)TCIAY(ni)SQLR_	GEW(1)TCIAY(1)SQLR		GEW(80.71)TCIAY(80.71)SQLR		0	2	0	0	00;GPMAWsp|P02751|FINC_HUMANFibronectinOS=HomosapiensGN=FN1PE=1SV=4	00;GPMAWsp|P02751|FINC_HUMANFibronectinOS=HomosapiensGN=FN1PE=1SV=4	00;GPMAWsp|P02751|FINC_HUMANFibronectinOS=HomosapiensGN=FN1PE=1SV=4	MULTI-MSMS	LUM2_03691_MMD11_FN1_HCD	2	787.339	2	787.339	1572.66	70435	0.52262	0.00041148	0.18606	0.00014649	0.70868	0.00055797	787.339	47.722	0.4618	47.722	47.448	47.91	0					26	9	3	0	0	0	0.0027139	1	10024	80.706
GEWTCIAYSQLR	12	2 Nitration	_GEW(ni)TCIAY(ni)SQLR_	GEW(1)TCIAY(1)SQLR		GEW(172.98)TCIAY(172.98)SQLR		0	2	0	0	00;GPMAWsp|P02751|FINC_HUMANFibronectinOS=HomosapiensGN=FN1PE=1SV=4	00;GPMAWsp|P02751|FINC_HUMANFibronectinOS=HomosapiensGN=FN1PE=1SV=4	00;GPMAWsp|P02751|FINC_HUMANFibronectinOS=HomosapiensGN=FN1PE=1SV=4	MULTI-MSMS	LUM2_03691_MMD11_FN1_HCD	2	787.34	2	787.339	1572.66	70913.4	0.86361	0.00067996	0.13304	0.00010475	0.99665	0.0007847	787.339	48.757	0.98036	48.757	48.343	49.323	0					66	21	5	0	0	0	4.4911e-11	1	10259	172.98
GEWTCKPIAEK	11	Unmodified	_GEWTCKPIAEK_					0	0	0	1	00;GPMAWsp|P02751|FINC_HUMANFibronectinOS=HomosapiensGN=FN1PE=1SV=4	00;GPMAWsp|P02751|FINC_HUMANFibronectinOS=HomosapiensGN=FN1PE=1SV=4	00;GPMAWsp|P02751|FINC_HUMANFibronectinOS=HomosapiensGN=FN1PE=1SV=4	MULTI-MSMS	LUM2_03692_MM_D12_FN2_HCD	1	440.554	3	440.22	1317.64	87188.9	0.91988	0.00040495	-0.28767	-0.00012664	0.6322	0.00027831	440.22	17.319	2.8021	17.319	16.501	19.303	0					182	62	6	0	0	0	4.3794e-06	2	3170	79.86
GEWTCKPIAEK	11	Unmodified	_GEWTCKPIAEK_					0	0	0	1	00;GPMAWsp|P02751|FINC_HUMANFibronectinOS=HomosapiensGN=FN1PE=1SV=4	00;GPMAWsp|P02751|FINC_HUMANFibronectinOS=HomosapiensGN=FN1PE=1SV=4	00;GPMAWsp|P02751|FINC_HUMANFibronectinOS=HomosapiensGN=FN1PE=1SV=4	MULTI-MSMS	LUM2_03692_MM_D12_FN2_HCD	1	659.827	2	659.827	1317.64	71619.4	0.93911	0.00061965	-0.38662	-0.0002551	0.55249	0.00036454	659.827	17.326	1.7662	17.326	16.822	18.588	0					147	38	6	0	0	0	5.652e-31	2	3173	265.77
GEWTCKPIAEK	11	Unmodified	_GEWTCKPIAEK_					0	0	0	1	00;GPMAWsp|P02751|FINC_HUMANFibronectinOS=HomosapiensGN=FN1PE=1SV=4	00;GPMAWsp|P02751|FINC_HUMANFibronectinOS=HomosapiensGN=FN1PE=1SV=4	00;GPMAWsp|P02751|FINC_HUMANFibronectinOS=HomosapiensGN=FN1PE=1SV=4	MULTI-MSMS	LUM2_03691_MMD11_FN1_HCD	2	440.22	3	440.22	1317.64	90523	0.54148	0.00023837	-0.082656	-3.6387e-05	0.45882	0.00020198	440.22	17.163	2.0641	17.163	16.782	18.846	0					189	44	7	0	0	0	2.4281e-10	2	3166	126.66
GEWTCKPIAEK	11	Unmodified	_GEWTCKPIAEK_					0	0	0	1	00;GPMAWsp|P02751|FINC_HUMANFibronectinOS=HomosapiensGN=FN1PE=1SV=4	00;GPMAWsp|P02751|FINC_HUMANFibronectinOS=HomosapiensGN=FN1PE=1SV=4	00;GPMAWsp|P02751|FINC_HUMANFibronectinOS=HomosapiensGN=FN1PE=1SV=4	MULTI-MSMS	LUM2_03691_MMD11_FN1_HCD	2	659.827	2	659.827	1317.64	72145.6	0.43979	0.00029019	-0.020361	-1.3434e-05	0.41943	0.00027675	659.827	17.162	2.1134	17.162	16.782	18.895	0					166	45	6	0	0	0	4.0891e-23	2	3170	255.19
GEWTCKPIAEK	11	Nitration	_GEW(ni)TCKPIAEK_	GEW(1)TCKPIAEK		GEW(62)TCKPIAEK		0	1	0	1	00;GPMAWsp|P02751|FINC_HUMANFibronectinOS=HomosapiensGN=FN1PE=1SV=4	00;GPMAWsp|P02751|FINC_HUMANFibronectinOS=HomosapiensGN=FN1PE=1SV=4	00;GPMAWsp|P02751|FINC_HUMANFibronectinOS=HomosapiensGN=FN1PE=1SV=4	MULTI-MSMS	LUM2_03692_MM_D12_FN2_HCD	1	682.821	2	682.319	1362.62	74650.6	0.99864	0.00068139	0.4806	0.00032792	1.4792	0.0010093	682.821	20.032	0.74692	20.032	19.507	20.254	0					41	17	5	0	0	0	0.0071839	1	3859	62.005
GEWTCKPIAEK	11	Nitration	_GEW(ni)TCKPIAEK_	GEW(1)TCKPIAEK		GEW(103.21)TCKPIAEK		0	1	0	1	00;GPMAWsp|P02751|FINC_HUMANFibronectinOS=HomosapiensGN=FN1PE=1SV=4	00;GPMAWsp|P02751|FINC_HUMANFibronectinOS=HomosapiensGN=FN1PE=1SV=4	00;GPMAWsp|P02751|FINC_HUMANFibronectinOS=HomosapiensGN=FN1PE=1SV=4	MULTI-MSMS	LUM2_03692_MM_D12_FN2_HCD	1	455.216	3	455.215	1362.62	90971.8	1.1908	0.00054208	-0.6064	-0.00027604	0.58442	0.00026604	455.215	20.64	1.6724	20.64	19.922	21.595	0					102	37	4	0	0	0	3.5275e-05	1	3957	103.21
GEWTCKPIAEK	11	Nitration	_GEW(ni)TCKPIAEK_	GEW(1)TCKPIAEK		GEW(271.62)TCKPIAEK		0	1	0	1	00;GPMAWsp|P02751|FINC_HUMANFibronectinOS=HomosapiensGN=FN1PE=1SV=4	00;GPMAWsp|P02751|FINC_HUMANFibronectinOS=HomosapiensGN=FN1PE=1SV=4	00;GPMAWsp|P02751|FINC_HUMANFibronectinOS=HomosapiensGN=FN1PE=1SV=4	MULTI-MSMS	LUM2_03692_MM_D12_FN2_HCD	1	682.32	2	682.319	1362.62	75606.9	1.0437	0.00071211	-0.37698	-0.00025722	0.66668	0.00045489	682.319	20.646	1.1274	20.646	20.342	21.469	0					72	24	4	0	0	0	3.7139e-31	1	3966	271.62
GEWTCKPIAEK	11	Nitration	_GEW(ni)TCKPIAEK_	GEW(1)TCKPIAEK		GEW(59.91)TCKPIAEK		0	1	0	1	00;GPMAWsp|P02751|FINC_HUMANFibronectinOS=HomosapiensGN=FN1PE=1SV=4	00;GPMAWsp|P02751|FINC_HUMANFibronectinOS=HomosapiensGN=FN1PE=1SV=4	00;GPMAWsp|P02751|FINC_HUMANFibronectinOS=HomosapiensGN=FN1PE=1SV=4	MULTI-MSMS	LUM2_03692_MM_D12_FN2_HCD	1	682.821	2	682.319	1362.62	74427.9	0.84493	0.00057651	-0.008575	-5.8509e-06	0.83636	0.00057066	682.319	24.231	0.73314	24.231	23.902	24.635	0					47	16	4	0	0	0	0.0096521	1	4768	59.908
GEWTCKPIAEK	11	Nitration	_GEW(ni)TCKPIAEK_	GEW(1)TCKPIAEK		GEW(58.17)TCKPIAEK		0	1	0	1	00;GPMAWsp|P02751|FINC_HUMANFibronectinOS=HomosapiensGN=FN1PE=1SV=4	00;GPMAWsp|P02751|FINC_HUMANFibronectinOS=HomosapiensGN=FN1PE=1SV=4	00;GPMAWsp|P02751|FINC_HUMANFibronectinOS=HomosapiensGN=FN1PE=1SV=4	MULTI-MSMS	LUM2_03692_MM_D12_FN2_HCD	1	455.215	3	455.215	1362.62	90050.1	0.99175	0.00045146	0.11555	5.2599e-05	1.1073	0.00050406	455.215	24.174	0.60536	24.174	23.98	24.586	3.5527e-15					31	13	3	0	0	0	0.011833	1	4772	58.172
GEWTCKPIAEK	11	Nitration	_GEW(ni)TCKPIAEK_	GEW(1)TCKPIAEK		GEW(102.05)TCKPIAEK		0	1	0	1	00;GPMAWsp|P02751|FINC_HUMANFibronectinOS=HomosapiensGN=FN1PE=1SV=4	00;GPMAWsp|P02751|FINC_HUMANFibronectinOS=HomosapiensGN=FN1PE=1SV=4	00;GPMAWsp|P02751|FINC_HUMANFibronectinOS=HomosapiensGN=FN1PE=1SV=4	MULTI-MSMS	LUM2_03691_MMD11_FN1_HCD	2	455.216	3	455.215	1362.62	93727.7	0.68006	0.00030957	-0.32313	-0.00014709	0.35693	0.00016248	455.549	20.765	0.79989	20.765	20.438	21.238	0					36	16	3	0	0	0	0.00017261	1	4007	102.05
GFNCESKPEAEETCFDK	17	Unmodified	_GFNCESKPEAEETCFDK_					0	0	0	1	00;GPMAWsp|P02751|FINC_HUMANFibronectinOS=HomosapiensGN=FN1PE=1SV=4	00;GPMAWsp|P02751|FINC_HUMANFibronectinOS=HomosapiensGN=FN1PE=1SV=4	00;GPMAWsp|P02751|FINC_HUMANFibronectinOS=HomosapiensGN=FN1PE=1SV=4	MULTI-MSMS	LUM2_03692_MM_D12_FN2_HCD	1	1024.93	2	1024.42	2046.83	60664.1	0.74718	0.00076542	-0.12584	-0.00012891	0.62134	0.00063651	1024.42	23.43	1.0784	23.43	22.861	23.94	0					103	24	6	0	0	0	3.8465e-34	1	4527	341.27
GFNCESKPEAEETCFDK	17	Unmodified	_GFNCESKPEAEETCFDK_					0	0	0	1	00;GPMAWsp|P02751|FINC_HUMANFibronectinOS=HomosapiensGN=FN1PE=1SV=4	00;GPMAWsp|P02751|FINC_HUMANFibronectinOS=HomosapiensGN=FN1PE=1SV=4	00;GPMAWsp|P02751|FINC_HUMANFibronectinOS=HomosapiensGN=FN1PE=1SV=4	MULTI-MSMS	LUM2_03692_MM_D12_FN2_HCD	1	683.284	3	683.284	2046.83	74227.6	0.72426	0.00049488	-0.17894	-0.00012227	0.54532	0.00037261	683.618	23.352	1.7353	23.352	22.774	24.509	0					189	39	8	0	0	0	9.0398e-18	2	4551	208.07
GFNCESKPEAEETCFDK	17	Unmodified	_GFNCESKPEAEETCFDK_					0	0	0	1	00;GPMAWsp|P02751|FINC_HUMANFibronectinOS=HomosapiensGN=FN1PE=1SV=4	00;GPMAWsp|P02751|FINC_HUMANFibronectinOS=HomosapiensGN=FN1PE=1SV=4	00;GPMAWsp|P02751|FINC_HUMANFibronectinOS=HomosapiensGN=FN1PE=1SV=4	MULTI-MSMS	LUM2_03691_MMD11_FN1_HCD	2	683.619	3	683.284	2046.83	72791.2	0.35052	0.0002395	0.1724	0.0001178	0.52292	0.0003573	683.619	23.059	1.9237	23.059	22.538	24.462	3.5527e-15					218	43	8	0	0	0	3.6189e-07	2	4709	127.97
GFNCESKPEAEETCFDK	17	Unmodified	_GFNCESKPEAEETCFDK_					0	0	0	1	00;GPMAWsp|P02751|FINC_HUMANFibronectinOS=HomosapiensGN=FN1PE=1SV=4	00;GPMAWsp|P02751|FINC_HUMANFibronectinOS=HomosapiensGN=FN1PE=1SV=4	00;GPMAWsp|P02751|FINC_HUMANFibronectinOS=HomosapiensGN=FN1PE=1SV=4	MULTI-MSMS	LUM2_03691_MMD11_FN1_HCD	2	1024.42	2	1024.42	2046.83	60981.5	0.3983	0.00040803	-0.25517	-0.0002614	0.14313	0.00014663	1024.92	23.058	1.5784	23.058	22.704	24.282	0					144	35	8	0	0	0	1.1884e-44	1	4496	392.31
GFNCESKPEAEETCFDKYTGNTYR	24	Unmodified	_GFNCESKPEAEETCFDKYTGNTYR_					0	0	0	2	00;GPMAWsp|P02751|FINC_HUMANFibronectinOS=HomosapiensGN=FN1PE=1SV=4	00;GPMAWsp|P02751|FINC_HUMANFibronectinOS=HomosapiensGN=FN1PE=1SV=4	00;GPMAWsp|P02751|FINC_HUMANFibronectinOS=HomosapiensGN=FN1PE=1SV=4	MULTI-MSMS	LUM2_03692_MM_D12_FN2_HCD	1	968.752	3	968.413	2902.22	62377.3	0.88351	0.0008556	-0.27867	-0.00026987	0.60484	0.00058573	968.748	30.318	1.0107	30.318	29.958	30.968	-3.5527e-15					96	21	6	0	0	0	6.8749e-61	2	6100	364.9
GFNCESKPEAEETCFDKYTGNTYR	24	Unmodified	_GFNCESKPEAEETCFDKYTGNTYR_					0	0	0	2	00;GPMAWsp|P02751|FINC_HUMANFibronectinOS=HomosapiensGN=FN1PE=1SV=4	00;GPMAWsp|P02751|FINC_HUMANFibronectinOS=HomosapiensGN=FN1PE=1SV=4	00;GPMAWsp|P02751|FINC_HUMANFibronectinOS=HomosapiensGN=FN1PE=1SV=4	MULTI-MSMS	LUM2_03691_MMD11_FN1_HCD	2	726.813	4	726.562	2902.22	73287.3	0.40102	0.00029137	0.10315	7.4945e-05	0.50417	0.00036631	726.812	26.913	0.91478	26.913	26.486	27.401	3.5527e-15					48	19	4	0	0	0	4.9519e-19	2	5397	182.17
GFNCESKPEAEETCFDKYTGNTYR	24	Unmodified	_GFNCESKPEAEETCFDKYTGNTYR_					0	0	0	2	00;GPMAWsp|P02751|FINC_HUMANFibronectinOS=HomosapiensGN=FN1PE=1SV=4	00;GPMAWsp|P02751|FINC_HUMANFibronectinOS=HomosapiensGN=FN1PE=1SV=4	00;GPMAWsp|P02751|FINC_HUMANFibronectinOS=HomosapiensGN=FN1PE=1SV=4	MULTI-MSMS	LUM2_03691_MMD11_FN1_HCD	2	726.813	4	726.562	2902.22	70291.6	0.046522	3.3801e-05	0.74613	0.00054211	0.79265	0.00057591	726.813	30.254	3.2572	30.254	29.576	32.833	-3.5527e-15					281	73	9	0	0	0	4.6872e-19	2	6076	184.26
GFNCESKPEAEETCFDKYTGNTYR	24	Unmodified	_GFNCESKPEAEETCFDKYTGNTYR_					0	0	0	2	00;GPMAWsp|P02751|FINC_HUMANFibronectinOS=HomosapiensGN=FN1PE=1SV=4	00;GPMAWsp|P02751|FINC_HUMANFibronectinOS=HomosapiensGN=FN1PE=1SV=4	00;GPMAWsp|P02751|FINC_HUMANFibronectinOS=HomosapiensGN=FN1PE=1SV=4	MULTI-MSMS	LUM2_03691_MMD11_FN1_HCD	2	968.748	3	968.413	2902.22	61696	0.56511	0.00054726	-0.0049874	-4.8299e-06	0.56012	0.00054243	968.748	30.353	1.8561	30.353	29.818	31.675	-3.5527e-15					177	41	8	0	0	0	2.942e-89	1	6094	423.33
GFNCESKPEAEETCFDKYTGNTYR	24	Unmodified	_GFNCESKPEAEETCFDKYTGNTYR_					0	0	0	2	00;GPMAWsp|P02751|FINC_HUMANFibronectinOS=HomosapiensGN=FN1PE=1SV=4	00;GPMAWsp|P02751|FINC_HUMANFibronectinOS=HomosapiensGN=FN1PE=1SV=4	00;GPMAWsp|P02751|FINC_HUMANFibronectinOS=HomosapiensGN=FN1PE=1SV=4	MULTI-MSMS	LUM2_03691_MMD11_FN1_HCD	2	1452.62	2	1452.12	2902.22	52129.2	-0.10621	-0.00015424	0.011466	1.665e-05	-0.094748	-0.00013759	1452.12	30.225	0.80017	30.225	29.982	30.782	0					62	17	5	0	0	0	1.0827e-60	1	6127	434.1
GFNCESKPEAEETCFDKYTGNTYR	24	Nitration	_GFNCESKPEAEETCFDKYTGNTY(ni)R_	GFNCESKPEAEETCFDKY(0.031)TGNTY(0.969)R		GFNCESKPEAEETCFDKY(-14.94)TGNTY(14.94)R		0	1	0	2	00;GPMAWsp|P02751|FINC_HUMANFibronectinOS=HomosapiensGN=FN1PE=1SV=4	00;GPMAWsp|P02751|FINC_HUMANFibronectinOS=HomosapiensGN=FN1PE=1SV=4	00;GPMAWsp|P02751|FINC_HUMANFibronectinOS=HomosapiensGN=FN1PE=1SV=4	MULTI-MSMS	LUM2_03692_MM_D12_FN2_HCD	1	738.059	4	737.808	2947.2	70454	0.45276	0.00033405	-0.031735	-2.3414e-05	0.42103	0.00031064	738.059	33.865	1.5422	33.865	33.312	34.855	0					170	33	7	0	0	0	3.9458e-13	2	6862	175.97
GFNCESKPEAEETCFDKYTGNTYR	24	Nitration	_GFNCESKPEAEETCFDKYTGNTY(ni)R_	GFNCESKPEAEETCFDKY(0.341)TGNTY(0.659)R		GFNCESKPEAEETCFDKY(-2.86)TGNTY(2.86)R		0	1	0	2	00;GPMAWsp|P02751|FINC_HUMANFibronectinOS=HomosapiensGN=FN1PE=1SV=4	00;GPMAWsp|P02751|FINC_HUMANFibronectinOS=HomosapiensGN=FN1PE=1SV=4	00;GPMAWsp|P02751|FINC_HUMANFibronectinOS=HomosapiensGN=FN1PE=1SV=4	MULTI-MSMS	LUM2_03692_MM_D12_FN2_HCD	1	983.744	3	983.408	2947.2	61656.8	0.73577	0.00072357	0.12689	0.00012478	0.86266	0.00084835	983.743	33.865	1.058	33.865	33.398	34.456	0					99	22	6	0	0	0	4.4238e-48	1	6878	320.96
GFNCESKPEAEETCFDKYTGNTYR	24	Nitration	_GFNCESKPEAEETCFDKYTGNTY(ni)R_	GFNCESKPEAEETCFDKY(0.015)TGNTY(0.985)R		GFNCESKPEAEETCFDKY(-18.07)TGNTY(18.07)R		0	1	0	2	00;GPMAWsp|P02751|FINC_HUMANFibronectinOS=HomosapiensGN=FN1PE=1SV=4	00;GPMAWsp|P02751|FINC_HUMANFibronectinOS=HomosapiensGN=FN1PE=1SV=4	00;GPMAWsp|P02751|FINC_HUMANFibronectinOS=HomosapiensGN=FN1PE=1SV=4	MULTI-MSMS	LUM2_03691_MMD11_FN1_HCD	2	738.06	4	737.808	2947.2	70361.5	0.35317	0.00026057	-0.053178	-3.9235e-05	0.3	0.00022134	738.059	34.029	1.5958	34.029	33.234	34.83	0					165	34	7	0	0	0	4.656e-27	1	6880	227.32
GFNCESKPEAEETCFDKYTGNTYR	24	Nitration	_GFNCESKPEAEETCFDKYTGNTY(ni)R_	GFNCESKPEAEETCFDKY(0.057)TGNTY(0.943)R		GFNCESKPEAEETCFDKY(-12.15)TGNTY(12.15)R		0	1	0	2	00;GPMAWsp|P02751|FINC_HUMANFibronectinOS=HomosapiensGN=FN1PE=1SV=4	00;GPMAWsp|P02751|FINC_HUMANFibronectinOS=HomosapiensGN=FN1PE=1SV=4	00;GPMAWsp|P02751|FINC_HUMANFibronectinOS=HomosapiensGN=FN1PE=1SV=4	MULTI-MSMS	LUM2_03691_MMD11_FN1_HCD	2	984.075	3	983.408	2947.2	61970.3	0.69573	0.00068419	-0.0070497	-6.9327e-06	0.68868	0.00067726	983.743	33.915	1.0714	33.915	33.373	34.445	0					104	23	7	0	0	0	1.1665e-74	2	6904	380.74
GFNCESKPEAEETCFDKYTGNTYR	24	2 Nitration	_GFNCESKPEAEETCFDKY(ni)TGNTY(ni)R_	GFNCESKPEAEETCFDKY(1)TGNTY(1)R		GFNCESKPEAEETCFDKY(362.68)TGNTY(362.68)R		0	2	0	2	00;GPMAWsp|P02751|FINC_HUMANFibronectinOS=HomosapiensGN=FN1PE=1SV=4	00;GPMAWsp|P02751|FINC_HUMANFibronectinOS=HomosapiensGN=FN1PE=1SV=4	00;GPMAWsp|P02751|FINC_HUMANFibronectinOS=HomosapiensGN=FN1PE=1SV=4	MULTI-MSMS	LUM2_03692_MM_D12_FN2_HCD	1	998.738	3	998.403	2992.19	61872.6	0.94223	0.00094073	-0.17104	-0.00017076	0.77119	0.00076996	998.738	37.612	0.88087	37.612	37.098	37.979	0					70	18	6	0	0	0	7.5497e-61	1	7710	362.68
GFNCESKPEAEETCFDKYTGNTYR	24	2 Nitration	_GFNCESKPEAEETCFDKY(ni)TGNTY(ni)R_	GFNCESKPEAEETCFDKY(1)TGNTY(1)R		GFNCESKPEAEETCFDKY(219.64)TGNTY(219.64)R		0	2	0	2	00;GPMAWsp|P02751|FINC_HUMANFibronectinOS=HomosapiensGN=FN1PE=1SV=4	00;GPMAWsp|P02751|FINC_HUMANFibronectinOS=HomosapiensGN=FN1PE=1SV=4	00;GPMAWsp|P02751|FINC_HUMANFibronectinOS=HomosapiensGN=FN1PE=1SV=4	MULTI-MSMS	LUM2_03691_MMD11_FN1_HCD	2	749.305	4	749.054	2992.19	70887.1	0.41952	0.00031424	-0.47358	-0.00035474	-0.054056	-4.0491e-05	749.305	37.564	1.3336	37.564	37.041	38.374	0					134	28	6	0	0	0	1.7647e-20	1	7716	219.64
GFNCESKPEAEETCFDKYTGNTYR	24	2 Nitration	_GFNCESKPEAEETCFDKY(ni)TGNTY(ni)R_	GFNCESKPEAEETCFDKY(1)TGNTY(1)R		GFNCESKPEAEETCFDKY(363.54)TGNTY(363.54)R		0	2	0	2	00;GPMAWsp|P02751|FINC_HUMANFibronectinOS=HomosapiensGN=FN1PE=1SV=4	00;GPMAWsp|P02751|FINC_HUMANFibronectinOS=HomosapiensGN=FN1PE=1SV=4	00;GPMAWsp|P02751|FINC_HUMANFibronectinOS=HomosapiensGN=FN1PE=1SV=4	MULTI-MSMS	LUM2_03691_MMD11_FN1_HCD	2	999.073	3	998.403	2992.19	62921.9	0.58509	0.00058416	-0.062657	-6.2557e-05	0.52244	0.0005216	998.738	37.605	0.75064	37.605	37.292	38.043	0					50	15	5	0	0	0	7.1338e-61	1	7748	363.54
GFSSGSAVVSGGSR	14	Unmodified	_GFSSGSAVVSGGSR_					0	0	0	0	CON__P35908	CON__P35908	CON__P35908	MULTI-MSMS	LUM2_03692_MM_D12_FN2_HCD	1	627.808	2	627.807	1253.6	79005.7	1.1542	0.00072464	0.41482	0.00026043	1.5691	0.00098506	627.807	18.963	0.51804	18.963	18.678	19.196	0					21	11	3	0	0	0	0.0024879	1	3625	80.782
GGGGGGYGSGGSSYGSGGGSYGSGGGGGGGR	31	Unmodified	_GGGGGGYGSGGSSYGSGGGSYGSGGGGGGGR_					0	0	0	0	CON__P04264	CON__P04264	CON__P04264	MULTI-MSMS	LUM2_03692_MM_D12_FN2_HCD	1	1192.48	2	1192.48	2382.94	57148.4	0.55876	0.00066631	-0.03669	-4.3752e-05	0.52207	0.00062256	1192.98	17.593	0.52456	17.593	17.371	17.895	0					46	11	6	0	0	0	5.7814e-50	1	3296	301.77
GGGGGGYGSGGSSYGSGGGSYGSGGGGGGGR	31	Unmodified	_GGGGGGYGSGGSSYGSGGGSYGSGGGGGGGR_					0	0	0	0	CON__P04264	CON__P04264	CON__P04264	MULTI-MSMS	LUM2_03692_MM_D12_FN2_HCD	1	795.657	3	795.322	2382.94	69852.4	0.813	0.0006466	0.038232	3.0407e-05	0.85123	0.00067701	795.657	17.587	0.43713	17.587	17.418	17.855	0					21	9	3	0	0	0	6.5203e-13	1	3313	113.15
GGGGGGYGSGGSSYGSGGGSYGSGGGGGGGR	31	Unmodified	_GGGGGGYGSGGSSYGSGGGSYGSGGGGGGGR_					0	0	0	0	CON__P04264	CON__P04264	CON__P04264	MULTI-MSMS	LUM2_03691_MMD11_FN1_HCD	2	1192.98	2	1192.48	2382.94	56556.8	-0.012439	-1.4833e-05	0.19756	0.00023559	0.18513	0.00022076	1192.98	17.668	0.45279	17.668	17.456	17.909	0					20	9	3	0	0	0	1.0154e-19	1	3331	200.45
GGSGGSYGGGGSGGGYGGGSGSR	23	Unmodified	_GGSGGSYGGGGSGGGYGGGSGSR_					0	0	0	0	CON__P35527	CON__P35527	CON__P35527	MULTI-MSMS	LUM2_03692_MM_D12_FN2_HCD	1	896.369	2	896.367	1790.72	66407.8	0.6144	0.00055073	-0.0012043	-1.0795e-06	0.61319	0.00054965	896.869	11.48	0.48021	11.48	11.252	11.732	0					30	13	3	0	0	0	1.0998e-74	2	1935	398.39
GGSISGGGYGSGGGK	15	Unmodified	_GGSISGGGYGSGGGK_					0	0	0	0	CON__P35908	CON__P35908	CON__P35908	MULTI-MSMS	LUM2_03692_MM_D12_FN2_HCD	1	599.28	2	599.278	1196.54	74274.7	1.4251	0.00085402	-0.89456	-0.00053609	0.53052	0.00031793	599.279	10.987	0.54129	10.987	10.574	11.115	-1.7764e-15					28	11	3	0	0	0	0.0027067	1	1810	75.479
GLKPGVVYEGQLISIQQYGHQEVTR	25	Unmodified	_GLKPGVVYEGQLISIQQYGHQEVTR_					0	0	0	1	00;GPMAWsp|P02751|FINC_HUMANFibronectinOS=HomosapiensGN=FN1PE=1SV=4	00;GPMAWsp|P02751|FINC_HUMANFibronectinOS=HomosapiensGN=FN1PE=1SV=4	00;GPMAWsp|P02751|FINC_HUMANFibronectinOS=HomosapiensGN=FN1PE=1SV=4	MULTI-MSMS	LUM2_03692_MM_D12_FN2_HCD	1	934.167	3	933.831	2798.47	63264.6	1.0244	0.00095666	0.93212	0.00087044	1.9566	0.0018271	934.166	39.122	0.86814	39.122	38.735	39.603	0					59	19	5	0	0	0	1.9267e-27	1	8078	232.19
GLKPGVVYEGQLISIQQYGHQEVTR	25	Unmodified	_GLKPGVVYEGQLISIQQYGHQEVTR_					0	0	0	1	00;GPMAWsp|P02751|FINC_HUMANFibronectinOS=HomosapiensGN=FN1PE=1SV=4	00;GPMAWsp|P02751|FINC_HUMANFibronectinOS=HomosapiensGN=FN1PE=1SV=4	00;GPMAWsp|P02751|FINC_HUMANFibronectinOS=HomosapiensGN=FN1PE=1SV=4	MULTI-MSMS	LUM2_03691_MMD11_FN1_HCD	2	701.127	4	700.625	2798.47	73196.8	0.47071	0.00032979	0.26966	0.00018893	0.74037	0.00051872	700.876	39.043	1.7873	39.043	38.65	40.437	0					162	39	8	0	0	0	5.3861e-28	1	8070	252.21
GLKPGVVYEGQLISIQQYGHQEVTR	25	Unmodified	_GLKPGVVYEGQLISIQQYGHQEVTR_					0	0	0	1	00;GPMAWsp|P02751|FINC_HUMANFibronectinOS=HomosapiensGN=FN1PE=1SV=4	00;GPMAWsp|P02751|FINC_HUMANFibronectinOS=HomosapiensGN=FN1PE=1SV=4	00;GPMAWsp|P02751|FINC_HUMANFibronectinOS=HomosapiensGN=FN1PE=1SV=4	MULTI-MSMS	LUM2_03691_MMD11_FN1_HCD	2	934.167	3	933.831	2798.47	63321.7	0.93034	0.00086878	0.37584	0.00035097	1.3062	0.0012197	934.166	39.045	0.76462	39.045	38.796	39.56	0					77	16	6	0	0	0	3.634e-48	1	8080	308.61
GLKPGVVYEGQLISIQQYGHQEVTR	25	2 Nitration	_GLKPGVVY(ni)EGQLISIQQY(ni)GHQEVTR_	GLKPGVVY(1)EGQLISIQQY(1)GHQEVTR		GLKPGVVY(216.8)EGQLISIQQY(216.8)GHQEVTR		0	2	0	1	00;GPMAWsp|P02751|FINC_HUMANFibronectinOS=HomosapiensGN=FN1PE=1SV=4	00;GPMAWsp|P02751|FINC_HUMANFibronectinOS=HomosapiensGN=FN1PE=1SV=4	00;GPMAWsp|P02751|FINC_HUMANFibronectinOS=HomosapiensGN=FN1PE=1SV=4	MULTI-MSMS	LUM2_03692_MM_D12_FN2_HCD	1	723.369	4	723.118	2888.44	72273.5	0.78275	0.00056602	0.20168	0.00014584	0.98444	0.00071186	723.369	47.113	2.5657	47.113	46.634	49.2	-7.1054e-15					290	56	8	0	0	0	3.491e-20	3	9833	216.8
GLKPGVVYEGQLISIQQYGHQEVTR	25	2 Nitration	_GLKPGVVY(ni)EGQLISIQQY(ni)GHQEVTR_	GLKPGVVY(1)EGQLISIQQY(1)GHQEVTR		GLKPGVVY(180.09)EGQLISIQQY(180.09)GHQEVTR		0	2	0	1	00;GPMAWsp|P02751|FINC_HUMANFibronectinOS=HomosapiensGN=FN1PE=1SV=4	00;GPMAWsp|P02751|FINC_HUMANFibronectinOS=HomosapiensGN=FN1PE=1SV=4	00;GPMAWsp|P02751|FINC_HUMANFibronectinOS=HomosapiensGN=FN1PE=1SV=4	MULTI-MSMS	LUM2_03692_MM_D12_FN2_HCD	1	964.157	3	963.821	2888.44	62411.6	1.17	0.0011277	0.30593	0.00029486	1.476	0.0014226	964.156	47.266	0.99817	47.266	46.731	47.729	7.1054e-15					125	22	7	0	0	0	8.5467e-14	1	9846	180.09
GLKPGVVYEGQLISIQQYGHQEVTR	25	2 Nitration	_GLKPGVVY(ni)EGQLISIQQY(ni)GHQEVTR_	GLKPGVVY(1)EGQLISIQQY(1)GHQEVTR		GLKPGVVY(63.91)EGQLISIQQY(63.91)GHQEVTR		0	2	0	1	00;GPMAWsp|P02751|FINC_HUMANFibronectinOS=HomosapiensGN=FN1PE=1SV=4	00;GPMAWsp|P02751|FINC_HUMANFibronectinOS=HomosapiensGN=FN1PE=1SV=4	00;GPMAWsp|P02751|FINC_HUMANFibronectinOS=HomosapiensGN=FN1PE=1SV=4	MULTI-MSMS	LUM2_03692_MM_D12_FN2_HCD	1	723.369	4	723.118	2888.44	72388	0.78884	0.00057042	0.01745	1.2618e-05	0.80629	0.00058304	723.369	61.581	1.3158	61.581	60.894	62.21	0					75	28	4	0	0	0	0.0019342	1	13026	63.906
GLKPGVVYEGQLISIQQYGHQEVTR	25	2 Nitration	_GLKPGVVY(ni)EGQLISIQQY(ni)GHQEVTR_	GLKPGVVY(1)EGQLISIQQY(1)GHQEVTR		GLKPGVVY(100.79)EGQLISIQQY(100.79)GHQEVTR		0	2	0	1	00;GPMAWsp|P02751|FINC_HUMANFibronectinOS=HomosapiensGN=FN1PE=1SV=4	00;GPMAWsp|P02751|FINC_HUMANFibronectinOS=HomosapiensGN=FN1PE=1SV=4	00;GPMAWsp|P02751|FINC_HUMANFibronectinOS=HomosapiensGN=FN1PE=1SV=4	MULTI-MSMS	LUM2_03692_MM_D12_FN2_HCD	1	723.37	4	723.118	2888.44	72388	0.80655	0.00058323	0.058236	4.2112e-05	0.86479	0.00062535	723.368	63.6	2.7506	63.6	61.567	64.318	-7.1054e-15					172	55	4	0	0	0	0.00010755	3	13517	100.79
GLKPGVVYEGQLISIQQYGHQEVTR	25	2 Nitration	_GLKPGVVY(ni)EGQLISIQQY(ni)GHQEVTR_	GLKPGVVY(1)EGQLISIQQY(1)GHQEVTR		GLKPGVVY(74.07)EGQLISIQQY(74.07)GHQEVTR		0	2	0	1	00;GPMAWsp|P02751|FINC_HUMANFibronectinOS=HomosapiensGN=FN1PE=1SV=4	00;GPMAWsp|P02751|FINC_HUMANFibronectinOS=HomosapiensGN=FN1PE=1SV=4	00;GPMAWsp|P02751|FINC_HUMANFibronectinOS=HomosapiensGN=FN1PE=1SV=4	MULTI-MSMS	LUM2_03692_MM_D12_FN2_HCD	1	723.37	4	723.118	2888.44	72388	0.82655	0.0005977	-0.19106	-0.00013816	0.63549	0.00045953	723.368	65.135	2.0551	65.135	64.124	66.179	0					135	52	4	0	0	0	0.0011719	1	13992	74.074
GLKPGVVYEGQLISIQQYGHQEVTR	25	2 Nitration	_GLKPGVVY(ni)EGQLISIQQY(ni)GHQEVTR_	GLKPGVVY(1)EGQLISIQQY(1)GHQEVTR		GLKPGVVY(54.61)EGQLISIQQY(54.61)GHQEVTR		0	2	0	1	00;GPMAWsp|P02751|FINC_HUMANFibronectinOS=HomosapiensGN=FN1PE=1SV=4	00;GPMAWsp|P02751|FINC_HUMANFibronectinOS=HomosapiensGN=FN1PE=1SV=4	00;GPMAWsp|P02751|FINC_HUMANFibronectinOS=HomosapiensGN=FN1PE=1SV=4	MULTI-SECPEP	LUM2_03692_MM_D12_FN2_HCD	1	723.397	4	723.118	2888.44	75424.2	0.83914	0.0006068	0.51059	0.00036922	1.3497	0.00097601	723.369	54.758	0.74042	54.758	54.192	54.933	0					24	16	2	0	0	0	0.027479	1	11581	54.605
GLKPGVVYEGQLISIQQYGHQEVTR	25	2 Nitration	_GLKPGVVY(ni)EGQLISIQQY(ni)GHQEVTR_	GLKPGVVY(1)EGQLISIQQY(1)GHQEVTR		GLKPGVVY(71.09)EGQLISIQQY(71.09)GHQEVTR		0	2	0	1	00;GPMAWsp|P02751|FINC_HUMANFibronectinOS=HomosapiensGN=FN1PE=1SV=4	00;GPMAWsp|P02751|FINC_HUMANFibronectinOS=HomosapiensGN=FN1PE=1SV=4	00;GPMAWsp|P02751|FINC_HUMANFibronectinOS=HomosapiensGN=FN1PE=1SV=4	MULTI-SECPEP	LUM2_03692_MM_D12_FN2_HCD	1	723.369	4	723.118	2888.44	72388	0.7789	0.00056323	-0.026255	-1.8986e-05	0.75264	0.00054425	723.619	60.397	1.6685	60.397	59.402	61.07	7.1054e-15					89	35	4	0	0	0	0.011785	1	12775	71.091
GLKPGVVYEGQLISIQQYGHQEVTR	25	2 Nitration	_GLKPGVVY(ni)EGQLISIQQY(ni)GHQEVTR_	GLKPGVVY(1)EGQLISIQQY(1)GHQEVTR		GLKPGVVY(86.55)EGQLISIQQY(86.55)GHQEVTR		0	2	0	1	00;GPMAWsp|P02751|FINC_HUMANFibronectinOS=HomosapiensGN=FN1PE=1SV=4	00;GPMAWsp|P02751|FINC_HUMANFibronectinOS=HomosapiensGN=FN1PE=1SV=4	00;GPMAWsp|P02751|FINC_HUMANFibronectinOS=HomosapiensGN=FN1PE=1SV=4	MULTI-SECPEP	LUM2_03692_MM_D12_FN2_HCD	1	723.369	4	723.118	2888.44	72224.4	0.83824	0.00060614	0.34946	0.0002527	1.1877	0.00085884	723.369	66.137	1.1412	66.137	65.62	66.761	0					121	61	3	0	0	0	0.00074819	1	14208	86.551
GLKPGVVYEGQLISIQQYGHQEVTR	25	2 Nitration	_GLKPGVVY(ni)EGQLISIQQY(ni)GHQEVTR_	GLKPGVVY(1)EGQLISIQQY(1)GHQEVTR		GLKPGVVY(208.65)EGQLISIQQY(208.65)GHQEVTR		0	2	0	1	00;GPMAWsp|P02751|FINC_HUMANFibronectinOS=HomosapiensGN=FN1PE=1SV=4	00;GPMAWsp|P02751|FINC_HUMANFibronectinOS=HomosapiensGN=FN1PE=1SV=4	00;GPMAWsp|P02751|FINC_HUMANFibronectinOS=HomosapiensGN=FN1PE=1SV=4	MULTI-MSMS	LUM2_03691_MMD11_FN1_HCD	2	723.62	4	723.118	2888.44	73073.8	0.13355	9.6571e-05	0.11836	8.5591e-05	0.25191	0.00018216	723.619	47.045	0.95949	47.045	46.753	47.713	-7.1054e-15					69	20	5	0	0	0	9.9069e-20	1	9859	208.65
GLKPGVVYEGQLISIQQYGHQEVTR	25	Nitration	_GLKPGVVYEGQLISIQQY(ni)GHQEVTR_	GLKPGVVYEGQLISIQQY(1)GHQEVTR		GLKPGVVY(-162.63)EGQLISIQQY(162.63)GHQEVTR		0	1	0	1	00;GPMAWsp|P02751|FINC_HUMANFibronectinOS=HomosapiensGN=FN1PE=1SV=4	00;GPMAWsp|P02751|FINC_HUMANFibronectinOS=HomosapiensGN=FN1PE=1SV=4	00;GPMAWsp|P02751|FINC_HUMANFibronectinOS=HomosapiensGN=FN1PE=1SV=4	MULTI-MSMS	LUM2_03691_MMD11_FN1_HCD	2	949.162	3	948.826	2843.46	62641.8	0.83165	0.00078909	0.47305	0.00044885	1.3047	0.0012379	949.161	42.712	1.4149	42.712	42.361	43.775	0					108	30	5	0	0	0	2.5261e-27	1	8892	222.06
GNLLQCICTGNGR	13	Unmodified	_GNLLQCICTGNGR_					0	0	0	0	00;GPMAWsp|P02751|FINC_HUMANFibronectinOS=HomosapiensGN=FN1PE=1SV=4	00;GPMAWsp|P02751|FINC_HUMANFibronectinOS=HomosapiensGN=FN1PE=1SV=4	00;GPMAWsp|P02751|FINC_HUMANFibronectinOS=HomosapiensGN=FN1PE=1SV=4	MULTI-MSMS	LUM2_03692_MM_D12_FN2_HCD	1	731.848	2	731.848	1461.68	69563.3	0.47888	0.00035047	-0.57074	-0.00041769	-0.09186	-6.7228e-05	731.848	34.749	2.2325	34.749	34.308	36.54	0					175	49	7	0	0	0	1.3487e-16	2	7060	241.13
GNLLQCICTGNGR	13	Unmodified	_GNLLQCICTGNGR_					0	0	0	0	00;GPMAWsp|P02751|FINC_HUMANFibronectinOS=HomosapiensGN=FN1PE=1SV=4	00;GPMAWsp|P02751|FINC_HUMANFibronectinOS=HomosapiensGN=FN1PE=1SV=4	00;GPMAWsp|P02751|FINC_HUMANFibronectinOS=HomosapiensGN=FN1PE=1SV=4	MULTI-MSMS	LUM2_03692_MM_D12_FN2_HCD	1	488.235	3	488.234	1461.68	86725.8	0.70781	0.00034558	-0.70374	-0.00034359	0.004063	1.9837e-06	488.234	34.759	0.90094	34.759	34.357	35.258	0					63	19	5	0	0	0	5.3483e-12	1	7080	180.24
GNLLQCICTGNGR	13	Unmodified	_GNLLQCICTGNGR_					0	0	0	0	00;GPMAWsp|P02751|FINC_HUMANFibronectinOS=HomosapiensGN=FN1PE=1SV=4	00;GPMAWsp|P02751|FINC_HUMANFibronectinOS=HomosapiensGN=FN1PE=1SV=4	00;GPMAWsp|P02751|FINC_HUMANFibronectinOS=HomosapiensGN=FN1PE=1SV=4	MULTI-SECPEP	LUM2_03692_MM_D12_FN2_HCD	1	1463.19	1	1462.69	1461.68	51616.4	0.12453	0.00018215	-0.70704	-0.0010342	-0.58251	-0.00085203	1462.69	34.703	0.77093	34.703	34.406	35.177	0					56	16	5	0	0	0	9.768e-20	1	7141	225.31
GNLLQCICTGNGR	13	Unmodified	_GNLLQCICTGNGR_					0	0	0	0	00;GPMAWsp|P02751|FINC_HUMANFibronectinOS=HomosapiensGN=FN1PE=1SV=4	00;GPMAWsp|P02751|FINC_HUMANFibronectinOS=HomosapiensGN=FN1PE=1SV=4	00;GPMAWsp|P02751|FINC_HUMANFibronectinOS=HomosapiensGN=FN1PE=1SV=4	MULTI-MSMS	LUM2_03691_MMD11_FN1_HCD	2	731.848	2	731.848	1461.68	67527.3	0.21888	0.00016018	-0.0004262	-3.1192e-07	0.21845	0.00015987	731.849	34.663	2.042	34.663	34.263	36.305	0					167	45	7	0	0	0	6.9355e-17	2	7070	261.16
GNLLQCICTGNGR	13	Unmodified	_GNLLQCICTGNGR_					0	0	0	0	00;GPMAWsp|P02751|FINC_HUMANFibronectinOS=HomosapiensGN=FN1PE=1SV=4	00;GPMAWsp|P02751|FINC_HUMANFibronectinOS=HomosapiensGN=FN1PE=1SV=4	00;GPMAWsp|P02751|FINC_HUMANFibronectinOS=HomosapiensGN=FN1PE=1SV=4	MULTI-MSMS	LUM2_03691_MMD11_FN1_HCD	2	488.569	3	488.234	1461.68	86824.4	0.56549	0.00027609	-0.23	-0.00011229	0.33549	0.0001638	488.235	34.703	0.82478	34.703	34.355	35.18	0					51	18	5	0	0	0	2.5668e-16	2	7090	183.37
GNLLQCICTGNGRGEWK	17	Unmodified	_GNLLQCICTGNGRGEWK_					0	0	0	1	00;GPMAWsp|P02751|FINC_HUMANFibronectinOS=HomosapiensGN=FN1PE=1SV=4	00;GPMAWsp|P02751|FINC_HUMANFibronectinOS=HomosapiensGN=FN1PE=1SV=4	00;GPMAWsp|P02751|FINC_HUMANFibronectinOS=HomosapiensGN=FN1PE=1SV=4	MULTI-MSMS	LUM2_03692_MM_D12_FN2_HCD	1	655.316	3	654.981	1961.92	76833.7	0.97498	0.0006386	-0.0051941	-3.402e-06	0.96979	0.00063519	655.315	36.259	0.9886	36.259	35.933	36.921	0					42	21	5	0	0	0	8.9162e-07	2	7451	106.36
GNLLQCICTGNGRGEWK	17	Unmodified	_GNLLQCICTGNGRGEWK_					0	0	0	1	00;GPMAWsp|P02751|FINC_HUMANFibronectinOS=HomosapiensGN=FN1PE=1SV=4	00;GPMAWsp|P02751|FINC_HUMANFibronectinOS=HomosapiensGN=FN1PE=1SV=4	00;GPMAWsp|P02751|FINC_HUMANFibronectinOS=HomosapiensGN=FN1PE=1SV=4	MULTI-MSMS	LUM2_03691_MMD11_FN1_HCD	2	655.316	3	654.981	1961.92	77008.1	0.55084	0.00036079	-0.080361	-5.2635e-05	0.47048	0.00030815	654.981	36.338	1.0358	36.338	36.005	37.041	0					75	23	6	0	0	0	1.1566e-11	1	7459	163.26
GNLLQCICTGNGRGEWK	17	Unmodified	_GNLLQCICTGNGRGEWK_					0	0	0	1	00;GPMAWsp|P02751|FINC_HUMANFibronectinOS=HomosapiensGN=FN1PE=1SV=4	00;GPMAWsp|P02751|FINC_HUMANFibronectinOS=HomosapiensGN=FN1PE=1SV=4	00;GPMAWsp|P02751|FINC_HUMANFibronectinOS=HomosapiensGN=FN1PE=1SV=4	MSMS	LUM2_03691_MMD11_FN1_HCD	2	981.969	2	981.967	1961.92	NaN	NaN	NaN	NaN	NaN	NaN	NaN	NaN	36.259	1	36.259	35.759	36.759	0								0	0	0	1.8566e-33	1	7477	318.46
GNLLQCICTGNGRGEWK	17	Nitration	_GNLLQCICTGNGRGEW(ni)K_	GNLLQCICTGNGRGEW(1)K		GNLLQCICTGNGRGEW(96.67)K		0	1	0	1	00;GPMAWsp|P02751|FINC_HUMANFibronectinOS=HomosapiensGN=FN1PE=1SV=4	00;GPMAWsp|P02751|FINC_HUMANFibronectinOS=HomosapiensGN=FN1PE=1SV=4	00;GPMAWsp|P02751|FINC_HUMANFibronectinOS=HomosapiensGN=FN1PE=1SV=4	MULTI-MSMS	LUM2_03691_MMD11_FN1_HCD	2	670.311	3	669.976	2006.91	78608.8	0.81182	0.0005439	0.40285	0.0002699	1.2147	0.0008138	669.976	39.113	0.50002	39.113	38.838	39.338	7.1054e-15					21	10	3	0	0	0	0.00043852	1	8122	96.666
GNLLQCICTGNGRGEWKCER	20	Unmodified	_GNLLQCICTGNGRGEWKCER_					0	0	0	2	00;GPMAWsp|P02751|FINC_HUMANFibronectinOS=HomosapiensGN=FN1PE=1SV=4	00;GPMAWsp|P02751|FINC_HUMANFibronectinOS=HomosapiensGN=FN1PE=1SV=4	00;GPMAWsp|P02751|FINC_HUMANFibronectinOS=HomosapiensGN=FN1PE=1SV=4	MULTI-MSMS	LUM2_03691_MMD11_FN1_HCD	2	603.033	4	602.781	2407.09	77581.1	0.97657	0.00058866	0.088447	5.3314e-05	1.065	0.00064197	603.032	31.491	0.61432	31.491	31.101	31.715	0					33	13	4	0	0	0	8.3919e-08	2	6421	136.04
GQPRQYNVGPSVSKYPLR	18	Unmodified	_GQPRQYNVGPSVSKYPLR_					0	0	0	2	00;GPMAWsp|P02751|FINC_HUMANFibronectinOS=HomosapiensGN=FN1PE=1SV=4	00;GPMAWsp|P02751|FINC_HUMANFibronectinOS=HomosapiensGN=FN1PE=1SV=4	00;GPMAWsp|P02751|FINC_HUMANFibronectinOS=HomosapiensGN=FN1PE=1SV=4	MULTI-MSMS	LUM2_03692_MM_D12_FN2_HCD	1	512.278	4	512.277	2045.08	86329.6	1.0037	0.00051417	0.071593	3.6676e-05	1.0753	0.00055085	512.528	22.58	0.82291	22.58	22.328	23.151	0					60	18	5	0	0	0	0.00089417	1	4423	88.551
GQPRQYNVGPSVSKYPLR	18	Unmodified	_GQPRQYNVGPSVSKYPLR_					0	0	0	2	00;GPMAWsp|P02751|FINC_HUMANFibronectinOS=HomosapiensGN=FN1PE=1SV=4	00;GPMAWsp|P02751|FINC_HUMANFibronectinOS=HomosapiensGN=FN1PE=1SV=4	00;GPMAWsp|P02751|FINC_HUMANFibronectinOS=HomosapiensGN=FN1PE=1SV=4	MULTI-MSMS	LUM2_03692_MM_D12_FN2_HCD	1	683.036	3	682.701	2045.08	75225.6	0.86106	0.00058784	0.36342	0.00024811	1.2245	0.00083595	683.035	22.621	0.78031	22.621	22.415	23.196	0					49	17	4	0	0	0	3.466e-07	1	4426	125.96
GQPRQYNVGPSVSKYPLR	18	Unmodified	_GQPRQYNVGPSVSKYPLR_					0	0	0	2	00;GPMAWsp|P02751|FINC_HUMANFibronectinOS=HomosapiensGN=FN1PE=1SV=4	00;GPMAWsp|P02751|FINC_HUMANFibronectinOS=HomosapiensGN=FN1PE=1SV=4	00;GPMAWsp|P02751|FINC_HUMANFibronectinOS=HomosapiensGN=FN1PE=1SV=4	MULTI-MSMS	LUM2_03691_MMD11_FN1_HCD	2	512.528	4	512.277	2045.08	85772.6	0.55679	0.00028523	0.26525	0.00013588	0.82204	0.00042111	512.528	22.606	0.84775	22.606	22.233	23.081	0					83	19	6	0	0	0	7.6263e-07	1	4404	106.16
GQPRQYNVGPSVSKYPLR	18	Unmodified	_GQPRQYNVGPSVSKYPLR_					0	0	0	2	00;GPMAWsp|P02751|FINC_HUMANFibronectinOS=HomosapiensGN=FN1PE=1SV=4	00;GPMAWsp|P02751|FINC_HUMANFibronectinOS=HomosapiensGN=FN1PE=1SV=4	00;GPMAWsp|P02751|FINC_HUMANFibronectinOS=HomosapiensGN=FN1PE=1SV=4	MULTI-MSMS	LUM2_03691_MMD11_FN1_HCD	2	682.701	3	682.701	2045.08	74814.1	0.35575	0.00024287	0.51247	0.00034986	0.86822	0.00059273	683.035	22.605	0.71323	22.605	22.32	23.034	3.5527e-15					61	16	5	0	0	0	8.8339e-12	1	4408	162.77
GQPRQYNVGPSVSKYPLR	18	Nitration	_GQPRQY(ni)NVGPSVSKYPLR_	GQPRQY(1)NVGPSVSKYPLR		GQPRQY(36.86)NVGPSVSKY(-36.86)PLR		0	1	0	2	00;GPMAWsp|P02751|FINC_HUMANFibronectinOS=HomosapiensGN=FN1PE=1SV=4	00;GPMAWsp|P02751|FINC_HUMANFibronectinOS=HomosapiensGN=FN1PE=1SV=4	00;GPMAWsp|P02751|FINC_HUMANFibronectinOS=HomosapiensGN=FN1PE=1SV=4	MULTI-MSMS	LUM2_03692_MM_D12_FN2_HCD	1	523.525	4	523.524	2090.07	84749.1	1.3029	0.00068208	-0.20262	-0.00010608	1.1002	0.000576	523.774	26.895	1.0943	26.895	26.42	27.515	0					98	24	6	0	0	0	0.016574	1	5334	53.453
GQPRQYNVGPSVSKYPLR	18	Nitration	_GQPRQY(ni)NVGPSVSKYPLR_	GQPRQY(1)NVGPSVSKYPLR		GQPRQY(79.43)NVGPSVSKY(-79.43)PLR		0	1	0	2	00;GPMAWsp|P02751|FINC_HUMANFibronectinOS=HomosapiensGN=FN1PE=1SV=4	00;GPMAWsp|P02751|FINC_HUMANFibronectinOS=HomosapiensGN=FN1PE=1SV=4	00;GPMAWsp|P02751|FINC_HUMANFibronectinOS=HomosapiensGN=FN1PE=1SV=4	MULTI-MSMS	LUM2_03692_MM_D12_FN2_HCD	1	697.696	3	697.696	2090.07	74467.8	0.83319	0.00058132	0.31672	0.00022097	1.1499	0.00080229	698.03	26.926	0.87007	26.926	26.515	27.385	0					72	19	5	0	0	0	7.3131e-07	1	5343	105.77
GQPRQYNVGPSVSKYPLR	18	Nitration	_GQPRQY(ni)NVGPSVSKYPLR_	GQPRQY(1)NVGPSVSKYPLR		GQPRQY(44)NVGPSVSKY(-44)PLR		0	1	0	2	00;GPMAWsp|P02751|FINC_HUMANFibronectinOS=HomosapiensGN=FN1PE=1SV=4	00;GPMAWsp|P02751|FINC_HUMANFibronectinOS=HomosapiensGN=FN1PE=1SV=4	00;GPMAWsp|P02751|FINC_HUMANFibronectinOS=HomosapiensGN=FN1PE=1SV=4	MULTI-MSMS	LUM2_03691_MMD11_FN1_HCD	2	523.524	4	523.524	2090.07	86141	1.0719	0.00056118	-0.57589	-0.00030149	0.49603	0.00025968	523.774	27.005	0.96412	27.005	26.437	27.401	3.5527e-15					63	20	4	0	0	0	0.010429	1	5348	58.158
GQPRQYNVGPSVSKYPLR	18	Nitration	_GQPRQY(ni)NVGPSVSKYPLR_	GQPRQY(1)NVGPSVSKYPLR		GQPRQY(82.93)NVGPSVSKY(-82.93)PLR		0	1	0	2	00;GPMAWsp|P02751|FINC_HUMANFibronectinOS=HomosapiensGN=FN1PE=1SV=4	00;GPMAWsp|P02751|FINC_HUMANFibronectinOS=HomosapiensGN=FN1PE=1SV=4	00;GPMAWsp|P02751|FINC_HUMANFibronectinOS=HomosapiensGN=FN1PE=1SV=4	MULTI-MSMS	LUM2_03691_MMD11_FN1_HCD	2	698.031	3	697.696	2090.07	74413.4	0.56455	0.00039389	0.0097795	6.8231e-06	0.57433	0.00040071	698.03	26.889	0.78032	26.889	26.437	27.217	3.5527e-15					34	16	3	0	0	0	7.0814e-07	2	5430	106.94
GQPRQYNVGPSVSKYPLR	18	2 Nitration	_GQPRQY(ni)NVGPSVSKY(ni)PLR_	GQPRQY(1)NVGPSVSKY(1)PLR		GQPRQY(73.06)NVGPSVSKY(73.06)PLR		0	2	0	2	00;GPMAWsp|P02751|FINC_HUMANFibronectinOS=HomosapiensGN=FN1PE=1SV=4	00;GPMAWsp|P02751|FINC_HUMANFibronectinOS=HomosapiensGN=FN1PE=1SV=4	00;GPMAWsp|P02751|FINC_HUMANFibronectinOS=HomosapiensGN=FN1PE=1SV=4	MULTI-MSMS	LUM2_03692_MM_D12_FN2_HCD	1	535.022	4	534.77	2135.05	85607.3	1.0147	0.00054266	0.13971	7.4712e-05	1.1545	0.00061737	534.77	30.813	0.83365	30.813	30.417	31.251	0					45	17	3	0	0	0	0.0015861	1	6230	73.057
GQPRQYNVGPSVSKYPLR	18	2 Nitration	_GQPRQY(ni)NVGPSVSKY(ni)PLR_	GQPRQY(1)NVGPSVSKY(1)PLR		GQPRQY(79.49)NVGPSVSKY(79.49)PLR		0	2	0	2	00;GPMAWsp|P02751|FINC_HUMANFibronectinOS=HomosapiensGN=FN1PE=1SV=4	00;GPMAWsp|P02751|FINC_HUMANFibronectinOS=HomosapiensGN=FN1PE=1SV=4	00;GPMAWsp|P02751|FINC_HUMANFibronectinOS=HomosapiensGN=FN1PE=1SV=4	MULTI-MSMS	LUM2_03692_MM_D12_FN2_HCD	1	712.844	3	712.691	2135.05	80545.3	0.43378	0.00030915	0.21492	0.00015317	0.64869	0.00046232	712.691	30.83	0.55126	30.83	30.466	31.017	0					19	11	2	0	0	0	0.0013409	1	6275	79.489
GRISCTIANR	10	Unmodified	_GRISCTIANR_					0	0	0	1	00;GPMAWsp|P02751|FINC_HUMANFibronectinOS=HomosapiensGN=FN1PE=1SV=4	00;GPMAWsp|P02751|FINC_HUMANFibronectinOS=HomosapiensGN=FN1PE=1SV=4	00;GPMAWsp|P02751|FINC_HUMANFibronectinOS=HomosapiensGN=FN1PE=1SV=4	MULTI-MSMS	LUM2_03691_MMD11_FN1_HCD	2	383.205	3	383.205	1146.59	96875.1	0.6561	0.00025142	-0.60674	-0.00023251	0.049354	1.8913e-05	383.205	11.363	0.18382	11.363	11.211	11.395	0					5	3	2	0	0	0	0.00092341	1	1934	96.015
GRISCTIANR	10	Unmodified	_GRISCTIANR_					0	0	0	1	00;GPMAWsp|P02751|FINC_HUMANFibronectinOS=HomosapiensGN=FN1PE=1SV=4	00;GPMAWsp|P02751|FINC_HUMANFibronectinOS=HomosapiensGN=FN1PE=1SV=4	00;GPMAWsp|P02751|FINC_HUMANFibronectinOS=HomosapiensGN=FN1PE=1SV=4	MSMS	LUM2_03691_MMD11_FN1_HCD	2	574.304	2	574.304	1146.59	NaN	NaN	NaN	NaN	NaN	NaN	NaN	NaN	11.388	1	11.388	10.888	11.888	0								0	0	0	1.0019e-30	1	1933	236.03
GRQKTGLDSPTGIDFSDITANSFTVHWIAPR	31	Unmodified	_GRQKTGLDSPTGIDFSDITANSFTVHWIAPR_					0	0	0	2	00;GPMAWsp|P02751|FINC_HUMANFibronectinOS=HomosapiensGN=FN1PE=1SV=4	00;GPMAWsp|P02751|FINC_HUMANFibronectinOS=HomosapiensGN=FN1PE=1SV=4	00;GPMAWsp|P02751|FINC_HUMANFibronectinOS=HomosapiensGN=FN1PE=1SV=4	MULTI-MSMS	LUM2_03692_MM_D12_FN2_HCD	1	678.549	5	678.347	3386.7	75862.6	1.1605	0.00078725	-0.030629	-2.0777e-05	1.1299	0.00076647	678.548	51.443	0.82777	51.443	51.217	52.044	-7.1054e-15					56	17	5	0	0	0	1.3032e-12	1	10865	143.07
GSLGGGFSSGGFSGGSFSR	19	Unmodified	_GSLGGGFSSGGFSGGSFSR_					0	0	0	0	CON__P13645	CON__P13645	CON__P13645	MULTI-MSMS	LUM2_03692_MM_D12_FN2_HCD	1	854.892	2	854.39	1706.76	68485.9	0.77559	0.00066266	0.25438	0.00021734	1.03	0.00088	854.39	38.227	0.65709	38.227	37.901	38.558	0					41	14	4	0	0	0	3.785e-12	1	7883	170.56
GSLGGGFSSGGFSGGSFSR	19	Unmodified	_GSLGGGFSSGGFSGGSFSR_					0	0	0	0	CON__P13645	CON__P13645	CON__P13645	MULTI-MSMS	LUM2_03691_MMD11_FN1_HCD	2	854.39	2	854.39	1706.76	67817.1	0.36046	0.00030798	-0.41296	-0.00035283	-0.052498	-4.4854e-05	854.389	38.369	0.41468	38.369	38.087	38.502	0					11	8	2	0	0	0	0.039794	1	7940	35.527
GSSGGGCFGGSSGGYGGLGGFGGGSFR	27	Unmodified	_GSSGGGCFGGSSGGYGGLGGFGGGSFR_					0	0	0	0	CON__P13645	CON__P13645	CON__P13645	MULTI-MSMS	LUM2_03692_MM_D12_FN2_HCD	1	1172.5	2	1172	2341.98	57050	0.66272	0.0007767	0.89071	0.0010439	1.5534	0.0018206	1172.5	42.984	0.48902	42.984	42.724	43.213	0					24	10	3	0	0	0	0.0017398	1	8975	65.022
GSSSGGGYSSGSSSYGSGGR	20	Unmodified	_GSSSGGGYSSGSSSYGSGGR_					0	0	0	0	CON__P35908	CON__P35908	CON__P35908	MULTI-MSMS	LUM2_03692_MM_D12_FN2_HCD	1	870.858	2	870.856	1739.7	66995.9	0.55806	0.00048599	0.51044	0.00044452	1.0685	0.00093051	870.857	11.716	0.31177	11.716	11.582	11.894	0					16	7	3	0	0	0	2.8437e-07	1	2009	122.34
GYTQQLAFR	9	Unmodified	_GYTQQLAFR_					0	0	0	0	CON__Q2UVX4	CON__Q2UVX4	CON__Q2UVX4	MULTI-SECPEP	LUM2_03692_MM_D12_FN2_HCD	1	542.562	2	542.283	1082.55	87637.7	1.208	0.00065506	-0.086316	-4.6808e-05	1.1217	0.00060825	542.283	28.538	0.4105	28.538	28.335	28.746	3.5527e-15					16	9	2	0	0	0	0.00067531	1	5750	111.04
HEEGHMLNCTCFGQGR	16	Oxidation (M)	_HEEGHM(ox)LNCTCFGQGR_		HEEGHM(1)LNCTCFGQGR		HEEGHM(72.66)LNCTCFGQGR	0	0	1	0	00;GPMAWsp|P02751|FINC_HUMANFibronectinOS=HomosapiensGN=FN1PE=1SV=4	00;GPMAWsp|P02751|FINC_HUMANFibronectinOS=HomosapiensGN=FN1PE=1SV=4	00;GPMAWsp|P02751|FINC_HUMANFibronectinOS=HomosapiensGN=FN1PE=1SV=4	MULTI-MSMS	LUM2_03692_MM_D12_FN2_HCD	1	487.952	4	487.952	1947.78	86532.8	0.84209	0.0004109	0.18572	9.0623e-05	1.0278	0.00050152	488.203	15.151	0.80784	15.151	14.731	15.539	1.7764e-15					49	18	3	0	0	0	0.0020888	1	2739	72.662
HEEGHMLNCTCFGQGR	16	Oxidation (M)	_HEEGHM(ox)LNCTCFGQGR_		HEEGHM(1)LNCTCFGQGR		HEEGHM(98.28)LNCTCFGQGR	0	0	1	0	00;GPMAWsp|P02751|FINC_HUMANFibronectinOS=HomosapiensGN=FN1PE=1SV=4	00;GPMAWsp|P02751|FINC_HUMANFibronectinOS=HomosapiensGN=FN1PE=1SV=4	00;GPMAWsp|P02751|FINC_HUMANFibronectinOS=HomosapiensGN=FN1PE=1SV=4	MULTI-MSMS	LUM2_03692_MM_D12_FN2_HCD	1	650.601	3	650.266	1947.78	76297.1	1.0067	0.0006546	-0.21503	-0.00013983	0.79163	0.00051477	650.267	15.147	0.6462	15.147	14.809	15.456	0					46	14	4	0	0	0	0.00036917	1	2744	98.281
HEEGHMLNCTCFGQGR	16	Oxidation (M)	_HEEGHM(ox)LNCTCFGQGR_		HEEGHM(1)LNCTCFGQGR		HEEGHM(103.32)LNCTCFGQGR	0	0	1	0	00;GPMAWsp|P02751|FINC_HUMANFibronectinOS=HomosapiensGN=FN1PE=1SV=4	00;GPMAWsp|P02751|FINC_HUMANFibronectinOS=HomosapiensGN=FN1PE=1SV=4	00;GPMAWsp|P02751|FINC_HUMANFibronectinOS=HomosapiensGN=FN1PE=1SV=4	MULTI-MSMS	LUM2_03691_MMD11_FN1_HCD	2	488.203	4	487.952	1947.78	89529.7	0.53025	0.00025874	-0.2558	-0.00012482	0.27445	0.00013392	488.203	15.009	0.73131	15.009	14.712	15.443	-1.7764e-15					45	16	5	0	0	0	1.1545e-05	1	2726	103.32
HEEGHMLNCTCFGQGR	16	Oxidation (M)	_HEEGHM(ox)LNCTCFGQGR_		HEEGHM(1)LNCTCFGQGR		HEEGHM(139)LNCTCFGQGR	0	0	1	0	00;GPMAWsp|P02751|FINC_HUMANFibronectinOS=HomosapiensGN=FN1PE=1SV=4	00;GPMAWsp|P02751|FINC_HUMANFibronectinOS=HomosapiensGN=FN1PE=1SV=4	00;GPMAWsp|P02751|FINC_HUMANFibronectinOS=HomosapiensGN=FN1PE=1SV=4	MULTI-MSMS	LUM2_03691_MMD11_FN1_HCD	2	650.602	3	650.266	1947.78	76220.9	0.63779	0.00041473	-0.10128	-6.5857e-05	0.53651	0.00034888	650.601	14.989	0.54745	14.989	14.752	15.299	0					28	12	4	0	0	0	1.0387e-07	1	2730	139
HEEGHMLNCTCFGQGR	16	Unmodified	_HEEGHMLNCTCFGQGR_					0	0	0	0	00;GPMAWsp|P02751|FINC_HUMANFibronectinOS=HomosapiensGN=FN1PE=1SV=4	00;GPMAWsp|P02751|FINC_HUMANFibronectinOS=HomosapiensGN=FN1PE=1SV=4	00;GPMAWsp|P02751|FINC_HUMANFibronectinOS=HomosapiensGN=FN1PE=1SV=4	MULTI-MSMS	LUM2_03691_MMD11_FN1_HCD	2	484.204	4	483.953	1931.78	88827.9	0.36657	0.0001774	-0.19428	-9.4022e-05	0.17229	8.338e-05	484.204	19.52	0.69533	19.52	19.402	20.097	0					41	15	5	0	0	0	9.813e-07	1	3758	106.14
HHPEHFSGRPR	11	Unmodified	_HHPEHFSGRPR_					0	0	0	1	00;GPMAWsp|P02751|FINC_HUMANFibronectinOS=HomosapiensGN=FN1PE=1SV=4	00;GPMAWsp|P02751|FINC_HUMANFibronectinOS=HomosapiensGN=FN1PE=1SV=4	00;GPMAWsp|P02751|FINC_HUMANFibronectinOS=HomosapiensGN=FN1PE=1SV=4	MULTI-MSMS	LUM2_03692_MM_D12_FN2_HCD	1	452.894	3	452.894	1355.66	91473.4	1.1828	0.00053569	-0.088	-3.9855e-05	1.0948	0.00049583	452.894	8.5653	0.45365	8.5653	8.5491	9.0028	0					37	12	4	0	0	0	5.9629e-11	1	1298	175.65
HHPEHFSGRPR	11	Unmodified	_HHPEHFSGRPR_					0	0	0	1	00;GPMAWsp|P02751|FINC_HUMANFibronectinOS=HomosapiensGN=FN1PE=1SV=4	00;GPMAWsp|P02751|FINC_HUMANFibronectinOS=HomosapiensGN=FN1PE=1SV=4	00;GPMAWsp|P02751|FINC_HUMANFibronectinOS=HomosapiensGN=FN1PE=1SV=4	MULTI-MSMS	LUM2_03692_MM_D12_FN2_HCD	1	678.838	2	678.837	1355.66	73796.3	1.091	0.00074061	-0.029464	-2.0002e-05	1.0615	0.0007206	678.837	8.5647	0.20686	8.5647	8.5491	8.756	0					16	6	4	0	0	0	4.2063e-10	1	1302	172.59
HHPEHFSGRPR	11	Unmodified	_HHPEHFSGRPR_					0	0	0	1	00;GPMAWsp|P02751|FINC_HUMANFibronectinOS=HomosapiensGN=FN1PE=1SV=4	00;GPMAWsp|P02751|FINC_HUMANFibronectinOS=HomosapiensGN=FN1PE=1SV=4	00;GPMAWsp|P02751|FINC_HUMANFibronectinOS=HomosapiensGN=FN1PE=1SV=4	MULTI-SECPEP	LUM2_03692_MM_D12_FN2_HCD	1	452.28	3	452.894	1355.66	93508.5	1.0923	0.00049471	0.16808	7.6122e-05	1.2604	0.00057083	452.894	9.129	0.90673	9.129	9.0476	9.9543	0					36	20	2	0	0	0	0.048802	1	1553	23.724
HHPEHFSGRPR	11	Unmodified	_HHPEHFSGRPR_					0	0	0	1	00;GPMAWsp|P02751|FINC_HUMANFibronectinOS=HomosapiensGN=FN1PE=1SV=4	00;GPMAWsp|P02751|FINC_HUMANFibronectinOS=HomosapiensGN=FN1PE=1SV=4	00;GPMAWsp|P02751|FINC_HUMANFibronectinOS=HomosapiensGN=FN1PE=1SV=4	MULTI-MSMS	LUM2_03691_MMD11_FN1_HCD	2	452.895	3	452.894	1355.66	90808.7	1.1931	0.00054035	0.2478	0.00011223	1.4409	0.00065258	452.894	8.5506	0.45159	8.5506	8.5345	8.986	0					40	12	4	0	0	0	1.9961e-10	1	1302	160.77
HHPEHFSGRPREDR	14	Unmodified	_HHPEHFSGRPREDR_					0	0	0	2	00;GPMAWsp|P02751|FINC_HUMANFibronectinOS=HomosapiensGN=FN1PE=1SV=4	00;GPMAWsp|P02751|FINC_HUMANFibronectinOS=HomosapiensGN=FN1PE=1SV=4	00;GPMAWsp|P02751|FINC_HUMANFibronectinOS=HomosapiensGN=FN1PE=1SV=4	MULTI-MSMS	LUM2_03691_MMD11_FN1_HCD	2	352.174	5	352.173	1755.83	101728	0.84119	0.00029625	0.59524	0.00020963	1.4364	0.00050588	352.374	8.5506	0.45159	8.5506	8.5345	8.986	0					34	12	3	0	0	0	0.029675	1	1345	42.209
HRPRPYPPNVGEEIQIGHIPR	21	Unmodified	_HRPRPYPPNVGEEIQIGHIPR_					0	0	0	2	00;GPMAWsp|P02751|FINC_HUMANFibronectinOS=HomosapiensGN=FN1PE=1SV=4	00;GPMAWsp|P02751|FINC_HUMANFibronectinOS=HomosapiensGN=FN1PE=1SV=4	00;GPMAWsp|P02751|FINC_HUMANFibronectinOS=HomosapiensGN=FN1PE=1SV=4	MULTI-MSMS	LUM2_03692_MM_D12_FN2_HCD	1	616.335	4	616.335	2461.31	78883.8	1.4047	0.00086575	-0.099481	-6.1314e-05	1.3052	0.00080444	616.334	27.273	1.6303	27.273	26.95	28.58	0					127	37	4	0	0	0	5.6559e-13	1	5446	176.46
HRPRPYPPNVGEEIQIGHIPR	21	Unmodified	_HRPRPYPPNVGEEIQIGHIPR_					0	0	0	2	00;GPMAWsp|P02751|FINC_HUMANFibronectinOS=HomosapiensGN=FN1PE=1SV=4	00;GPMAWsp|P02751|FINC_HUMANFibronectinOS=HomosapiensGN=FN1PE=1SV=4	00;GPMAWsp|P02751|FINC_HUMANFibronectinOS=HomosapiensGN=FN1PE=1SV=4	MULTI-MSMS	LUM2_03692_MM_D12_FN2_HCD	1	493.47	5	493.269	2461.31	86568.7	1.0457	0.0005158	-0.11946	-5.8927e-05	0.92622	0.00045687	493.47	27.27	1.8904	27.27	26.856	28.746	0					130	43	4	0	0	0	3.1914e-07	3	5449	110.56
HRPRPYPPNVGEEIQIGHIPR	21	Unmodified	_HRPRPYPPNVGEEIQIGHIPR_					0	0	0	2	00;GPMAWsp|P02751|FINC_HUMANFibronectinOS=HomosapiensGN=FN1PE=1SV=4	00;GPMAWsp|P02751|FINC_HUMANFibronectinOS=HomosapiensGN=FN1PE=1SV=4	00;GPMAWsp|P02751|FINC_HUMANFibronectinOS=HomosapiensGN=FN1PE=1SV=4	MULTI-MSMS	LUM2_03691_MMD11_FN1_HCD	2	493.269	5	493.269	2461.31	86665.8	0.7568	0.0003733	0.015588	7.6891e-06	0.77239	0.00038099	493.47	27.61	1.9866	27.61	27.024	29.011	0					193	43	6	0	0	0	1.6201e-07	2	5458	126.4
HRPRPYPPNVGEEIQIGHIPR	21	Unmodified	_HRPRPYPPNVGEEIQIGHIPR_					0	0	0	2	00;GPMAWsp|P02751|FINC_HUMANFibronectinOS=HomosapiensGN=FN1PE=1SV=4	00;GPMAWsp|P02751|FINC_HUMANFibronectinOS=HomosapiensGN=FN1PE=1SV=4	00;GPMAWsp|P02751|FINC_HUMANFibronectinOS=HomosapiensGN=FN1PE=1SV=4	MULTI-MSMS	LUM2_03691_MMD11_FN1_HCD	2	616.837	4	616.335	2461.31	77844.3	1.2412	0.00076497	-0.11917	-7.3447e-05	1.122	0.00069152	616.585	27.536	1.7667	27.536	27.074	28.84	3.5527e-15					140	38	5	0	0	0	2.7374e-19	3	5472	211.43
HRPRPYPPNVGEEIQIGHIPR	21	Nitration	_HRPRPY(ni)PPNVGEEIQIGHIPR_	HRPRPY(1)PPNVGEEIQIGHIPR		HRPRPY(52.18)PPNVGEEIQIGHIPR		0	1	0	2	00;GPMAWsp|P02751|FINC_HUMANFibronectinOS=HomosapiensGN=FN1PE=1SV=4	00;GPMAWsp|P02751|FINC_HUMANFibronectinOS=HomosapiensGN=FN1PE=1SV=4	00;GPMAWsp|P02751|FINC_HUMANFibronectinOS=HomosapiensGN=FN1PE=1SV=4	MULTI-SECPEP	LUM2_03692_MM_D12_FN2_HCD	1	419.179	6	418.723	2506.29	96599.2	1.023	0.00042836	0.2808	0.00011758	1.3038	0.00054594	418.723	28.926	0.79671	28.926	28.665	29.462	-3.5527e-15					41	19	4	0	0	0	0.032346	1	5858	52.185
HRPRPYPPNVGEEIQIGHIPR	21	Nitration	_HRPRPY(ni)PPNVGEEIQIGHIPR_	HRPRPY(1)PPNVGEEIQIGHIPR		HRPRPY(129.12)PPNVGEEIQIGHIPR		0	1	0	2	00;GPMAWsp|P02751|FINC_HUMANFibronectinOS=HomosapiensGN=FN1PE=1SV=4	00;GPMAWsp|P02751|FINC_HUMANFibronectinOS=HomosapiensGN=FN1PE=1SV=4	00;GPMAWsp|P02751|FINC_HUMANFibronectinOS=HomosapiensGN=FN1PE=1SV=4	MULTI-MSMS	LUM2_03691_MMD11_FN1_HCD	2	627.581	4	627.581	2506.29	75735.3	0.94432	0.00059264	-0.023401	-1.4686e-05	0.92092	0.00057795	627.832	29.141	0.44661	29.141	28.798	29.244	-3.5527e-15					29	10	4	0	0	0	1.6483e-07	1	5902	129.12
HTSVQTTSSGSGPFTDVR	18	Unmodified	_HTSVQTTSSGSGPFTDVR_					0	0	0	0	00;GPMAWsp|P02751|FINC_HUMANFibronectinOS=HomosapiensGN=FN1PE=1SV=4	00;GPMAWsp|P02751|FINC_HUMANFibronectinOS=HomosapiensGN=FN1PE=1SV=4	00;GPMAWsp|P02751|FINC_HUMANFibronectinOS=HomosapiensGN=FN1PE=1SV=4	MULTI-MSMS	LUM2_03692_MM_D12_FN2_HCD	1	621.63	3	621.966	1862.88	77335	1.3549	0.00084271	-0.35316	-0.00021966	1.0018	0.00062306	621.966	20.543	3.6074	20.543	19.803	23.411	0					373	82	7	0	0	0	5.9956e-18	5	3979	207.56
HTSVQTTSSGSGPFTDVR	18	Unmodified	_HTSVQTTSSGSGPFTDVR_					0	0	0	0	00;GPMAWsp|P02751|FINC_HUMANFibronectinOS=HomosapiensGN=FN1PE=1SV=4	00;GPMAWsp|P02751|FINC_HUMANFibronectinOS=HomosapiensGN=FN1PE=1SV=4	00;GPMAWsp|P02751|FINC_HUMANFibronectinOS=HomosapiensGN=FN1PE=1SV=4	MULTI-MSMS	LUM2_03692_MM_D12_FN2_HCD	1	932.447	2	932.445	1862.88	63402.7	1.1359	0.0010592	0.16253	0.00015155	1.2984	0.0012107	932.445	20.513	3.0895	20.513	19.846	22.936	0					284	70	6	0	0	0	3.0945e-58	3	4117	456.64
HTSVQTTSSGSGPFTDVR	18	Unmodified	_HTSVQTTSSGSGPFTDVR_					0	0	0	0	00;GPMAWsp|P02751|FINC_HUMANFibronectinOS=HomosapiensGN=FN1PE=1SV=4	00;GPMAWsp|P02751|FINC_HUMANFibronectinOS=HomosapiensGN=FN1PE=1SV=4	00;GPMAWsp|P02751|FINC_HUMANFibronectinOS=HomosapiensGN=FN1PE=1SV=4	MULTI-MSMS	LUM2_03692_MM_D12_FN2_HCD	1	932.948	2	932.445	1862.88	63751.5	0.86471	0.0008063	0.5543	0.00051686	1.419	0.0013232	932.446	23.761	2.4913	23.761	22.725	25.216	0					111	57	3	0	0	0	2.8244e-45	1	4603	392.91
HTSVQTTSSGSGPFTDVR	18	Unmodified	_HTSVQTTSSGSGPFTDVR_					0	0	0	0	00;GPMAWsp|P02751|FINC_HUMANFibronectinOS=HomosapiensGN=FN1PE=1SV=4	00;GPMAWsp|P02751|FINC_HUMANFibronectinOS=HomosapiensGN=FN1PE=1SV=4	00;GPMAWsp|P02751|FINC_HUMANFibronectinOS=HomosapiensGN=FN1PE=1SV=4	MULTI-MSMS	LUM2_03692_MM_D12_FN2_HCD	1	622.301	3	621.966	1862.88	77729.9	1.1793	0.0007335	0.36786	0.0002288	1.5472	0.0009623	622.3	23.728	3.6912	23.728	22.774	26.465	0					119	85	2	0	0	0	1.8427e-12	2	4635	177.6
HTSVQTTSSGSGPFTDVR	18	Unmodified	_HTSVQTTSSGSGPFTDVR_					0	0	0	0	00;GPMAWsp|P02751|FINC_HUMANFibronectinOS=HomosapiensGN=FN1PE=1SV=4	00;GPMAWsp|P02751|FINC_HUMANFibronectinOS=HomosapiensGN=FN1PE=1SV=4	00;GPMAWsp|P02751|FINC_HUMANFibronectinOS=HomosapiensGN=FN1PE=1SV=4	MSMS	LUM2_03692_MM_D12_FN2_HCD	1	621.967	3	621.966	1862.88	NaN	NaN	NaN	NaN	NaN	NaN	NaN	NaN	23.225	1	23.225	22.725	23.725	0								0	0	0	3.9267e-16	1	4563	178.57
HTSVQTTSSGSGPFTDVR	18	Unmodified	_HTSVQTTSSGSGPFTDVR_					0	0	0	0	00;GPMAWsp|P02751|FINC_HUMANFibronectinOS=HomosapiensGN=FN1PE=1SV=4	00;GPMAWsp|P02751|FINC_HUMANFibronectinOS=HomosapiensGN=FN1PE=1SV=4	00;GPMAWsp|P02751|FINC_HUMANFibronectinOS=HomosapiensGN=FN1PE=1SV=4	MSMS	LUM2_03692_MM_D12_FN2_HCD	1	621.967	3	621.966	1862.88	NaN	NaN	NaN	NaN	NaN	NaN	NaN	NaN	25.324	1	25.324	24.824	25.824	0								0	0	0	3.4892e-16	1	5031	181.94
HTSVQTTSSGSGPFTDVR	18	Unmodified	_HTSVQTTSSGSGPFTDVR_					0	0	0	0	00;GPMAWsp|P02751|FINC_HUMANFibronectinOS=HomosapiensGN=FN1PE=1SV=4	00;GPMAWsp|P02751|FINC_HUMANFibronectinOS=HomosapiensGN=FN1PE=1SV=4	00;GPMAWsp|P02751|FINC_HUMANFibronectinOS=HomosapiensGN=FN1PE=1SV=4	MSMS	LUM2_03692_MM_D12_FN2_HCD	1	621.967	3	621.966	1862.88	NaN	NaN	NaN	NaN	NaN	NaN	NaN	NaN	26.405	1	26.405	25.905	26.905	0								0	0	0	0.006256	1	5272	82.482
HTSVQTTSSGSGPFTDVR	18	Unmodified	_HTSVQTTSSGSGPFTDVR_					0	0	0	0	00;GPMAWsp|P02751|FINC_HUMANFibronectinOS=HomosapiensGN=FN1PE=1SV=4	00;GPMAWsp|P02751|FINC_HUMANFibronectinOS=HomosapiensGN=FN1PE=1SV=4	00;GPMAWsp|P02751|FINC_HUMANFibronectinOS=HomosapiensGN=FN1PE=1SV=4	MULTI-SECPEP	LUM2_03692_MM_D12_FN2_HCD	1	622.005	3	621.966	1862.88	80614.6	1.144	0.00071155	0.33715	0.0002097	1.4812	0.00092125	621.966	29.306	1.4629	29.306	28.459	29.922	-3.5527e-15					81	35	3	0	0	0	0.021234	1	6032	62.468
HTSVQTTSSGSGPFTDVR	18	Unmodified	_HTSVQTTSSGSGPFTDVR_					0	0	0	0	00;GPMAWsp|P02751|FINC_HUMANFibronectinOS=HomosapiensGN=FN1PE=1SV=4	00;GPMAWsp|P02751|FINC_HUMANFibronectinOS=HomosapiensGN=FN1PE=1SV=4	00;GPMAWsp|P02751|FINC_HUMANFibronectinOS=HomosapiensGN=FN1PE=1SV=4	MULTI-SECPEP	LUM2_03692_MM_D12_FN2_HCD	1	621.678	3	621.966	1862.88	80058.1	1.0611	0.00065996	-4.4081	-0.0027417	-3.347	-0.0020817	622.297	30.561	0.40791	30.561	30.368	30.776	0					11	8	2	0	0	0	0.048617	1	6238	23.296
HTSVQTTSSGSGPFTDVR	18	Unmodified	_HTSVQTTSSGSGPFTDVR_					0	0	0	0	00;GPMAWsp|P02751|FINC_HUMANFibronectinOS=HomosapiensGN=FN1PE=1SV=4	00;GPMAWsp|P02751|FINC_HUMANFibronectinOS=HomosapiensGN=FN1PE=1SV=4	00;GPMAWsp|P02751|FINC_HUMANFibronectinOS=HomosapiensGN=FN1PE=1SV=4	MULTI-SECPEP	LUM2_03692_MM_D12_FN2_HCD	1	932.471	2	932.445	1862.88	67409	1.332	0.001242	0.30842	0.00028758	1.6404	0.0015296	932.947	26.271	0.71358	26.271	25.978	26.692	0					37	16	3	0	0	0	0.014046	1	5335	91.812
HTSVQTTSSGSGPFTDVR	18	Unmodified	_HTSVQTTSSGSGPFTDVR_					0	0	0	0	00;GPMAWsp|P02751|FINC_HUMANFibronectinOS=HomosapiensGN=FN1PE=1SV=4	00;GPMAWsp|P02751|FINC_HUMANFibronectinOS=HomosapiensGN=FN1PE=1SV=4	00;GPMAWsp|P02751|FINC_HUMANFibronectinOS=HomosapiensGN=FN1PE=1SV=4	MULTI-MSMS	LUM2_03691_MMD11_FN1_HCD	2	621.966	3	621.966	1862.88	76835.7	0.82015	0.00051011	-0.40814	-0.00025385	0.41201	0.00025626	621.966	20.659	3.6703	20.659	19.583	23.253	0					402	83	7	0	0	0	1.0455e-17	3	4097	197.38
HTSVQTTSSGSGPFTDVR	18	Unmodified	_HTSVQTTSSGSGPFTDVR_					0	0	0	0	00;GPMAWsp|P02751|FINC_HUMANFibronectinOS=HomosapiensGN=FN1PE=1SV=4	00;GPMAWsp|P02751|FINC_HUMANFibronectinOS=HomosapiensGN=FN1PE=1SV=4	00;GPMAWsp|P02751|FINC_HUMANFibronectinOS=HomosapiensGN=FN1PE=1SV=4	MULTI-MSMS	LUM2_03691_MMD11_FN1_HCD	2	932.446	2	932.445	1862.88	62805.2	0.67186	0.00062647	-0.049076	-4.5761e-05	0.62278	0.00058071	932.445	20.612	3.0985	20.612	19.801	22.899	3.5527e-15					286	70	6	0	0	0	2.279e-57	4	4106	437.41
HTSVQTTSSGSGPFTDVR	18	Unmodified	_HTSVQTTSSGSGPFTDVR_					0	0	0	0	00;GPMAWsp|P02751|FINC_HUMANFibronectinOS=HomosapiensGN=FN1PE=1SV=4	00;GPMAWsp|P02751|FINC_HUMANFibronectinOS=HomosapiensGN=FN1PE=1SV=4	00;GPMAWsp|P02751|FINC_HUMANFibronectinOS=HomosapiensGN=FN1PE=1SV=4	MULTI-MSMS	LUM2_03691_MMD11_FN1_HCD	2	622.3	3	621.966	1862.88	77638.6	0.89281	0.0005553	-0.11286	-7.0197e-05	0.77995	0.0004851	622.3	23.624	1.6072	23.624	23.17	24.778	0					100	35	4	0	0	0	8.7921e-18	3	4668	201.18
HTSVQTTSSGSGPFTDVR	18	Unmodified	_HTSVQTTSSGSGPFTDVR_					0	0	0	0	00;GPMAWsp|P02751|FINC_HUMANFibronectinOS=HomosapiensGN=FN1PE=1SV=4	00;GPMAWsp|P02751|FINC_HUMANFibronectinOS=HomosapiensGN=FN1PE=1SV=4	00;GPMAWsp|P02751|FINC_HUMANFibronectinOS=HomosapiensGN=FN1PE=1SV=4	MULTI-MSMS	LUM2_03691_MMD11_FN1_HCD	2	932.447	2	932.445	1862.88	63628.4	0.71377	0.00066555	0.21087	0.00019663	0.92464	0.00086218	932.445	23.666	1.6366	23.666	22.78	24.417	-3.5527e-15					103	36	4	0	0	0	8.7802e-35	1	4578	354.04
HTSVQTTSSGSGPFTDVR	18	Unmodified	_HTSVQTTSSGSGPFTDVR_					0	0	0	0	00;GPMAWsp|P02751|FINC_HUMANFibronectinOS=HomosapiensGN=FN1PE=1SV=4	00;GPMAWsp|P02751|FINC_HUMANFibronectinOS=HomosapiensGN=FN1PE=1SV=4	00;GPMAWsp|P02751|FINC_HUMANFibronectinOS=HomosapiensGN=FN1PE=1SV=4	MULTI-MSMS	LUM2_03691_MMD11_FN1_HCD	2	621.966	3	621.966	1862.88	78786.7	1.0723	0.00066692	0.20337	0.00012649	1.2756	0.00079341	622.3	25.467	0.77129	25.467	25.358	26.129	0					27	17	2	0	0	0	1.5018e-17	1	5093	186.97
HTSVQTTSSGSGPFTDVR	18	Unmodified	_HTSVQTTSSGSGPFTDVR_					0	0	0	0	00;GPMAWsp|P02751|FINC_HUMANFibronectinOS=HomosapiensGN=FN1PE=1SV=4	00;GPMAWsp|P02751|FINC_HUMANFibronectinOS=HomosapiensGN=FN1PE=1SV=4	00;GPMAWsp|P02751|FINC_HUMANFibronectinOS=HomosapiensGN=FN1PE=1SV=4	MULTI-MSMS	LUM2_03691_MMD11_FN1_HCD	2	622.301	3	621.966	1862.88	78786.6	1.1419	0.0007102	0.10795	6.7144e-05	1.2498	0.00077734	621.966	26.896	1.2646	26.896	25.952	27.217	0					44	27	2	0	0	0	1.1129e-11	1	5337	155.49
HTSVQTTSSGSGPFTDVR	18	Unmodified	_HTSVQTTSSGSGPFTDVR_					0	0	0	0	00;GPMAWsp|P02751|FINC_HUMANFibronectinOS=HomosapiensGN=FN1PE=1SV=4	00;GPMAWsp|P02751|FINC_HUMANFibronectinOS=HomosapiensGN=FN1PE=1SV=4	00;GPMAWsp|P02751|FINC_HUMANFibronectinOS=HomosapiensGN=FN1PE=1SV=4	MSMS	LUM2_03691_MMD11_FN1_HCD	2	622.3	3	621.966	1862.88	NaN	NaN	NaN	NaN	NaN	NaN	NaN	NaN	25.305	1	25.305	24.805	25.805	0								0	0	0	2.7818e-16	1	5036	187.39
HTSVQTTSSGSGPFTDVR	18	Unmodified	_HTSVQTTSSGSGPFTDVR_					0	0	0	0	00;GPMAWsp|P02751|FINC_HUMANFibronectinOS=HomosapiensGN=FN1PE=1SV=4	00;GPMAWsp|P02751|FINC_HUMANFibronectinOS=HomosapiensGN=FN1PE=1SV=4	00;GPMAWsp|P02751|FINC_HUMANFibronectinOS=HomosapiensGN=FN1PE=1SV=4	MSMS	LUM2_03691_MMD11_FN1_HCD	2	621.966	3	621.966	1862.88	NaN	NaN	NaN	NaN	NaN	NaN	NaN	NaN	28.094	1	28.094	27.594	28.594	0								0	0	0	3.6608e-16	1	5658	180.62
HTSVQTTSSGSGPFTDVR	18	Unmodified	_HTSVQTTSSGSGPFTDVR_					0	0	0	0	00;GPMAWsp|P02751|FINC_HUMANFibronectinOS=HomosapiensGN=FN1PE=1SV=4	00;GPMAWsp|P02751|FINC_HUMANFibronectinOS=HomosapiensGN=FN1PE=1SV=4	00;GPMAWsp|P02751|FINC_HUMANFibronectinOS=HomosapiensGN=FN1PE=1SV=4	MULTI-SECPEP	LUM2_03691_MMD11_FN1_HCD	2	622.338	3	621.966	1862.88	79531.9	0.91561	0.00056948	0.039576	2.4615e-05	0.95519	0.00059409	621.966	30.078	0.7224	30.078	29.392	30.115	0					24	16	2	0	0	0	0.043775	1	6068	35.007
HTSVQTTSSGSGPFTDVR	18	Unmodified	_HTSVQTTSSGSGPFTDVR_					0	0	0	0	00;GPMAWsp|P02751|FINC_HUMANFibronectinOS=HomosapiensGN=FN1PE=1SV=4	00;GPMAWsp|P02751|FINC_HUMANFibronectinOS=HomosapiensGN=FN1PE=1SV=4	00;GPMAWsp|P02751|FINC_HUMANFibronectinOS=HomosapiensGN=FN1PE=1SV=4	MULTI-SECPEP	LUM2_03691_MMD11_FN1_HCD	2	621.679	3	621.966	1862.88	88306.7	0.73062	0.00045442	0.10908	6.7847e-05	0.8397	0.00052227	621.966	31.35	0.84301	31.35	31.051	31.894	0					29	18	2	0	0	0	0.043308	1	6474	36.137
HYQINQQWER	10	Unmodified	_HYQINQQWER_					0	0	0	0	00;GPMAWsp|P02751|FINC_HUMANFibronectinOS=HomosapiensGN=FN1PE=1SV=4	00;GPMAWsp|P02751|FINC_HUMANFibronectinOS=HomosapiensGN=FN1PE=1SV=4	00;GPMAWsp|P02751|FINC_HUMANFibronectinOS=HomosapiensGN=FN1PE=1SV=4	MULTI-MSMS	LUM2_03692_MM_D12_FN2_HCD	1	467.894	3	467.893	1400.66	90012	1.1728	0.00054873	-0.1234	-5.7736e-05	1.0494	0.00049099	467.894	21.355	1.5267	21.355	20.933	22.46	0					166	34	7	0	0	0	1.5652e-10	1	4083	142.98
HYQINQQWER	10	Unmodified	_HYQINQQWER_					0	0	0	0	00;GPMAWsp|P02751|FINC_HUMANFibronectinOS=HomosapiensGN=FN1PE=1SV=4	00;GPMAWsp|P02751|FINC_HUMANFibronectinOS=HomosapiensGN=FN1PE=1SV=4	00;GPMAWsp|P02751|FINC_HUMANFibronectinOS=HomosapiensGN=FN1PE=1SV=4	MULTI-MSMS	LUM2_03692_MM_D12_FN2_HCD	1	701.337	2	701.337	1400.66	73479.8	0.72756	0.00051026	0.34481	0.00024182	1.0724	0.00075209	701.337	21.355	2.1389	21.355	20.886	23.025	0					169	48	5	0	0	0	9.5091e-31	2	4088	267.53
HYQINQQWER	10	Unmodified	_HYQINQQWER_					0	0	0	0	00;GPMAWsp|P02751|FINC_HUMANFibronectinOS=HomosapiensGN=FN1PE=1SV=4	00;GPMAWsp|P02751|FINC_HUMANFibronectinOS=HomosapiensGN=FN1PE=1SV=4	00;GPMAWsp|P02751|FINC_HUMANFibronectinOS=HomosapiensGN=FN1PE=1SV=4	MULTI-SECPEP	LUM2_03692_MM_D12_FN2_HCD	1	467.756	3	467.893	1400.66	90811.7	0.97699	0.00045713	-0.23263	-0.00010885	0.74436	0.00034828	467.893	22.577	0.4754	22.577	22.46	22.936	0					18	10	2	0	0	0	0.03043	1	4473	42.802
HYQINQQWER	10	Unmodified	_HYQINQQWER_					0	0	0	0	00;GPMAWsp|P02751|FINC_HUMANFibronectinOS=HomosapiensGN=FN1PE=1SV=4	00;GPMAWsp|P02751|FINC_HUMANFibronectinOS=HomosapiensGN=FN1PE=1SV=4	00;GPMAWsp|P02751|FINC_HUMANFibronectinOS=HomosapiensGN=FN1PE=1SV=4	MULTI-MSMS	LUM2_03691_MMD11_FN1_HCD	2	701.337	2	701.337	1400.66	72972.1	0.21042	0.00014758	0.18559	0.00013016	0.39601	0.00027774	701.337	21.345	2.3362	21.345	20.877	23.213	0					280	53	8	0	0	0	9.0063e-31	4	4101	269.23
HYQINQQWER	10	Unmodified	_HYQINQQWER_					0	0	0	0	00;GPMAWsp|P02751|FINC_HUMANFibronectinOS=HomosapiensGN=FN1PE=1SV=4	00;GPMAWsp|P02751|FINC_HUMANFibronectinOS=HomosapiensGN=FN1PE=1SV=4	00;GPMAWsp|P02751|FINC_HUMANFibronectinOS=HomosapiensGN=FN1PE=1SV=4	MULTI-MSMS	LUM2_03691_MMD11_FN1_HCD	2	467.894	3	467.893	1400.66	88661	0.59823	0.00027991	0.091041	4.2598e-05	0.68927	0.00032251	467.894	21.346	2.1547	21.346	20.926	23.081	-3.5527e-15					164	49	5	0	0	0	7.8465e-16	2	4104	171.7
HYQINQQWER	10	Unmodified	_HYQINQQWER_					0	0	0	0	00;GPMAWsp|P02751|FINC_HUMANFibronectinOS=HomosapiensGN=FN1PE=1SV=4	00;GPMAWsp|P02751|FINC_HUMANFibronectinOS=HomosapiensGN=FN1PE=1SV=4	00;GPMAWsp|P02751|FINC_HUMANFibronectinOS=HomosapiensGN=FN1PE=1SV=4	MULTI-MSMS	LUM2_03691_MMD11_FN1_HCD	2	701.337	2	701.337	1400.66	75107.2	0.40151	0.0002816	0.61725	0.0004329	1.0188	0.00071449	701.337	29.248	0.68633	29.248	28.973	29.659	0					27	15	2	0	0	0	4.4658e-10	1	5907	154.81
HYQINQQWER	10	Nitration	_HY(ni)QINQQWER_	HY(1)QINQQWER		HY(177.28)QINQQW(-177.28)ER		0	1	0	0	00;GPMAWsp|P02751|FINC_HUMANFibronectinOS=HomosapiensGN=FN1PE=1SV=4	00;GPMAWsp|P02751|FINC_HUMANFibronectinOS=HomosapiensGN=FN1PE=1SV=4	00;GPMAWsp|P02751|FINC_HUMANFibronectinOS=HomosapiensGN=FN1PE=1SV=4	MULTI-MSMS	LUM2_03692_MM_D12_FN2_HCD	1	482.889	3	482.888	1445.64	88003.5	1.0749	0.00051907	-0.14968	-7.2277e-05	0.92526	0.0004468	482.889	27.266	2.5659	27.266	26.856	29.421	0					203	60	5	0	0	0	2.641e-15	2	5417	192.91
HYQINQQWER	10	Nitration	_HY(ni)QINQQWER_	HY(1)QINQQWER		HY(283.4)QINQQW(-283.4)ER		0	1	0	0	00;GPMAWsp|P02751|FINC_HUMANFibronectinOS=HomosapiensGN=FN1PE=1SV=4	00;GPMAWsp|P02751|FINC_HUMANFibronectinOS=HomosapiensGN=FN1PE=1SV=4	00;GPMAWsp|P02751|FINC_HUMANFibronectinOS=HomosapiensGN=FN1PE=1SV=4	MULTI-MSMS	LUM2_03692_MM_D12_FN2_HCD	1	723.83	2	723.829	1445.64	71870.2	0.79408	0.00057478	-0.008721	-6.3125e-06	0.78536	0.00056847	723.829	27.266	2.1349	27.266	26.811	28.946	3.5527e-15					267	49	8	0	0	0	2.1047e-52	2	5418	340.12
HYQINQQWER	10	Nitration	_HY(ni)QINQQWER_	HY(1)QINQQWER		HY(208.43)QINQQW(-208.43)ER		0	1	0	0	00;GPMAWsp|P02751|FINC_HUMANFibronectinOS=HomosapiensGN=FN1PE=1SV=4	00;GPMAWsp|P02751|FINC_HUMANFibronectinOS=HomosapiensGN=FN1PE=1SV=4	00;GPMAWsp|P02751|FINC_HUMANFibronectinOS=HomosapiensGN=FN1PE=1SV=4	MULTI-MSMS	LUM2_03691_MMD11_FN1_HCD	2	723.83	2	723.829	1445.64	72837.2	0.40749	0.00029495	-0.057276	-4.1458e-05	0.35021	0.00025349	723.829	27.367	2.2309	27.367	26.742	28.973	0					212	48	7	0	0	0	2.3103e-22	2	5400	242.39
HYQINQQWER	10	Nitration	_HY(ni)QINQQWER_	HY(1)QINQQWER		HY(164.18)QINQQW(-164.18)ER		0	1	0	0	00;GPMAWsp|P02751|FINC_HUMANFibronectinOS=HomosapiensGN=FN1PE=1SV=4	00;GPMAWsp|P02751|FINC_HUMANFibronectinOS=HomosapiensGN=FN1PE=1SV=4	00;GPMAWsp|P02751|FINC_HUMANFibronectinOS=HomosapiensGN=FN1PE=1SV=4	MULTI-MSMS	LUM2_03691_MMD11_FN1_HCD	2	483.223	3	482.888	1445.64	89067.9	0.83932	0.0004053	-0.054913	-2.6517e-05	0.78441	0.00037878	482.889	27.376	2.4666	27.376	26.663	29.13	0					155	54	5	0	0	0	3.131e-11	1	5408	179.81
HYQINQQWER	10	2 Nitration	_HY(ni)QINQQW(ni)ER_	HY(1)QINQQW(1)ER		HY(118.91)QINQQW(118.91)ER		0	2	0	0	00;GPMAWsp|P02751|FINC_HUMANFibronectinOS=HomosapiensGN=FN1PE=1SV=4	00;GPMAWsp|P02751|FINC_HUMANFibronectinOS=HomosapiensGN=FN1PE=1SV=4	00;GPMAWsp|P02751|FINC_HUMANFibronectinOS=HomosapiensGN=FN1PE=1SV=4	MULTI-MSMS	LUM2_03692_MM_D12_FN2_HCD	1	746.322	2	746.322	1490.63	72052.9	0.69672	0.00051998	0.4886	0.00036465	1.1853	0.00088463	746.322	28.63	0.67988	28.63	28.418	29.098	-3.5527e-15					35	16	3	0	0	0	3.2928e-06	1	5775	118.91
HYQINQQWER	10	2 Nitration	_HY(ni)QINQQW(ni)ER_	HY(1)QINQQW(1)ER		HY(81.55)QINQQW(81.55)ER		0	2	0	0	00;GPMAWsp|P02751|FINC_HUMANFibronectinOS=HomosapiensGN=FN1PE=1SV=4	00;GPMAWsp|P02751|FINC_HUMANFibronectinOS=HomosapiensGN=FN1PE=1SV=4	00;GPMAWsp|P02751|FINC_HUMANFibronectinOS=HomosapiensGN=FN1PE=1SV=4	MULTI-MSMS	LUM2_03692_MM_D12_FN2_HCD	1	746.322	2	746.322	1490.63	72495.3	0.61096	0.00045597	-0.22596	-0.00016864	0.385	0.00028733	746.321	30.094	1.1992	30.094	29.72	30.919	3.5527e-15					46	26	2	0	0	0	0.0027253	1	6038	81.547
HYQINQQWER	10	2 Nitration	_HY(ni)QINQQW(ni)ER_	HY(1)QINQQW(1)ER		HY(101.82)QINQQW(101.82)ER		0	2	0	0	00;GPMAWsp|P02751|FINC_HUMANFibronectinOS=HomosapiensGN=FN1PE=1SV=4	00;GPMAWsp|P02751|FINC_HUMANFibronectinOS=HomosapiensGN=FN1PE=1SV=4	00;GPMAWsp|P02751|FINC_HUMANFibronectinOS=HomosapiensGN=FN1PE=1SV=4	MULTI-MSMS	LUM2_03692_MM_D12_FN2_HCD	1	497.884	3	497.884	1490.63	87978.8	0.82688	0.00041169	-0.084646	-4.2144e-05	0.74223	0.00036954	497.883	30.089	1.233	30.089	29.462	30.695	0					71	27	3	0	0	0	0.00019764	1	6048	101.82
HYQINQQWER	10	2 Nitration	_HY(ni)QINQQW(ni)ER_	HY(1)QINQQW(1)ER		HY(66.96)QINQQW(66.96)ER		0	2	0	0	00;GPMAWsp|P02751|FINC_HUMANFibronectinOS=HomosapiensGN=FN1PE=1SV=4	00;GPMAWsp|P02751|FINC_HUMANFibronectinOS=HomosapiensGN=FN1PE=1SV=4	00;GPMAWsp|P02751|FINC_HUMANFibronectinOS=HomosapiensGN=FN1PE=1SV=4	MULTI-MSMS	LUM2_03691_MMD11_FN1_HCD	2	746.82	2	746.322	1490.63	78746.9	0.31625	0.00023602	-0.59651	-0.00044519	-0.28026	-0.00020917	746.321	30.18	0.46391	30.18	29.982	30.446	0					15	9	2	0	0	0	0.0045345	1	6111	66.962
IAWESPQGQVSR	12	Unmodified	_IAWESPQGQVSR_					0	0	0	0	00;GPMAWsp|P02751|FINC_HUMANFibronectinOS=HomosapiensGN=FN1PE=1SV=4	00;GPMAWsp|P02751|FINC_HUMANFibronectinOS=HomosapiensGN=FN1PE=1SV=4	00;GPMAWsp|P02751|FINC_HUMANFibronectinOS=HomosapiensGN=FN1PE=1SV=4	MULTI-MSMS	LUM2_03692_MM_D12_FN2_HCD	1	679.347	2	679.347	1356.68	74989.6	1.0652	0.00072361	-0.60483	-0.00041089	0.46033	0.00031272	679.346	27.492	1.2871	27.492	26.999	28.286	0					81	29	4	0	0	0	1.3381e-10	1	5479	158.47
IAWESPQGQVSR	12	Unmodified	_IAWESPQGQVSR_					0	0	0	0	00;GPMAWsp|P02751|FINC_HUMANFibronectinOS=HomosapiensGN=FN1PE=1SV=4	00;GPMAWsp|P02751|FINC_HUMANFibronectinOS=HomosapiensGN=FN1PE=1SV=4	00;GPMAWsp|P02751|FINC_HUMANFibronectinOS=HomosapiensGN=FN1PE=1SV=4	MULTI-MSMS	LUM2_03691_MMD11_FN1_HCD	2	679.347	2	679.347	1356.68	75809.3	0.76695	0.00052102	-0.10086	-6.852e-05	0.66609	0.0004525	679.347	27.471	1.4324	27.471	26.832	28.264	0					85	30	4	0	0	0	2.2796e-06	1	5419	121.61
IEISELNR	8	Unmodified	_IEISELNR_					0	0	0	0	CON__P35908;CON__P04264	CON__P35908;CON__P04264	CON__P04264	MULTI-MSMS	LUM2_03692_MM_D12_FN2_HCD	1	487.27	2	487.269	972.524	89955.4	1.1002	0.00053611	0.0022426	1.0927e-06	1.1025	0.0005372	487.269	27.147	0.47981	27.147	26.811	27.29	0					22	10	3	0	0	0	0.004425	1	5432	72.875
IEISELNR	8	Unmodified	_IEISELNR_					0	0	0	0	CON__P35908;CON__P04264	CON__P35908;CON__P04264	CON__P04264	MULTI-MSMS	LUM2_03691_MMD11_FN1_HCD	2	487.27	2	487.269	972.524	92302.5	0.81036	0.00039486	0.15411	7.5093e-05	0.96447	0.00046996	487.269	26.902	0.45299	26.902	26.571	27.024	0					19	9	3	0	0	0	1.2637e-06	1	5386	139.31
IGDQWDK	7	Unmodified	_IGDQWDK_					0	0	0	0	00;GPMAWsp|P02751|FINC_HUMANFibronectinOS=HomosapiensGN=FN1PE=1SV=4	00;GPMAWsp|P02751|FINC_HUMANFibronectinOS=HomosapiensGN=FN1PE=1SV=4	00;GPMAWsp|P02751|FINC_HUMANFibronectinOS=HomosapiensGN=FN1PE=1SV=4	MULTI-MSMS	LUM2_03692_MM_D12_FN2_HCD	1	431.209	2	431.209	860.403	92370.2	1.0168	0.00043845	-0.28766	-0.00012404	0.72913	0.00031441	431.209	17.956	2.7468	17.956	17.595	20.342	-3.5527e-15					165	63	5	0	0	0	8.2954e-06	2	3351	125.08
IGDQWDK	7	Unmodified	_IGDQWDK_					0	0	0	0	00;GPMAWsp|P02751|FINC_HUMANFibronectinOS=HomosapiensGN=FN1PE=1SV=4	00;GPMAWsp|P02751|FINC_HUMANFibronectinOS=HomosapiensGN=FN1PE=1SV=4	00;GPMAWsp|P02751|FINC_HUMANFibronectinOS=HomosapiensGN=FN1PE=1SV=4	MULTI-MSMS	LUM2_03691_MMD11_FN1_HCD	2	431.209	2	431.209	860.403	91532	0.46158	0.00019904	-0.0057108	-2.4626e-06	0.45587	0.00019658	431.209	17.997	1.7233	17.997	17.631	19.354	0					114	36	5	0	0	0	8.8105e-06	2	3363	123.99
IGDQWDK	7	Unmodified	_IGDQWDK_					0	0	0	0	00;GPMAWsp|P02751|FINC_HUMANFibronectinOS=HomosapiensGN=FN1PE=1SV=4	00;GPMAWsp|P02751|FINC_HUMANFibronectinOS=HomosapiensGN=FN1PE=1SV=4	00;GPMAWsp|P02751|FINC_HUMANFibronectinOS=HomosapiensGN=FN1PE=1SV=4	MULTI-MSMS	LUM2_03691_MMD11_FN1_HCD	2	431.209	2	431.209	860.403	101558	0.74019	0.00031918	-0.15843	-6.8317e-05	0.58176	0.00025086	431.209	35.466	0.56461	35.466	35.225	35.789	-7.1054e-15					15	11	2	0	0	0	0.00049063	1	7309	100.37
IGDQWDK	7	Nitration	_IGDQW(ni)DK_	IGDQW(1)DK		IGDQW(114.72)DK		0	1	0	0	00;GPMAWsp|P02751|FINC_HUMANFibronectinOS=HomosapiensGN=FN1PE=1SV=4	00;GPMAWsp|P02751|FINC_HUMANFibronectinOS=HomosapiensGN=FN1PE=1SV=4	00;GPMAWsp|P02751|FINC_HUMANFibronectinOS=HomosapiensGN=FN1PE=1SV=4	MULTI-MSMS	LUM2_03692_MM_D12_FN2_HCD	1	453.702	2	453.701	905.388	89429.3	1.2228	0.00055478	0.033887	1.5375e-05	1.2567	0.00057015	453.701	21.651	1.1255	21.651	21.29	22.415	0					68	25	4	0	0	0	1.3402e-05	1	4175	114.72
IGDQWDK	7	Nitration	_IGDQW(ni)DK_	IGDQW(1)DK		IGDQW(133.47)DK		0	1	0	0	00;GPMAWsp|P02751|FINC_HUMANFibronectinOS=HomosapiensGN=FN1PE=1SV=4	00;GPMAWsp|P02751|FINC_HUMANFibronectinOS=HomosapiensGN=FN1PE=1SV=4	00;GPMAWsp|P02751|FINC_HUMANFibronectinOS=HomosapiensGN=FN1PE=1SV=4	MULTI-MSMS	LUM2_03692_MM_D12_FN2_HCD	1	453.702	2	453.701	905.388	89566.7	0.92763	0.00042087	0.37121	0.00016842	1.2988	0.00058928	453.701	23.132	1.4775	23.132	22.59	24.068	0					80	33	5	0	0	0	4.4334e-06	1	4494	133.47
IGDQWDK	7	Nitration	_IGDQW(ni)DK_	IGDQW(1)DK		IGDQW(63.96)DK		0	1	0	0	00;GPMAWsp|P02751|FINC_HUMANFibronectinOS=HomosapiensGN=FN1PE=1SV=4	00;GPMAWsp|P02751|FINC_HUMANFibronectinOS=HomosapiensGN=FN1PE=1SV=4	00;GPMAWsp|P02751|FINC_HUMANFibronectinOS=HomosapiensGN=FN1PE=1SV=4	MULTI-SECPEP	LUM2_03692_MM_D12_FN2_HCD	1	906.437	1	906.395	905.388	64513.7	0.7497	0.00067953	0.77507	0.00070252	1.5248	0.001382	906.396	23.14	0.78477	23.14	22.774	23.559	0					49	17	4	0	0	0	0.027767	1	4486	63.961
IGDQWDK	7	Nitration	_IGDQW(ni)DK_	IGDQW(1)DK		IGDQW(60.76)DK		0	1	0	0	00;GPMAWsp|P02751|FINC_HUMANFibronectinOS=HomosapiensGN=FN1PE=1SV=4	00;GPMAWsp|P02751|FINC_HUMANFibronectinOS=HomosapiensGN=FN1PE=1SV=4	00;GPMAWsp|P02751|FINC_HUMANFibronectinOS=HomosapiensGN=FN1PE=1SV=4	MULTI-MSMS	LUM2_03691_MMD11_FN1_HCD	2	453.702	2	453.701	905.388	92813.4	0.67044	0.00030418	0.19142	8.6846e-05	0.86185	0.00039102	453.701	21.682	0.59636	21.682	21.419	22.015	0					23	13	2	0	0	0	0.009829	1	4223	60.76
IGDQWDK	7	Nitration	_IGDQW(ni)DK_	IGDQW(1)DK		IGDQW(108.98)DK		0	1	0	0	00;GPMAWsp|P02751|FINC_HUMANFibronectinOS=HomosapiensGN=FN1PE=1SV=4	00;GPMAWsp|P02751|FINC_HUMANFibronectinOS=HomosapiensGN=FN1PE=1SV=4	00;GPMAWsp|P02751|FINC_HUMANFibronectinOS=HomosapiensGN=FN1PE=1SV=4	MULTI-MSMS	LUM2_03691_MMD11_FN1_HCD	2	453.701	2	453.701	905.388	92081.5	0.6419	0.00029123	0.22433	0.00010178	0.86624	0.00039301	453.701	23.094	0.69507	23.094	22.746	23.442	0					44	15	4	0	0	0	1.6147e-05	1	4508	108.98
IGDQWDK	7	Nitration	_IGDQW(ni)DK_	IGDQW(1)DK		IGDQW(60.07)DK		0	1	0	0	00;GPMAWsp|P02751|FINC_HUMANFibronectinOS=HomosapiensGN=FN1PE=1SV=4	00;GPMAWsp|P02751|FINC_HUMANFibronectinOS=HomosapiensGN=FN1PE=1SV=4	00;GPMAWsp|P02751|FINC_HUMANFibronectinOS=HomosapiensGN=FN1PE=1SV=4	MULTI-SECPEP	LUM2_03691_MMD11_FN1_HCD	2	906.437	1	906.395	905.388	66431.1	0.70907	0.0006427	0.33519	0.00030382	1.0443	0.00094651	906.395	23.07	0.51356	23.07	22.78	23.294	0					25	11	3	0	0	0	0.032673	1	4495	60.074
IGDQWDKQHDMGHMMR	16	3 Oxidation (M)	_IGDQWDKQHDM(ox)GHM(ox)M(ox)R_		IGDQWDKQHDM(1)GHM(1)M(1)R		IGDQWDKQHDM(88.95)GHM(88.95)M(88.95)R	0	0	3	1	00;GPMAWsp|P02751|FINC_HUMANFibronectinOS=HomosapiensGN=FN1PE=1SV=4	00;GPMAWsp|P02751|FINC_HUMANFibronectinOS=HomosapiensGN=FN1PE=1SV=4	00;GPMAWsp|P02751|FINC_HUMANFibronectinOS=HomosapiensGN=FN1PE=1SV=4	MULTI-MSMS	LUM2_03692_MM_D12_FN2_HCD	1	509.217	4	508.966	2031.83	82349.9	1.032	0.00052526	-0.81973	-0.00041722	0.21228	0.00010804	508.966	9.2494	2.3793	9.2494	9.0028	11.382	0					314	52	8	0	0	0	0.00097329	2	1450	88.951
IGDQWDKQHDMGHMMR	16	3 Oxidation (M)	_IGDQWDKQHDM(ox)GHM(ox)M(ox)R_		IGDQWDKQHDM(1)GHM(1)M(1)R		IGDQWDKQHDM(118.4)GHM(118.4)M(118.4)R	0	0	3	1	00;GPMAWsp|P02751|FINC_HUMANFibronectinOS=HomosapiensGN=FN1PE=1SV=4	00;GPMAWsp|P02751|FINC_HUMANFibronectinOS=HomosapiensGN=FN1PE=1SV=4	00;GPMAWsp|P02751|FINC_HUMANFibronectinOS=HomosapiensGN=FN1PE=1SV=4	MULTI-MSMS	LUM2_03692_MM_D12_FN2_HCD	1	678.62	3	678.286	2031.83	73137.3	1.0029	0.00068023	-0.34393	-0.00023329	0.65893	0.00044694	678.62	9.3217	1.4771	9.3217	9.0969	10.574	0					116	33	6	0	0	0	7.5275e-07	1	1459	118.4
IGDQWDKQHDMGHMMR	16	3 Oxidation (M)	_IGDQWDKQHDM(ox)GHM(ox)M(ox)R_		IGDQWDKQHDM(1)GHM(1)M(1)R		IGDQWDKQHDM(80.51)GHM(80.51)M(80.51)R	0	0	3	1	00;GPMAWsp|P02751|FINC_HUMANFibronectinOS=HomosapiensGN=FN1PE=1SV=4	00;GPMAWsp|P02751|FINC_HUMANFibronectinOS=HomosapiensGN=FN1PE=1SV=4	00;GPMAWsp|P02751|FINC_HUMANFibronectinOS=HomosapiensGN=FN1PE=1SV=4	MULTI-MSMS	LUM2_03691_MMD11_FN1_HCD	2	508.967	4	508.966	2031.83	82206.2	0.86543	0.00044048	-0.63608	-0.00032374	0.22935	0.00011673	509.217	10.075	1.6665	10.075	9.6834	11.35	0					223	38	8	0	0	0	0.0015385	1	1613	80.508
IGDQWDKQHDMGHMMR	16	3 Oxidation (M)	_IGDQWDKQHDM(ox)GHM(ox)M(ox)R_		IGDQWDKQHDM(1)GHM(1)M(1)R		IGDQWDKQHDM(130.92)GHM(130.92)M(130.92)R	0	0	3	1	00;GPMAWsp|P02751|FINC_HUMANFibronectinOS=HomosapiensGN=FN1PE=1SV=4	00;GPMAWsp|P02751|FINC_HUMANFibronectinOS=HomosapiensGN=FN1PE=1SV=4	00;GPMAWsp|P02751|FINC_HUMANFibronectinOS=HomosapiensGN=FN1PE=1SV=4	MULTI-MSMS	LUM2_03691_MMD11_FN1_HCD	2	678.287	3	678.286	2031.83	72390.6	0.76599	0.00051956	-0.35957	-0.00024389	0.40642	0.00027567	678.62	10.059	1.0018	10.059	9.7598	10.762	0					86	23	7	0	0	0	3.6534e-07	1	1627	130.92
IGDQWDKQHDMGHMMR	16	3 Oxidation (M)	_IGDQWDKQHDM(ox)GHM(ox)M(ox)R_		IGDQWDKQHDM(1)GHM(1)M(1)R		IGDQWDKQHDM(44.51)GHM(44.51)M(44.51)R	0	0	3	1	00;GPMAWsp|P02751|FINC_HUMANFibronectinOS=HomosapiensGN=FN1PE=1SV=4	00;GPMAWsp|P02751|FINC_HUMANFibronectinOS=HomosapiensGN=FN1PE=1SV=4	00;GPMAWsp|P02751|FINC_HUMANFibronectinOS=HomosapiensGN=FN1PE=1SV=4	MULTI-MSMS	LUM2_03691_MMD11_FN1_HCD	2	1017.43	2	1016.92	2031.83	61505.7	0.77396	0.00078705	0.28427	0.00028908	1.0582	0.0010761	1017.43	10.059	0.32564	10.059	9.9239	10.25	0					18	7	3	0	0	0	0.029937	1	1642	44.511
IGDQWDKQHDMGHMMR	16	Oxidation (M)	_IGDQWDKQHDM(ox)GHMMR_		IGDQWDKQHDM(1)GHMMR		IGDQWDKQHDM(34.18)GHM(-34.18)M(-41.75)R	0	0	1	1	00;GPMAWsp|P02751|FINC_HUMANFibronectinOS=HomosapiensGN=FN1PE=1SV=4	00;GPMAWsp|P02751|FINC_HUMANFibronectinOS=HomosapiensGN=FN1PE=1SV=4	00;GPMAWsp|P02751|FINC_HUMANFibronectinOS=HomosapiensGN=FN1PE=1SV=4	MULTI-MSMS	LUM2_03692_MM_D12_FN2_HCD	1	500.969	4	500.969	1999.85	87268.7	0.78942	0.00039547	-0.30396	-0.00015228	0.48546	0.0002432	501.219	17.098	0.59618	17.098	16.775	17.371	0					50	12	5	0	0	0	1.6304e-07	1	3165	136.81
IGDQWDKQHDMGHMMR	16	Oxidation (M)	_IGDQWDKQHDM(ox)GHMMR_		IGDQWDKQHDM(1)GHMMR		IGDQWDKQHDM(35.31)GHM(-35.31)M(-43.25)R	0	0	1	1	00;GPMAWsp|P02751|FINC_HUMANFibronectinOS=HomosapiensGN=FN1PE=1SV=4	00;GPMAWsp|P02751|FINC_HUMANFibronectinOS=HomosapiensGN=FN1PE=1SV=4	00;GPMAWsp|P02751|FINC_HUMANFibronectinOS=HomosapiensGN=FN1PE=1SV=4	MULTI-MSMS	LUM2_03692_MM_D12_FN2_HCD	1	400.977	5	400.976	1999.85	93628.2	0.81541	0.00032696	-0.13805	-5.5357e-05	0.67736	0.00027161	401.177	17.101	0.59618	17.101	16.775	17.371	0					45	12	5	0	0	0	0.00034566	1	3174	98.439
IGDQWDKQHDMGHMMR	16	Oxidation (M)	_IGDQWDKQHDMGHM(ox)MR_		IGDQWDKQHDM(0.021)GHM(0.562)M(0.417)R		IGDQWDKQHDM(-14.19)GHM(1.3)M(-1.3)R	0	0	1	1	00;GPMAWsp|P02751|FINC_HUMANFibronectinOS=HomosapiensGN=FN1PE=1SV=4	00;GPMAWsp|P02751|FINC_HUMANFibronectinOS=HomosapiensGN=FN1PE=1SV=4	00;GPMAWsp|P02751|FINC_HUMANFibronectinOS=HomosapiensGN=FN1PE=1SV=4	MULTI-MSMS	LUM2_03692_MM_D12_FN2_HCD	1	501.219	4	500.969	1999.85	88523.8	0.97612	0.00048901	-0.35829	-0.00017949	0.61783	0.00030951	501.219	18.778	0.77555	18.778	18.267	19.043	0					28	16	3	0	0	0	8.5672e-07	1	3572	111.64
IGDQWDKQHDMGHMMR	16	Oxidation (M)	_IGDQWDKQHDM(ox)GHMMR_		IGDQWDKQHDM(0.999)GHMMR		IGDQWDKQHDM(33.33)GHM(-33.33)M(-40.73)R	0	0	1	1	00;GPMAWsp|P02751|FINC_HUMANFibronectinOS=HomosapiensGN=FN1PE=1SV=4	00;GPMAWsp|P02751|FINC_HUMANFibronectinOS=HomosapiensGN=FN1PE=1SV=4	00;GPMAWsp|P02751|FINC_HUMANFibronectinOS=HomosapiensGN=FN1PE=1SV=4	MULTI-MSMS	LUM2_03691_MMD11_FN1_HCD	2	401.177	5	400.976	1999.85	94430.7	0.48338	0.00019382	0.017543	7.0344e-06	0.50092	0.00020086	401.177	16.878	0.61417	16.878	16.614	17.228	0					79	13	8	0	0	0	1.0318e-06	1	3130	104.41
IGDQWDKQHDMGHMMR	16	Oxidation (M)	_IGDQWDKQHDM(ox)GHMMR_		IGDQWDKQHDM(0.993)GHM(0.001)M(0.006)R		IGDQWDKQHDM(22.08)GHM(-29.26)M(-22.08)R	0	0	1	1	00;GPMAWsp|P02751|FINC_HUMANFibronectinOS=HomosapiensGN=FN1PE=1SV=4	00;GPMAWsp|P02751|FINC_HUMANFibronectinOS=HomosapiensGN=FN1PE=1SV=4	00;GPMAWsp|P02751|FINC_HUMANFibronectinOS=HomosapiensGN=FN1PE=1SV=4	MULTI-MSMS	LUM2_03691_MMD11_FN1_HCD	2	501.219	4	500.969	1999.85	83205.4	0.33047	0.00016556	-0.1866	-9.3481e-05	0.14387	7.2074e-05	501.219	16.938	0.65898	16.938	16.614	17.273	0					89	14	8	0	0	0	3.0796e-07	1	3140	131.56
IGDQWDKQHDMGHMMR	16	Oxidation (M)	_IGDQWDKQHDM(ox)GHMMR_		IGDQWDKQHDM(0.999)GHMM(0.001)R		IGDQWDKQHDM(31.18)GHM(-37.71)M(-31.18)R	0	0	1	1	00;GPMAWsp|P02751|FINC_HUMANFibronectinOS=HomosapiensGN=FN1PE=1SV=4	00;GPMAWsp|P02751|FINC_HUMANFibronectinOS=HomosapiensGN=FN1PE=1SV=4	00;GPMAWsp|P02751|FINC_HUMANFibronectinOS=HomosapiensGN=FN1PE=1SV=4	MULTI-MSMS	LUM2_03691_MMD11_FN1_HCD	2	667.957	3	667.622	1999.85	74314.7	0.46905	0.00031315	-0.24461	-0.0001633	0.22444	0.00014984	667.957	16.939	0.68578	16.939	16.685	17.371	0					52	14	5	0	0	0	2.4475e-17	1	3142	193.32
IGDQWDKQHDMGHMMR	16	Oxidation (M)	_IGDQWDKQHDM(ox)GHMMR_		IGDQWDKQHDM(0.999)GHM(0.001)MR		IGDQWDKQHDM(30.76)GHM(-30.76)M(-38.9)R	0	0	1	1	00;GPMAWsp|P02751|FINC_HUMANFibronectinOS=HomosapiensGN=FN1PE=1SV=4	00;GPMAWsp|P02751|FINC_HUMANFibronectinOS=HomosapiensGN=FN1PE=1SV=4	00;GPMAWsp|P02751|FINC_HUMANFibronectinOS=HomosapiensGN=FN1PE=1SV=4	MULTI-MSMS	LUM2_03691_MMD11_FN1_HCD	2	1000.93	2	1000.93	1999.85	62584.9	0.37881	0.00037916	0.31138	0.00031167	0.69019	0.00069084	1001.43	16.939	0.45051	16.939	16.735	17.185	0					21	9	3	0	0	0	1.9892e-17	1	3176	200.76
IGDQWDKQHDMGHMMR	16	Oxidation (M)	_IGDQWDKQHDMGHMM(ox)R_		IGDQWDKQHDM(0.074)GHM(0.38)M(0.545)R		IGDQWDKQHDM(-8.65)GHM(-1.56)M(1.56)R	0	0	1	1	00;GPMAWsp|P02751|FINC_HUMANFibronectinOS=HomosapiensGN=FN1PE=1SV=4	00;GPMAWsp|P02751|FINC_HUMANFibronectinOS=HomosapiensGN=FN1PE=1SV=4	00;GPMAWsp|P02751|FINC_HUMANFibronectinOS=HomosapiensGN=FN1PE=1SV=4	MULTI-MSMS	LUM2_03691_MMD11_FN1_HCD	2	501.219	4	500.969	1999.85	85075.9	0.24668	0.00012358	-0.060412	-3.0264e-05	0.18627	9.3314e-05	501.22	17.656	1.0242	17.656	17.228	18.252	0					114	21	8	0	0	0	4.6859e-07	1	3372	125.73
IGDQWDKQHDMGHMMR	16	Oxidation (M)	_IGDQWDKQHDMGHM(ox)MR_		IGDQWDKQHDM(0.159)GHM(0.683)M(0.159)R		IGDQWDKQHDM(-6.34)GHM(6.34)M(-6.34)R	0	0	1	1	00;GPMAWsp|P02751|FINC_HUMANFibronectinOS=HomosapiensGN=FN1PE=1SV=4	00;GPMAWsp|P02751|FINC_HUMANFibronectinOS=HomosapiensGN=FN1PE=1SV=4	00;GPMAWsp|P02751|FINC_HUMANFibronectinOS=HomosapiensGN=FN1PE=1SV=4	MULTI-MSMS	LUM2_03691_MMD11_FN1_HCD	2	401.177	5	400.976	1999.85	94945	0.40025	0.00016049	-0.31864	-0.00012777	0.081617	3.2727e-05	400.976	17.656	1.0668	17.656	17.228	18.295	0					110	22	7	0	0	0	0.014831	1	3374	53.981
IGDQWDKQHDMGHMMR	16	Oxidation (M)	_IGDQWDKQHDMGHMM(ox)R_		IGDQWDKQHDMGHM(0.428)M(0.572)R		IGDQWDKQHDM(-31.74)GHM(-1.26)M(1.26)R	0	0	1	1	00;GPMAWsp|P02751|FINC_HUMANFibronectinOS=HomosapiensGN=FN1PE=1SV=4	00;GPMAWsp|P02751|FINC_HUMANFibronectinOS=HomosapiensGN=FN1PE=1SV=4	00;GPMAWsp|P02751|FINC_HUMANFibronectinOS=HomosapiensGN=FN1PE=1SV=4	MULTI-MSMS	LUM2_03691_MMD11_FN1_HCD	2	668.29	3	667.622	1999.85	79440.7	0.35209	0.00023506	-0.56753	-0.0003789	-0.21544	-0.00014383	667.956	18.694	0.55577	18.694	18.339	18.895	0					24	8	4	0	0	0	1.7952e-11	1	3549	158.38
IGDQWDKQHDMGHMMR	16	Oxidation (M)	_IGDQWDKQHDMGHMM(ox)R_		IGDQWDKQHDM(0.007)GHM(0.404)M(0.588)R		IGDQWDKQHDM(-18.99)GHM(-1.63)M(1.63)R	0	0	1	1	00;GPMAWsp|P02751|FINC_HUMANFibronectinOS=HomosapiensGN=FN1PE=1SV=4	00;GPMAWsp|P02751|FINC_HUMANFibronectinOS=HomosapiensGN=FN1PE=1SV=4	00;GPMAWsp|P02751|FINC_HUMANFibronectinOS=HomosapiensGN=FN1PE=1SV=4	MULTI-MSMS	LUM2_03691_MMD11_FN1_HCD	2	500.969	4	500.969	1999.85	84445.8	0.21219	0.0001063	-0.2387	-0.00011958	-0.026512	-1.3282e-05	500.969	18.685	1.0734	18.685	18.106	19.18	0					81	22	6	0	0	0	0.00066415	2	3620	94.007
IGDQWDKQHDMGHMMR	16	Oxidation (M)	_IGDQWDKQHDM(ox)GHMMR_		IGDQWDKQHDM(0.866)GHM(0.112)M(0.021)R		IGDQWDKQHDM(8.87)GHM(-8.87)M(-16.11)R	0	0	1	1	00;GPMAWsp|P02751|FINC_HUMANFibronectinOS=HomosapiensGN=FN1PE=1SV=4	00;GPMAWsp|P02751|FINC_HUMANFibronectinOS=HomosapiensGN=FN1PE=1SV=4	00;GPMAWsp|P02751|FINC_HUMANFibronectinOS=HomosapiensGN=FN1PE=1SV=4	MULTI-MSMS	LUM2_03691_MMD11_FN1_HCD	2	501.219	4	500.969	1999.85	83330.5	0.40622	0.0002035	-1.2308	-0.0006166	-0.82459	-0.00041309	501.219	22.773	0.75805	22.773	22.495	23.253	0					75	17	6	0	0	0	5.0927e-07	1	4453	124.25
IGDQWDKQHDMGHMMR	16	Oxidation (M)	_IGDQWDKQHDM(ox)GHMMR_		IGDQWDKQHDM(0.971)GHM(0.024)M(0.005)R		IGDQWDKQHDM(16.07)GHM(-16.07)M(-22.86)R	0	0	1	1	00;GPMAWsp|P02751|FINC_HUMANFibronectinOS=HomosapiensGN=FN1PE=1SV=4	00;GPMAWsp|P02751|FINC_HUMANFibronectinOS=HomosapiensGN=FN1PE=1SV=4	00;GPMAWsp|P02751|FINC_HUMANFibronectinOS=HomosapiensGN=FN1PE=1SV=4	MULTI-MSMS	LUM2_03691_MMD11_FN1_HCD	2	400.977	5	400.976	1999.85	93566.1	0.55824	0.00022384	-0.56789	-0.00022771	-0.0096465	-3.868e-06	400.976	22.758	0.75805	22.758	22.495	23.253	3.5527e-15					57	17	4	0	0	0	0.0022177	1	4458	71.08
IGDQWDKQHDMGHMMR	16	Unmodified	_IGDQWDKQHDMGHMMR_					0	0	0	1	00;GPMAWsp|P02751|FINC_HUMANFibronectinOS=HomosapiensGN=FN1PE=1SV=4	00;GPMAWsp|P02751|FINC_HUMANFibronectinOS=HomosapiensGN=FN1PE=1SV=4	00;GPMAWsp|P02751|FINC_HUMANFibronectinOS=HomosapiensGN=FN1PE=1SV=4	MULTI-MSMS	LUM2_03692_MM_D12_FN2_HCD	1	496.97	4	496.97	1983.85	87621.2	0.87074	0.00043273	-0.20737	-0.00010306	0.66337	0.00032968	497.221	23.03	0.65928	23.03	22.628	23.288	0					45	14	4	0	0	0	0.0019503	1	4521	75.911
IGDQWDKQHDMGHMMR	16	Unmodified	_IGDQWDKQHDMGHMMR_					0	0	0	1	00;GPMAWsp|P02751|FINC_HUMANFibronectinOS=HomosapiensGN=FN1PE=1SV=4	00;GPMAWsp|P02751|FINC_HUMANFibronectinOS=HomosapiensGN=FN1PE=1SV=4	00;GPMAWsp|P02751|FINC_HUMANFibronectinOS=HomosapiensGN=FN1PE=1SV=4	MULTI-MSMS	LUM2_03691_MMD11_FN1_HCD	2	496.97	4	496.97	1983.85	86797.3	0.37941	0.00018855	-0.056467	-2.8063e-05	0.32294	0.00016049	497.221	22.767	1.6298	22.767	22.448	24.078	0					155	36	8	0	0	0	2.0355e-11	3	4436	155.26
IGDQWDKQHDMGHMMR	16	Unmodified	_IGDQWDKQHDMGHMMR_					0	0	0	1	00;GPMAWsp|P02751|FINC_HUMANFibronectinOS=HomosapiensGN=FN1PE=1SV=4	00;GPMAWsp|P02751|FINC_HUMANFibronectinOS=HomosapiensGN=FN1PE=1SV=4	00;GPMAWsp|P02751|FINC_HUMANFibronectinOS=HomosapiensGN=FN1PE=1SV=4	MULTI-MSMS	LUM2_03691_MMD11_FN1_HCD	2	397.778	5	397.777	1983.85	94608.8	0.54076	0.0002151	-0.30738	-0.00012227	0.23339	9.2835e-05	397.978	22.767	0.94626	22.767	22.495	23.442	-3.5527e-15					121	21	8	0	0	0	7.9711e-07	1	4443	116.96
IGDQWDKQHDMGHMMR	16	Unmodified	_IGDQWDKQHDMGHMMR_					0	0	0	1	00;GPMAWsp|P02751|FINC_HUMANFibronectinOS=HomosapiensGN=FN1PE=1SV=4	00;GPMAWsp|P02751|FINC_HUMANFibronectinOS=HomosapiensGN=FN1PE=1SV=4	00;GPMAWsp|P02751|FINC_HUMANFibronectinOS=HomosapiensGN=FN1PE=1SV=4	MULTI-MSMS	LUM2_03691_MMD11_FN1_HCD	2	662.626	3	662.291	1983.85	73945.3	0.56035	0.00037112	-0.1295	-8.577e-05	0.43085	0.00028535	662.291	22.681	0.6751	22.681	22.495	23.17	0					63	15	6	0	0	0	5.9125e-25	1	4451	239.86
IGDQWDKQHDMGHMMR	16	Unmodified	_IGDQWDKQHDMGHMMR_					0	0	0	1	00;GPMAWsp|P02751|FINC_HUMANFibronectinOS=HomosapiensGN=FN1PE=1SV=4	00;GPMAWsp|P02751|FINC_HUMANFibronectinOS=HomosapiensGN=FN1PE=1SV=4	00;GPMAWsp|P02751|FINC_HUMANFibronectinOS=HomosapiensGN=FN1PE=1SV=4	MULTI-MSMS	LUM2_03691_MMD11_FN1_HCD	2	993.436	2	992.932	1983.85	62295.2	0.47896	0.00047558	0.46957	0.00046625	0.94853	0.00094183	992.933	22.734	0.40388	22.734	22.58	22.984	0					30	9	4	0	0	0	2.1615e-44	1	4468	371.18
IGDQWDKQHDMGHMMR	16	2 Oxidation (M)	_IGDQWDKQHDM(ox)GHMM(ox)R_		IGDQWDKQHDM(0.991)GHM(0.477)M(0.532)R		IGDQWDKQHDM(17.7)GHM(-0.48)M(0.48)R	0	0	2	1	00;GPMAWsp|P02751|FINC_HUMANFibronectinOS=HomosapiensGN=FN1PE=1SV=4	00;GPMAWsp|P02751|FINC_HUMANFibronectinOS=HomosapiensGN=FN1PE=1SV=4	00;GPMAWsp|P02751|FINC_HUMANFibronectinOS=HomosapiensGN=FN1PE=1SV=4	MULTI-MSMS	LUM2_03691_MMD11_FN1_HCD	2	504.968	4	504.967	2015.84	84866.3	0.689	0.00034792	-0.58867	-0.00029726	0.10034	5.0666e-05	505.218	12.867	2.7533	12.867	12.205	14.959	-1.7764e-15					171	64	8	0	0	0	0.001396	2	2202	83.418
IGDQWDKQHDMGHMMR	16	2 Oxidation (M)	_IGDQWDKQHDM(ox)GHM(ox)MR_		IGDQWDKQHDM(1)GHM(0.843)M(0.157)R		IGDQWDKQHDM(42.47)GHM(7.29)M(-7.29)R	0	0	2	1	00;GPMAWsp|P02751|FINC_HUMANFibronectinOS=HomosapiensGN=FN1PE=1SV=4	00;GPMAWsp|P02751|FINC_HUMANFibronectinOS=HomosapiensGN=FN1PE=1SV=4	00;GPMAWsp|P02751|FINC_HUMANFibronectinOS=HomosapiensGN=FN1PE=1SV=4	MULTI-MSMS	LUM2_03691_MMD11_FN1_HCD	2	673.289	3	672.954	2015.84	73838.5	0.7094	0.00047739	-0.60539	-0.0004074	0.10401	6.9992e-05	673.288	13.057	0.73527	13.057	12.517	13.252	0					74	15	6	0	0	0	1.6705e-11	1	2226	159.54
IGDQWDKQHDMGHMMR	16	2 Oxidation (M)	_IGDQWDKQHDM(ox)GHMM(ox)R_		IGDQWDKQHDM(0.995)GHM(0.106)M(0.899)R		IGDQWDKQHDM(22.57)GHM(-9.45)M(9.45)R	0	0	2	1	00;GPMAWsp|P02751|FINC_HUMANFibronectinOS=HomosapiensGN=FN1PE=1SV=4	00;GPMAWsp|P02751|FINC_HUMANFibronectinOS=HomosapiensGN=FN1PE=1SV=4	00;GPMAWsp|P02751|FINC_HUMANFibronectinOS=HomosapiensGN=FN1PE=1SV=4	MULTI-MSMS	LUM2_03691_MMD11_FN1_HCD	2	1009.43	2	1008.93	2015.84	64191.1	0.669	0.00067497	-0.11595	-0.00011699	0.55305	0.00055798	1008.93	13.103	0.58963	13.103	12.616	13.205	0					23	12	3	0	0	0	1.28e-07	1	2318	137.81
IGDQWDKQHDMGHMMR	16	2 Oxidation (M)	_IGDQWDKQHDM(ox)GHMM(ox)R_		IGDQWDKQHDM(0.991)GHM(0.447)M(0.562)R		IGDQWDKQHDM(17.78)GHM(-1.01)M(1.01)R	0	0	2	1	00;GPMAWsp|P02751|FINC_HUMANFibronectinOS=HomosapiensGN=FN1PE=1SV=4	00;GPMAWsp|P02751|FINC_HUMANFibronectinOS=HomosapiensGN=FN1PE=1SV=4	00;GPMAWsp|P02751|FINC_HUMANFibronectinOS=HomosapiensGN=FN1PE=1SV=4	MULTI-MSMS	LUM2_03691_MMD11_FN1_HCD	2	504.967	4	504.967	2015.84	86505.2	0.37655	0.00019015	-0.6121	-0.00030909	-0.23555	-0.00011894	504.967	16.973	0.5872	16.973	16.685	17.273	0					38	12	4	0	0	0	0.0027133	1	3158	64.476
IGDTWSK	7	Nitration	_IGDTW(ni)SK_	IGDTW(1)SK		IGDTW(42.09)SK		0	1	0	0	00;GPMAWsp|P02751|FINC_HUMANFibronectinOS=HomosapiensGN=FN1PE=1SV=4	00;GPMAWsp|P02751|FINC_HUMANFibronectinOS=HomosapiensGN=FN1PE=1SV=4	00;GPMAWsp|P02751|FINC_HUMANFibronectinOS=HomosapiensGN=FN1PE=1SV=4	MULTI-MSMS	LUM2_03692_MM_D12_FN2_HCD	1	426.199	2	426.198	850.382	91617.8	0.96852	0.00041278	0.079247	3.3775e-05	1.0478	0.00044656	426.198	10.778	0.61573	10.778	10.403	11.019	1.7764e-15					18	13	2	0	0	0	0.029948	1	1792	42.095
IGDTWSK	7	Nitration	_IGDTW(ni)SK_	IGDTW(1)SK		IGDTW(41.89)SK		0	1	0	0	00;GPMAWsp|P02751|FINC_HUMANFibronectinOS=HomosapiensGN=FN1PE=1SV=4	00;GPMAWsp|P02751|FINC_HUMANFibronectinOS=HomosapiensGN=FN1PE=1SV=4	00;GPMAWsp|P02751|FINC_HUMANFibronectinOS=HomosapiensGN=FN1PE=1SV=4	MULTI-MSMS	LUM2_03692_MM_D12_FN2_HCD	1	426.199	2	426.198	850.382	94105.1	0.9731	0.00041473	0.60202	0.00025658	1.5751	0.00067131	426.199	15.788	0.8236	15.788	15.417	16.241	0					39	18	3	0	0	0	0.030167	1	2879	41.892
IGDTWSK	7	Nitration	_IGDTW(ni)SK_	IGDTW(1)SK		IGDTW(110.34)SK		0	1	0	0	00;GPMAWsp|P02751|FINC_HUMANFibronectinOS=HomosapiensGN=FN1PE=1SV=4	00;GPMAWsp|P02751|FINC_HUMANFibronectinOS=HomosapiensGN=FN1PE=1SV=4	00;GPMAWsp|P02751|FINC_HUMANFibronectinOS=HomosapiensGN=FN1PE=1SV=4	MULTI-MSMS	LUM2_03692_MM_D12_FN2_HCD	1	426.199	2	426.198	850.382	94249.4	1.2687	0.00054074	0.11853	5.0516e-05	1.3873	0.00059125	426.198	21.128	0.74879	21.128	20.846	21.595	3.5527e-15					41	16	3	0	0	0	1.5499e-05	1	4080	110.34
IGDTWSK	7	Nitration	_IGDTW(ni)SK_	IGDTW(1)SK		IGDTW(119.56)SK		0	1	0	0	00;GPMAWsp|P02751|FINC_HUMANFibronectinOS=HomosapiensGN=FN1PE=1SV=4	00;GPMAWsp|P02751|FINC_HUMANFibronectinOS=HomosapiensGN=FN1PE=1SV=4	00;GPMAWsp|P02751|FINC_HUMANFibronectinOS=HomosapiensGN=FN1PE=1SV=4	MULTI-MSMS	LUM2_03692_MM_D12_FN2_HCD	1	426.199	2	426.198	850.382	94617.5	1.2141	0.00051744	-0.015149	-6.4563e-06	1.1989	0.00051098	426.198	21.979	0.86091	21.979	21.554	22.415	0					35	19	2	0	0	0	1.1088e-05	1	4317	119.56
IGDTWSK	7	Nitration	_IGDTW(ni)SK_	IGDTW(1)SK		IGDTW(64.24)SK		0	1	0	0	00;GPMAWsp|P02751|FINC_HUMANFibronectinOS=HomosapiensGN=FN1PE=1SV=4	00;GPMAWsp|P02751|FINC_HUMANFibronectinOS=HomosapiensGN=FN1PE=1SV=4	00;GPMAWsp|P02751|FINC_HUMANFibronectinOS=HomosapiensGN=FN1PE=1SV=4	MULTI-MSMS	LUM2_03691_MMD11_FN1_HCD	2	426.198	2	426.198	850.382	95013.1	0.72836	0.00031042	-0.26851	-0.00011444	0.45985	0.00019599	426.198	21.207	0.49307	21.207	20.877	21.37	0					17	10	2	0	0	0	0.0060949	1	4102	64.236
IGDTWSK	7	Nitration	_IGDTW(ni)SK_	IGDTW(1)SK		IGDTW(104.76)SK		0	1	0	0	00;GPMAWsp|P02751|FINC_HUMANFibronectinOS=HomosapiensGN=FN1PE=1SV=4	00;GPMAWsp|P02751|FINC_HUMANFibronectinOS=HomosapiensGN=FN1PE=1SV=4	00;GPMAWsp|P02751|FINC_HUMANFibronectinOS=HomosapiensGN=FN1PE=1SV=4	MULTI-MSMS	LUM2_03691_MMD11_FN1_HCD	2	426.199	2	426.198	850.382	94013.3	0.70369	0.00029991	0.14418	6.1447e-05	0.84787	0.00036136	426.198	21.991	0.71977	21.991	21.601	22.32	0					30	16	2	0	0	0	1.8165e-05	1	4340	104.76
IGDTWSK	7	Unmodified	_IGDTWSK_					0	0	0	0	00;GPMAWsp|P02751|FINC_HUMANFibronectinOS=HomosapiensGN=FN1PE=1SV=4	00;GPMAWsp|P02751|FINC_HUMANFibronectinOS=HomosapiensGN=FN1PE=1SV=4	00;GPMAWsp|P02751|FINC_HUMANFibronectinOS=HomosapiensGN=FN1PE=1SV=4	MULTI-MSMS	LUM2_03692_MM_D12_FN2_HCD	1	403.706	2	403.706	805.397	96131.9	0.81964	0.00033089	-0.072659	-2.9333e-05	0.74698	0.00030156	403.706	16.53	2.0625	16.53	16.156	18.218	0					159	45	6	0	0	0	1.6592e-05	2	3263	107.43
IGDTWSK	7	Unmodified	_IGDTWSK_					0	0	0	0	00;GPMAWsp|P02751|FINC_HUMANFibronectinOS=HomosapiensGN=FN1PE=1SV=4	00;GPMAWsp|P02751|FINC_HUMANFibronectinOS=HomosapiensGN=FN1PE=1SV=4	00;GPMAWsp|P02751|FINC_HUMANFibronectinOS=HomosapiensGN=FN1PE=1SV=4	MULTI-MSMS	LUM2_03692_MM_D12_FN2_HCD	1	403.706	2	403.706	805.397	97304.3	0.93642	0.00037804	0.014184	5.7261e-06	0.9506	0.00038376	403.706	17.956	1.0489	17.956	17.676	18.725	0					41	22	2	0	0	0	0.0025441	1	3535	86.872
IGDTWSK	7	Unmodified	_IGDTWSK_					0	0	0	0	00;GPMAWsp|P02751|FINC_HUMANFibronectinOS=HomosapiensGN=FN1PE=1SV=4	00;GPMAWsp|P02751|FINC_HUMANFibronectinOS=HomosapiensGN=FN1PE=1SV=4	00;GPMAWsp|P02751|FINC_HUMANFibronectinOS=HomosapiensGN=FN1PE=1SV=4	MULTI-SECPEP	LUM2_03692_MM_D12_FN2_HCD	1	805.797	1	806.404	805.397	68045.4	0.67412	0.00054362	0.18784	0.00015148	0.86197	0.00069509	806.404	16.575	2.1632	16.575	16.196	18.359	0					134	47	5	0	0	0	1.8952e-06	1	3091	147.69
IGDTWSK	7	Unmodified	_IGDTWSK_					0	0	0	0	00;GPMAWsp|P02751|FINC_HUMANFibronectinOS=HomosapiensGN=FN1PE=1SV=4	00;GPMAWsp|P02751|FINC_HUMANFibronectinOS=HomosapiensGN=FN1PE=1SV=4	00;GPMAWsp|P02751|FINC_HUMANFibronectinOS=HomosapiensGN=FN1PE=1SV=4	MULTI-MSMS	LUM2_03691_MMD11_FN1_HCD	2	403.706	2	403.706	805.397	95117.9	0.5229	0.0002111	-0.1953	-7.8844e-05	0.3276	0.00013225	403.706	16.638	2.342	16.638	16.284	18.626	0					187	50	6	0	0	0	6.7458e-06	2	3052	128.38
IGDTWSK	7	Unmodified	_IGDTWSK_					0	0	0	0	00;GPMAWsp|P02751|FINC_HUMANFibronectinOS=HomosapiensGN=FN1PE=1SV=4	00;GPMAWsp|P02751|FINC_HUMANFibronectinOS=HomosapiensGN=FN1PE=1SV=4	00;GPMAWsp|P02751|FINC_HUMANFibronectinOS=HomosapiensGN=FN1PE=1SV=4	MULTI-MSMS	LUM2_03691_MMD11_FN1_HCD	2	403.706	2	403.706	805.397	98600.2	0.70544	0.00028479	0.29902	0.00012071	1.0045	0.00040551	403.706	34.747	0.33604	34.747	34.494	34.83	0					8	6	2	0	0	0	0.022574	1	7140	48.561
IGDTWSK	7	Unmodified	_IGDTWSK_					0	0	0	0	00;GPMAWsp|P02751|FINC_HUMANFibronectinOS=HomosapiensGN=FN1PE=1SV=4	00;GPMAWsp|P02751|FINC_HUMANFibronectinOS=HomosapiensGN=FN1PE=1SV=4	00;GPMAWsp|P02751|FINC_HUMANFibronectinOS=HomosapiensGN=FN1PE=1SV=4	MSMS	LUM2_03691_MMD11_FN1_HCD	2	403.706	2	403.706	805.397	NaN	NaN	NaN	NaN	NaN	NaN	NaN	NaN	18.593	1	18.593	18.093	19.093	0								0	0	0	9.577e-05	1	3539	94.006
IGDTWSK	7	Unmodified	_IGDTWSK_					0	0	0	0	00;GPMAWsp|P02751|FINC_HUMANFibronectinOS=HomosapiensGN=FN1PE=1SV=4	00;GPMAWsp|P02751|FINC_HUMANFibronectinOS=HomosapiensGN=FN1PE=1SV=4	00;GPMAWsp|P02751|FINC_HUMANFibronectinOS=HomosapiensGN=FN1PE=1SV=4	MULTI-SECPEP	LUM2_03691_MMD11_FN1_HCD	2	805.797	1	806.404	805.397	67688.7	0.41464	0.00033437	-0.065794	-5.3056e-05	0.34885	0.00028131	806.404	16.638	2.1493	16.638	16.284	18.433	0					131	46	5	0	0	0	1.8952e-06	1	3104	147.69
IGDTWSKK	8	Unmodified	_IGDTWSKK_					0	0	0	1	00;GPMAWsp|P02751|FINC_HUMANFibronectinOS=HomosapiensGN=FN1PE=1SV=4	00;GPMAWsp|P02751|FINC_HUMANFibronectinOS=HomosapiensGN=FN1PE=1SV=4	00;GPMAWsp|P02751|FINC_HUMANFibronectinOS=HomosapiensGN=FN1PE=1SV=4	MULTI-MSMS	LUM2_03692_MM_D12_FN2_HCD	1	467.754	2	467.753	933.492	89622.5	0.83676	0.0003914	0.39938	0.00018681	1.2361	0.00057821	467.753	11.092	1.062	11.092	10.32	11.382	0					54	23	4	0	0	0	0.0025762	1	1797	93.195
IGDTWSKK	8	Unmodified	_IGDTWSKK_					0	0	0	1	00;GPMAWsp|P02751|FINC_HUMANFibronectinOS=HomosapiensGN=FN1PE=1SV=4	00;GPMAWsp|P02751|FINC_HUMANFibronectinOS=HomosapiensGN=FN1PE=1SV=4	00;GPMAWsp|P02751|FINC_HUMANFibronectinOS=HomosapiensGN=FN1PE=1SV=4	MULTI-SECPEP	LUM2_03692_MM_D12_FN2_HCD	1	467.225	2	467.753	933.492	92658.1	0.92581	0.00043305	-0.028358	-1.3265e-05	0.89745	0.00041978	467.753	12.865	0.42214	12.865	12.549	12.971	0					13	9	2	0	0	0	0.045417	1	2264	32.117
IGDTWSKK	8	Unmodified	_IGDTWSKK_					0	0	0	1	00;GPMAWsp|P02751|FINC_HUMANFibronectinOS=HomosapiensGN=FN1PE=1SV=4	00;GPMAWsp|P02751|FINC_HUMANFibronectinOS=HomosapiensGN=FN1PE=1SV=4	00;GPMAWsp|P02751|FINC_HUMANFibronectinOS=HomosapiensGN=FN1PE=1SV=4	MULTI-MSMS	LUM2_03691_MMD11_FN1_HCD	2	467.754	2	467.753	933.492	89184.2	0.79863	0.00037356	0.40304	0.00018852	1.2017	0.00056208	467.753	11.079	0.66946	11.079	10.68	11.35	1.7764e-15					41	14	4	0	0	0	2.887e-09	1	1828	159.46
IGDTWSKKDNR	11	Unmodified	_IGDTWSKKDNR_					0	0	0	2	00;GPMAWsp|P02751|FINC_HUMANFibronectinOS=HomosapiensGN=FN1PE=1SV=4	00;GPMAWsp|P02751|FINC_HUMANFibronectinOS=HomosapiensGN=FN1PE=1SV=4	00;GPMAWsp|P02751|FINC_HUMANFibronectinOS=HomosapiensGN=FN1PE=1SV=4	MULTI-MSMS	LUM2_03691_MMD11_FN1_HCD	2	440.896	3	440.562	1318.66	97158.1	1.0974	0.00048349	-0.21243	-9.3589e-05	0.88501	0.0003899	440.562	9.3674	0.48672	9.3674	9.3113	9.798	0					17	10	2	0	0	0	0.0027035	1	1524	81.625
IGEKWDR	7	Unmodified	_IGEKWDR_					0	0	0	1	00;GPMAWsp|P02751|FINC_HUMANFibronectinOS=HomosapiensGN=FN1PE=1SV=4	00;GPMAWsp|P02751|FINC_HUMANFibronectinOS=HomosapiensGN=FN1PE=1SV=4	00;GPMAWsp|P02751|FINC_HUMANFibronectinOS=HomosapiensGN=FN1PE=1SV=4	MULTI-MSMS	LUM2_03692_MM_D12_FN2_HCD	1	452.238	2	452.238	902.461	89355	0.99765	0.00045117	-0.078893	-3.5678e-05	0.91876	0.0004155	452.238	12.948	0.66412	12.948	12.549	13.213	0					42	14	4	0	0	0	2.7662e-06	1	2228	137.18
IGEKWDR	7	Unmodified	_IGEKWDR_					0	0	0	1	00;GPMAWsp|P02751|FINC_HUMANFibronectinOS=HomosapiensGN=FN1PE=1SV=4	00;GPMAWsp|P02751|FINC_HUMANFibronectinOS=HomosapiensGN=FN1PE=1SV=4	00;GPMAWsp|P02751|FINC_HUMANFibronectinOS=HomosapiensGN=FN1PE=1SV=4	MULTI-MSMS	LUM2_03691_MMD11_FN1_HCD	2	452.238	2	452.238	902.461	92339.8	0.8753	0.00039584	-0.20902	-9.4527e-05	0.66628	0.00030131	452.238	13.036	0.57393	13.036	12.757	13.331	1.7764e-15					36	12	4	0	0	0	3.7798e-09	1	2275	145.34
IGFKLGVRPSQGGEAPR	17	Unmodified	_IGFKLGVRPSQGGEAPR_					0	0	0	2	00;GPMAWsp|P02751|FINC_HUMANFibronectinOS=HomosapiensGN=FN1PE=1SV=4	00;GPMAWsp|P02751|FINC_HUMANFibronectinOS=HomosapiensGN=FN1PE=1SV=4	00;GPMAWsp|P02751|FINC_HUMANFibronectinOS=HomosapiensGN=FN1PE=1SV=4	MULTI-MSMS	LUM2_03692_MM_D12_FN2_HCD	1	443.001	4	443.001	1767.97	93829.7	0.89361	0.00039587	0.11189	4.9566e-05	1.0055	0.00044543	443.001	23.608	0.83604	23.608	23.328	24.164	-3.5527e-15					49	18	4	0	0	0	7.1519e-12	1	4636	170.79
IGFKLGVRPSQGGEAPR	17	Unmodified	_IGFKLGVRPSQGGEAPR_					0	0	0	2	00;GPMAWsp|P02751|FINC_HUMANFibronectinOS=HomosapiensGN=FN1PE=1SV=4	00;GPMAWsp|P02751|FINC_HUMANFibronectinOS=HomosapiensGN=FN1PE=1SV=4	00;GPMAWsp|P02751|FINC_HUMANFibronectinOS=HomosapiensGN=FN1PE=1SV=4	MULTI-MSMS	LUM2_03691_MMD11_FN1_HCD	2	443.001	4	443.001	1767.97	93666.4	0.70837	0.00031381	-0.28364	-0.00012565	0.42472	0.00018815	443.001	23.516	0.69242	23.516	23.253	23.946	0					29	14	3	0	0	0	1.5615e-11	1	4628	157.54
IITHPNFNGNTLDNDIMLIK	20	Oxidation (M)	_IITHPNFNGNTLDNDIM(ox)LIK_		IITHPNFNGNTLDNDIM(1)LIK		IITHPNFNGNTLDNDIM(87.55)LIK	0	0	1	0	CON__P00761	CON__P00761	CON__P00761	MULTI-MSMS	LUM2_03692_MM_D12_FN2_HCD	1	767.398	3	767.063	2298.17	70435.8	0.41961	0.00032187	0.60258	0.00046222	1.0222	0.00078409	767.398	43.966	0.84318	43.966	43.612	44.455	0					77	17	5	0	0	0	0.00066198	1	9149	87.554
IITHPNFNGNTLDNDIMLIK	20	Unmodified	_IITHPNFNGNTLDNDIMLIK_					0	0	0	0	CON__P00761	CON__P00761	CON__P00761	MULTI-MSMS	LUM2_03692_MM_D12_FN2_HCD	1	762.067	3	761.732	2282.17	71448.4	0.90043	0.00068589	0.1614	0.00012295	1.0618	0.00080883	761.732	46.648	0.78949	46.648	46.298	47.087	0					57	16	5	0	0	0	0.00044717	1	9768	92.492
IITHPNFNGNTLDNDIMLIK	20	Unmodified	_IITHPNFNGNTLDNDIMLIK_					0	0	0	0	CON__P00761	CON__P00761	CON__P00761	MULTI-MSMS	LUM2_03691_MMD11_FN1_HCD	2	762.066	3	761.732	2282.17	70398.5	0.64631	0.00049231	0.0009763	7.4368e-07	0.64728	0.00049306	762.066	46.673	0.75401	46.673	46.251	47.005	0					77	16	6	0	0	0	2.8288e-07	1	9759	117.84
ILLQGTPVAQMTEDAIDGER	20	Oxidation (M)	_ILLQGTPVAQM(ox)TEDAIDGER_		ILLQGTPVAQM(1)TEDAIDGER		ILLQGTPVAQM(130.11)TEDAIDGER	0	0	1	0	CON__Q2UVX4	CON__Q2UVX4	CON__Q2UVX4	MULTI-MSMS	LUM2_03691_MMD11_FN1_HCD	2	725.367	3	725.032	2172.07	73659.8	0.5232	0.00037934	0.091775	6.654e-05	0.61498	0.00044588	725.032	41.457	0.51358	41.457	41.098	41.612	7.1054e-15					32	11	4	0	0	0	1.4651e-07	1	8635	130.11
ILLQGTPVAQMTEDAIDGER	20	Unmodified	_ILLQGTPVAQMTEDAIDGER_					0	0	0	0	CON__Q2UVX4	CON__Q2UVX4	CON__Q2UVX4	MULTI-MSMS	LUM2_03691_MMD11_FN1_HCD	2	1079.42	2	1079.05	2156.08	NaN	0.44749	0.00048286	-0.41975	-0.00045293	0.027738	2.993e-05	1079.55	52.455	0.23976	52.455	52.325	52.565	0					5	4	2	0	0	0	0.025357	1	11095	45.614
ILSLAQDQVGGSPEK	15	Unmodified	_ILSLAQDQVGGSPEK_					0	0	0	0	CON__ENSEMBL:ENSBTAP00000007350	CON__ENSEMBL:ENSBTAP00000007350	CON__ENSEMBL:ENSBTAP00000007350	MULTI-MSMS	LUM2_03692_MM_D12_FN2_HCD	1	771.413	2	771.412	1540.81	73361.2	0.92048	0.00071007	-0.031486	-2.4289e-05	0.88899	0.00068578	771.412	27.748	0.63465	27.748	27.474	28.109	3.5527e-15					29	14	3	0	0	0	0.018763	1	5593	54.267
ILSLAQDQVGGSPEK	15	Unmodified	_ILSLAQDQVGGSPEK_					0	0	0	0	CON__ENSEMBL:ENSBTAP00000007350	CON__ENSEMBL:ENSBTAP00000007350	CON__ENSEMBL:ENSBTAP00000007350	MULTI-MSMS	LUM2_03691_MMD11_FN1_HCD	2	771.413	2	771.412	1540.81	72350.9	0.80881	0.00062393	-0.43411	-0.00033487	0.37471	0.00028905	771.411	27.633	0.63212	27.633	27.266	27.898	0					25	13	3	0	0	0	0.044236	1	5559	37.327
IRHHPEHFSGRPR	13	Unmodified	_IRHHPEHFSGRPR_					0	0	0	2	00;GPMAWsp|P02751|FINC_HUMANFibronectinOS=HomosapiensGN=FN1PE=1SV=4	00;GPMAWsp|P02751|FINC_HUMANFibronectinOS=HomosapiensGN=FN1PE=1SV=4	00;GPMAWsp|P02751|FINC_HUMANFibronectinOS=HomosapiensGN=FN1PE=1SV=4	MULTI-MSMS	LUM2_03692_MM_D12_FN2_HCD	1	407.219	4	407.218	1624.84	94774.9	1.1588	0.00047189	-0.036921	-1.5035e-05	1.1219	0.00045686	407.218	8.5653	0.45365	8.5653	8.5491	9.0028	0					53	12	5	0	0	0	1.1614e-16	1	1296	205.72
IRHHPEHFSGRPR	13	Unmodified	_IRHHPEHFSGRPR_					0	0	0	2	00;GPMAWsp|P02751|FINC_HUMANFibronectinOS=HomosapiensGN=FN1PE=1SV=4	00;GPMAWsp|P02751|FINC_HUMANFibronectinOS=HomosapiensGN=FN1PE=1SV=4	00;GPMAWsp|P02751|FINC_HUMANFibronectinOS=HomosapiensGN=FN1PE=1SV=4	MULTI-MSMS	LUM2_03692_MM_D12_FN2_HCD	1	407.47	4	407.218	1624.84	96307.9	1.0367	0.00042218	0.34689	0.00014126	1.3836	0.00056344	407.219	9.1215	2.0206	9.1215	9.0476	11.068	0					103	45	3	0	0	0	0.040155	1	1534	38.279
IRHHPEHFSGRPR	13	Unmodified	_IRHHPEHFSGRPR_					0	0	0	2	00;GPMAWsp|P02751|FINC_HUMANFibronectinOS=HomosapiensGN=FN1PE=1SV=4	00;GPMAWsp|P02751|FINC_HUMANFibronectinOS=HomosapiensGN=FN1PE=1SV=4	00;GPMAWsp|P02751|FINC_HUMANFibronectinOS=HomosapiensGN=FN1PE=1SV=4	MULTI-MSMS	LUM2_03691_MMD11_FN1_HCD	2	407.219	4	407.218	1624.84	95455.1	1.1481	0.00046752	0.091878	3.7415e-05	1.24	0.00050493	407.469	8.5505	1.7151	8.5505	8.5345	10.25	0					98	43	5	0	0	0	8.3041e-11	2	1301	157.52
IRHHPEHFSGRPR	13	Unmodified	_IRHHPEHFSGRPR_					0	0	0	2	00;GPMAWsp|P02751|FINC_HUMANFibronectinOS=HomosapiensGN=FN1PE=1SV=4	00;GPMAWsp|P02751|FINC_HUMANFibronectinOS=HomosapiensGN=FN1PE=1SV=4	00;GPMAWsp|P02751|FINC_HUMANFibronectinOS=HomosapiensGN=FN1PE=1SV=4	MULTI-MSMS	LUM2_03691_MMD11_FN1_HCD	2	542.623	3	542.622	1624.84	82911.1	1.4104	0.0007653	0.26263	0.00014251	1.673	0.00090781	542.622	8.5506	0.41123	8.5506	8.5345	8.9457	0					28	11	3	0	0	0	1.298e-16	1	1308	203.74
IRHHPEHFSGRPR	13	Unmodified	_IRHHPEHFSGRPR_					0	0	0	2	00;GPMAWsp|P02751|FINC_HUMANFibronectinOS=HomosapiensGN=FN1PE=1SV=4	00;GPMAWsp|P02751|FINC_HUMANFibronectinOS=HomosapiensGN=FN1PE=1SV=4	00;GPMAWsp|P02751|FINC_HUMANFibronectinOS=HomosapiensGN=FN1PE=1SV=4	MULTI-SECPEP	LUM2_03691_MMD11_FN1_HCD	2	407.575	4	407.218	1624.84	90478.4	0.80683	0.00032855	1.5242	0.00062067	2.331	0.00094923	407.219	11.33	0.23533	11.33	11.115	11.35	0					5	4	2	0	0	0	0.030795	1	1896	55.196
ISCTIANR	8	Unmodified	_ISCTIANR_					0	0	0	0	00;GPMAWsp|P02751|FINC_HUMANFibronectinOS=HomosapiensGN=FN1PE=1SV=4	00;GPMAWsp|P02751|FINC_HUMANFibronectinOS=HomosapiensGN=FN1PE=1SV=4	00;GPMAWsp|P02751|FINC_HUMANFibronectinOS=HomosapiensGN=FN1PE=1SV=4	MULTI-MSMS	LUM2_03692_MM_D12_FN2_HCD	1	467.743	2	467.742	933.47	92514.3	0.84048	0.00039313	0.071661	3.3519e-05	0.91214	0.00042664	467.742	11.998	0.61461	11.998	11.773	12.387	0					30	13	3	0	0	0	7.8333e-06	1	2066	121.52
ISCTIANR	8	Unmodified	_ISCTIANR_					0	0	0	0	00;GPMAWsp|P02751|FINC_HUMANFibronectinOS=HomosapiensGN=FN1PE=1SV=4	00;GPMAWsp|P02751|FINC_HUMANFibronectinOS=HomosapiensGN=FN1PE=1SV=4	00;GPMAWsp|P02751|FINC_HUMANFibronectinOS=HomosapiensGN=FN1PE=1SV=4	MULTI-MSMS	LUM2_03692_MM_D12_FN2_HCD	1	467.743	2	467.742	933.47	90246.9	0.9816	0.00045913	-0.30899	-0.00014453	0.67261	0.00031461	467.742	13.287	3.6878	13.287	12.728	16.416	0					203	83	3	0	0	0	1.1168e-14	4	2538	207.86
ISCTIANR	8	Unmodified	_ISCTIANR_					0	0	0	0	00;GPMAWsp|P02751|FINC_HUMANFibronectinOS=HomosapiensGN=FN1PE=1SV=4	00;GPMAWsp|P02751|FINC_HUMANFibronectinOS=HomosapiensGN=FN1PE=1SV=4	00;GPMAWsp|P02751|FINC_HUMANFibronectinOS=HomosapiensGN=FN1PE=1SV=4	MSMS	LUM2_03692_MM_D12_FN2_HCD	1	467.743	2	467.742	933.47	NaN	NaN	NaN	NaN	NaN	NaN	NaN	NaN	16.32	1	16.32	15.82	16.82	0								0	0	0	0.018725	1	3023	68.081
ISCTIANR	8	Unmodified	_ISCTIANR_					0	0	0	0	00;GPMAWsp|P02751|FINC_HUMANFibronectinOS=HomosapiensGN=FN1PE=1SV=4	00;GPMAWsp|P02751|FINC_HUMANFibronectinOS=HomosapiensGN=FN1PE=1SV=4	00;GPMAWsp|P02751|FINC_HUMANFibronectinOS=HomosapiensGN=FN1PE=1SV=4	MSMS	LUM2_03692_MM_D12_FN2_HCD	1	467.743	2	467.742	933.47	NaN	NaN	NaN	NaN	NaN	NaN	NaN	NaN	30.28	1	30.28	29.78	30.78	0								0	0	0	2.549e-05	1	6136	120.65
ISCTIANR	8	Unmodified	_ISCTIANR_					0	0	0	0	00;GPMAWsp|P02751|FINC_HUMANFibronectinOS=HomosapiensGN=FN1PE=1SV=4	00;GPMAWsp|P02751|FINC_HUMANFibronectinOS=HomosapiensGN=FN1PE=1SV=4	00;GPMAWsp|P02751|FINC_HUMANFibronectinOS=HomosapiensGN=FN1PE=1SV=4	MULTI-MSMS	LUM2_03691_MMD11_FN1_HCD	2	467.743	2	467.742	933.47	90463.3	0.77379	0.00036193	0.19147	8.956e-05	0.96526	0.00045149	467.742	12.194	0.85685	12.194	11.808	12.665	0					35	18	3	0	0	0	1.272e-09	1	2083	164.89
ISCTIANR	8	Unmodified	_ISCTIANR_					0	0	0	0	00;GPMAWsp|P02751|FINC_HUMANFibronectinOS=HomosapiensGN=FN1PE=1SV=4	00;GPMAWsp|P02751|FINC_HUMANFibronectinOS=HomosapiensGN=FN1PE=1SV=4	00;GPMAWsp|P02751|FINC_HUMANFibronectinOS=HomosapiensGN=FN1PE=1SV=4	MULTI-MSMS	LUM2_03691_MMD11_FN1_HCD	2	467.743	2	467.742	933.47	90003	0.7894	0.00036924	-0.28325	-0.00013249	0.50615	0.00023675	467.743	13.28	2.5627	13.28	12.972	15.535	0					163	60	3	0	0	0	1.0542e-14	3	2570	208.61
ISCTIANR	8	Unmodified	_ISCTIANR_					0	0	0	0	00;GPMAWsp|P02751|FINC_HUMANFibronectinOS=HomosapiensGN=FN1PE=1SV=4	00;GPMAWsp|P02751|FINC_HUMANFibronectinOS=HomosapiensGN=FN1PE=1SV=4	00;GPMAWsp|P02751|FINC_HUMANFibronectinOS=HomosapiensGN=FN1PE=1SV=4	MULTI-MSMS	LUM2_03691_MMD11_FN1_HCD	2	467.743	2	467.742	933.47	90003.1	0.56824	0.00026579	0.20504	9.5904e-05	0.77328	0.0003617	467.742	16.208	1.0788	16.208	15.535	16.614	0					38	23	3	0	0	0	1.613e-06	1	3054	138.37
ISCTIANR	8	Unmodified	_ISCTIANR_					0	0	0	0	00;GPMAWsp|P02751|FINC_HUMANFibronectinOS=HomosapiensGN=FN1PE=1SV=4	00;GPMAWsp|P02751|FINC_HUMANFibronectinOS=HomosapiensGN=FN1PE=1SV=4	00;GPMAWsp|P02751|FINC_HUMANFibronectinOS=HomosapiensGN=FN1PE=1SV=4	MULTI-MSMS	LUM2_03691_MMD11_FN1_HCD	2	467.743	2	467.742	933.47	92659.7	0.59642	0.00027897	0.086716	4.0561e-05	0.68314	0.00031953	467.742	30.274	0.77999	30.274	29.899	30.679	3.5527e-15					28	16	2	0	0	0	2.6629e-09	1	6124	146.21
ISCTIANR	8	Unmodified	_ISCTIANR_					0	0	0	0	00;GPMAWsp|P02751|FINC_HUMANFibronectinOS=HomosapiensGN=FN1PE=1SV=4	00;GPMAWsp|P02751|FINC_HUMANFibronectinOS=HomosapiensGN=FN1PE=1SV=4	00;GPMAWsp|P02751|FINC_HUMANFibronectinOS=HomosapiensGN=FN1PE=1SV=4	MSMS	LUM2_03691_MMD11_FN1_HCD	2	467.743	2	467.742	933.47	NaN	NaN	NaN	NaN	NaN	NaN	NaN	NaN	17.687	1	17.687	17.187	18.187	0								0	0	0	3.9141e-05	1	3337	115.46
ITGYIIK	7	Unmodified	_ITGYIIK_					0	0	0	0	00;GPMAWsp|P02751|FINC_HUMANFibronectinOS=HomosapiensGN=FN1PE=1SV=4	00;GPMAWsp|P02751|FINC_HUMANFibronectinOS=HomosapiensGN=FN1PE=1SV=4	00;GPMAWsp|P02751|FINC_HUMANFibronectinOS=HomosapiensGN=FN1PE=1SV=4	MULTI-MSMS	LUM2_03692_MM_D12_FN2_HCD	1	404.253	2	404.252	806.49	94116	1.0658	0.00043086	0.16352	6.6102e-05	1.2293	0.00049696	404.252	24.565	2.5974	24.565	24.258	26.856	-3.5527e-15					180	60	5	0	0	0	1.5862e-05	2	4828	108.98
ITGYIIK	7	Unmodified	_ITGYIIK_					0	0	0	0	00;GPMAWsp|P02751|FINC_HUMANFibronectinOS=HomosapiensGN=FN1PE=1SV=4	00;GPMAWsp|P02751|FINC_HUMANFibronectinOS=HomosapiensGN=FN1PE=1SV=4	00;GPMAWsp|P02751|FINC_HUMANFibronectinOS=HomosapiensGN=FN1PE=1SV=4	MULTI-MSMS	LUM2_03692_MM_D12_FN2_HCD	1	404.253	2	404.252	806.49	96077.6	1.247	0.0005041	-0.064313	-2.5999e-05	1.1827	0.0004781	404.252	49.53	0.67307	49.53	49.155	49.828	0					24	14	2	0	0	0	0.00099271	1	10409	97.071
ITGYIIK	7	Unmodified	_ITGYIIK_					0	0	0	0	00;GPMAWsp|P02751|FINC_HUMANFibronectinOS=HomosapiensGN=FN1PE=1SV=4	00;GPMAWsp|P02751|FINC_HUMANFibronectinOS=HomosapiensGN=FN1PE=1SV=4	00;GPMAWsp|P02751|FINC_HUMANFibronectinOS=HomosapiensGN=FN1PE=1SV=4	MULTI-MSMS	LUM2_03691_MMD11_FN1_HCD	2	404.253	2	404.252	806.49	94457.8	0.76753	0.00031028	0.1512	6.1124e-05	0.91873	0.0003714	404.252	24.48	2.675	24.48	24.157	26.832	0					141	60	5	0	0	0	1.5862e-05	3	4813	108.98
ITGYIIK	7	Unmodified	_ITGYIIK_					0	0	0	0	00;GPMAWsp|P02751|FINC_HUMANFibronectinOS=HomosapiensGN=FN1PE=1SV=4	00;GPMAWsp|P02751|FINC_HUMANFibronectinOS=HomosapiensGN=FN1PE=1SV=4	00;GPMAWsp|P02751|FINC_HUMANFibronectinOS=HomosapiensGN=FN1PE=1SV=4	MULTI-MSMS	LUM2_03691_MMD11_FN1_HCD	2	404.253	2	404.252	806.49	94228.4	1.2284	0.0004966	-0.36311	-0.00014679	0.86534	0.00034981	404.252	49.481	0.71806	49.481	49.188	49.907	7.1054e-15					45	15	4	0	0	0	0.00036283	1	10411	101.21
ITGYIIK	7	Nitration	_ITGY(ni)IIK_	ITGY(1)IIK		ITGY(118.01)IIK		0	1	0	0	00;GPMAWsp|P02751|FINC_HUMANFibronectinOS=HomosapiensGN=FN1PE=1SV=4	00;GPMAWsp|P02751|FINC_HUMANFibronectinOS=HomosapiensGN=FN1PE=1SV=4	00;GPMAWsp|P02751|FINC_HUMANFibronectinOS=HomosapiensGN=FN1PE=1SV=4	MULTI-MSMS	LUM2_03691_MMD11_FN1_HCD	2	426.745	2	426.745	851.475	94255.7	0.79565	0.00033954	0.40615	0.00017332	1.2018	0.00051286	426.745	32.899	0.75345	32.899	32.62	33.373	0					37	16	3	0	0	0	1.095e-05	1	6713	118.01
ITGYIIKYEKPGSPPR	16	Unmodified	_ITGYIIKYEKPGSPPR_					0	0	0	2	00;GPMAWsp|P02751|FINC_HUMANFibronectinOS=HomosapiensGN=FN1PE=1SV=4	00;GPMAWsp|P02751|FINC_HUMANFibronectinOS=HomosapiensGN=FN1PE=1SV=4	00;GPMAWsp|P02751|FINC_HUMANFibronectinOS=HomosapiensGN=FN1PE=1SV=4	MULTI-MSMS	LUM2_03692_MM_D12_FN2_HCD	1	455.509	4	455.508	1818	90049.8	1.0833	0.00049347	0.2538	0.00011561	1.3371	0.00060908	455.759	24.553	1.4688	24.553	24.068	25.536	0					141	33	6	0	0	0	0.0015916	1	4811	82.707
ITGYIIKYEKPGSPPR	16	Unmodified	_ITGYIIKYEKPGSPPR_					0	0	0	2	00;GPMAWsp|P02751|FINC_HUMANFibronectinOS=HomosapiensGN=FN1PE=1SV=4	00;GPMAWsp|P02751|FINC_HUMANFibronectinOS=HomosapiensGN=FN1PE=1SV=4	00;GPMAWsp|P02751|FINC_HUMANFibronectinOS=HomosapiensGN=FN1PE=1SV=4	MULTI-MSMS	LUM2_03692_MM_D12_FN2_HCD	1	607.343	3	607.009	1818	77849	1.4819	0.00089954	0.36033	0.00021872	1.8422	0.0011183	607.343	24.587	1.1283	24.587	24.211	25.339	0					110	26	6	0	0	0	2.1194e-11	1	4822	156.06
ITGYIIKYEKPGSPPR	16	Unmodified	_ITGYIIKYEKPGSPPR_					0	0	0	2	00;GPMAWsp|P02751|FINC_HUMANFibronectinOS=HomosapiensGN=FN1PE=1SV=4	00;GPMAWsp|P02751|FINC_HUMANFibronectinOS=HomosapiensGN=FN1PE=1SV=4	00;GPMAWsp|P02751|FINC_HUMANFibronectinOS=HomosapiensGN=FN1PE=1SV=4	MULTI-MSMS	LUM2_03691_MMD11_FN1_HCD	2	455.509	4	455.508	1818	90231.1	0.79717	0.00036312	0.085772	3.907e-05	0.88294	0.00040219	455.759	24.321	1.3162	24.321	23.813	25.13	0					140	29	7	0	0	0	3.1692e-12	1	4759	178.14
ITGYIIKYEKPGSPPR	16	Unmodified	_ITGYIIKYEKPGSPPR_					0	0	0	2	00;GPMAWsp|P02751|FINC_HUMANFibronectinOS=HomosapiensGN=FN1PE=1SV=4	00;GPMAWsp|P02751|FINC_HUMANFibronectinOS=HomosapiensGN=FN1PE=1SV=4	00;GPMAWsp|P02751|FINC_HUMANFibronectinOS=HomosapiensGN=FN1PE=1SV=4	MULTI-MSMS	LUM2_03691_MMD11_FN1_HCD	2	607.344	3	607.009	1818	77639.2	1.2098	0.00073439	0.15696	9.5277e-05	1.3668	0.00082966	607.009	24.322	1.2332	24.322	23.856	25.089	3.5527e-15					120	27	6	0	0	0	6.496e-25	1	4763	238.39
ITGYIIKYEKPGSPPR	16	Unmodified	_ITGYIIKYEKPGSPPR_					0	0	0	2	00;GPMAWsp|P02751|FINC_HUMANFibronectinOS=HomosapiensGN=FN1PE=1SV=4	00;GPMAWsp|P02751|FINC_HUMANFibronectinOS=HomosapiensGN=FN1PE=1SV=4	00;GPMAWsp|P02751|FINC_HUMANFibronectinOS=HomosapiensGN=FN1PE=1SV=4	MULTI-MSMS	LUM2_03691_MMD11_FN1_HCD	2	910.512	2	910.009	1818	66200.1	0.85684	0.00077973	0.33085	0.00030108	1.1877	0.0010808	910.009	24.305	0.56951	24.305	23.988	24.558	0					26	12	3	0	0	0	5.4087e-25	1	4808	280.9
ITGYIIKYEKPGSPPR	16	Nitration	_ITGY(ni)IIKYEKPGSPPR_	ITGY(1)IIKYEKPGSPPR		ITGY(64.64)IIKY(-64.64)EKPGSPPR		0	1	0	2	00;GPMAWsp|P02751|FINC_HUMANFibronectinOS=HomosapiensGN=FN1PE=1SV=4	00;GPMAWsp|P02751|FINC_HUMANFibronectinOS=HomosapiensGN=FN1PE=1SV=4	00;GPMAWsp|P02751|FINC_HUMANFibronectinOS=HomosapiensGN=FN1PE=1SV=4	MULTI-MSMS	LUM2_03692_MM_D12_FN2_HCD	1	466.755	4	466.755	1862.99	89739.4	0.94709	0.00044206	0.060127	2.8064e-05	1.0072	0.00047012	466.755	28.662	0.88405	28.662	28.286	29.17	-3.5527e-15					74	21	5	0	0	0	8.0798e-08	1	5776	140.22
ITGYIIKYEKPGSPPR	16	Nitration	_ITGYIIKY(ni)EKPGSPPR_	ITGYIIKY(1)EKPGSPPR		ITGY(-63.94)IIKY(63.94)EKPGSPPR		0	1	0	2	00;GPMAWsp|P02751|FINC_HUMANFibronectinOS=HomosapiensGN=FN1PE=1SV=4	00;GPMAWsp|P02751|FINC_HUMANFibronectinOS=HomosapiensGN=FN1PE=1SV=4	00;GPMAWsp|P02751|FINC_HUMANFibronectinOS=HomosapiensGN=FN1PE=1SV=4	MULTI-MSMS	LUM2_03692_MM_D12_FN2_HCD	1	466.755	4	466.755	1862.99	90558.3	0.87614	0.00040894	0.067235	3.1382e-05	0.94337	0.00044032	466.755	29.962	0.86765	29.962	29.549	30.417	0					43	19	3	0	0	0	6.6354e-07	1	6018	122.1
ITGYIIKYEKPGSPPR	16	Nitration	_ITGYIIKY(ni)EKPGSPPR_	ITGYIIKY(1)EKPGSPPR		ITGY(-52.49)IIKY(52.49)EKPGSPPR		0	1	0	2	00;GPMAWsp|P02751|FINC_HUMANFibronectinOS=HomosapiensGN=FN1PE=1SV=4	00;GPMAWsp|P02751|FINC_HUMANFibronectinOS=HomosapiensGN=FN1PE=1SV=4	00;GPMAWsp|P02751|FINC_HUMANFibronectinOS=HomosapiensGN=FN1PE=1SV=4	MULTI-MSMS	LUM2_03692_MM_D12_FN2_HCD	1	622.005	3	622.004	1862.99	77930.2	1.0978	0.00068283	0.18665	0.0001161	1.2844	0.00079893	622.004	29.94	0.49345	29.94	29.549	30.043	-3.5527e-15					31	11	4	0	0	0	7.633e-07	1	6032	116.04
ITGYIIKYEKPGSPPR	16	Nitration	_ITGY(ni)IIKYEKPGSPPR_	ITGY(0.993)IIKY(0.007)EKPGSPPR		ITGY(21.58)IIKY(-21.58)EKPGSPPR		0	1	0	2	00;GPMAWsp|P02751|FINC_HUMANFibronectinOS=HomosapiensGN=FN1PE=1SV=4	00;GPMAWsp|P02751|FINC_HUMANFibronectinOS=HomosapiensGN=FN1PE=1SV=4	00;GPMAWsp|P02751|FINC_HUMANFibronectinOS=HomosapiensGN=FN1PE=1SV=4	MULTI-SECPEP	LUM2_03692_MM_D12_FN2_HCD	1	621.846	3	622.004	1862.99	79833.9	1.1588	0.00072076	-0.63036	-0.00039209	0.5284	0.00032867	622.003	28.743	0.67097	28.743	28.499	29.17	3.5527e-15					38	16	3	0	0	0	0.039958	1	5768	42.58
ITGYIIKYEKPGSPPR	16	Nitration	_ITGYIIKY(ni)EKPGSPPR_	ITGYIIKY(1)EKPGSPPR		ITGY(-76.34)IIKY(76.34)EKPGSPPR		0	1	0	2	00;GPMAWsp|P02751|FINC_HUMANFibronectinOS=HomosapiensGN=FN1PE=1SV=4	00;GPMAWsp|P02751|FINC_HUMANFibronectinOS=HomosapiensGN=FN1PE=1SV=4	00;GPMAWsp|P02751|FINC_HUMANFibronectinOS=HomosapiensGN=FN1PE=1SV=4	MULTI-MSMS	LUM2_03691_MMD11_FN1_HCD	2	467.006	4	466.755	1862.99	88306.2	0.66925	0.00031238	-0.089124	-4.1599e-05	0.58013	0.00027078	466.755	29.983	0.4981	29.983	29.659	30.157	0					41	11	5	0	0	0	3.0182e-11	1	6075	147.7
ITYGETGGNSPVQEFTVPGSK	21	Unmodified	_ITYGETGGNSPVQEFTVPGSK_					0	0	0	0	00;GPMAWsp|P02751|FINC_HUMANFibronectinOS=HomosapiensGN=FN1PE=1SV=4	00;GPMAWsp|P02751|FINC_HUMANFibronectinOS=HomosapiensGN=FN1PE=1SV=4	00;GPMAWsp|P02751|FINC_HUMANFibronectinOS=HomosapiensGN=FN1PE=1SV=4	MULTI-MSMS	LUM2_03692_MM_D12_FN2_HCD	1	1085.03	2	1084.53	2167.04	59281.3	0.82774	0.0008977	0.068796	7.4611e-05	0.89653	0.00097232	1085.03	39.543	1.8344	39.543	38.867	40.702	7.1054e-15					204	40	7	0	0	0	2.5941e-47	2	8125	305.62
ITYGETGGNSPVQEFTVPGSK	21	Unmodified	_ITYGETGGNSPVQEFTVPGSK_					0	0	0	0	00;GPMAWsp|P02751|FINC_HUMANFibronectinOS=HomosapiensGN=FN1PE=1SV=4	00;GPMAWsp|P02751|FINC_HUMANFibronectinOS=HomosapiensGN=FN1PE=1SV=4	00;GPMAWsp|P02751|FINC_HUMANFibronectinOS=HomosapiensGN=FN1PE=1SV=4	MULTI-MSMS	LUM2_03691_MMD11_FN1_HCD	2	723.69	3	723.355	2167.04	72636.5	0.39672	0.00028697	0.50194	0.00036308	0.89867	0.00065005	723.69	39.54	1.8299	39.54	38.796	40.625	-7.1054e-15					177	40	7	0	0	0	9.7427e-08	2	8357	106.42
ITYGETGGNSPVQEFTVPGSK	21	Unmodified	_ITYGETGGNSPVQEFTVPGSK_					0	0	0	0	00;GPMAWsp|P02751|FINC_HUMANFibronectinOS=HomosapiensGN=FN1PE=1SV=4	00;GPMAWsp|P02751|FINC_HUMANFibronectinOS=HomosapiensGN=FN1PE=1SV=4	00;GPMAWsp|P02751|FINC_HUMANFibronectinOS=HomosapiensGN=FN1PE=1SV=4	MULTI-MSMS	LUM2_03691_MMD11_FN1_HCD	2	1085.03	2	1084.53	2167.04	59631.4	0.62859	0.00068173	-0.063974	-6.9381e-05	0.56462	0.00061235	1085.03	39.54	1.8297	39.54	39.024	40.854	0					196	40	8	0	0	0	1.0279e-47	3	8142	325.77
ITYGETGGNSPVQEFTVPGSK	21	Nitration	_ITY(ni)GETGGNSPVQEFTVPGSK_	ITY(1)GETGGNSPVQEFTVPGSK		ITY(319.82)GETGGNSPVQEFTVPGSK		0	1	0	0	00;GPMAWsp|P02751|FINC_HUMANFibronectinOS=HomosapiensGN=FN1PE=1SV=4	00;GPMAWsp|P02751|FINC_HUMANFibronectinOS=HomosapiensGN=FN1PE=1SV=4	00;GPMAWsp|P02751|FINC_HUMANFibronectinOS=HomosapiensGN=FN1PE=1SV=4	MULTI-MSMS	LUM2_03692_MM_D12_FN2_HCD	1	1107.52	2	1107.02	2212.03	59380.9	0.49982	0.00055331	-0.1308	-0.0001448	0.36902	0.00040852	1107.52	44.747	1.3942	44.747	44.262	45.656	0					112	29	5	0	0	0	1.405e-47	1	9300	319.82
ITYGETGGNSPVQEFTVPGSK	21	Nitration	_ITY(ni)GETGGNSPVQEFTVPGSK_	ITY(1)GETGGNSPVQEFTVPGSK		ITY(139.2)GETGGNSPVQEFTVPGSK		0	1	0	0	00;GPMAWsp|P02751|FINC_HUMANFibronectinOS=HomosapiensGN=FN1PE=1SV=4	00;GPMAWsp|P02751|FINC_HUMANFibronectinOS=HomosapiensGN=FN1PE=1SV=4	00;GPMAWsp|P02751|FINC_HUMANFibronectinOS=HomosapiensGN=FN1PE=1SV=4	MULTI-MSMS	LUM2_03692_MM_D12_FN2_HCD	1	738.351	3	738.35	2212.03	72642.4	0.4133	0.00030516	0.92362	0.00068196	1.3369	0.00098711	738.685	44.66	1.3047	44.66	43.984	45.289	0					79	27	4	0	0	0	3.8971e-08	1	9368	139.2
ITYGETGGNSPVQEFTVPGSK	21	Nitration	_ITY(ni)GETGGNSPVQEFTVPGSK_	ITY(1)GETGGNSPVQEFTVPGSK		ITY(320.4)GETGGNSPVQEFTVPGSK		0	1	0	0	00;GPMAWsp|P02751|FINC_HUMANFibronectinOS=HomosapiensGN=FN1PE=1SV=4	00;GPMAWsp|P02751|FINC_HUMANFibronectinOS=HomosapiensGN=FN1PE=1SV=4	00;GPMAWsp|P02751|FINC_HUMANFibronectinOS=HomosapiensGN=FN1PE=1SV=4	MULTI-MSMS	LUM2_03691_MMD11_FN1_HCD	2	1107.02	2	1107.02	2212.03	59454.9	0.5074	0.0005617	-0.12918	-0.000143	0.37822	0.0004187	1107.52	44.749	1.1947	44.749	44.336	45.53	0					94	25	6	0	0	0	1.3623e-47	2	9335	320.4
ITYGETGGNSPVQEFTVPGSK	21	Nitration	_ITY(ni)GETGGNSPVQEFTVPGSK_	ITY(1)GETGGNSPVQEFTVPGSK		ITY(198.88)GETGGNSPVQEFTVPGSK		0	1	0	0	00;GPMAWsp|P02751|FINC_HUMANFibronectinOS=HomosapiensGN=FN1PE=1SV=4	00;GPMAWsp|P02751|FINC_HUMANFibronectinOS=HomosapiensGN=FN1PE=1SV=4	00;GPMAWsp|P02751|FINC_HUMANFibronectinOS=HomosapiensGN=FN1PE=1SV=4	MULTI-MSMS	LUM2_03691_MMD11_FN1_HCD	2	738.685	3	738.35	2212.03	72475.8	0.43153	0.00031862	0.13378	9.8778e-05	0.56531	0.0004174	738.685	44.776	0.76653	44.776	44.385	45.152	0					47	16	4	0	0	0	6.0718e-19	3	9363	198.88
IYLYTLNDNAR	11	Unmodified	_IYLYTLNDNAR_					0	0	0	0	00;GPMAWsp|P02751|FINC_HUMANFibronectinOS=HomosapiensGN=FN1PE=1SV=4	00;GPMAWsp|P02751|FINC_HUMANFibronectinOS=HomosapiensGN=FN1PE=1SV=4	00;GPMAWsp|P02751|FINC_HUMANFibronectinOS=HomosapiensGN=FN1PE=1SV=4	MULTI-MSMS	LUM2_03692_MM_D12_FN2_HCD	1	678.352	2	678.351	1354.69	74278	0.87319	0.00059233	0.20788	0.00014102	1.0811	0.00073334	678.352	36.369	3.5023	36.369	35.933	39.435	0					215	77	6	0	0	0	1.4567e-15	2	7675	239.66
IYLYTLNDNAR	11	Unmodified	_IYLYTLNDNAR_					0	0	0	0	00;GPMAWsp|P02751|FINC_HUMANFibronectinOS=HomosapiensGN=FN1PE=1SV=4	00;GPMAWsp|P02751|FINC_HUMANFibronectinOS=HomosapiensGN=FN1PE=1SV=4	00;GPMAWsp|P02751|FINC_HUMANFibronectinOS=HomosapiensGN=FN1PE=1SV=4	MULTI-MSMS	LUM2_03692_MM_D12_FN2_HCD	1	452.905	3	452.57	1354.69	94285.8	0.95647	0.00043287	-0.22285	-0.00010086	0.73362	0.00033201	452.57	36.373	0.67922	36.373	36.054	36.733	0					25	14	3	0	0	0	1.9439e-10	1	7483	159.93
IYLYTLNDNAR	11	Unmodified	_IYLYTLNDNAR_					0	0	0	0	00;GPMAWsp|P02751|FINC_HUMANFibronectinOS=HomosapiensGN=FN1PE=1SV=4	00;GPMAWsp|P02751|FINC_HUMANFibronectinOS=HomosapiensGN=FN1PE=1SV=4	00;GPMAWsp|P02751|FINC_HUMANFibronectinOS=HomosapiensGN=FN1PE=1SV=4	MULTI-SECPEP	LUM2_03692_MM_D12_FN2_HCD	1	677.836	2	678.351	1354.69	NaN	1.1023	0.00074772	-0.34523	-0.00023418	0.75704	0.00051354	678.854	60.008	0.14379	60.008	59.934	60.078	0					4	2	2	0	0	0	4.5174e-07	1	12747	129.42
IYLYTLNDNAR	11	Unmodified	_IYLYTLNDNAR_					0	0	0	0	00;GPMAWsp|P02751|FINC_HUMANFibronectinOS=HomosapiensGN=FN1PE=1SV=4	00;GPMAWsp|P02751|FINC_HUMANFibronectinOS=HomosapiensGN=FN1PE=1SV=4	00;GPMAWsp|P02751|FINC_HUMANFibronectinOS=HomosapiensGN=FN1PE=1SV=4	MULTI-MSMS	LUM2_03691_MMD11_FN1_HCD	2	678.352	2	678.351	1354.69	75201.1	0.41349	0.00028049	0.75497	0.00051214	1.1685	0.00079263	678.352	36.375	4.6432	36.375	35.837	40.48	0					279	103	7	0	0	0	1.9707e-22	4	7454	267.41
IYLYTLNDNAR	11	Unmodified	_IYLYTLNDNAR_					0	0	0	0	00;GPMAWsp|P02751|FINC_HUMANFibronectinOS=HomosapiensGN=FN1PE=1SV=4	00;GPMAWsp|P02751|FINC_HUMANFibronectinOS=HomosapiensGN=FN1PE=1SV=4	00;GPMAWsp|P02751|FINC_HUMANFibronectinOS=HomosapiensGN=FN1PE=1SV=4	MULTI-MSMS	LUM2_03691_MMD11_FN1_HCD	2	678.352	2	678.351	1354.69	75998.7	0.91742	0.00062234	0.31234	0.00021187	1.2298	0.00083421	678.352	54.348	0.46422	54.348	54.11	54.574	0					16	9	2	0	0	0	1.8996e-10	1	11515	189.13
IYLYTLNDNAR	11	Unmodified	_IYLYTLNDNAR_					0	0	0	0	00;GPMAWsp|P02751|FINC_HUMANFibronectinOS=HomosapiensGN=FN1PE=1SV=4	00;GPMAWsp|P02751|FINC_HUMANFibronectinOS=HomosapiensGN=FN1PE=1SV=4	00;GPMAWsp|P02751|FINC_HUMANFibronectinOS=HomosapiensGN=FN1PE=1SV=4	MSMS	LUM2_03691_MMD11_FN1_HCD	2	452.57	3	452.57	1354.69	NaN	NaN	NaN	NaN	NaN	NaN	NaN	NaN	36.519	1	36.519	36.019	37.019	0								0	0	0	2.3036e-09	1	7535	153.12
IYLYTLNDNAR	11	Unmodified	_IYLYTLNDNAR_					0	0	0	0	00;GPMAWsp|P02751|FINC_HUMANFibronectinOS=HomosapiensGN=FN1PE=1SV=4	00;GPMAWsp|P02751|FINC_HUMANFibronectinOS=HomosapiensGN=FN1PE=1SV=4	00;GPMAWsp|P02751|FINC_HUMANFibronectinOS=HomosapiensGN=FN1PE=1SV=4	MULTI-SECPEP	LUM2_03691_MMD11_FN1_HCD	2	1356.2	1	1355.7	1354.69	53399.5	-0.021929	-2.9729e-05	0.34143	0.00046288	0.3195	0.00043315	1355.7	36.378	1.1974	36.378	36.094	37.292	0					103	27	5	0	0	0	6.1704e-49	1	7526	348.39
IYLYTLNDNAR	11	Nitration	_IY(ni)LYTLNDNAR_	IY(1)LYTLNDNAR		IY(82.13)LY(-82.13)TLNDNAR		0	1	0	0	00;GPMAWsp|P02751|FINC_HUMANFibronectinOS=HomosapiensGN=FN1PE=1SV=4	00;GPMAWsp|P02751|FINC_HUMANFibronectinOS=HomosapiensGN=FN1PE=1SV=4	00;GPMAWsp|P02751|FINC_HUMANFibronectinOS=HomosapiensGN=FN1PE=1SV=4	MULTI-MSMS	LUM2_03692_MM_D12_FN2_HCD	1	700.845	2	700.844	1399.67	73007.9	0.52254	0.00036622	0.31361	0.00021979	0.83615	0.00058601	700.844	40.721	3.7843	40.721	40.2	43.984	-7.1054e-15					213	82	5	0	0	0	1.0894e-22	3	8629	244.63
IYLYTLNDNAR	11	Nitration	_IY(ni)LYTLNDNAR_	IY(1)LYTLNDNAR		IY(38.67)LY(-38.67)TLNDNAR		0	1	0	0	00;GPMAWsp|P02751|FINC_HUMANFibronectinOS=HomosapiensGN=FN1PE=1SV=4	00;GPMAWsp|P02751|FINC_HUMANFibronectinOS=HomosapiensGN=FN1PE=1SV=4	00;GPMAWsp|P02751|FINC_HUMANFibronectinOS=HomosapiensGN=FN1PE=1SV=4	MULTI-MSMS	LUM2_03692_MM_D12_FN2_HCD	1	467.565	3	467.565	1399.67	91239.8	0.95987	0.0004488	-0.21687	-0.0001014	0.743	0.0003474	467.565	40.643	0.9613	40.643	40.41	41.372	0					46	19	3	0	0	0	1.6039e-06	1	8430	128.81
IYLYTLNDNAR	11	Nitration	_IYLY(ni)TLNDNAR_	IY(0.039)LY(0.961)TLNDNAR		IY(-13.91)LY(13.91)TLNDNAR		0	1	0	0	00;GPMAWsp|P02751|FINC_HUMANFibronectinOS=HomosapiensGN=FN1PE=1SV=4	00;GPMAWsp|P02751|FINC_HUMANFibronectinOS=HomosapiensGN=FN1PE=1SV=4	00;GPMAWsp|P02751|FINC_HUMANFibronectinOS=HomosapiensGN=FN1PE=1SV=4	MULTI-MSMS	LUM2_03692_MM_D12_FN2_HCD	1	700.845	2	700.844	1399.67	73924.5	0.25898	0.0001815	0.57531	0.00040321	0.83429	0.00058471	700.844	44.682	1.9997	44.682	43.984	45.984	0					85	42	4	0	0	0	1.0054e-15	1	9301	203.64
IYLYTLNDNAR	11	Nitration	_IY(ni)LYTLNDNAR_	IY(1)LYTLNDNAR		IY(88.76)LY(-88.76)TLNDNAR		0	1	0	0	00;GPMAWsp|P02751|FINC_HUMANFibronectinOS=HomosapiensGN=FN1PE=1SV=4	00;GPMAWsp|P02751|FINC_HUMANFibronectinOS=HomosapiensGN=FN1PE=1SV=4	00;GPMAWsp|P02751|FINC_HUMANFibronectinOS=HomosapiensGN=FN1PE=1SV=4	MULTI-MSMS	LUM2_03691_MMD11_FN1_HCD	2	700.845	2	700.844	1399.67	73390	0.70318	0.00049282	-0.04712	-3.3024e-05	0.65606	0.00045979	700.844	40.769	2.4033	40.769	40.224	42.627	-7.1054e-15					164	52	6	0	0	0	2.0776e-22	2	8649	230.24
IYLYTLNDNAR	11	Nitration	_IYLY(ni)TLNDNAR_	IYLY(1)TLNDNAR		IY(-93.63)LY(93.63)TLNDNAR		0	1	0	0	00;GPMAWsp|P02751|FINC_HUMANFibronectinOS=HomosapiensGN=FN1PE=1SV=4	00;GPMAWsp|P02751|FINC_HUMANFibronectinOS=HomosapiensGN=FN1PE=1SV=4	00;GPMAWsp|P02751|FINC_HUMANFibronectinOS=HomosapiensGN=FN1PE=1SV=4	MULTI-MSMS	LUM2_03691_MMD11_FN1_HCD	2	700.845	2	700.844	1399.67	75975.3	0.43244	0.00030307	0.40843	0.00028625	0.84087	0.00058932	700.844	44.752	1.0601	44.752	44.239	45.299	0					42	22	3	0	0	0	5.4644e-31	1	9350	262.83
IYLYTLNDNAR	11	2 Nitration	_IY(ni)LY(ni)TLNDNAR_	IY(1)LY(1)TLNDNAR		IY(194.22)LY(194.22)TLNDNAR		0	2	0	0	00;GPMAWsp|P02751|FINC_HUMANFibronectinOS=HomosapiensGN=FN1PE=1SV=4	00;GPMAWsp|P02751|FINC_HUMANFibronectinOS=HomosapiensGN=FN1PE=1SV=4	00;GPMAWsp|P02751|FINC_HUMANFibronectinOS=HomosapiensGN=FN1PE=1SV=4	MULTI-MSMS	LUM2_03692_MM_D12_FN2_HCD	1	723.337	2	723.336	1444.66	71680.2	0.8797	0.00063632	-0.0079548	-5.754e-06	0.87175	0.00063057	723.337	49.444	2.1648	49.444	48.733	50.898	0					146	46	7	0	0	0	1.3562e-15	2	10317	194.22
IYLYTLNDNAR	11	2 Nitration	_IY(ni)LY(ni)TLNDNAR_	IY(1)LY(1)TLNDNAR		IY(130.98)LY(130.98)TLNDNAR		0	2	0	0	00;GPMAWsp|P02751|FINC_HUMANFibronectinOS=HomosapiensGN=FN1PE=1SV=4	00;GPMAWsp|P02751|FINC_HUMANFibronectinOS=HomosapiensGN=FN1PE=1SV=4	00;GPMAWsp|P02751|FINC_HUMANFibronectinOS=HomosapiensGN=FN1PE=1SV=4	MULTI-MSMS	LUM2_03692_MM_D12_FN2_HCD	1	482.56	3	482.56	1444.66	88376.3	1.1648	0.00056209	-0.061304	-2.9583e-05	1.1035	0.0005325	482.56	49.425	0.67748	49.425	49.067	49.745	-7.1054e-15					32	14	3	0	0	0	1.2715e-06	1	10389	130.98
IYLYTLNDNAR	11	2 Nitration	_IY(ni)LY(ni)TLNDNAR_	IY(1)LY(1)TLNDNAR		IY(222.18)LY(222.18)TLNDNAR		0	2	0	0	00;GPMAWsp|P02751|FINC_HUMANFibronectinOS=HomosapiensGN=FN1PE=1SV=4	00;GPMAWsp|P02751|FINC_HUMANFibronectinOS=HomosapiensGN=FN1PE=1SV=4	00;GPMAWsp|P02751|FINC_HUMANFibronectinOS=HomosapiensGN=FN1PE=1SV=4	MULTI-MSMS	LUM2_03691_MMD11_FN1_HCD	2	723.337	2	723.336	1444.66	72734.4	0.67246	0.00048642	-0.50842	-0.00036776	0.16405	0.00011866	723.336	49.447	1.7052	49.447	48.955	50.66	0					97	37	6	0	0	0	2.3124e-22	2	10357	222.18
KQTALVELVK	10	Unmodified	_KQTALVELVK_					0	0	0	1	CON__P02768-1	CON__P02768-1	CON__P02768-1	MSMS	LUM2_03692_MM_D12_FN2_HCD	1	564.852	2	564.853	1127.69	NaN	NaN	NaN	NaN	NaN	NaN	NaN	NaN	23.624	1	23.624	23.124	24.124	0								0	0	0	9.1603e-06	1	4652	126.29
KTDELPQLVTLPHPNLHGPEILDVPSTVQK	30	Unmodified	_KTDELPQLVTLPHPNLHGPEILDVPSTVQK_					0	0	0	1	00;GPMAWsp|P02751|FINC_HUMANFibronectinOS=HomosapiensGN=FN1PE=1SV=4	00;GPMAWsp|P02751|FINC_HUMANFibronectinOS=HomosapiensGN=FN1PE=1SV=4	00;GPMAWsp|P02751|FINC_HUMANFibronectinOS=HomosapiensGN=FN1PE=1SV=4	MULTI-MSMS	LUM2_03692_MM_D12_FN2_HCD	1	830.207	4	829.704	3314.79	67777.7	0.8349	0.00069272	0.12891	0.00010696	0.96381	0.00079968	829.955	46.888	0.9691	46.888	46.437	47.406	0					100	21	7	0	0	0	6.3714e-13	1	9807	161.61
KTDELPQLVTLPHPNLHGPEILDVPSTVQK	30	Unmodified	_KTDELPQLVTLPHPNLHGPEILDVPSTVQK_					0	0	0	1	00;GPMAWsp|P02751|FINC_HUMANFibronectinOS=HomosapiensGN=FN1PE=1SV=4	00;GPMAWsp|P02751|FINC_HUMANFibronectinOS=HomosapiensGN=FN1PE=1SV=4	00;GPMAWsp|P02751|FINC_HUMANFibronectinOS=HomosapiensGN=FN1PE=1SV=4	MULTI-MSMS	LUM2_03692_MM_D12_FN2_HCD	1	664.166	5	663.965	3314.79	75960	1.214	0.00080602	-0.18843	-0.00012511	1.0255	0.00068091	664.366	46.95	0.91977	46.95	46.486	47.406	0					92	20	7	0	0	0	6.5513e-28	1	9815	221.55
KTDELPQLVTLPHPNLHGPEILDVPSTVQK	30	Unmodified	_KTDELPQLVTLPHPNLHGPEILDVPSTVQK_					0	0	0	1	00;GPMAWsp|P02751|FINC_HUMANFibronectinOS=HomosapiensGN=FN1PE=1SV=4	00;GPMAWsp|P02751|FINC_HUMANFibronectinOS=HomosapiensGN=FN1PE=1SV=4	00;GPMAWsp|P02751|FINC_HUMANFibronectinOS=HomosapiensGN=FN1PE=1SV=4	MULTI-MSMS	LUM2_03691_MMD11_FN1_HCD	2	829.956	4	829.704	3314.79	67790.1	0.40312	0.00033447	0.34854	0.00028918	0.75166	0.00062365	830.206	46.942	0.80754	46.942	46.394	47.202	0					81	17	8	0	0	0	2.8381e-20	1	9813	213.15
KTDELPQLVTLPHPNLHGPEILDVPSTVQK	30	Unmodified	_KTDELPQLVTLPHPNLHGPEILDVPSTVQK_					0	0	0	1	00;GPMAWsp|P02751|FINC_HUMANFibronectinOS=HomosapiensGN=FN1PE=1SV=4	00;GPMAWsp|P02751|FINC_HUMANFibronectinOS=HomosapiensGN=FN1PE=1SV=4	00;GPMAWsp|P02751|FINC_HUMANFibronectinOS=HomosapiensGN=FN1PE=1SV=4	MULTI-MSMS	LUM2_03691_MMD11_FN1_HCD	2	664.367	5	663.965	3314.79	74881.2	0.70398	0.00046742	-0.0088353	-5.8663e-06	0.69515	0.00046155	664.165	46.974	0.76265	46.974	46.439	47.202	0					77	16	7	0	0	0	1.4489e-19	2	9817	188.33
KVPQVSTPTLVEVSR	15	Unmodified	_KVPQVSTPTLVEVSR_					0	0	0	1	CON__P02768-1	CON__P02768-1	CON__P02768-1	MSMS	LUM2_03692_MM_D12_FN2_HCD	1	547.32	3	547.317	1638.93	NaN	NaN	NaN	NaN	NaN	NaN	NaN	NaN	30.343	1	30.343	29.843	30.843	0								0	0	0	5.142e-05	1	6150	91.616
LAADDFR	7	Unmodified	_LAADDFR_					0	0	0	0	CON__P02533;CON__P08779;CON__P08727;CON__P19001;CON__Q04695;CON__Q9QWL7;CON__A2A4G1;CON__Q9Z2K1;CON__Q3ZAW8;CON__Q6IFX2;CON__A2AB72;CON__Q497I4;CON__Q148H6;CON__O76013;CON__Q7Z3Y7;CON__Q14532;CON__O76015;CON__P13645;CON__P02535-1;CON__Q14525;CON__Q9UE12;CON__Q15323;CON__A2A5Y0;CON__REFSEQ:XP_986630;CON__Q92764	CON__P02533;CON__P13645;CON__Q14525;CON__Q92764	CON__P13645	MULTI-MSMS	LUM2_03692_MM_D12_FN2_HCD	1	404.204	2	404.203	806.392	98346	1.1981	0.00048428	0.20217	8.1717e-05	1.4003	0.000566	404.203	21.414	0.56279	21.414	21.07	21.633	0					27	12	3	0	0	0	2.0737e-09	1	4140	160.69
LAADDFRTK	9	Unmodified	_LAADDFRTK_					0	0	0	1	CON__P02533;CON__P08779;CON__P08727;CON__P19001;CON__Q04695;CON__Q9QWL7;CON__Q9Z2K1;CON__Q3ZAW8;CON__Q6IFX2;CON__A2AB72;CON__Q497I4;CON__O76013;CON__Q14525;CON__Q9UE12;CON__Q15323;CON__A2A5Y0;CON__REFSEQ:XP_986630;CON__Q92764	CON__P02533;CON__Q14525;CON__Q92764	CON__P02533	MULTI-SECPEP	LUM2_03692_MM_D12_FN2_HCD	1	519.245	2	518.775	1035.53	85663.8	1.1174	0.00057968	0.21015	0.00010902	1.3276	0.0006887	518.775	19.238	0.41745	19.238	18.962	19.38	0					14	10	2	0	0	0	0.048224	1	3688	11.769
LAGYLEK	7	Unmodified	_LAGYLEK_					0	0	0	0	CON__Q92764	CON__Q92764	CON__Q92764	MULTI-MSMS	LUM2_03692_MM_D12_FN2_HCD	1	397.227	2	397.226	792.438	96132.3	1.0697	0.00042492	0.113	4.4888e-05	1.1827	0.00046981	397.226	19.661	0.63682	19.661	19.38	20.016	-3.5527e-15					31	14	3	0	0	0	0.013147	1	3763	57.463
LAGYLEK	7	Unmodified	_LAGYLEK_					0	0	0	0	CON__Q92764	CON__Q92764	CON__Q92764	MULTI-MSMS	LUM2_03691_MMD11_FN1_HCD	2	397.227	2	397.226	792.438	99071.5	0.44199	0.00017557	0.70568	0.00028032	1.1477	0.00045589	397.226	19.484	0.62336	19.484	19.307	19.931	0					31	13	3	0	0	0	0.0051971	1	3747	69.432
LASDDFR	7	Unmodified	_LASDDFR_					0	0	0	0	CON__O76011;CON__Q8IUT8;CON__Q9D646;CON__Q6NTB9;CON__O76009	CON__O76011	CON__O76011	MULTI-MSMS	LUM2_03692_MM_D12_FN2_HCD	1	412.201	2	412.201	822.387	95893.4	1.0333	0.00042593	0.43678	0.00018004	1.4701	0.00060597	412.201	9.8546	0.58361	9.8546	9.604	10.188	0					21	12	2	0	0	0	0.048652	1	1571	20.555
LASDDFR	7	Unmodified	_LASDDFR_					0	0	0	0	CON__O76011;CON__Q8IUT8;CON__Q9D646;CON__Q6NTB9;CON__O76009	CON__O76011	CON__O76011	MULTI-MSMS	LUM2_03692_MM_D12_FN2_HCD	1	412.201	2	412.201	822.387	94869.4	0.98621	0.00040652	0.089258	3.6792e-05	1.0755	0.00044331	412.201	12.811	0.37726	12.811	12.594	12.971	-1.7764e-15					19	8	3	0	0	0	0.03827	1	2239	33.738
LASDDFR	7	Unmodified	_LASDDFR_					0	0	0	0	CON__O76011;CON__Q8IUT8;CON__Q9D646;CON__Q6NTB9;CON__O76009	CON__O76011	CON__O76011	MULTI-MSMS	LUM2_03691_MMD11_FN1_HCD	2	412.201	2	412.201	822.387	97168.5	0.85716	0.00035332	-0.22687	-9.3516e-05	0.63029	0.00025981	412.201	12.952	0.44398	12.952	12.665	13.109	-1.7764e-15					20	9	3	0	0	0	0.047804	1	2269	23.972
LASYLDK	7	Unmodified	_LASYLDK_					0	0	0	0	CON__P02533;CON__P08779;CON__P08727;CON__P19001;CON__Q04695;CON__Q9QWL7;CON__A2A4G1;CON__P13645;CON__P35527	CON__P02533;CON__P13645;CON__P35527	CON__P35527	MULTI-MSMS	LUM2_03692_MM_D12_FN2_HCD	1	405.224	2	405.224	808.433	99179.8	1.0577	0.00042859	0.30398	0.00012318	1.3616	0.00055177	405.224	18.925	0.57874	18.925	18.725	19.303	0					34	13	3	0	0	0	0.0014589	1	3599	94.006
LATALQK	7	Unmodified	_LATALQK_					0	0	0	0	CON__Q3SX28	CON__Q3SX28	CON__Q3SX28	MSMS	LUM2_03691_MMD11_FN1_HCD	2	372.735	2	372.734	743.454	NaN	NaN	NaN	NaN	NaN	NaN	NaN	NaN	12.412	1	12.412	11.912	12.912	0								0	0	0	0.0079919	1	2161	81.864
LCTVATLR	8	Unmodified	_LCTVATLR_					0	0	0	0	CON__P02768-1	CON__P02768-1	CON__P02768-1	MULTI-MSMS	LUM2_03692_MM_D12_FN2_HCD	1	467.263	2	467.263	932.511	93472.5	1.0944	0.00051138	0.216	0.00010093	1.3104	0.0006123	467.263	22.11	0.60306	22.11	21.812	22.415	0					24	13	3	0	0	0	0.021556	1	4307	49.933
LCTVATLR	8	Unmodified	_LCTVATLR_					0	0	0	0	CON__P02768-1	CON__P02768-1	CON__P02768-1	MULTI-MSMS	LUM2_03691_MMD11_FN1_HCD	2	467.263	2	467.263	932.511	92265	0.58373	0.00027275	0.27925	0.00013048	0.86298	0.00040324	467.263	22.04	0.55831	22.04	21.762	22.32	0					28	12	3	0	0	0	0.031009	1	4301	41.429
LGEHNIDVLEGNEQFINAAK	20	Unmodified	_LGEHNIDVLEGNEQFINAAK_					0	0	0	0	CON__P00761	CON__P00761	CON__P00761	MULTI-MSMS	LUM2_03692_MM_D12_FN2_HCD	1	738.041	3	737.706	2210.1	74140.6	0.68429	0.0005048	0.24672	0.000182	0.931	0.00068681	738.041	40.828	0.90759	40.828	40.554	41.461	0					70	18	6	0	0	0	3.3596e-19	1	8462	215.64
LGEHNIDVLEGNEQFINAAK	20	Unmodified	_LGEHNIDVLEGNEQFINAAK_					0	0	0	0	CON__P00761	CON__P00761	CON__P00761	MULTI-MSMS	LUM2_03691_MMD11_FN1_HCD	2	738.041	3	737.706	2210.1	74070.2	0.68882	0.00050815	0.71649	0.00052856	1.4053	0.0010367	738.041	40.922	1.0939	40.922	40.48	41.574	0					92	23	6	0	0	0	4.7822e-13	1	8461	178.23
LGVRPSQGGEAPR	13	Unmodified	_LGVRPSQGGEAPR_					0	0	0	1	00;GPMAWsp|P02751|FINC_HUMANFibronectinOS=HomosapiensGN=FN1PE=1SV=4	00;GPMAWsp|P02751|FINC_HUMANFibronectinOS=HomosapiensGN=FN1PE=1SV=4	00;GPMAWsp|P02751|FINC_HUMANFibronectinOS=HomosapiensGN=FN1PE=1SV=4	MULTI-MSMS	LUM2_03692_MM_D12_FN2_HCD	1	441.91	3	441.909	1322.71	92317	0.86668	0.00038299	-0.25668	-0.00011343	0.61	0.00026956	441.909	11.456	2.696	11.456	11.162	13.858	-1.7764e-15					220	63	6	0	0	0	5.3273e-18	2	2141	181.76
LGVRPSQGGEAPR	13	Unmodified	_LGVRPSQGGEAPR_					0	0	0	1	00;GPMAWsp|P02751|FINC_HUMANFibronectinOS=HomosapiensGN=FN1PE=1SV=4	00;GPMAWsp|P02751|FINC_HUMANFibronectinOS=HomosapiensGN=FN1PE=1SV=4	00;GPMAWsp|P02751|FINC_HUMANFibronectinOS=HomosapiensGN=FN1PE=1SV=4	MULTI-MSMS	LUM2_03692_MM_D12_FN2_HCD	1	441.909	3	441.909	1322.71	93601.1	1.0533	0.00046546	0.0045765	2.0224e-06	1.0579	0.00046748	441.909	14.124	2.5578	14.124	13.858	16.416	-1.7764e-15					109	58	3	0	0	0	2.0995e-06	1	2707	96.673
LGVRPSQGGEAPR	13	Unmodified	_LGVRPSQGGEAPR_					0	0	0	1	00;GPMAWsp|P02751|FINC_HUMANFibronectinOS=HomosapiensGN=FN1PE=1SV=4	00;GPMAWsp|P02751|FINC_HUMANFibronectinOS=HomosapiensGN=FN1PE=1SV=4	00;GPMAWsp|P02751|FINC_HUMANFibronectinOS=HomosapiensGN=FN1PE=1SV=4	MSMS	LUM2_03692_MM_D12_FN2_HCD	1	441.91	3	441.909	1322.71	NaN	NaN	NaN	NaN	NaN	NaN	NaN	NaN	16.199	1	16.199	15.699	16.699	0								0	0	0	0.013958	1	2996	54.812
LGVRPSQGGEAPR	13	Unmodified	_LGVRPSQGGEAPR_					0	0	0	1	00;GPMAWsp|P02751|FINC_HUMANFibronectinOS=HomosapiensGN=FN1PE=1SV=4	00;GPMAWsp|P02751|FINC_HUMANFibronectinOS=HomosapiensGN=FN1PE=1SV=4	00;GPMAWsp|P02751|FINC_HUMANFibronectinOS=HomosapiensGN=FN1PE=1SV=4	MULTI-MSMS	LUM2_03691_MMD11_FN1_HCD	2	441.91	3	441.909	1322.71	92393.8	0.85369	0.00037725	-0.27877	-0.00012319	0.57492	0.00025406	441.909	11.421	2.1691	11.421	11.162	13.331	1.7764e-15					237	52	6	0	0	0	9.4869e-24	3	2052	200.76
LGVRPSQGGEAPR	13	Unmodified	_LGVRPSQGGEAPR_					0	0	0	1	00;GPMAWsp|P02751|FINC_HUMANFibronectinOS=HomosapiensGN=FN1PE=1SV=4	00;GPMAWsp|P02751|FINC_HUMANFibronectinOS=HomosapiensGN=FN1PE=1SV=4	00;GPMAWsp|P02751|FINC_HUMANFibronectinOS=HomosapiensGN=FN1PE=1SV=4	MULTI-MSMS	LUM2_03691_MMD11_FN1_HCD	2	442.237	3	441.909	1322.71	93177.9	0.78662	0.00034762	-0.18731	-8.2776e-05	0.59931	0.00026484	441.909	13.866	2.9715	13.866	13.548	16.519	1.7764e-15					118	66	2	0	0	0	2.4204e-06	3	2469	85.976
LGVRPSQGGEAPR	13	Unmodified	_LGVRPSQGGEAPR_					0	0	0	1	00;GPMAWsp|P02751|FINC_HUMANFibronectinOS=HomosapiensGN=FN1PE=1SV=4	00;GPMAWsp|P02751|FINC_HUMANFibronectinOS=HomosapiensGN=FN1PE=1SV=4	00;GPMAWsp|P02751|FINC_HUMANFibronectinOS=HomosapiensGN=FN1PE=1SV=4	MULTI-MSMS	LUM2_03691_MMD11_FN1_HCD	2	442.244	3	441.909	1322.71	93625.1	0.65031	0.00028738	-0.29901	-0.00013213	0.35131	0.00015525	441.909	20.401	0.69523	20.401	19.841	20.536	0					25	15	2	0	0	0	2.6089e-16	1	3911	146.77
LGVRPSQGGEAPR	13	Unmodified	_LGVRPSQGGEAPR_					0	0	0	1	00;GPMAWsp|P02751|FINC_HUMANFibronectinOS=HomosapiensGN=FN1PE=1SV=4	00;GPMAWsp|P02751|FINC_HUMANFibronectinOS=HomosapiensGN=FN1PE=1SV=4	00;GPMAWsp|P02751|FINC_HUMANFibronectinOS=HomosapiensGN=FN1PE=1SV=4	MSMS	LUM2_03691_MMD11_FN1_HCD	2	441.909	3	441.909	1322.71	NaN	NaN	NaN	NaN	NaN	NaN	NaN	NaN	10.818	1	10.818	10.318	11.318	0								0	0	0	0.040976	1	1806	15.06
LGVRPSQGGEAPR	13	Unmodified	_LGVRPSQGGEAPR_					0	0	0	1	00;GPMAWsp|P02751|FINC_HUMANFibronectinOS=HomosapiensGN=FN1PE=1SV=4	00;GPMAWsp|P02751|FINC_HUMANFibronectinOS=HomosapiensGN=FN1PE=1SV=4	00;GPMAWsp|P02751|FINC_HUMANFibronectinOS=HomosapiensGN=FN1PE=1SV=4	MSMS	LUM2_03691_MMD11_FN1_HCD	2	441.91	3	441.909	1322.71	NaN	NaN	NaN	NaN	NaN	NaN	NaN	NaN	10.845	1	10.845	10.345	11.345	0								0	0	0	0.045193	1	1812	11.59
LGVRPSQGGEAPR	13	Unmodified	_LGVRPSQGGEAPR_					0	0	0	1	00;GPMAWsp|P02751|FINC_HUMANFibronectinOS=HomosapiensGN=FN1PE=1SV=4	00;GPMAWsp|P02751|FINC_HUMANFibronectinOS=HomosapiensGN=FN1PE=1SV=4	00;GPMAWsp|P02751|FINC_HUMANFibronectinOS=HomosapiensGN=FN1PE=1SV=4	MULTI-SECPEP	LUM2_03691_MMD11_FN1_HCD	2	442.244	3	441.909	1322.71	107070	0.87915	0.00038851	0.31446	0.00013896	1.1936	0.00052747	441.909	13.425	0.45032	13.425	13.331	13.781	0					14	12	2	0	0	0	1.1371e-12	1	2366	161.21
LKECCEKPLLEK	12	Unmodified	_LKECCEKPLLEK_					0	0	0	2	CON__P02768-1	CON__P02768-1	CON__P02768-1	MULTI-MSMS	LUM2_03692_MM_D12_FN2_HCD	1	516.271	3	516.27	1545.79	88296.1	1.0092	0.00052101	-0.64979	-0.00033547	0.3594	0.00018555	516.27	13.208	0.79639	13.208	12.513	13.309	0					20	17	2	0	0	0	0.001416	1	2289	91.812
LKYENEVALR	10	Unmodified	_LKYENEVALR_					0	0	0	1	CON__P13645	CON__P13645	CON__P13645	MULTI-MSMS	LUM2_03692_MM_D12_FN2_HCD	1	412.232	3	412.231	1233.67	99480.3	1.1762	0.00048488	0.07109	2.9305e-05	1.2473	0.00051419	412.231	21.957	0.43042	21.957	21.765	22.196	0					18	9	3	0	0	0	4.6675e-10	1	4289	149.33
LLCQCLGFGSGHFR	14	Unmodified	_LLCQCLGFGSGHFR_					0	0	0	0	00;GPMAWsp|P02751|FINC_HUMANFibronectinOS=HomosapiensGN=FN1PE=1SV=4	00;GPMAWsp|P02751|FINC_HUMANFibronectinOS=HomosapiensGN=FN1PE=1SV=4	00;GPMAWsp|P02751|FINC_HUMANFibronectinOS=HomosapiensGN=FN1PE=1SV=4	MULTI-MSMS	LUM2_03692_MM_D12_FN2_HCD	1	551.267	3	551.266	1650.78	77170.2	1.137	0.00062678	-0.85755	-0.00047274	0.27944	0.00015405	551.266	34.96	5.1498	34.96	34.503	39.652	-7.1054e-15					381	114	7	0	0	0	2.8011e-24	6	7110	246.3
LLCQCLGFGSGHFR	14	Unmodified	_LLCQCLGFGSGHFR_					0	0	0	0	00;GPMAWsp|P02751|FINC_HUMANFibronectinOS=HomosapiensGN=FN1PE=1SV=4	00;GPMAWsp|P02751|FINC_HUMANFibronectinOS=HomosapiensGN=FN1PE=1SV=4	00;GPMAWsp|P02751|FINC_HUMANFibronectinOS=HomosapiensGN=FN1PE=1SV=4	MULTI-MSMS	LUM2_03692_MM_D12_FN2_HCD	1	826.396	2	826.395	1650.78	65611.5	0.54697	0.00045201	-0.58701	-0.0004851	-0.040036	-3.3086e-05	826.395	34.87	1.6589	34.87	34.597	36.256	0					129	37	5	0	0	0	4.8631e-24	2	7120	282.61
LLCQCLGFGSGHFR	14	Unmodified	_LLCQCLGFGSGHFR_					0	0	0	0	00;GPMAWsp|P02751|FINC_HUMANFibronectinOS=HomosapiensGN=FN1PE=1SV=4	00;GPMAWsp|P02751|FINC_HUMANFibronectinOS=HomosapiensGN=FN1PE=1SV=4	00;GPMAWsp|P02751|FINC_HUMANFibronectinOS=HomosapiensGN=FN1PE=1SV=4	MULTI-MSMS	LUM2_03692_MM_D12_FN2_HCD	1	551.267	3	551.266	1650.78	82120.2	1.3057	0.00071976	0.2134	0.00011764	1.5191	0.0008374	551.266	39.806	1.0427	39.806	39.56	40.603	0					37	22	2	0	0	0	5.2584e-07	1	8327	132.97
LLCQCLGFGSGHFR	14	Unmodified	_LLCQCLGFGSGHFR_					0	0	0	0	00;GPMAWsp|P02751|FINC_HUMANFibronectinOS=HomosapiensGN=FN1PE=1SV=4	00;GPMAWsp|P02751|FINC_HUMANFibronectinOS=HomosapiensGN=FN1PE=1SV=4	00;GPMAWsp|P02751|FINC_HUMANFibronectinOS=HomosapiensGN=FN1PE=1SV=4	MULTI-MSMS	LUM2_03692_MM_D12_FN2_HCD	1	551.267	3	551.266	1650.78	81774.4	1.5479	0.00085329	-0.32264	-0.00017786	1.2252	0.00067543	551.266	52.618	1.3969	52.618	51.997	53.394	0					56	29	4	0	0	0	7.7921e-17	1	11082	203.82
LLCQCLGFGSGHFR	14	Unmodified	_LLCQCLGFGSGHFR_					0	0	0	0	00;GPMAWsp|P02751|FINC_HUMANFibronectinOS=HomosapiensGN=FN1PE=1SV=4	00;GPMAWsp|P02751|FINC_HUMANFibronectinOS=HomosapiensGN=FN1PE=1SV=4	00;GPMAWsp|P02751|FINC_HUMANFibronectinOS=HomosapiensGN=FN1PE=1SV=4	MULTI-MSMS	LUM2_03692_MM_D12_FN2_HCD	1	551.267	3	551.266	1650.78	82736.3	1.4485	0.00079851	-0.066256	-3.6525e-05	1.3822	0.00076199	551.266	59.202	1.8624	59.202	58.405	60.267	-7.1054e-15					67	38	2	0	0	0	0.0058984	2	12762	62.287
LLCQCLGFGSGHFR	14	Unmodified	_LLCQCLGFGSGHFR_					0	0	0	0	00;GPMAWsp|P02751|FINC_HUMANFibronectinOS=HomosapiensGN=FN1PE=1SV=4	00;GPMAWsp|P02751|FINC_HUMANFibronectinOS=HomosapiensGN=FN1PE=1SV=4	00;GPMAWsp|P02751|FINC_HUMANFibronectinOS=HomosapiensGN=FN1PE=1SV=4	MSMS	LUM2_03692_MM_D12_FN2_HCD	1	551.267	3	551.266	1650.78	NaN	NaN	NaN	NaN	NaN	NaN	NaN	NaN	61.098	1	61.098	60.598	61.598	0								0	0	0	0.032143	1	13000	39.005
LLCQCLGFGSGHFR	14	Unmodified	_LLCQCLGFGSGHFR_					0	0	0	0	00;GPMAWsp|P02751|FINC_HUMANFibronectinOS=HomosapiensGN=FN1PE=1SV=4	00;GPMAWsp|P02751|FINC_HUMANFibronectinOS=HomosapiensGN=FN1PE=1SV=4	00;GPMAWsp|P02751|FINC_HUMANFibronectinOS=HomosapiensGN=FN1PE=1SV=4	MSMS	LUM2_03692_MM_D12_FN2_HCD	1	551.267	3	551.266	1650.78	NaN	NaN	NaN	NaN	NaN	NaN	NaN	NaN	63.341	1	63.341	62.841	63.841	0								0	0	0	0.033399	1	13499	36.993
LLCQCLGFGSGHFR	14	Unmodified	_LLCQCLGFGSGHFR_					0	0	0	0	00;GPMAWsp|P02751|FINC_HUMANFibronectinOS=HomosapiensGN=FN1PE=1SV=4	00;GPMAWsp|P02751|FINC_HUMANFibronectinOS=HomosapiensGN=FN1PE=1SV=4	00;GPMAWsp|P02751|FINC_HUMANFibronectinOS=HomosapiensGN=FN1PE=1SV=4	MSMS	LUM2_03692_MM_D12_FN2_HCD	1	551.266	3	551.266	1650.78	NaN	NaN	NaN	NaN	NaN	NaN	NaN	NaN	65.521	1	65.521	65.021	66.021	0								0	0	0	0.020795	1	13984	57.267
LLCQCLGFGSGHFR	14	Unmodified	_LLCQCLGFGSGHFR_					0	0	0	0	00;GPMAWsp|P02751|FINC_HUMANFibronectinOS=HomosapiensGN=FN1PE=1SV=4	00;GPMAWsp|P02751|FINC_HUMANFibronectinOS=HomosapiensGN=FN1PE=1SV=4	00;GPMAWsp|P02751|FINC_HUMANFibronectinOS=HomosapiensGN=FN1PE=1SV=4	MULTI-MSMS	LUM2_03691_MMD11_FN1_HCD	2	551.267	3	551.266	1650.78	77613.2	0.95333	0.00052554	-0.63871	-0.0003521	0.31462	0.00017344	551.266	34.987	5.0123	34.987	34.638	39.65	0					329	111	7	0	0	0	3.7444e-24	3	7389	241.52
LLCQCLGFGSGHFR	14	Unmodified	_LLCQCLGFGSGHFR_					0	0	0	0	00;GPMAWsp|P02751|FINC_HUMANFibronectinOS=HomosapiensGN=FN1PE=1SV=4	00;GPMAWsp|P02751|FINC_HUMANFibronectinOS=HomosapiensGN=FN1PE=1SV=4	00;GPMAWsp|P02751|FINC_HUMANFibronectinOS=HomosapiensGN=FN1PE=1SV=4	MULTI-MSMS	LUM2_03691_MMD11_FN1_HCD	2	826.396	2	826.395	1650.78	67544.3	0.41901	0.00034627	-0.42653	-0.00035249	-0.0075268	-6.2201e-06	826.395	35.062	1.6185	35.062	34.687	36.305	0					149	36	6	0	0	0	6.2507e-24	2	7162	275.48
LLCQCLGFGSGHFR	14	Unmodified	_LLCQCLGFGSGHFR_					0	0	0	0	00;GPMAWsp|P02751|FINC_HUMANFibronectinOS=HomosapiensGN=FN1PE=1SV=4	00;GPMAWsp|P02751|FINC_HUMANFibronectinOS=HomosapiensGN=FN1PE=1SV=4	00;GPMAWsp|P02751|FINC_HUMANFibronectinOS=HomosapiensGN=FN1PE=1SV=4	MULTI-MSMS	LUM2_03691_MMD11_FN1_HCD	2	551.266	3	551.266	1650.78	83929	0.83678	0.00046129	0.29856	0.00016458	1.1353	0.00062587	551.266	43.204	1.0674	43.204	42.753	43.82	0					31	22	2	0	0	0	0.013024	1	9044	56.527
LLCQCLGFGSGHFR	14	Unmodified	_LLCQCLGFGSGHFR_					0	0	0	0	00;GPMAWsp|P02751|FINC_HUMANFibronectinOS=HomosapiensGN=FN1PE=1SV=4	00;GPMAWsp|P02751|FINC_HUMANFibronectinOS=HomosapiensGN=FN1PE=1SV=4	00;GPMAWsp|P02751|FINC_HUMANFibronectinOS=HomosapiensGN=FN1PE=1SV=4	MULTI-MSMS	LUM2_03691_MMD11_FN1_HCD	2	551.267	3	551.266	1650.78	83720.7	1.2011	0.00066213	0.25125	0.00013851	1.4524	0.00080063	551.266	45.673	1.806	45.673	45.152	46.958	0					85	39	3	0	0	0	0.0018376	1	9646	82.908
LLCQCLGFGSGHFR	14	Unmodified	_LLCQCLGFGSGHFR_					0	0	0	0	00;GPMAWsp|P02751|FINC_HUMANFibronectinOS=HomosapiensGN=FN1PE=1SV=4	00;GPMAWsp|P02751|FINC_HUMANFibronectinOS=HomosapiensGN=FN1PE=1SV=4	00;GPMAWsp|P02751|FINC_HUMANFibronectinOS=HomosapiensGN=FN1PE=1SV=4	MULTI-MSMS	LUM2_03691_MMD11_FN1_HCD	2	551.266	3	551.266	1650.78	82937.9	1.007	0.00055512	-0.438	-0.00024145	0.56898	0.00031366	551.266	52.581	1.2602	52.581	52.006	53.267	0					65	27	5	0	0	0	1.0333e-16	1	11092	198.14
LLCQCLGFGSGHFR	14	Unmodified	_LLCQCLGFGSGHFR_					0	0	0	0	00;GPMAWsp|P02751|FINC_HUMANFibronectinOS=HomosapiensGN=FN1PE=1SV=4	00;GPMAWsp|P02751|FINC_HUMANFibronectinOS=HomosapiensGN=FN1PE=1SV=4	00;GPMAWsp|P02751|FINC_HUMANFibronectinOS=HomosapiensGN=FN1PE=1SV=4	MULTI-MSMS	LUM2_03691_MMD11_FN1_HCD	2	551.267	3	551.266	1650.78	82629.4	1.6066	0.00088564	-0.27413	-0.00015112	1.3324	0.00073452	551.266	65.439	2.927	65.439	63.761	66.688	0					179	105	2	0	0	0	0.0019272	2	14021	81.904
LLCQCLGFGSGHFR	14	Unmodified	_LLCQCLGFGSGHFR_					0	0	0	0	00;GPMAWsp|P02751|FINC_HUMANFibronectinOS=HomosapiensGN=FN1PE=1SV=4	00;GPMAWsp|P02751|FINC_HUMANFibronectinOS=HomosapiensGN=FN1PE=1SV=4	00;GPMAWsp|P02751|FINC_HUMANFibronectinOS=HomosapiensGN=FN1PE=1SV=4	MSMS	LUM2_03691_MMD11_FN1_HCD	2	551.267	3	551.266	1650.78	NaN	NaN	NaN	NaN	NaN	NaN	NaN	NaN	40.343	1	40.343	39.843	40.843	0								0	0	0	1.3451e-10	1	8388	166.38
LLCQCLGFGSGHFR	14	Unmodified	_LLCQCLGFGSGHFR_					0	0	0	0	00;GPMAWsp|P02751|FINC_HUMANFibronectinOS=HomosapiensGN=FN1PE=1SV=4	00;GPMAWsp|P02751|FINC_HUMANFibronectinOS=HomosapiensGN=FN1PE=1SV=4	00;GPMAWsp|P02751|FINC_HUMANFibronectinOS=HomosapiensGN=FN1PE=1SV=4	MSMS	LUM2_03691_MMD11_FN1_HCD	2	551.267	3	551.266	1650.78	NaN	NaN	NaN	NaN	NaN	NaN	NaN	NaN	58.298	1	58.298	57.798	58.798	0								0	0	0	0.0035012	1	12390	85.457
LLCQCLGFGSGHFR	14	Unmodified	_LLCQCLGFGSGHFR_					0	0	0	0	00;GPMAWsp|P02751|FINC_HUMANFibronectinOS=HomosapiensGN=FN1PE=1SV=4	00;GPMAWsp|P02751|FINC_HUMANFibronectinOS=HomosapiensGN=FN1PE=1SV=4	00;GPMAWsp|P02751|FINC_HUMANFibronectinOS=HomosapiensGN=FN1PE=1SV=4	MSMS	LUM2_03691_MMD11_FN1_HCD	2	551.267	3	551.266	1650.78	NaN	NaN	NaN	NaN	NaN	NaN	NaN	NaN	59.673	1	59.673	59.173	60.173	0								0	0	0	0.030536	1	12696	41.577
LLCQCLGFGSGHFR	14	Unmodified	_LLCQCLGFGSGHFR_					0	0	0	0	00;GPMAWsp|P02751|FINC_HUMANFibronectinOS=HomosapiensGN=FN1PE=1SV=4	00;GPMAWsp|P02751|FINC_HUMANFibronectinOS=HomosapiensGN=FN1PE=1SV=4	00;GPMAWsp|P02751|FINC_HUMANFibronectinOS=HomosapiensGN=FN1PE=1SV=4	MSMS	LUM2_03691_MMD11_FN1_HCD	2	551.267	3	551.266	1650.78	NaN	NaN	NaN	NaN	NaN	NaN	NaN	NaN	60.752	1	60.752	60.252	61.252	0								0	0	0	0.016601	1	12935	64.104
LLCQCLGFGSGHFR	14	Unmodified	_LLCQCLGFGSGHFR_					0	0	0	0	00;GPMAWsp|P02751|FINC_HUMANFibronectinOS=HomosapiensGN=FN1PE=1SV=4	00;GPMAWsp|P02751|FINC_HUMANFibronectinOS=HomosapiensGN=FN1PE=1SV=4	00;GPMAWsp|P02751|FINC_HUMANFibronectinOS=HomosapiensGN=FN1PE=1SV=4	MSMS	LUM2_03691_MMD11_FN1_HCD	2	551.266	3	551.266	1650.78	NaN	NaN	NaN	NaN	NaN	NaN	NaN	NaN	62.201	1	62.201	61.701	62.701	0								0	0	0	0.024308	1	13255	51.546
LLCQCLGFGSGHFR	14	Unmodified	_LLCQCLGFGSGHFR_					0	0	0	0	00;GPMAWsp|P02751|FINC_HUMANFibronectinOS=HomosapiensGN=FN1PE=1SV=4	00;GPMAWsp|P02751|FINC_HUMANFibronectinOS=HomosapiensGN=FN1PE=1SV=4	00;GPMAWsp|P02751|FINC_HUMANFibronectinOS=HomosapiensGN=FN1PE=1SV=4	MSMS	LUM2_03691_MMD11_FN1_HCD	2	551.267	3	551.266	1650.78	NaN	NaN	NaN	NaN	NaN	NaN	NaN	NaN	63.408	1	63.408	62.908	63.908	0								0	0	0	0.020938	1	13523	57.034
LLCQCLGFGSGHFR	14	Unmodified	_LLCQCLGFGSGHFR_					0	0	0	0	00;GPMAWsp|P02751|FINC_HUMANFibronectinOS=HomosapiensGN=FN1PE=1SV=4	00;GPMAWsp|P02751|FINC_HUMANFibronectinOS=HomosapiensGN=FN1PE=1SV=4	00;GPMAWsp|P02751|FINC_HUMANFibronectinOS=HomosapiensGN=FN1PE=1SV=4	MSMS	LUM2_03691_MMD11_FN1_HCD	2	551.266	3	551.266	1650.78	NaN	NaN	NaN	NaN	NaN	NaN	NaN	NaN	66.75	1	66.75	66.25	67.25	0								0	0	0	0.03066	1	14250	41.378
LNVEVDTAPTVDLNQVLNETR	21	Unmodified	_LNVEVDTAPTVDLNQVLNETR_					0	0	0	0	CON__O76011;CON__Q8IUT8	CON__O76011	CON__O76011	MULTI-MSMS	LUM2_03692_MM_D12_FN2_HCD	1	586.307	4	585.806	2339.2	80348.6	1.5002	0.00087885	-1.2048	-0.00070577	0.29545	0.00017308	586.307	39.658	0.84552	39.658	39.311	40.157	0					45	18	4	0	0	0	0.047252	1	8209	0.05076
LSSPATLNSR	10	Unmodified	_LSSPATLNSR_					0	0	0	0	CON__P00761	CON__P00761	CON__P00761	MULTI-MSMS	LUM2_03692_MM_D12_FN2_HCD	1	523.286	2	523.285	1044.56	84096.3	0.9978	0.00052214	-0.10898	-5.7026e-05	0.88883	0.00046511	523.285	17.955	1.2686	17.955	17.503	18.772	0					80	27	5	0	0	0	0.0025169	1	3325	85.731
LSSPATLNSR	10	Unmodified	_LSSPATLNSR_					0	0	0	0	CON__P00761	CON__P00761	CON__P00761	MULTI-MSMS	LUM2_03691_MMD11_FN1_HCD	2	523.287	2	523.285	1044.56	84178.9	0.48857	0.00025566	0.15577	8.1513e-05	0.64434	0.00033718	523.286	17.945	1.0757	17.945	17.506	18.581	0					57	22	3	0	0	0	4.3889e-06	1	3332	114.89
LTVGLTR	7	Unmodified	_LTVGLTR_					0	0	0	0	00;GPMAWsp|P02751|FINC_HUMANFibronectinOS=HomosapiensGN=FN1PE=1SV=4	00;GPMAWsp|P02751|FINC_HUMANFibronectinOS=HomosapiensGN=FN1PE=1SV=4	00;GPMAWsp|P02751|FINC_HUMANFibronectinOS=HomosapiensGN=FN1PE=1SV=4	MULTI-MSMS	LUM2_03692_MM_D12_FN2_HCD	1	380.24	2	380.24	758.465	95083.7	0.90684	0.00034482	-0.23304	-8.8609e-05	0.6738	0.00025621	380.24	22.438	2.4393	22.438	22.146	24.586	0					138	55	5	0	0	0	2.7813e-14	2	4351	195.98
LTVGLTR	7	Unmodified	_LTVGLTR_					0	0	0	0	00;GPMAWsp|P02751|FINC_HUMANFibronectinOS=HomosapiensGN=FN1PE=1SV=4	00;GPMAWsp|P02751|FINC_HUMANFibronectinOS=HomosapiensGN=FN1PE=1SV=4	00;GPMAWsp|P02751|FINC_HUMANFibronectinOS=HomosapiensGN=FN1PE=1SV=4	MULTI-MSMS	LUM2_03692_MM_D12_FN2_HCD	1	380.24	2	380.24	758.465	95919	0.91729	0.00034879	0.18481	7.0272e-05	1.1021	0.00041906	380.24	39.042	0.53393	39.042	38.778	39.311	7.1054e-15					16	11	2	0	0	0	1.8963e-09	1	8097	162.51
LTVGLTR	7	Unmodified	_LTVGLTR_					0	0	0	0	00;GPMAWsp|P02751|FINC_HUMANFibronectinOS=HomosapiensGN=FN1PE=1SV=4	00;GPMAWsp|P02751|FINC_HUMANFibronectinOS=HomosapiensGN=FN1PE=1SV=4	00;GPMAWsp|P02751|FINC_HUMANFibronectinOS=HomosapiensGN=FN1PE=1SV=4	MULTI-MSMS	LUM2_03691_MMD11_FN1_HCD	2	380.24	2	380.24	758.465	96294	0.44561	0.00016944	-0.0027418	-1.0425e-06	0.44287	0.0001684	380.24	22.39	1.5179	22.39	22.063	23.58	0					110	34	5	0	0	0	2.7813e-14	2	4582	195.98
LTVGLTR	7	Unmodified	_LTVGLTR_					0	0	0	0	00;GPMAWsp|P02751|FINC_HUMANFibronectinOS=HomosapiensGN=FN1PE=1SV=4	00;GPMAWsp|P02751|FINC_HUMANFibronectinOS=HomosapiensGN=FN1PE=1SV=4	00;GPMAWsp|P02751|FINC_HUMANFibronectinOS=HomosapiensGN=FN1PE=1SV=4	MULTI-MSMS	LUM2_03691_MMD11_FN1_HCD	2	380.24	2	380.24	758.465	108143	0.72851	0.00027701	-0.0066817	-2.5406e-06	0.72183	0.00027447	380.24	39.159	0.58525	39.159	38.838	39.423	0					20	12	2	0	0	0	2.8085e-09	1	8093	153.15
LTVGLTR	7	Unmodified	_LTVGLTR_					0	0	0	0	00;GPMAWsp|P02751|FINC_HUMANFibronectinOS=HomosapiensGN=FN1PE=1SV=4	00;GPMAWsp|P02751|FINC_HUMANFibronectinOS=HomosapiensGN=FN1PE=1SV=4	00;GPMAWsp|P02751|FINC_HUMANFibronectinOS=HomosapiensGN=FN1PE=1SV=4	MULTI-SECPEP	LUM2_03691_MMD11_FN1_HCD	2	379.847	2	380.24	758.465	100007	0.54735	0.00020812	0.27522	0.00010465	0.82257	0.00031277	380.24	23.741	0.92813	23.741	23.58	24.509	-3.5527e-15					32	20	2	0	0	0	0.021698	1	4800	68.7
LTVGLTRR	8	Unmodified	_LTVGLTRR_					0	0	0	1	00;GPMAWsp|P02751|FINC_HUMANFibronectinOS=HomosapiensGN=FN1PE=1SV=4	00;GPMAWsp|P02751|FINC_HUMANFibronectinOS=HomosapiensGN=FN1PE=1SV=4	00;GPMAWsp|P02751|FINC_HUMANFibronectinOS=HomosapiensGN=FN1PE=1SV=4	MULTI-MSMS	LUM2_03692_MM_D12_FN2_HCD	1	458.291	2	458.29	914.566	89165.9	0.91622	0.00041989	0.080304	3.6802e-05	0.99652	0.0004567	458.29	15.66	0.91332	15.66	15.328	16.241	-1.7764e-15					88	20	5	0	0	0	1.3343e-05	1	2835	121.74
LTVGLTRR	8	Unmodified	_LTVGLTRR_					0	0	0	1	00;GPMAWsp|P02751|FINC_HUMANFibronectinOS=HomosapiensGN=FN1PE=1SV=4	00;GPMAWsp|P02751|FINC_HUMANFibronectinOS=HomosapiensGN=FN1PE=1SV=4	00;GPMAWsp|P02751|FINC_HUMANFibronectinOS=HomosapiensGN=FN1PE=1SV=4	MULTI-MSMS	LUM2_03692_MM_D12_FN2_HCD	1	458.291	2	458.29	914.566	90141.5	0.84329	0.00038647	0.23446	0.00010745	1.0777	0.00049392	458.29	16.472	1.1299	16.472	16.196	17.326	3.5527e-15					54	24	3	0	0	0	0.0065839	1	3069	77.046
LTVGLTRR	8	Unmodified	_LTVGLTRR_					0	0	0	1	00;GPMAWsp|P02751|FINC_HUMANFibronectinOS=HomosapiensGN=FN1PE=1SV=4	00;GPMAWsp|P02751|FINC_HUMANFibronectinOS=HomosapiensGN=FN1PE=1SV=4	00;GPMAWsp|P02751|FINC_HUMANFibronectinOS=HomosapiensGN=FN1PE=1SV=4	MULTI-MSMS	LUM2_03691_MMD11_FN1_HCD	2	458.291	2	458.29	914.566	88764.6	0.64932	0.00029758	0.23915	0.0001096	0.88846	0.00040717	458.291	15.698	0.93545	15.698	15.349	16.284	0					78	20	6	0	0	0	3.992e-10	1	2862	178.87
LTVGLTRR	8	Unmodified	_LTVGLTRR_					0	0	0	1	00;GPMAWsp|P02751|FINC_HUMANFibronectinOS=HomosapiensGN=FN1PE=1SV=4	00;GPMAWsp|P02751|FINC_HUMANFibronectinOS=HomosapiensGN=FN1PE=1SV=4	00;GPMAWsp|P02751|FINC_HUMANFibronectinOS=HomosapiensGN=FN1PE=1SV=4	MULTI-MSMS	LUM2_03691_MMD11_FN1_HCD	2	458.291	2	458.29	914.566	90913.9	0.57611	0.00026403	-0.074783	-3.4272e-05	0.50133	0.00022975	458.29	16.54	0.85394	16.54	16.237	17.091	0					33	18	2	0	0	0	0.029565	1	3103	53.878
LTVGLTRRGQPR	12	Unmodified	_LTVGLTRRGQPR_					0	0	0	2	00;GPMAWsp|P02751|FINC_HUMANFibronectinOS=HomosapiensGN=FN1PE=1SV=4	00;GPMAWsp|P02751|FINC_HUMANFibronectinOS=HomosapiensGN=FN1PE=1SV=4	00;GPMAWsp|P02751|FINC_HUMANFibronectinOS=HomosapiensGN=FN1PE=1SV=4	MULTI-MSMS	LUM2_03692_MM_D12_FN2_HCD	1	451.941	3	451.941	1352.8	92400.2	0.95688	0.00043245	0.020949	9.4678e-06	0.97783	0.00044192	451.941	12.443	0.85738	12.443	12.114	12.971	0					62	19	4	0	0	0	0.027171	1	2138	47.724
LTVGLTRRGQPR	12	Unmodified	_LTVGLTRRGQPR_					0	0	0	2	00;GPMAWsp|P02751|FINC_HUMANFibronectinOS=HomosapiensGN=FN1PE=1SV=4	00;GPMAWsp|P02751|FINC_HUMANFibronectinOS=HomosapiensGN=FN1PE=1SV=4	00;GPMAWsp|P02751|FINC_HUMANFibronectinOS=HomosapiensGN=FN1PE=1SV=4	MULTI-MSMS	LUM2_03691_MMD11_FN1_HCD	2	451.941	3	451.941	1352.8	90281.4	0.86958	0.000393	-0.084533	-3.8204e-05	0.78504	0.00035479	451.941	12.686	0.63445	12.686	12.474	13.109	1.7764e-15					39	13	4	0	0	0	0.002757	1	2212	80.737
LVAASQAALGL	11	Unmodified	_LVAASQAALGL_					0	0	0	0	CON__P02768-1	CON__P02768-1	CON__P02768-1	MULTI-MSMS	LUM2_03691_MMD11_FN1_HCD	2	507.303	2	507.303	1012.59	88979.7	0.7313	0.00037099	0.22794	0.00011564	0.95924	0.00048663	507.303	42.707	0.58751	42.707	42.493	43.08	-7.1054e-15					26	12	3	0	0	0	5.0718e-06	1	8931	104.21
LVNEVTEFAK	10	Unmodified	_LVNEVTEFAK_					0	0	0	0	CON__P02768-1	CON__P02768-1	CON__P02768-1	MULTI-MSMS	LUM2_03692_MM_D12_FN2_HCD	1	575.312	2	575.311	1148.61	81803.4	1.283	0.00073815	0.16909	9.7282e-05	1.4521	0.00083543	575.311	30.827	0.59832	30.827	30.558	31.156	0					22	12	2	0	0	0	0.040961	1	6236	36.24
LVNEVTEFAK	10	Unmodified	_LVNEVTEFAK_					0	0	0	0	CON__P02768-1	CON__P02768-1	CON__P02768-1	MULTI-MSMS	LUM2_03691_MMD11_FN1_HCD	2	575.312	2	575.311	1148.61	81307.1	0.82604	0.00047523	0.26406	0.00015192	1.0901	0.00062715	575.311	30.916	0.60295	30.916	30.679	31.282	0					18	13	2	0	0	0	0.042305	1	6280	35.178
LVRPEVDVMCTAFHDNEETFLKK	23	Unmodified	_LVRPEVDVMCTAFHDNEETFLKK_					0	0	0	2	CON__P02768-1	CON__P02768-1	CON__P02768-1	MULTI-MSMS	LUM2_03691_MMD11_FN1_HCD	2	556.679	5	556.478	2777.35	83334.4	1.3378	0.00074446	-0.27456	-0.00015278	1.0633	0.00059168	556.678	41.562	0.60991	41.562	41.147	41.757	0					27	13	3	0	0	0	0.000503	1	8647	89.721
LVTDLTK	7	Unmodified	_LVTDLTK_					0	0	0	0	CON__P02768-1	CON__P02768-1	CON__P02768-1	MULTI-MSMS	LUM2_03692_MM_D12_FN2_HCD	1	395.24	2	395.239	788.464	99859.8	1.0602	0.00041905	0.1126	4.4502e-05	1.1728	0.00046355	395.239	19.628	0.54937	19.628	19.42	19.969	0					23	12	2	0	0	0	0.00036283	1	3773	101.21
LVTDLTK	7	Unmodified	_LVTDLTK_					0	0	0	0	CON__P02768-1	CON__P02768-1	CON__P02768-1	MULTI-MSMS	LUM2_03691_MMD11_FN1_HCD	2	395.24	2	395.239	788.464	100150	0.43026	0.00017006	0.57589	0.00022761	1.0061	0.00039767	395.24	19.543	0.67046	19.543	19.307	19.978	0					21	14	2	0	0	0	1.5226e-05	1	3771	110.34
MSESGFK	7	Oxidation (M)	_M(ox)SESGFK_		M(1)SESGFK		M(81.3)SESGFK	0	0	1	0	00;GPMAWsp|P02751|FINC_HUMANFibronectinOS=HomosapiensGN=FN1PE=1SV=4	00;GPMAWsp|P02751|FINC_HUMANFibronectinOS=HomosapiensGN=FN1PE=1SV=4	00;GPMAWsp|P02751|FINC_HUMANFibronectinOS=HomosapiensGN=FN1PE=1SV=4	MULTI-MSMS	LUM2_03692_MM_D12_FN2_HCD	1	401.177	2	401.176	800.337	93064.2	1.0862	0.00043577	-0.16469	-6.6071e-05	0.92153	0.0003697	401.176	8.8842	1.9887	8.8842	8.6796	10.668	0					116	45	6	0	0	0	0.0030814	3	1360	81.297
MSESGFK	7	Oxidation (M)	_M(ox)SESGFK_		M(1)SESGFK		M(50.63)SESGFK	0	0	1	0	00;GPMAWsp|P02751|FINC_HUMANFibronectinOS=HomosapiensGN=FN1PE=1SV=4	00;GPMAWsp|P02751|FINC_HUMANFibronectinOS=HomosapiensGN=FN1PE=1SV=4	00;GPMAWsp|P02751|FINC_HUMANFibronectinOS=HomosapiensGN=FN1PE=1SV=4	MULTI-MSMS	LUM2_03692_MM_D12_FN2_HCD	1	401.176	2	401.176	800.337	95724.1	0.83202	0.00033378	-0.086878	-3.4853e-05	0.74514	0.00029893	401.176	11.261	0.71372	11.261	10.668	11.382	1.7764e-15					20	15	2	0	0	0	0.018513	1	1839	50.632
MSESGFK	7	Oxidation (M)	_M(ox)SESGFK_		M(1)SESGFK		M(83.61)SESGFK	0	0	1	0	00;GPMAWsp|P02751|FINC_HUMANFibronectinOS=HomosapiensGN=FN1PE=1SV=4	00;GPMAWsp|P02751|FINC_HUMANFibronectinOS=HomosapiensGN=FN1PE=1SV=4	00;GPMAWsp|P02751|FINC_HUMANFibronectinOS=HomosapiensGN=FN1PE=1SV=4	MULTI-MSMS	LUM2_03692_MM_D12_FN2_HCD	1	401.177	2	401.176	800.337	99297.8	0.88751	0.00035605	0.050486	2.0254e-05	0.93799	0.0003763	401.176	12.351	1.5614	12.351	11.651	13.213	0					91	35	4	0	0	0	0.0027611	1	2089	83.614
MSESGFK	7	Oxidation (M)	_M(ox)SESGFK_		M(1)SESGFK		M(80.46)SESGFK	0	0	1	0	00;GPMAWsp|P02751|FINC_HUMANFibronectinOS=HomosapiensGN=FN1PE=1SV=4	00;GPMAWsp|P02751|FINC_HUMANFibronectinOS=HomosapiensGN=FN1PE=1SV=4	00;GPMAWsp|P02751|FINC_HUMANFibronectinOS=HomosapiensGN=FN1PE=1SV=4	MULTI-MSMS	LUM2_03691_MMD11_FN1_HCD	2	401.176	2	401.176	800.337	98214.7	1.0827	0.00043437	-0.098372	-3.9464e-05	0.98438	0.00039491	401.176	8.7662	0.68899	8.7662	8.5775	9.2665	0					44	17	6	0	0	0	0.0031967	2	1340	80.462
MSESGFK	7	Oxidation (M)	_M(ox)SESGFK_		M(1)SESGFK		M(74.42)SESGFK	0	0	1	0	00;GPMAWsp|P02751|FINC_HUMANFibronectinOS=HomosapiensGN=FN1PE=1SV=4	00;GPMAWsp|P02751|FINC_HUMANFibronectinOS=HomosapiensGN=FN1PE=1SV=4	00;GPMAWsp|P02751|FINC_HUMANFibronectinOS=HomosapiensGN=FN1PE=1SV=4	MULTI-MSMS	LUM2_03691_MMD11_FN1_HCD	2	401.175	2	401.176	800.337	91948.6	0.80102	0.00032135	-0.78069	-0.0003132	0.020326	8.1541e-06	401.176	11.308	0.9815	11.308	10.413	11.395	0					37	21	2	0	0	0	0.0040323	2	1820	74.415
MSESGFK	7	Oxidation (M)	_M(ox)SESGFK_		M(1)SESGFK		M(81.3)SESGFK	0	0	1	0	00;GPMAWsp|P02751|FINC_HUMANFibronectinOS=HomosapiensGN=FN1PE=1SV=4	00;GPMAWsp|P02751|FINC_HUMANFibronectinOS=HomosapiensGN=FN1PE=1SV=4	00;GPMAWsp|P02751|FINC_HUMANFibronectinOS=HomosapiensGN=FN1PE=1SV=4	MULTI-MSMS	LUM2_03691_MMD11_FN1_HCD	2	401.177	2	401.176	800.337	96662.5	0.78214	0.00031378	-0.088379	-3.5455e-05	0.69376	0.00027832	401.176	12.408	1.6416	12.408	11.611	13.252	0					89	36	4	0	0	0	0.0030814	1	2273	81.297
MSESGFK	7	Oxidation (M)	_M(ox)SESGFK_		M(1)SESGFK		M(74.42)SESGFK	0	0	1	0	00;GPMAWsp|P02751|FINC_HUMANFibronectinOS=HomosapiensGN=FN1PE=1SV=4	00;GPMAWsp|P02751|FINC_HUMANFibronectinOS=HomosapiensGN=FN1PE=1SV=4	00;GPMAWsp|P02751|FINC_HUMANFibronectinOS=HomosapiensGN=FN1PE=1SV=4	MSMS	LUM2_03691_MMD11_FN1_HCD	2	401.176	2	401.176	800.337	NaN	NaN	NaN	NaN	NaN	NaN	NaN	NaN	11.846	1	11.846	11.346	12.346	0								0	0	0	0.01319	1	2035	74.415
MSESGFK	7	Unmodified	_MSESGFK_					0	0	0	0	00;GPMAWsp|P02751|FINC_HUMANFibronectinOS=HomosapiensGN=FN1PE=1SV=4	00;GPMAWsp|P02751|FINC_HUMANFibronectinOS=HomosapiensGN=FN1PE=1SV=4	00;GPMAWsp|P02751|FINC_HUMANFibronectinOS=HomosapiensGN=FN1PE=1SV=4	MULTI-MSMS	LUM2_03692_MM_D12_FN2_HCD	1	393.179	2	393.179	784.343	98496.2	0.84051	0.00033047	0.1428	5.6147e-05	0.98331	0.00038662	393.179	12.362	1.5544	12.362	11.934	13.489	1.7764e-15					119	34	6	0	0	0	0.0019184	3	2082	90.986
MSESGFK	7	Unmodified	_MSESGFK_					0	0	0	0	00;GPMAWsp|P02751|FINC_HUMANFibronectinOS=HomosapiensGN=FN1PE=1SV=4	00;GPMAWsp|P02751|FINC_HUMANFibronectinOS=HomosapiensGN=FN1PE=1SV=4	00;GPMAWsp|P02751|FINC_HUMANFibronectinOS=HomosapiensGN=FN1PE=1SV=4	MULTI-MSMS	LUM2_03691_MMD11_FN1_HCD	2	393.179	2	393.179	784.343	98995	0.73304	0.00028822	0.061113	2.4028e-05	0.79415	0.00031224	393.179	12.407	3.3209	12.407	12.028	15.349	-1.7764e-15					150	77	6	0	0	0	0.0019184	4	2111	90.986
MSESGFK	7	Unmodified	_MSESGFK_					0	0	0	0	00;GPMAWsp|P02751|FINC_HUMANFibronectinOS=HomosapiensGN=FN1PE=1SV=4	00;GPMAWsp|P02751|FINC_HUMANFibronectinOS=HomosapiensGN=FN1PE=1SV=4	00;GPMAWsp|P02751|FINC_HUMANFibronectinOS=HomosapiensGN=FN1PE=1SV=4	MULTI-MSMS	LUM2_03691_MMD11_FN1_HCD	2	785.35	1	785.35	784.343	67568.5	0.67688	0.00053159	-0.10187	-8.0005e-05	0.57501	0.00045158	785.35	12.407	1.3209	12.407	12.07	13.391	0					95	29	5	0	0	0	4.6316e-08	1	2367	142.64
MSESGFK	7	Unmodified	_MSESGFK_					0	0	0	0	00;GPMAWsp|P02751|FINC_HUMANFibronectinOS=HomosapiensGN=FN1PE=1SV=4	00;GPMAWsp|P02751|FINC_HUMANFibronectinOS=HomosapiensGN=FN1PE=1SV=4	00;GPMAWsp|P02751|FINC_HUMANFibronectinOS=HomosapiensGN=FN1PE=1SV=4	MSMS	LUM2_03691_MMD11_FN1_HCD	2	393.179	2	393.179	784.343	NaN	NaN	NaN	NaN	NaN	NaN	NaN	NaN	25.771	1	25.771	25.271	26.271	0								0	0	0	0.0037045	1	5140	86.866
MSESGFKLLCQCLGFGSGHFR	21	Oxidation (M)	_M(ox)SESGFKLLCQCLGFGSGHFR_		M(1)SESGFKLLCQCLGFGSGHFR		M(112.45)SESGFKLLCQCLGFGSGHFR	0	0	1	1	00;GPMAWsp|P02751|FINC_HUMANFibronectinOS=HomosapiensGN=FN1PE=1SV=4	00;GPMAWsp|P02751|FINC_HUMANFibronectinOS=HomosapiensGN=FN1PE=1SV=4	00;GPMAWsp|P02751|FINC_HUMANFibronectinOS=HomosapiensGN=FN1PE=1SV=4	MULTI-MSMS	LUM2_03692_MM_D12_FN2_HCD	1	812.376	3	812.042	2433.1	69356.3	0.63235	0.0005135	-0.19818	-0.00016093	0.43417	0.00035256	812.376	45.07	0.56026	45.07	44.872	45.432	0					30	11	4	0	0	0	3.1677e-07	1	9430	112.45
MSESGFKLLCQCLGFGSGHFR	21	Oxidation (M)	_M(ox)SESGFKLLCQCLGFGSGHFR_		M(1)SESGFKLLCQCLGFGSGHFR		M(61.16)SESGFKLLCQCLGFGSGHFR	0	0	1	1	00;GPMAWsp|P02751|FINC_HUMANFibronectinOS=HomosapiensGN=FN1PE=1SV=4	00;GPMAWsp|P02751|FINC_HUMANFibronectinOS=HomosapiensGN=FN1PE=1SV=4	00;GPMAWsp|P02751|FINC_HUMANFibronectinOS=HomosapiensGN=FN1PE=1SV=4	MULTI-MSMS	LUM2_03692_MM_D12_FN2_HCD	1	609.534	4	609.283	2433.1	80962.3	1.2083	0.0007362	-0.46538	-0.00028355	0.74293	0.00045265	609.534	45.043	0.69033	45.043	44.872	45.562	-7.1054e-15					41	14	4	0	0	0	0.0047296	1	9448	61.16
NHEEEMKDLR	10	Unmodified	_NHEEEMKDLR_					0	0	0	1	CON__P13645	CON__P13645	CON__P13645	MSMS	LUM2_03691_MMD11_FN1_HCD	2	434.205	3	434.203	1299.59	NaN	NaN	NaN	NaN	NaN	NaN	NaN	NaN	10.553	1	10.553	10.053	11.053	0								0	0	0	0.029759	1	1747	45.829
NKYEDEINKR	10	Unmodified	_NKYEDEINKR_					0	0	0	2	CON__P48668;CON__P04259;CON__P02538;CON__Q8VED5;CON__P13647;CON__P05787;CON__H-INV:HIT000016045;CON__P04264;CON__Q6IFZ6;CON__Q5XQN5;CON__Q922U2	CON__P48668;CON__P04264;CON__Q5XQN5	CON__P04264	MULTI-MSMS	LUM2_03692_MM_D12_FN2_HCD	1	436.89	3	436.89	1307.65	95780.2	0.88259	0.0003856	0.37316	0.00016303	1.2557	0.00054862	436.89	11.596	0.36123	11.596	11.532	11.894	0					21	9	3	0	0	0	0.04117	1	1991	32.127
NKYEDEINKR	10	Unmodified	_NKYEDEINKR_					0	0	0	2	CON__P48668;CON__P04259;CON__P02538;CON__Q8VED5;CON__P13647;CON__P05787;CON__H-INV:HIT000016045;CON__P04264;CON__Q6IFZ6;CON__Q5XQN5;CON__Q922U2	CON__P48668;CON__P04264;CON__Q5XQN5	CON__P04264	MULTI-SECPEP	LUM2_03691_MMD11_FN1_HCD	2	437.187	3	436.89	1307.65	94520.9	0.8727	0.00038127	0.3024	0.00013211	1.1751	0.00051339	436.89	11.859	0.62602	11.859	11.712	12.338	0					32	13	3	0	0	0	0.036012	1	2032	43.477
NLDLDSIIAEVK	12	Unmodified	_NLDLDSIIAEVK_					0	0	0	0	CON__P35908;CON__P48668;CON__P04259;CON__P02538;CON__Q8VED5;CON__P13647;CON__Q5XKE5;CON__O95678	CON__P35908;CON__P48668	CON__P35908	MULTI-MSMS	LUM2_03692_MM_D12_FN2_HCD	1	665.368	2	665.367	1328.72	76369.1	1.2817	0.00085279	0.42276	0.00028129	1.7044	0.0011341	665.367	54.881	0.42856	54.881	54.634	55.063	0					21	9	3	0	0	0	2.0527e-10	1	11613	145.91
NLQPASEYTVSLVAIK	16	Unmodified	_NLQPASEYTVSLVAIK_					0	0	0	0	00;GPMAWsp|P02751|FINC_HUMANFibronectinOS=HomosapiensGN=FN1PE=1SV=4	00;GPMAWsp|P02751|FINC_HUMANFibronectinOS=HomosapiensGN=FN1PE=1SV=4	00;GPMAWsp|P02751|FINC_HUMANFibronectinOS=HomosapiensGN=FN1PE=1SV=4	MULTI-MSMS	LUM2_03692_MM_D12_FN2_HCD	1	867.48	2	866.978	1731.94	66276.3	0.43979	0.00038129	0.65093	0.00056435	1.0907	0.00094564	866.978	44.65	2.9508	44.65	44.217	47.168	-7.1054e-15					263	63	7	0	0	0	3.1422e-11	3	9276	147.71
NLQPASEYTVSLVAIK	16	Unmodified	_NLQPASEYTVSLVAIK_					0	0	0	0	00;GPMAWsp|P02751|FINC_HUMANFibronectinOS=HomosapiensGN=FN1PE=1SV=4	00;GPMAWsp|P02751|FINC_HUMANFibronectinOS=HomosapiensGN=FN1PE=1SV=4	00;GPMAWsp|P02751|FINC_HUMANFibronectinOS=HomosapiensGN=FN1PE=1SV=4	MULTI-MSMS	LUM2_03692_MM_D12_FN2_HCD	1	578.322	3	578.321	1731.94	79800	1.1571	0.0006692	0.51222	0.00029623	1.6694	0.00096543	578.655	44.653	1.9975	44.653	44.217	46.215	-7.1054e-15					120	42	5	0	0	0	5.3438e-25	1	9290	199.58
NLQPASEYTVSLVAIK	16	Unmodified	_NLQPASEYTVSLVAIK_					0	0	0	0	00;GPMAWsp|P02751|FINC_HUMANFibronectinOS=HomosapiensGN=FN1PE=1SV=4	00;GPMAWsp|P02751|FINC_HUMANFibronectinOS=HomosapiensGN=FN1PE=1SV=4	00;GPMAWsp|P02751|FINC_HUMANFibronectinOS=HomosapiensGN=FN1PE=1SV=4	MULTI-MSMS	LUM2_03692_MM_D12_FN2_HCD	1	866.979	2	866.978	1731.94	66596.3	0.92482	0.0008018	0.18251	0.00015823	1.1073	0.00096003	866.978	60.872	12.344	60.872	57.199	69.543	-7.1054e-15					1073	595	2	0	0	0	0.0010927	8	14166	90.653
NLQPASEYTVSLVAIK	16	Unmodified	_NLQPASEYTVSLVAIK_					0	0	0	0	00;GPMAWsp|P02751|FINC_HUMANFibronectinOS=HomosapiensGN=FN1PE=1SV=4	00;GPMAWsp|P02751|FINC_HUMANFibronectinOS=HomosapiensGN=FN1PE=1SV=4	00;GPMAWsp|P02751|FINC_HUMANFibronectinOS=HomosapiensGN=FN1PE=1SV=4	MULTI-MSMS	LUM2_03691_MMD11_FN1_HCD	2	867.48	2	866.978	1731.94	65699.2	0.56328	0.00048835	0.53425	0.00046319	1.0975	0.00095153	866.978	44.67	2.7674	44.67	44.286	47.054	0					257	60	7	0	0	0	3.1422e-11	4	9307	147.71
NLQPASEYTVSLVAIK	16	Unmodified	_NLQPASEYTVSLVAIK_					0	0	0	0	00;GPMAWsp|P02751|FINC_HUMANFibronectinOS=HomosapiensGN=FN1PE=1SV=4	00;GPMAWsp|P02751|FINC_HUMANFibronectinOS=HomosapiensGN=FN1PE=1SV=4	00;GPMAWsp|P02751|FINC_HUMANFibronectinOS=HomosapiensGN=FN1PE=1SV=4	MULTI-MSMS	LUM2_03691_MMD11_FN1_HCD	2	578.322	3	578.321	1731.94	80088.2	1.1701	0.00067669	0.45059	0.00026059	1.6207	0.00093728	578.321	44.673	1.4078	44.673	44.336	45.744	0					106	30	5	0	0	0	3.1472e-25	1	9328	207.39
NLQPASEYTVSLVAIK	16	Unmodified	_NLQPASEYTVSLVAIK_					0	0	0	0	00;GPMAWsp|P02751|FINC_HUMANFibronectinOS=HomosapiensGN=FN1PE=1SV=4	00;GPMAWsp|P02751|FINC_HUMANFibronectinOS=HomosapiensGN=FN1PE=1SV=4	00;GPMAWsp|P02751|FINC_HUMANFibronectinOS=HomosapiensGN=FN1PE=1SV=4	MULTI-MSMS	LUM2_03691_MMD11_FN1_HCD	2	867.479	2	866.978	1731.94	66614.1	1.0009	0.00086774	0.065376	5.668e-05	1.0663	0.00092442	866.978	60.138	12.759	60.138	57.164	69.922	0					832	670	2	0	0	0	0.00033779	11	14022	99.522
NLQPASEYTVSLVAIK	16	Unmodified	_NLQPASEYTVSLVAIK_					0	0	0	0	00;GPMAWsp|P02751|FINC_HUMANFibronectinOS=HomosapiensGN=FN1PE=1SV=4	00;GPMAWsp|P02751|FINC_HUMANFibronectinOS=HomosapiensGN=FN1PE=1SV=4	00;GPMAWsp|P02751|FINC_HUMANFibronectinOS=HomosapiensGN=FN1PE=1SV=4	MSMS	LUM2_03691_MMD11_FN1_HCD	2	866.978	2	866.978	1731.94	NaN	NaN	NaN	NaN	NaN	NaN	NaN	NaN	47.675	1	47.675	47.175	48.175	0								0	0	0	0.030178	1	10023	47.189
NLQPASEYTVSLVAIK	16	Unmodified	_NLQPASEYTVSLVAIK_					0	0	0	0	00;GPMAWsp|P02751|FINC_HUMANFibronectinOS=HomosapiensGN=FN1PE=1SV=4	00;GPMAWsp|P02751|FINC_HUMANFibronectinOS=HomosapiensGN=FN1PE=1SV=4	00;GPMAWsp|P02751|FINC_HUMANFibronectinOS=HomosapiensGN=FN1PE=1SV=4	MULTI-SECPEP	LUM2_03691_MMD11_FN1_HCD	2	867.44	2	866.978	1731.94	68867.6	1.0229	0.00088683	0.063879	5.5381e-05	1.0868	0.00094222	866.978	50.152	1.2431	50.152	49.998	51.242	-7.1054e-15					32	27	2	0	0	0	0.041718	1	10707	42.976
NLQPASEYTVSLVAIK	16	Nitration	_NLQPASEY(ni)TVSLVAIK_	NLQPASEY(1)TVSLVAIK		NLQPASEY(142.1)TVSLVAIK		0	1	0	0	00;GPMAWsp|P02751|FINC_HUMANFibronectinOS=HomosapiensGN=FN1PE=1SV=4	00;GPMAWsp|P02751|FINC_HUMANFibronectinOS=HomosapiensGN=FN1PE=1SV=4	00;GPMAWsp|P02751|FINC_HUMANFibronectinOS=HomosapiensGN=FN1PE=1SV=4	MULTI-MSMS	LUM2_03692_MM_D12_FN2_HCD	1	889.472	2	889.47	1776.93	64954.7	0.9768	0.00086884	0.25715	0.00022873	1.234	0.0010976	889.47	50.92	2.1153	50.92	50.485	52.601	-7.1054e-15					215	45	7	0	0	0	1.9993e-08	2	10675	142.1
NLQPASEYTVSLVAIK	16	Nitration	_NLQPASEY(ni)TVSLVAIK_	NLQPASEY(1)TVSLVAIK		NLQPASEY(169.92)TVSLVAIK		0	1	0	0	00;GPMAWsp|P02751|FINC_HUMANFibronectinOS=HomosapiensGN=FN1PE=1SV=4	00;GPMAWsp|P02751|FINC_HUMANFibronectinOS=HomosapiensGN=FN1PE=1SV=4	00;GPMAWsp|P02751|FINC_HUMANFibronectinOS=HomosapiensGN=FN1PE=1SV=4	MULTI-MSMS	LUM2_03692_MM_D12_FN2_HCD	1	593.317	3	593.316	1776.93	79090.1	1.7276	0.001025	-0.10259	-6.087e-05	1.625	0.00096413	593.316	50.918	1.164	50.918	50.532	51.696	-7.1054e-15					92	24	5	0	0	0	9.6737e-12	1	10694	169.92
NLQPASEYTVSLVAIK	16	Nitration	_NLQPASEY(ni)TVSLVAIK_	NLQPASEY(1)TVSLVAIK		NLQPASEY(92.93)TVSLVAIK		0	1	0	0	00;GPMAWsp|P02751|FINC_HUMANFibronectinOS=HomosapiensGN=FN1PE=1SV=4	00;GPMAWsp|P02751|FINC_HUMANFibronectinOS=HomosapiensGN=FN1PE=1SV=4	00;GPMAWsp|P02751|FINC_HUMANFibronectinOS=HomosapiensGN=FN1PE=1SV=4	MULTI-MSMS	LUM2_03692_MM_D12_FN2_HCD	1	889.471	2	889.47	1776.93	65315	1.0126	0.00090068	0.49177	0.00043742	1.5044	0.0013381	889.471	52.724	0.79575	52.724	52.329	53.125	0					30	16	2	0	0	0	0.00084752	1	11154	92.925
NLQPASEYTVSLVAIK	16	Nitration	_NLQPASEY(ni)TVSLVAIK_	NLQPASEY(1)TVSLVAIK		NLQPASEY(118.48)TVSLVAIK		0	1	0	0	00;GPMAWsp|P02751|FINC_HUMANFibronectinOS=HomosapiensGN=FN1PE=1SV=4	00;GPMAWsp|P02751|FINC_HUMANFibronectinOS=HomosapiensGN=FN1PE=1SV=4	00;GPMAWsp|P02751|FINC_HUMANFibronectinOS=HomosapiensGN=FN1PE=1SV=4	MULTI-MSMS	LUM2_03692_MM_D12_FN2_HCD	1	889.972	2	889.47	1776.93	64484.6	0.96222	0.00085587	0.29249	0.00026016	1.2547	0.001116	889.47	60.813	12.131	60.813	57.433	69.564	-7.1054e-15					1176	593	2	0	0	0	7.6541e-07	11	13320	118.48
NLQPASEYTVSLVAIK	16	Nitration	_NLQPASEY(ni)TVSLVAIK_	NLQPASEY(1)TVSLVAIK		NLQPASEY(137.59)TVSLVAIK		0	1	0	0	00;GPMAWsp|P02751|FINC_HUMANFibronectinOS=HomosapiensGN=FN1PE=1SV=4	00;GPMAWsp|P02751|FINC_HUMANFibronectinOS=HomosapiensGN=FN1PE=1SV=4	00;GPMAWsp|P02751|FINC_HUMANFibronectinOS=HomosapiensGN=FN1PE=1SV=4	MULTI-MSMS	LUM2_03691_MMD11_FN1_HCD	2	889.471	2	889.47	1776.93	65156.2	1.1711	0.0010417	-0.10445	-9.2909e-05	1.0667	0.00094877	889.47	50.806	1.97	50.806	50.306	52.276	-7.1054e-15					187	43	7	0	0	0	1.6234e-07	2	10659	137.59
NLQPASEYTVSLVAIK	16	Nitration	_NLQPASEY(ni)TVSLVAIK_	NLQPASEY(1)TVSLVAIK		NLQPASEY(156)TVSLVAIK		0	1	0	0	00;GPMAWsp|P02751|FINC_HUMANFibronectinOS=HomosapiensGN=FN1PE=1SV=4	00;GPMAWsp|P02751|FINC_HUMANFibronectinOS=HomosapiensGN=FN1PE=1SV=4	00;GPMAWsp|P02751|FINC_HUMANFibronectinOS=HomosapiensGN=FN1PE=1SV=4	MULTI-MSMS	LUM2_03691_MMD11_FN1_HCD	2	593.317	3	593.316	1776.93	79223.4	1.5924	0.00094481	-0.17019	-0.00010098	1.4222	0.00084383	593.65	50.789	0.80343	50.789	50.438	51.242	0					68	17	5	0	0	0	2.084e-11	1	10687	156
NLQPASEYTVSLVAIKGNQESPK	23	Unmodified	_NLQPASEYTVSLVAIKGNQESPK_					0	0	0	1	00;GPMAWsp|P02751|FINC_HUMANFibronectinOS=HomosapiensGN=FN1PE=1SV=4	00;GPMAWsp|P02751|FINC_HUMANFibronectinOS=HomosapiensGN=FN1PE=1SV=4	00;GPMAWsp|P02751|FINC_HUMANFibronectinOS=HomosapiensGN=FN1PE=1SV=4	MULTI-MSMS	LUM2_03692_MM_D12_FN2_HCD	1	825.437	3	825.103	2472.29	67273.3	0.75134	0.00061994	0.096605	7.9709e-05	0.84795	0.00069964	825.437	37.779	1.4124	37.779	37.41	38.822	0					141	30	7	0	0	0	1.8902e-12	1	7752	155.76
NLQPASEYTVSLVAIKGNQESPK	23	Unmodified	_NLQPASEYTVSLVAIKGNQESPK_					0	0	0	1	00;GPMAWsp|P02751|FINC_HUMANFibronectinOS=HomosapiensGN=FN1PE=1SV=4	00;GPMAWsp|P02751|FINC_HUMANFibronectinOS=HomosapiensGN=FN1PE=1SV=4	00;GPMAWsp|P02751|FINC_HUMANFibronectinOS=HomosapiensGN=FN1PE=1SV=4	MULTI-MSMS	LUM2_03692_MM_D12_FN2_HCD	1	1237.65	2	1237.15	2472.29	56447	0.62695	0.00077563	0.21568	0.00026682	0.84262	0.0010425	1237.65	37.665	0.68592	37.665	37.459	38.145	0					48	14	5	0	0	0	4.5323e-27	1	7781	316.68
NLQPASEYTVSLVAIKGNQESPK	23	Unmodified	_NLQPASEYTVSLVAIKGNQESPK_					0	0	0	1	00;GPMAWsp|P02751|FINC_HUMANFibronectinOS=HomosapiensGN=FN1PE=1SV=4	00;GPMAWsp|P02751|FINC_HUMANFibronectinOS=HomosapiensGN=FN1PE=1SV=4	00;GPMAWsp|P02751|FINC_HUMANFibronectinOS=HomosapiensGN=FN1PE=1SV=4	MULTI-MSMS	LUM2_03691_MMD11_FN1_HCD	2	825.437	3	825.103	2472.29	67247.3	0.49272	0.00040654	0.29912	0.00024681	0.79184	0.00065335	825.437	37.903	1.8984	37.903	37.44	39.338	7.1054e-15					182	40	7	0	0	0	3.9258e-13	2	7787	176.54
NLQPASEYTVSLVAIKGNQESPK	23	Unmodified	_NLQPASEYTVSLVAIKGNQESPK_					0	0	0	1	00;GPMAWsp|P02751|FINC_HUMANFibronectinOS=HomosapiensGN=FN1PE=1SV=4	00;GPMAWsp|P02751|FINC_HUMANFibronectinOS=HomosapiensGN=FN1PE=1SV=4	00;GPMAWsp|P02751|FINC_HUMANFibronectinOS=HomosapiensGN=FN1PE=1SV=4	MULTI-MSMS	LUM2_03691_MMD11_FN1_HCD	2	1237.15	2	1237.15	2472.29	55968.8	0.25526	0.0003158	0.15979	0.00019769	0.41505	0.00051348	1237.65	37.868	0.97267	37.868	37.529	38.502	0					67	20	5	0	0	0	1.0827e-19	1	7811	283.85
[truncated: 834 more rows]
[truncated: 14 more columns]
