# Supplementary material for: Cross-linking and modification of fibronectin by peroxynitrous acid: Mapping and quantification of damage provides a new model for domain interactions
Source: J Biol Chem. 2021 Feb 2;296:100360. doi: 10.1016/j.jbc.2021.100360 (PMC7950325; doi:10.1016/j.jbc.2021.100360)
Supplement: Supplemental Data 3 [file mmc4.xlsx]

## Sheet: Ark1
Sequence	Length	Modifications	Modified sequence	Nitration Probabilities	Oxidation (M) Probabilities	Nitration Score Diffs	Oxidation (M) Score Diffs	Acetyl (Protein N-term)	Nitration	Oxidation (M)	Missed cleavages	Proteins	Leading proteins	Leading razor protein	Type	Raw file	Experiment	MS/MS m/z	Charge	m/z	Mass	Resolution	Uncalibrated - Calibrated m/z [ppm]	Uncalibrated - Calibrated m/z [Da]	Mass error [ppm]	Mass error [Da]	Uncalibrated mass error [ppm]	Uncalibrated mass error [Da]	Max intensity m/z 0	Retention time	Retention length	Calibrated retention time	Calibrated retention time start	Calibrated retention time finish	Retention time calibration	Match time difference	Match m/z difference	Match q-value	Match score	Number of data points	Number of scans	Number of isotopic peaks	PIF	Fraction of total spectrum	Base peak fraction	PEP	MS/MS count	MS/MS scan number	Score
AACLLPK	7	Unmodified	_AACLLPK_					0	0	0	0	CON__P02768-1	CON__P02768-1	CON__P02768-1	MULTI-MSMS	FN1	exp1	386.722	2	386.723	771.431	101091	-1.0298	-0.00039824	0.18732	7.2442e-05	-0.84246	-0.0003258	386.723	20.562	0.73136	20.562	19.997	20.728	0					23	16	2	0	0	0	0.00096283	1	3914	85.306
AACLLPK	7	Unmodified	_AACLLPK_					0	0	0	0	CON__P02768-1	CON__P02768-1	CON__P02768-1	MSMS	FN3	exp3	386.722	2	386.723	771.431	NaN	NaN	NaN	NaN	NaN	NaN	NaN	NaN	21.049	1	21.049	20.549	21.549	0								0	0	0	0.034882	1	4040	54.765
AACLLPK	7	Unmodified	_AACLLPK_					0	0	0	0	CON__P02768-1	CON__P02768-1	CON__P02768-1	MULTI-MSMS	FN4	exp4	386.722	2	386.723	771.431	103974	-1.6353	-0.0006324	0.50737	0.00019621	-1.1279	-0.00043618	386.723	20.965	0.68044	20.965	20.348	21.028	0					21	14	2	0	0	0	0.0021556	1	3971	77.72
AACLLPK	7	Unmodified	_AACLLPK_					0	0	0	0	CON__P02768-1	CON__P02768-1	CON__P02768-1	MULTI-MSMS	FN5	exp5	386.723	2	386.723	771.431	100600	-1.2963	-0.0005013	0.59053	0.00022837	-0.70574	-0.00027293	386.723	20.657	0.54342	20.657	20.332	20.875	0					20	11	2	0	0	0	0.0021556	1	3942	77.72
AAFTECCQAADK	12	Unmodified	_AAFTECCQAADK_					0	0	0	0	CON__P02768-1	CON__P02768-1	CON__P02768-1	MULTI-MSMS	FN1	exp1	686.73	2	686.287	1370.56	73812	-0.8169	-0.00056063	-0.033303	-2.2855e-05	-0.8502	-0.00058348	686.287	16.097	0.66904	16.097	15.884	16.554	0					43	17	3	0	0	0	0.00062857	2	2907	73.499
AAFTECCQAADK	12	Unmodified	_AAFTECCQAADK_					0	0	0	0	CON__P02768-1	CON__P02768-1	CON__P02768-1	MULTI-MSMS	FN2	exp2	686.286	2	686.287	1370.56	72068.1	-0.60294	-0.00041379	-0.32267	-0.00022144	-0.92561	-0.00063523	686.287	16.384	0.85169	16.384	15.984	16.836	0					53	18	4	0	0	0	0.00053103	1	2957	76.143
AAFTECCQAADK	12	Unmodified	_AAFTECCQAADK_					0	0	0	0	CON__P02768-1	CON__P02768-1	CON__P02768-1	MULTI-MSMS	FN3	exp3	686.788	2	686.287	1370.56	73443.2	-0.94476	-0.00064838	-0.3675	-0.00025221	-1.3123	-0.00090059	686.287	16.851	0.80768	16.851	16.4	17.208	0					61	19	5	0	0	0	0.026558	1	3059	39.266
AAFTECCQAADK	12	Unmodified	_AAFTECCQAADK_					0	0	0	0	CON__P02768-1	CON__P02768-1	CON__P02768-1	MULTI-MSMS	FN4	exp4	686.286	2	686.287	1370.56	74467.1	-1.2279	-0.00084271	-0.27029	-0.0001855	-1.4982	-0.0010282	686.287	16.826	0.49722	16.826	16.676	17.173	0					31	12	3	0	0	0	9.5643e-05	1	3102	87.942
AAFTECCQAADK	12	Unmodified	_AAFTECCQAADK_					0	0	0	0	CON__P02768-1	CON__P02768-1	CON__P02768-1	MULTI-MSMS	FN5	exp5	686.286	2	686.287	1370.56	74563	-0.94306	-0.00064721	-0.36359	-0.00024952	-1.3066	-0.00089673	686.287	16.409	0.48042	16.409	16.298	16.778	0					28	10	3	0	0	0	2.6675e-06	1	2998	99.174
AAVYQPQPHPQPPPYGHCVTDSGVVYSVGMQWLK	34	2 Nitration	_AAVY(ni)QPQPHPQPPPY(ni)GHCVTDSGVVYSVGMQWLK_	AAVY(1)QPQPHPQPPPY(1)GHCVTDSGVVYSVGMQWLK		AAVY(130.92)QPQPHPQPPPY(64.24)GHCVTDSGVVY(-64.24)SVGMQW(-111.3)LK		0	2	0	0	00;GPMAWsp|P02751|FINC_HUMANFibronectinOS=HomosapiensGN=FN1PE=1SV=4	00;GPMAWsp|P02751|FINC_HUMANFibronectinOS=HomosapiensGN=FN1PE=1SV=4	00;GPMAWsp|P02751|FINC_HUMANFibronectinOS=HomosapiensGN=FN1PE=1SV=4	MULTI-MSMS	FN1	exp1	972.207	4	971.704	3882.79	61276.1	-0.047193	-4.5858e-05	0.2737	0.00026596	0.22651	0.0002201	972.206	52.354	1.4754	52.354	51.85	53.325	-7.1054e-15					123	30	9	0	0	0	7.1654e-30	1	11000	181.18
AAVYQPQPHPQPPPYGHCVTDSGVVYSVGMQWLK	34	2 Nitration	_AAVY(ni)QPQPHPQPPPY(ni)GHCVTDSGVVYSVGMQWLK_	AAVY(1)QPQPHPQPPPY(1)GHCVTDSGVVYSVGMQWLK		AAVY(254.92)QPQPHPQPPPY(145.25)GHCVTDSGVVY(-145.25)SVGMQW(-219.45)LK		0	2	0	0	00;GPMAWsp|P02751|FINC_HUMANFibronectinOS=HomosapiensGN=FN1PE=1SV=4	00;GPMAWsp|P02751|FINC_HUMANFibronectinOS=HomosapiensGN=FN1PE=1SV=4	00;GPMAWsp|P02751|FINC_HUMANFibronectinOS=HomosapiensGN=FN1PE=1SV=4	MULTI-MSMS	FN1	exp1	1295.94	3	1295.27	3882.79	53883.4	-0.34336	-0.00044474	0.17031	0.0002206	-0.17304	-0.00022414	1295.94	52.347	0.55616	52.347	52.047	52.604	0					53	11	7	0	0	0	1.017e-79	1	11019	298.5
AAVYQPQPHPQPPPYGHCVTDSGVVYSVGMQWLK	34	2 Nitration	_AAVY(ni)QPQPHPQPPPY(ni)GHCVTDSGVVYSVGMQWLK_	AAVY(1)QPQPHPQPPPY(0.988)GHCVTDSGVVY(0.012)SVGMQWLK		AAVY(52.54)QPQPHPQPPPY(19.19)GHCVTDSGVVY(-19.19)SVGMQW(-47.68)LK		0	2	0	0	00;GPMAWsp|P02751|FINC_HUMANFibronectinOS=HomosapiensGN=FN1PE=1SV=4	00;GPMAWsp|P02751|FINC_HUMANFibronectinOS=HomosapiensGN=FN1PE=1SV=4	00;GPMAWsp|P02751|FINC_HUMANFibronectinOS=HomosapiensGN=FN1PE=1SV=4	MULTI-MSMS	FN2	exp2	972.206	4	971.704	3882.79	61554.2	-0.03075	-2.988e-05	-0.20885	-0.00020294	-0.2396	-0.00023282	972.206	52.394	0.99574	52.394	51.817	52.812	-7.1054e-15					96	18	8	0	0	0	2.4085e-06	1	11046	89.266
AAVYQPQPHPQPPPYGHCVTDSGVVYSVGMQWLK	34	2 Nitration	_AAVY(ni)QPQPHPQPPPY(ni)GHCVTDSGVVYSVGMQWLK_	AAVY(1)QPQPHPQPPPY(1)GHCVTDSGVVYSVGMQWLK		AAVY(85.4)QPQPHPQPPPY(53.66)GHCVTDSGVVY(-53.66)SVGMQW(-83.97)LK		0	2	0	0	00;GPMAWsp|P02751|FINC_HUMANFibronectinOS=HomosapiensGN=FN1PE=1SV=4	00;GPMAWsp|P02751|FINC_HUMANFibronectinOS=HomosapiensGN=FN1PE=1SV=4	00;GPMAWsp|P02751|FINC_HUMANFibronectinOS=HomosapiensGN=FN1PE=1SV=4	MULTI-MSMS	FN3	exp3	971.956	4	971.704	3882.79	61407.5	0.25077	0.00024367	-0.42879	-0.00041665	-0.17802	-0.00017298	972.205	52.278	0.82088	52.278	51.79	52.61	0					107	16	9	0	0	0	1.9718e-21	1	10966	149.55
AAVYQPQPHPQPPPYGHCVTDSGVVYSVGMQWLK	34	2 Nitration	_AAVY(ni)QPQPHPQPPPY(ni)GHCVTDSGVVYSVGMQWLK_	AAVY(1)QPQPHPQPPPY(1)GHCVTDSGVVYSVGMQWLK		AAVY(95.27)QPQPHPQPPPY(40.45)GHCVTDSGVVY(-40.45)SVGMQW(-97.36)LK		0	2	0	0	00;GPMAWsp|P02751|FINC_HUMANFibronectinOS=HomosapiensGN=FN1PE=1SV=4	00;GPMAWsp|P02751|FINC_HUMANFibronectinOS=HomosapiensGN=FN1PE=1SV=4	00;GPMAWsp|P02751|FINC_HUMANFibronectinOS=HomosapiensGN=FN1PE=1SV=4	MULTI-MSMS	FN3	exp3	1296.27	3	1295.27	3882.79	54630.6	-0.052505	-6.8009e-05	-0.44585	-0.00057749	-0.49835	-0.0006455	1296.27	52.262	0.33862	52.262	52.086	52.424	7.1054e-15					21	6	5	0	0	0	7.3523e-15	1	11006	130.41
AAVYQPQPHPQPPPYGHCVTDSGVVYSVGMQWLK	34	2 Nitration	_AAVYQPQPHPQPPPY(ni)GHCVTDSGVVY(ni)SVGMQWLK_	AAVYQPQPHPQPPPY(1)GHCVTDSGVVY(0.998)SVGMQW(0.002)LK		AAVY(-54.11)QPQPHPQPPPY(54.11)GHCVTDSGVVY(28.11)SVGMQW(-28.11)LK		0	2	0	0	00;GPMAWsp|P02751|FINC_HUMANFibronectinOS=HomosapiensGN=FN1PE=1SV=4	00;GPMAWsp|P02751|FINC_HUMANFibronectinOS=HomosapiensGN=FN1PE=1SV=4	00;GPMAWsp|P02751|FINC_HUMANFibronectinOS=HomosapiensGN=FN1PE=1SV=4	MULTI-MSMS	FN3	exp3	971.954	4	971.704	3882.79	61780.3	0.22583	0.00021944	-0.79892	-0.00077631	-0.57308	-0.00055687	971.954	52.769	0.42609	52.769	52.516	52.942	-7.1054e-15					39	8	7	0	0	0	1.8605e-10	1	11111	117.05
AAVYQPQPHPQPPPYGHCVTDSGVVYSVGMQWLK	34	3 Nitration	_AAVY(ni)QPQPHPQPPPY(ni)GHCVTDSGVVY(ni)SVGMQWLK_	AAVY(1)QPQPHPQPPPY(1)GHCVTDSGVVY(1)SVGMQWLK		AAVY(116.19)QPQPHPQPPPY(90.35)GHCVTDSGVVY(40.01)SVGMQW(-40.01)LK		0	3	0	0	00;GPMAWsp|P02751|FINC_HUMANFibronectinOS=HomosapiensGN=FN1PE=1SV=4	00;GPMAWsp|P02751|FINC_HUMANFibronectinOS=HomosapiensGN=FN1PE=1SV=4	00;GPMAWsp|P02751|FINC_HUMANFibronectinOS=HomosapiensGN=FN1PE=1SV=4	MULTI-MSMS	FN1	exp1	983.201	4	982.951	3927.77	61802.4	-0.11855	-0.00011653	-0.2435	-0.00023935	-0.36205	-0.00035587	983.201	53.35	0.67027	53.35	53.038	53.709	0					69	13	8	0	0	0	1.0523e-14	1	11250	130.03
AAVYQPQPHPQPPPYGHCVTDSGVVYSVGMQWLK	34	3 Nitration	_AAVY(ni)QPQPHPQPPPY(ni)GHCVTDSGVVY(ni)SVGMQWLK_	AAVY(1)QPQPHPQPPPY(1)GHCVTDSGVVY(1)SVGMQWLK		AAVY(135.87)QPQPHPQPPPY(99.95)GHCVTDSGVVY(44.01)SVGMQW(-44.01)LK		0	3	0	0	00;GPMAWsp|P02751|FINC_HUMANFibronectinOS=HomosapiensGN=FN1PE=1SV=4	00;GPMAWsp|P02751|FINC_HUMANFibronectinOS=HomosapiensGN=FN1PE=1SV=4	00;GPMAWsp|P02751|FINC_HUMANFibronectinOS=HomosapiensGN=FN1PE=1SV=4	MULTI-MSMS	FN2	exp2	983.201	4	982.951	3927.77	61927.1	0.0097203	9.5545e-06	0.28719	0.00028229	0.29691	0.00029185	983.452	53.232	1.5916	53.232	52.516	54.108	0					93	32	8	0	0	0	2.1768e-21	1	11195	154.99
AAVYQPQPHPQPPPYGHCVTDSGVVYSVGMQWLK	34	3 Nitration	_AAVY(ni)QPQPHPQPPPY(ni)GHCVTDSGVVYSVGMQW(ni)LK_	AAVY(1)QPQPHPQPPPY(1)GHCVTDSGVVY(0.002)SVGMQW(0.998)LK		AAVY(60.95)QPQPHPQPPPY(40.92)GHCVTDSGVVY(-26.21)SVGMQW(26.21)LK		0	3	0	0	00;GPMAWsp|P02751|FINC_HUMANFibronectinOS=HomosapiensGN=FN1PE=1SV=4	00;GPMAWsp|P02751|FINC_HUMANFibronectinOS=HomosapiensGN=FN1PE=1SV=4	00;GPMAWsp|P02751|FINC_HUMANFibronectinOS=HomosapiensGN=FN1PE=1SV=4	MULTI-MSMS	FN3	exp3	983.702	4	982.951	3927.77	61435.8	0.24112	0.00023701	-0.34002	-0.00033422	-0.098901	-9.7215e-05	983.452	52.775	0.51805	52.775	52.469	52.987	-7.1054e-15					38	10	6	0	0	0	4.4155e-09	1	11117	90.485
AAVYQPQPHPQPPPYGHCVTDSGVVYSVGMQWLK	34	3 Nitration	_AAVY(ni)QPQPHPQPPPY(ni)GHCVTDSGVVY(ni)SVGMQWLK_	AAVY(1)QPQPHPQPPPY(1)GHCVTDSGVVY(0.994)SVGMQW(0.006)LK		AAVY(114.03)QPQPHPQPPPY(84.59)GHCVTDSGVVY(22.35)SVGMQW(-22.35)LK		0	3	0	0	00;GPMAWsp|P02751|FINC_HUMANFibronectinOS=HomosapiensGN=FN1PE=1SV=4	00;GPMAWsp|P02751|FINC_HUMANFibronectinOS=HomosapiensGN=FN1PE=1SV=4	00;GPMAWsp|P02751|FINC_HUMANFibronectinOS=HomosapiensGN=FN1PE=1SV=4	MULTI-MSMS	FN3	exp3	983.202	4	982.951	3927.77	61784.9	0.38708	0.00038048	-0.12335	-0.00012125	0.26372	0.00025923	983.452	53.25	1.2355	53.25	52.942	54.178	0					106	25	9	0	0	0	5.4889e-15	1	11198	138.15
AAVYQPQPHPQPPPYGHCVTDSGVVYSVGMQWLK	34	3 Nitration	_AAVY(ni)QPQPHPQPPPY(ni)GHCVTDSGVVY(ni)SVGMQWLK_	AAVY(1)QPQPHPQPPPY(1)GHCVTDSGVVY(1)SVGMQWLK		AAVY(231.37)QPQPHPQPPPY(189.02)GHCVTDSGVVY(91.35)SVGMQW(-91.35)LK		0	3	0	0	00;GPMAWsp|P02751|FINC_HUMANFibronectinOS=HomosapiensGN=FN1PE=1SV=4	00;GPMAWsp|P02751|FINC_HUMANFibronectinOS=HomosapiensGN=FN1PE=1SV=4	00;GPMAWsp|P02751|FINC_HUMANFibronectinOS=HomosapiensGN=FN1PE=1SV=4	MULTI-MSMS	FN3	exp3	1310.6	3	1310.27	3927.77	55273.9	0.067133	8.7962e-05	0.63964	0.0008381	0.70678	0.00092606	1310.94	53.279	0.46868	53.279	52.987	53.456	0					28	9	6	0	0	0	1.9761e-51	1	11233	235.56
AAVYQPQPHPQPPPYGHCVTDSGVVYSVGMQWLK	34	4 Nitration	_AAVY(ni)QPQPHPQPPPY(ni)GHCVTDSGVVY(ni)SVGMQW(ni)LK_	AAVY(1)QPQPHPQPPPY(1)GHCVTDSGVVY(1)SVGMQW(1)LK		AAVY(123.75)QPQPHPQPPPY(123.75)GHCVTDSGVVY(123.75)SVGMQW(123.75)LK		0	4	0	0	00;GPMAWsp|P02751|FINC_HUMANFibronectinOS=HomosapiensGN=FN1PE=1SV=4	00;GPMAWsp|P02751|FINC_HUMANFibronectinOS=HomosapiensGN=FN1PE=1SV=4	00;GPMAWsp|P02751|FINC_HUMANFibronectinOS=HomosapiensGN=FN1PE=1SV=4	MULTI-MSMS	FN2	exp2	994.949	4	994.197	3972.76	61514.9	0.026391	2.6238e-05	0.29952	0.00029778	0.32591	0.00032402	994.949	53.604	0.32957	53.604	53.395	53.725	0					19	6	5	0	0	0	1.4416e-14	1	11295	123.75
AAVYQPQPHPQPPPYGHCVTDSGVVYSVGMQWLK	34	Nitration	_AAVY(ni)QPQPHPQPPPYGHCVTDSGVVYSVGMQWLK_	AAVY(1)QPQPHPQPPPYGHCVTDSGVVYSVGMQWLK		AAVY(67.27)QPQPHPQPPPY(-67.27)GHCVTDSGVVY(-133.2)SVGMQW(-160)LK		0	1	0	0	00;GPMAWsp|P02751|FINC_HUMANFibronectinOS=HomosapiensGN=FN1PE=1SV=4	00;GPMAWsp|P02751|FINC_HUMANFibronectinOS=HomosapiensGN=FN1PE=1SV=4	00;GPMAWsp|P02751|FINC_HUMANFibronectinOS=HomosapiensGN=FN1PE=1SV=4	MULTI-MSMS	FN1	exp1	960.959	4	960.458	3837.8	61347.8	-0.18635	-0.00017898	0.21895	0.00021029	0.032596	3.1307e-05	960.96	50.215	1.2894	50.215	49.527	50.816	0					197	26	9	0	0	0	5.3037e-22	1	10521	168.34
AAVYQPQPHPQPPPYGHCVTDSGVVYSVGMQWLK	34	Nitration	_AAVY(ni)QPQPHPQPPPYGHCVTDSGVVYSVGMQWLK_	AAVY(1)QPQPHPQPPPYGHCVTDSGVVYSVGMQWLK		AAVY(140.44)QPQPHPQPPPY(-140.44)GHCVTDSGVVY(-307.49)SVGMQW(-353.4)LK		0	1	0	0	00;GPMAWsp|P02751|FINC_HUMANFibronectinOS=HomosapiensGN=FN1PE=1SV=4	00;GPMAWsp|P02751|FINC_HUMANFibronectinOS=HomosapiensGN=FN1PE=1SV=4	00;GPMAWsp|P02751|FINC_HUMANFibronectinOS=HomosapiensGN=FN1PE=1SV=4	MULTI-MSMS	FN1	exp1	1280.95	3	1280.28	3837.8	54510.3	-0.48603	-0.00062225	0.41371	0.00052966	-0.07232	-9.259e-05	1280.61	50.208	0.76691	50.208	49.863	50.63	0					67	15	7	0	0	0	6.2387e-112	1	10529	354.88
AAVYQPQPHPQPPPYGHCVTDSGVVYSVGMQWLK	34	Nitration	_AAVYQPQPHPQPPPY(ni)GHCVTDSGVVYSVGMQWLK_	AAVYQPQPHPQPPPY(1)GHCVTDSGVVYSVGMQWLK		AAVY(-68.16)QPQPHPQPPPY(68.16)GHCVTDSGVVY(-80.32)SVGMQW(-114.95)LK		0	1	0	0	00;GPMAWsp|P02751|FINC_HUMANFibronectinOS=HomosapiensGN=FN1PE=1SV=4	00;GPMAWsp|P02751|FINC_HUMANFibronectinOS=HomosapiensGN=FN1PE=1SV=4	00;GPMAWsp|P02751|FINC_HUMANFibronectinOS=HomosapiensGN=FN1PE=1SV=4	MULTI-MSMS	FN1	exp1	960.96	4	960.458	3837.8	61353.1	-0.015838	-1.5212e-05	0.25708	0.00024691	0.24124	0.0002317	960.96	51.346	1.2741	51.346	50.773	52.047	-7.1054e-15					169	26	10	0	0	0	1.7577e-21	1	10757	152.23
AAVYQPQPHPQPPPYGHCVTDSGVVYSVGMQWLK	34	Nitration	_AAVYQPQPHPQPPPY(ni)GHCVTDSGVVYSVGMQWLK_	AAVYQPQPHPQPPPY(1)GHCVTDSGVVYSVGMQWLK		AAVY(-85.64)QPQPHPQPPPY(85.64)GHCVTDSGVVY(-116.96)SVGMQW(-161.2)LK		0	1	0	0	00;GPMAWsp|P02751|FINC_HUMANFibronectinOS=HomosapiensGN=FN1PE=1SV=4	00;GPMAWsp|P02751|FINC_HUMANFibronectinOS=HomosapiensGN=FN1PE=1SV=4	00;GPMAWsp|P02751|FINC_HUMANFibronectinOS=HomosapiensGN=FN1PE=1SV=4	MULTI-MSMS	FN1	exp1	1280.94	3	1280.28	3837.8	55115.7	-0.31433	-0.00040243	-0.044794	-5.7348e-05	-0.35912	-0.00045978	1280.94	51.333	0.75148	51.333	50.816	51.567	0					58	15	6	0	0	0	4.6857e-40	1	10778	216.83
AAVYQPQPHPQPPPYGHCVTDSGVVYSVGMQWLK	34	Nitration	_AAVY(ni)QPQPHPQPPPYGHCVTDSGVVYSVGMQWLK_	AAVY(1)QPQPHPQPPPYGHCVTDSGVVYSVGMQWLK		AAVY(40.74)QPQPHPQPPPY(-40.74)GHCVTDSGVVY(-97.83)SVGMQW(-121.77)LK		0	1	0	0	00;GPMAWsp|P02751|FINC_HUMANFibronectinOS=HomosapiensGN=FN1PE=1SV=4	00;GPMAWsp|P02751|FINC_HUMANFibronectinOS=HomosapiensGN=FN1PE=1SV=4	00;GPMAWsp|P02751|FINC_HUMANFibronectinOS=HomosapiensGN=FN1PE=1SV=4	MULTI-MSMS	FN2	exp2	960.708	4	960.458	3837.8	61567.6	-0.11897	-0.00011426	0.5225	0.00050184	0.40354	0.00038758	960.96	50.411	1.0949	50.411	49.73	50.825	0					107	22	8	0	0	0	7.0247e-15	1	10528	131.06
AAVYQPQPHPQPPPYGHCVTDSGVVYSVGMQWLK	34	Nitration	_AAVYQPQPHPQPPPY(ni)GHCVTDSGVVYSVGMQWLK_	AAVYQPQPHPQPPPY(0.995)GHCVTDSGVVY(0.004)SVGMQWLK		AAVY(-47.38)QPQPHPQPPPY(23.47)GHCVTDSGVVY(-23.47)SVGMQW(-44.63)LK		0	1	0	0	00;GPMAWsp|P02751|FINC_HUMANFibronectinOS=HomosapiensGN=FN1PE=1SV=4	00;GPMAWsp|P02751|FINC_HUMANFibronectinOS=HomosapiensGN=FN1PE=1SV=4	00;GPMAWsp|P02751|FINC_HUMANFibronectinOS=HomosapiensGN=FN1PE=1SV=4	MULTI-MSMS	FN2	exp2	960.96	4	960.458	3837.8	63068.1	-0.07308	-7.019e-05	0.50121	0.00048139	0.42813	0.0004112	960.96	51.263	0.84392	51.263	50.726	51.57	0					99	17	8	0	0	0	2.4487e-05	1	10764	78.531
AAVYQPQPHPQPPPYGHCVTDSGVVYSVGMQWLK	34	Nitration	_AAVY(ni)QPQPHPQPPPYGHCVTDSGVVYSVGMQWLK_	AAVY(1)QPQPHPQPPPYGHCVTDSGVVYSVGMQWLK		AAVY(69.76)QPQPHPQPPPY(-69.76)GHCVTDSGVVY(-145.2)SVGMQW(-164.45)LK		0	1	0	0	00;GPMAWsp|P02751|FINC_HUMANFibronectinOS=HomosapiensGN=FN1PE=1SV=4	00;GPMAWsp|P02751|FINC_HUMANFibronectinOS=HomosapiensGN=FN1PE=1SV=4	00;GPMAWsp|P02751|FINC_HUMANFibronectinOS=HomosapiensGN=FN1PE=1SV=4	MULTI-MSMS	FN3	exp3	960.96	4	960.458	3837.8	61960.4	-0.028134	-2.7021e-05	-0.010536	-1.012e-05	-0.03867	-3.7141e-05	960.96	50.235	1.2478	50.235	49.532	50.78	-7.1054e-15					148	25	8	0	0	0	8.1413e-30	1	10519	177.99
AAVYQPQPHPQPPPYGHCVTDSGVVYSVGMQWLK	34	Nitration	_AAVYQPQPHPQPPPY(ni)GHCVTDSGVVYSVGMQWLK_	AAVYQPQPHPQPPPY(1)GHCVTDSGVVYSVGMQWLK		AAVY(-66.37)QPQPHPQPPPY(63.75)GHCVTDSGVVY(-63.75)SVGMQW(-90.97)LK		0	1	0	0	00;GPMAWsp|P02751|FINC_HUMANFibronectinOS=HomosapiensGN=FN1PE=1SV=4	00;GPMAWsp|P02751|FINC_HUMANFibronectinOS=HomosapiensGN=FN1PE=1SV=4	00;GPMAWsp|P02751|FINC_HUMANFibronectinOS=HomosapiensGN=FN1PE=1SV=4	MULTI-MSMS	FN3	exp3	960.96	4	960.458	3837.8	61959.3	0.1292	0.00012409	0.1492	0.0001433	0.2784	0.00026739	960.96	51.274	1.0594	51.274	50.73	51.79	0					116	22	9	0	0	0	2.0428e-15	1	10767	142.37
AAVYQPQPHPQPPPYGHCVTDSGVVYSVGMQWLK	34	Nitration	_AAVY(ni)QPQPHPQPPPYGHCVTDSGVVYSVGMQWLK_	AAVY(0.945)QPQPHPQPPPY(0.055)GHCVTDSGVVYSVGMQWLK		AAVY(12.37)QPQPHPQPPPY(-12.37)GHCVTDSGVVY(-46.51)SVGMQW(-64.65)LK		0	1	0	0	00;GPMAWsp|P02751|FINC_HUMANFibronectinOS=HomosapiensGN=FN1PE=1SV=4	00;GPMAWsp|P02751|FINC_HUMANFibronectinOS=HomosapiensGN=FN1PE=1SV=4	00;GPMAWsp|P02751|FINC_HUMANFibronectinOS=HomosapiensGN=FN1PE=1SV=4	MULTI-MSMS	FN4	exp4	960.959	4	960.458	3837.8	61942.4	-0.9492	-0.00091167	0.59188	0.00056848	-0.35732	-0.00034319	960.96	50.29	1.2664	50.29	49.434	50.701	0					90	25	5	0	0	0	4.3907e-05	1	10590	69.094
AAVYQPQPHPQPPPYGHCVTDSGVVYSVGMQWLK	34	Nitration	_AAVY(ni)QPQPHPQPPPYGHCVTDSGVVYSVGMQWLK_	AAVY(1)QPQPHPQPPPYGHCVTDSGVVYSVGMQWLK		AAVY(33.06)QPQPHPQPPPY(-33.06)GHCVTDSGVVY(-52.9)SVGMQW(-68.04)LK		0	1	0	0	00;GPMAWsp|P02751|FINC_HUMANFibronectinOS=HomosapiensGN=FN1PE=1SV=4	00;GPMAWsp|P02751|FINC_HUMANFibronectinOS=HomosapiensGN=FN1PE=1SV=4	00;GPMAWsp|P02751|FINC_HUMANFibronectinOS=HomosapiensGN=FN1PE=1SV=4	MULTI-MSMS	FN5	exp5	961.208	4	960.458	3837.8	62712.9	-0.12279	-0.00011793	-0.039111	-3.7565e-05	-0.1619	-0.0001555	961.21	50.271	1.028	50.271	49.613	50.641	0					69	20	5	0	0	0	3.683e-05	1	10553	72.533
AAVYQPQPHPQPPPYGHCVTDSGVVYSVGMQWLK	34	Nitration	_AAVYQPQPHPQPPPY(ni)GHCVTDSGVVYSVGMQWLK_	AAVY(0.002)QPQPHPQPPPY(0.992)GHCVTDSGVVY(0.005)SVGMQWLK		AAVY(-26.64)QPQPHPQPPPY(22.64)GHCVTDSGVVY(-22.64)SVGMQW(-37.12)LK		0	1	0	0	00;GPMAWsp|P02751|FINC_HUMANFibronectinOS=HomosapiensGN=FN1PE=1SV=4	00;GPMAWsp|P02751|FINC_HUMANFibronectinOS=HomosapiensGN=FN1PE=1SV=4	00;GPMAWsp|P02751|FINC_HUMANFibronectinOS=HomosapiensGN=FN1PE=1SV=4	MULTI-MSMS	FN5	exp5	960.959	4	960.458	3837.8	61970.8	-0.086	-8.2599e-05	-0.22862	-0.00021958	-0.31462	-0.00030218	960.959	51.409	0.68276	51.409	50.987	51.67	0					65	13	6	0	0	0	0.001886	1	10783	59.426
AAVYQPQPHPQPPPYGHCVTDSGVVYSVGMQWLK	34	Oxidation (M)	_AAVYQPQPHPQPPPYGHCVTDSGVVYSVGM(ox)QWLK_		AAVYQPQPHPQPPPYGHCVTDSGVVYSVGM(1)QWLK		AAVYQPQPHPQPPPYGHCVTDSGVVYSVGM(175.38)QWLK	0	0	1	0	00;GPMAWsp|P02751|FINC_HUMANFibronectinOS=HomosapiensGN=FN1PE=1SV=4	00;GPMAWsp|P02751|FINC_HUMANFibronectinOS=HomosapiensGN=FN1PE=1SV=4	00;GPMAWsp|P02751|FINC_HUMANFibronectinOS=HomosapiensGN=FN1PE=1SV=4	MULTI-MSMS	FN1	exp1	1271.28	3	1270.61	3808.81	55212	-0.90684	-0.0011522	0.76754	0.00097524	-0.1393	-0.000177	1271.28	45.254	0.95955	45.254	44.885	45.844	0					51	19	5	0	0	0	9.4551e-30	3	9468	175.38
AAVYQPQPHPQPPPYGHCVTDSGVVYSVGMQWLK	34	Oxidation (M)	_AAVYQPQPHPQPPPYGHCVTDSGVVYSVGM(ox)QWLK_		AAVYQPQPHPQPPPYGHCVTDSGVVYSVGM(1)QWLK		AAVYQPQPHPQPPPYGHCVTDSGVVYSVGM(103.15)QWLK	0	0	1	0	00;GPMAWsp|P02751|FINC_HUMANFibronectinOS=HomosapiensGN=FN1PE=1SV=4	00;GPMAWsp|P02751|FINC_HUMANFibronectinOS=HomosapiensGN=FN1PE=1SV=4	00;GPMAWsp|P02751|FINC_HUMANFibronectinOS=HomosapiensGN=FN1PE=1SV=4	MULTI-MSMS	FN1	exp1	953.712	4	953.211	3808.81	61882	-0.5033	-0.00047975	0.40771	0.00038863	-0.095595	-9.1122e-05	953.712	45.218	1.7915	45.218	44.261	46.053	7.1054e-15					199	37	8	0	0	0	1.7248e-09	1	9539	103.15
AAVYQPQPHPQPPPYGHCVTDSGVVYSVGMQWLK	34	Oxidation (M)	_AAVYQPQPHPQPPPYGHCVTDSGVVYSVGM(ox)QWLK_		AAVYQPQPHPQPPPYGHCVTDSGVVYSVGM(1)QWLK		AAVYQPQPHPQPPPYGHCVTDSGVVYSVGM(62.04)QWLK	0	0	1	0	00;GPMAWsp|P02751|FINC_HUMANFibronectinOS=HomosapiensGN=FN1PE=1SV=4	00;GPMAWsp|P02751|FINC_HUMANFibronectinOS=HomosapiensGN=FN1PE=1SV=4	00;GPMAWsp|P02751|FINC_HUMANFibronectinOS=HomosapiensGN=FN1PE=1SV=4	MULTI-MSMS	FN1	exp1	953.712	4	953.211	3808.81	62064.9	-0.39948	-0.00038079	0.3028	0.00028863	-0.096677	-9.2153e-05	953.712	47.096	0.98464	47.096	46.567	47.551	-7.1054e-15					100	20	6	0	0	0	0.00012563	1	9823	62.039
AAVYQPQPHPQPPPYGHCVTDSGVVYSVGMQWLK	34	Oxidation (M)	_AAVYQPQPHPQPPPYGHCVTDSGVVYSVGM(ox)QWLK_		AAVYQPQPHPQPPPYGHCVTDSGVVYSVGM(1)QWLK		AAVYQPQPHPQPPPYGHCVTDSGVVYSVGM(120.8)QWLK	0	0	1	0	00;GPMAWsp|P02751|FINC_HUMANFibronectinOS=HomosapiensGN=FN1PE=1SV=4	00;GPMAWsp|P02751|FINC_HUMANFibronectinOS=HomosapiensGN=FN1PE=1SV=4	00;GPMAWsp|P02751|FINC_HUMANFibronectinOS=HomosapiensGN=FN1PE=1SV=4	MULTI-MSMS	FN1	exp1	953.71	4	953.211	3808.81	62229.1	-0.30351	-0.0002893	-0.99098	-0.00094461	-1.2945	-0.0012339	953.711	48.584	1.8767	48.584	47.457	49.334	0					200	38	7	0	0	0	1.1512e-14	1	10160	120.8
AAVYQPQPHPQPPPYGHCVTDSGVVYSVGMQWLK	34	Oxidation (M)	_AAVYQPQPHPQPPPYGHCVTDSGVVYSVGM(ox)QWLK_		AAVYQPQPHPQPPPYGHCVTDSGVVYSVGM(1)QWLK		AAVYQPQPHPQPPPYGHCVTDSGVVYSVGM(110.91)QWLK	0	0	1	0	00;GPMAWsp|P02751|FINC_HUMANFibronectinOS=HomosapiensGN=FN1PE=1SV=4	00;GPMAWsp|P02751|FINC_HUMANFibronectinOS=HomosapiensGN=FN1PE=1SV=4	00;GPMAWsp|P02751|FINC_HUMANFibronectinOS=HomosapiensGN=FN1PE=1SV=4	MULTI-MSMS	FN2	exp2	953.462	4	953.211	3808.81	62216.5	-0.58958	-0.000562	0.89244	0.00085068	0.30286	0.00028869	953.713	45.241	1.2292	45.241	44.615	45.844	0					84	25	6	0	0	0	8.6504e-10	1	9425	110.91
AAVYQPQPHPQPPPYGHCVTDSGVVYSVGMQWLK	34	Oxidation (M)	_AAVYQPQPHPQPPPYGHCVTDSGVVYSVGM(ox)QWLK_		AAVYQPQPHPQPPPYGHCVTDSGVVYSVGM(1)QWLK		AAVYQPQPHPQPPPYGHCVTDSGVVYSVGM(106.94)QWLK	0	0	1	0	00;GPMAWsp|P02751|FINC_HUMANFibronectinOS=HomosapiensGN=FN1PE=1SV=4	00;GPMAWsp|P02751|FINC_HUMANFibronectinOS=HomosapiensGN=FN1PE=1SV=4	00;GPMAWsp|P02751|FINC_HUMANFibronectinOS=HomosapiensGN=FN1PE=1SV=4	MULTI-MSMS	FN3	exp3	952.966	4	953.211	3808.81	62366.7	-0.50762	-0.00048387	0.20543	0.00019582	-0.30219	-0.00028805	953.712	45.237	1.2068	45.237	44.714	45.92	0					131	24	7	0	0	0	1.3048e-09	3	9444	106.94
AAVYQPQPHPQPPPYGHCVTDSGVVYSVGMQWLK	34	Oxidation (M)	_AAVYQPQPHPQPPPYGHCVTDSGVVYSVGM(ox)QWLK_		AAVYQPQPHPQPPPYGHCVTDSGVVYSVGM(1)QWLK		AAVYQPQPHPQPPPYGHCVTDSGVVYSVGM(81.07)QWLK	0	0	1	0	00;GPMAWsp|P02751|FINC_HUMANFibronectinOS=HomosapiensGN=FN1PE=1SV=4	00;GPMAWsp|P02751|FINC_HUMANFibronectinOS=HomosapiensGN=FN1PE=1SV=4	00;GPMAWsp|P02751|FINC_HUMANFibronectinOS=HomosapiensGN=FN1PE=1SV=4	MULTI-MSMS	FN3	exp3	953.962	4	953.211	3808.81	64154.7	-0.30504	-0.00029077	-0.59169	-0.00056401	-0.89674	-0.00085478	953.461	48.664	0.66615	48.664	48.298	48.964	0					37	13	6	0	0	0	1.9203e-05	1	10196	81.068
AAVYQPQPHPQPPPYGHCVTDSGVVYSVGMQWLK	34	Oxidation (M)	_AAVYQPQPHPQPPPYGHCVTDSGVVYSVGM(ox)QWLK_		AAVYQPQPHPQPPPYGHCVTDSGVVYSVGM(1)QWLK		AAVYQPQPHPQPPPYGHCVTDSGVVYSVGM(117.77)QWLK	0	0	1	0	00;GPMAWsp|P02751|FINC_HUMANFibronectinOS=HomosapiensGN=FN1PE=1SV=4	00;GPMAWsp|P02751|FINC_HUMANFibronectinOS=HomosapiensGN=FN1PE=1SV=4	00;GPMAWsp|P02751|FINC_HUMANFibronectinOS=HomosapiensGN=FN1PE=1SV=4	MULTI-MSMS	FN4	exp4	953.712	4	953.211	3808.81	61894.7	-1.0181	-0.0009705	0.3242	0.00030903	-0.69394	-0.00066147	953.712	45.467	1.9212	45.467	44.321	46.242	0					235	39	8	0	0	0	1.0502e-10	2	9586	117.77
AAVYQPQPHPQPPPYGHCVTDSGVVYSVGMQWLK	34	Oxidation (M)	_AAVYQPQPHPQPPPYGHCVTDSGVVYSVGM(ox)QWLK_		AAVYQPQPHPQPPPYGHCVTDSGVVYSVGM(1)QWLK		AAVYQPQPHPQPPPYGHCVTDSGVVYSVGM(123.52)QWLK	0	0	1	0	00;GPMAWsp|P02751|FINC_HUMANFibronectinOS=HomosapiensGN=FN1PE=1SV=4	00;GPMAWsp|P02751|FINC_HUMANFibronectinOS=HomosapiensGN=FN1PE=1SV=4	00;GPMAWsp|P02751|FINC_HUMANFibronectinOS=HomosapiensGN=FN1PE=1SV=4	MULTI-MSMS	FN5	exp5	953.963	4	953.211	3808.81	61870.1	-0.65624	-0.00062554	0.16509	0.00015737	-0.49115	-0.00046817	953.462	45.184	1.7253	45.184	44.408	46.133	0					236	35	10	0	0	0	1.0314e-14	1	9348	123.52
AAVYQPQPHPQPPPYGHCVTDSGVVYSVGMQWLK	34	Oxidation (M)	_AAVYQPQPHPQPPPYGHCVTDSGVVYSVGM(ox)QWLK_		AAVYQPQPHPQPPPYGHCVTDSGVVYSVGM(1)QWLK		AAVYQPQPHPQPPPYGHCVTDSGVVYSVGM(131.19)QWLK	0	0	1	0	00;GPMAWsp|P02751|FINC_HUMANFibronectinOS=HomosapiensGN=FN1PE=1SV=4	00;GPMAWsp|P02751|FINC_HUMANFibronectinOS=HomosapiensGN=FN1PE=1SV=4	00;GPMAWsp|P02751|FINC_HUMANFibronectinOS=HomosapiensGN=FN1PE=1SV=4	MULTI-MSMS	FN5	exp5	1270.94	3	1270.61	3808.81	56527.3	-0.88703	-0.0011271	-0.0094443	-1.2e-05	-0.89648	-0.0011391	1271.28	45.168	0.80317	45.168	44.848	45.651	0					51	16	5	0	0	0	7.3436e-15	2	9394	131.19
AAVYQPQPHPQPPPYGHCVTDSGVVYSVGMQWLK	34	Oxidation (M),2 Nitration	_AAVY(ni)QPQPHPQPPPY(ni)GHCVTDSGVVYSVGM(ox)QWLK_	AAVY(1)QPQPHPQPPPY(0.944)GHCVTDSGVVY(0.055)SVGMQW(0.001)LK	AAVYQPQPHPQPPPYGHCVTDSGVVYSVGM(1)QWLK	AAVY(39.37)QPQPHPQPPPY(12.36)GHCVTDSGVVY(-12.36)SVGMQW(-31.45)LK	AAVYQPQPHPQPPPYGHCVTDSGVVYSVGM(56.98)QWLK	0	2	1	0	00;GPMAWsp|P02751|FINC_HUMANFibronectinOS=HomosapiensGN=FN1PE=1SV=4	00;GPMAWsp|P02751|FINC_HUMANFibronectinOS=HomosapiensGN=FN1PE=1SV=4	00;GPMAWsp|P02751|FINC_HUMANFibronectinOS=HomosapiensGN=FN1PE=1SV=4	MULTI-MSMS	FN1	exp1	976.204	4	975.703	3898.78	61051.8	-0.0076774	-7.4909e-06	-0.57995	-0.00056586	-0.58763	-0.00057335	976.204	51.432	1.7562	51.432	50.383	52.139	0					178	36	8	0	0	0	0.0049749	1	10753	56.977
AAVYQPQPHPQPPPYGHCVTDSGVVYSVGMQWLK	34	Oxidation (M),2 Nitration	_AAVY(ni)QPQPHPQPPPY(ni)GHCVTDSGVVYSVGM(ox)QWLK_	AAVY(1)QPQPHPQPPPY(1)GHCVTDSGVVYSVGMQWLK	AAVYQPQPHPQPPPYGHCVTDSGVVYSVGM(1)QWLK	AAVY(80.41)QPQPHPQPPPY(43.19)GHCVTDSGVVY(-43.19)SVGMQW(-58.97)LK	AAVYQPQPHPQPPPYGHCVTDSGVVYSVGM(100.18)QWLK	0	2	1	0	00;GPMAWsp|P02751|FINC_HUMANFibronectinOS=HomosapiensGN=FN1PE=1SV=4	00;GPMAWsp|P02751|FINC_HUMANFibronectinOS=HomosapiensGN=FN1PE=1SV=4	00;GPMAWsp|P02751|FINC_HUMANFibronectinOS=HomosapiensGN=FN1PE=1SV=4	MULTI-MSMS	FN2	exp2	975.45	4	975.703	3898.78	60955.5	-0.25889	-0.0002526	-0.50643	-0.00049412	-0.76532	-0.00074673	976.455	49.341	2.4721	49.341	48.155	50.627	0					282	52	7	0	0	0	2.8995e-09	1	10432	100.18
AAVYQPQPHPQPPPYGHCVTDSGVVYSVGMQWLK	34	Oxidation (M),2 Nitration	_AAVY(ni)QPQPHPQPPPY(ni)GHCVTDSGVVYSVGM(ox)QWLK_	AAVY(1)QPQPHPQPPPY(1)GHCVTDSGVVYSVGMQWLK	AAVYQPQPHPQPPPYGHCVTDSGVVYSVGM(1)QWLK	AAVY(66.05)QPQPHPQPPPY(48.29)GHCVTDSGVVY(-48.29)SVGMQW(-63.67)LK	AAVYQPQPHPQPPPYGHCVTDSGVVYSVGM(77.31)QWLK	0	2	1	0	00;GPMAWsp|P02751|FINC_HUMANFibronectinOS=HomosapiensGN=FN1PE=1SV=4	00;GPMAWsp|P02751|FINC_HUMANFibronectinOS=HomosapiensGN=FN1PE=1SV=4	00;GPMAWsp|P02751|FINC_HUMANFibronectinOS=HomosapiensGN=FN1PE=1SV=4	MULTI-MSMS	FN2	exp2	976.204	4	975.703	3898.78	61110.9	-0.079206	-7.7282e-05	-0.076802	-7.4936e-05	-0.15601	-0.00015222	976.205	51.381	1.6559	51.381	50.578	52.234	0					218	34	10	0	0	0	3.7991e-05	1	10696	77.31
AAVYQPQPHPQPPPYGHCVTDSGVVYSVGMQWLK	34	Oxidation (M),2 Nitration	_AAVY(ni)QPQPHPQPPPY(ni)GHCVTDSGVVYSVGM(ox)QWLK_	AAVY(1)QPQPHPQPPPY(1)GHCVTDSGVVYSVGMQWLK	AAVYQPQPHPQPPPYGHCVTDSGVVYSVGM(1)QWLK	AAVY(78.32)QPQPHPQPPPY(42.07)GHCVTDSGVVY(-42.07)SVGMQW(-68.35)LK	AAVYQPQPHPQPPPYGHCVTDSGVVYSVGM(113.7)QWLK	0	2	1	0	00;GPMAWsp|P02751|FINC_HUMANFibronectinOS=HomosapiensGN=FN1PE=1SV=4	00;GPMAWsp|P02751|FINC_HUMANFibronectinOS=HomosapiensGN=FN1PE=1SV=4	00;GPMAWsp|P02751|FINC_HUMANFibronectinOS=HomosapiensGN=FN1PE=1SV=4	MULTI-MSMS	FN3	exp3	976.205	4	975.703	3898.78	61182	-0.066527	-6.491e-05	-0.91565	-0.0008934	-0.98218	-0.00095831	976.454	49.868	1.593	49.868	49.137	50.73	0					180	32	8	0	0	0	7.8566e-10	1	10479	113.7
AAVYQPQPHPQPPPYGHCVTDSGVVYSVGMQWLK	34	Oxidation (M),3 Nitration	_AAVY(ni)QPQPHPQPPPY(ni)GHCVTDSGVVY(ni)SVGM(ox)QWLK_	AAVY(1)QPQPHPQPPPY(1)GHCVTDSGVVY(1)SVGMQWLK	AAVYQPQPHPQPPPYGHCVTDSGVVYSVGM(1)QWLK	AAVY(140.24)QPQPHPQPPPY(97.02)GHCVTDSGVVY(52.24)SVGMQW(-52.24)LK	AAVYQPQPHPQPPPYGHCVTDSGVVYSVGM(153.69)QWLK	0	3	1	0	00;GPMAWsp|P02751|FINC_HUMANFibronectinOS=HomosapiensGN=FN1PE=1SV=4	00;GPMAWsp|P02751|FINC_HUMANFibronectinOS=HomosapiensGN=FN1PE=1SV=4	00;GPMAWsp|P02751|FINC_HUMANFibronectinOS=HomosapiensGN=FN1PE=1SV=4	MULTI-MSMS	FN1	exp1	987.701	4	986.949	3943.77	60616.7	0.022624	2.2328e-05	-0.048809	-4.8172e-05	-0.026185	-2.5843e-05	987.451	51.592	0.9421	51.592	51.056	51.998	-7.1054e-15					106	19	9	0	0	0	2.3167e-21	2	10838	153.69
AAVYQPQPHPQPPPYGHCVTDSGVVYSVGMQWLK	34	Oxidation (M),3 Nitration	_AAVY(ni)QPQPHPQPPPY(ni)GHCVTDSGVVY(ni)SVGM(ox)QWLK_	AAVY(1)QPQPHPQPPPY(1)GHCVTDSGVVY(1)SVGMQWLK	AAVYQPQPHPQPPPYGHCVTDSGVVYSVGM(1)QWLK	AAVY(136.54)QPQPHPQPPPY(98.99)GHCVTDSGVVY(45.4)SVGMQW(-45.4)LK	AAVYQPQPHPQPPPYGHCVTDSGVVYSVGM(149.88)QWLK	0	3	1	0	00;GPMAWsp|P02751|FINC_HUMANFibronectinOS=HomosapiensGN=FN1PE=1SV=4	00;GPMAWsp|P02751|FINC_HUMANFibronectinOS=HomosapiensGN=FN1PE=1SV=4	00;GPMAWsp|P02751|FINC_HUMANFibronectinOS=HomosapiensGN=FN1PE=1SV=4	MULTI-MSMS	FN2	exp2	987.451	4	986.949	3943.77	60828.5	-0.067048	-6.6173e-05	0.032483	3.2059e-05	-0.034566	-3.4115e-05	987.451	51.696	1.8601	51.696	50.286	52.146	0					164	38	9	0	0	0	2.7247e-21	1	10846	149.88
AAVYQPQPHPQPPPYGHCVTDSGVVYSVGMQWLK	34	Oxidation (M),3 Nitration	_AAVY(ni)QPQPHPQPPPY(ni)GHCVTDSGVVY(ni)SVGM(ox)QWLK_	AAVY(1)QPQPHPQPPPY(1)GHCVTDSGVVY(1)SVGMQWLK	AAVYQPQPHPQPPPYGHCVTDSGVVYSVGM(1)QWLK	AAVY(133.68)QPQPHPQPPPY(98.1)GHCVTDSGVVY(37.47)SVGMQW(-37.47)LK	AAVYQPQPHPQPPPYGHCVTDSGVVYSVGM(142.37)QWLK	0	3	1	0	00;GPMAWsp|P02751|FINC_HUMANFibronectinOS=HomosapiensGN=FN1PE=1SV=4	00;GPMAWsp|P02751|FINC_HUMANFibronectinOS=HomosapiensGN=FN1PE=1SV=4	00;GPMAWsp|P02751|FINC_HUMANFibronectinOS=HomosapiensGN=FN1PE=1SV=4	MULTI-MSMS	FN3	exp3	987.7	4	986.949	3943.77	60734.2	0.18202	0.00017964	-0.47059	-0.00046445	-0.28857	-0.00028481	987.451	51.509	1.5976	51.509	50.78	52.377	0					138	33	8	0	0	0	2.8756e-15	1	10812	142.37
AAVYQPQPHPQPPPYGHCVTDSGVVYSVGMQWLK	34	Oxidation (M),Nitration	_AAVY(ni)QPQPHPQPPPYGHCVTDSGVVYSVGM(ox)QWLK_	AAVY(1)QPQPHPQPPPYGHCVTDSGVVYSVGMQWLK	AAVYQPQPHPQPPPYGHCVTDSGVVYSVGM(1)QWLK	AAVY(40.07)QPQPHPQPPPY(-40.07)GHCVTDSGVVY(-104.71)SVGMQW(-128.52)LK	AAVYQPQPHPQPPPYGHCVTDSGVVYSVGM(137.5)QWLK	0	1	1	0	00;GPMAWsp|P02751|FINC_HUMANFibronectinOS=HomosapiensGN=FN1PE=1SV=4	00;GPMAWsp|P02751|FINC_HUMANFibronectinOS=HomosapiensGN=FN1PE=1SV=4	00;GPMAWsp|P02751|FINC_HUMANFibronectinOS=HomosapiensGN=FN1PE=1SV=4	MULTI-MSMS	FN1	exp1	964.959	4	964.457	3853.8	60416.6	-0.50634	-0.00048835	0.52418	0.00050555	0.017837	1.7203e-05	964.959	47.227	1.2247	47.227	46.616	47.841	-7.1054e-15					136	25	7	0	0	0	4.1743e-15	1	9862	137.5
AAVYQPQPHPQPPPYGHCVTDSGVVYSVGMQWLK	34	Oxidation (M),Nitration	_AAVY(ni)QPQPHPQPPPYGHCVTDSGVVYSVGM(ox)QWLK_	AAVY(0.928)QPQPHPQPPPY(0.072)GHCVTDSGVVYSVGMQWLK	AAVYQPQPHPQPPPYGHCVTDSGVVYSVGM(1)QWLK	AAVY(11.1)QPQPHPQPPPY(-11.1)GHCVTDSGVVY(-49.82)SVGMQW(-62.51)LK	AAVYQPQPHPQPPPYGHCVTDSGVVYSVGM(67.35)QWLK	0	1	1	0	00;GPMAWsp|P02751|FINC_HUMANFibronectinOS=HomosapiensGN=FN1PE=1SV=4	00;GPMAWsp|P02751|FINC_HUMANFibronectinOS=HomosapiensGN=FN1PE=1SV=4	00;GPMAWsp|P02751|FINC_HUMANFibronectinOS=HomosapiensGN=FN1PE=1SV=4	MULTI-MSMS	FN3	exp3	964.958	4	964.457	3853.8	60302.6	-0.15357	-0.00014811	0.19718	0.00019017	0.043608	4.2058e-05	964.959	47.228	1.0368	47.228	46.674	47.711	0					125	21	7	0	0	0	4.7338e-05	1	9809	67.353
AAVYQPQPHPQPPPYGHCVTDSGVVYSVGMQWLK	34	Unmodified	_AAVYQPQPHPQPPPYGHCVTDSGVVYSVGMQWLK_					0	0	0	0	00;GPMAWsp|P02751|FINC_HUMANFibronectinOS=HomosapiensGN=FN1PE=1SV=4	00;GPMAWsp|P02751|FINC_HUMANFibronectinOS=HomosapiensGN=FN1PE=1SV=4	00;GPMAWsp|P02751|FINC_HUMANFibronectinOS=HomosapiensGN=FN1PE=1SV=4	MULTI-MSMS	FN1	exp1	949.463	4	949.212	3792.82	61651.2	-0.24475	-0.00023232	-0.36024	-0.00034195	-0.60499	-0.00057427	949.713	48.456	3.7716	48.456	47.796	51.567	0					427	78	10	0	0	0	1.0473e-21	5	10072	161.61
AAVYQPQPHPQPPPYGHCVTDSGVVYSVGMQWLK	34	Unmodified	_AAVYQPQPHPQPPPYGHCVTDSGVVYSVGMQWLK_					0	0	0	0	00;GPMAWsp|P02751|FINC_HUMANFibronectinOS=HomosapiensGN=FN1PE=1SV=4	00;GPMAWsp|P02751|FINC_HUMANFibronectinOS=HomosapiensGN=FN1PE=1SV=4	00;GPMAWsp|P02751|FINC_HUMANFibronectinOS=HomosapiensGN=FN1PE=1SV=4	MULTI-MSMS	FN1	exp1	1265.95	3	1265.28	3792.82	54546.9	-0.70979	-0.00089809	-0.039393	-4.9843e-05	-0.74919	-0.00094793	1265.95	48.645	1.2554	48.645	47.984	49.24	0					159	25	8	0	0	0	1.5809e-51	1	10089	233.05
AAVYQPQPHPQPPPYGHCVTDSGVVYSVGMQWLK	34	Unmodified	_AAVYQPQPHPQPPPYGHCVTDSGVVYSVGMQWLK_					0	0	0	0	00;GPMAWsp|P02751|FINC_HUMANFibronectinOS=HomosapiensGN=FN1PE=1SV=4	00;GPMAWsp|P02751|FINC_HUMANFibronectinOS=HomosapiensGN=FN1PE=1SV=4	00;GPMAWsp|P02751|FINC_HUMANFibronectinOS=HomosapiensGN=FN1PE=1SV=4	MULTI-MSMS	FN1	exp1	759.973	5	759.571	3792.82	71831.4	-0.25129	-0.00019088	0.21833	0.00016584	-0.032962	-2.5037e-05	759.972	48.519	0.87192	48.519	48.132	49.004	0					34	17	3	0	0	0	2.6535e-09	1	10134	94.73
AAVYQPQPHPQPPPYGHCVTDSGVVYSVGMQWLK	34	Unmodified	_AAVYQPQPHPQPPPYGHCVTDSGVVYSVGMQWLK_					0	0	0	0	00;GPMAWsp|P02751|FINC_HUMANFibronectinOS=HomosapiensGN=FN1PE=1SV=4	00;GPMAWsp|P02751|FINC_HUMANFibronectinOS=HomosapiensGN=FN1PE=1SV=4	00;GPMAWsp|P02751|FINC_HUMANFibronectinOS=HomosapiensGN=FN1PE=1SV=4	MULTI-MSMS	FN1	exp1	1265.95	3	1265.28	3792.82	54454	-0.63567	-0.0008043	-1.4163	-0.001792	-2.0519	-0.0025963	1265.95	49.328	0.23548	49.328	49.148	49.383	7.1054e-15					7	4	2	0	0	0	1.9124e-09	1	10353	101.88
AAVYQPQPHPQPPPYGHCVTDSGVVYSVGMQWLK	34	Unmodified	_AAVYQPQPHPQPPPYGHCVTDSGVVYSVGMQWLK_					0	0	0	0	00;GPMAWsp|P02751|FINC_HUMANFibronectinOS=HomosapiensGN=FN1PE=1SV=4	00;GPMAWsp|P02751|FINC_HUMANFibronectinOS=HomosapiensGN=FN1PE=1SV=4	00;GPMAWsp|P02751|FINC_HUMANFibronectinOS=HomosapiensGN=FN1PE=1SV=4	MULTI-SECPEP	FN1	exp1	949.712	4	949.212	3792.82	62434.6	0.13735	0.00013038	-0.25063	-0.0002379	-0.11328	-0.00010752	949.964	52.046	1.0855	52.046	51.518	52.604	0					72	22	6	0	0	0	0.019263	1	10844	39.343
AAVYQPQPHPQPPPYGHCVTDSGVVYSVGMQWLK	34	Unmodified	_AAVYQPQPHPQPPPYGHCVTDSGVVYSVGMQWLK_					0	0	0	0	00;GPMAWsp|P02751|FINC_HUMANFibronectinOS=HomosapiensGN=FN1PE=1SV=4	00;GPMAWsp|P02751|FINC_HUMANFibronectinOS=HomosapiensGN=FN1PE=1SV=4	00;GPMAWsp|P02751|FINC_HUMANFibronectinOS=HomosapiensGN=FN1PE=1SV=4	MULTI-SECPEP	FN1	exp1	949.111	4	949.212	3792.82	69729.6	0.43406	0.00041202	-0.95755	-0.00090892	-0.52349	-0.0004969	949.712	64.405	0.93761	64.405	64.066	65.003	0					31	18	3	0	0	0	0.039411	1	13674	13.641
AAVYQPQPHPQPPPYGHCVTDSGVVYSVGMQWLK	34	Unmodified	_AAVYQPQPHPQPPPYGHCVTDSGVVYSVGMQWLK_					0	0	0	0	00;GPMAWsp|P02751|FINC_HUMANFibronectinOS=HomosapiensGN=FN1PE=1SV=4	00;GPMAWsp|P02751|FINC_HUMANFibronectinOS=HomosapiensGN=FN1PE=1SV=4	00;GPMAWsp|P02751|FINC_HUMANFibronectinOS=HomosapiensGN=FN1PE=1SV=4	MULTI-MSMS	FN2	exp2	949.713	4	949.212	3792.82	62496.3	-0.26887	-0.00025521	0.48382	0.00045924	0.21495	0.00020403	949.714	48.749	0.92431	48.749	48.204	49.129	7.1054e-15					114	19	9	0	0	0	3.221e-15	1	10189	139.73
AAVYQPQPHPQPPPYGHCVTDSGVVYSVGMQWLK	34	Unmodified	_AAVYQPQPHPQPPPYGHCVTDSGVVYSVGMQWLK_					0	0	0	0	00;GPMAWsp|P02751|FINC_HUMANFibronectinOS=HomosapiensGN=FN1PE=1SV=4	00;GPMAWsp|P02751|FINC_HUMANFibronectinOS=HomosapiensGN=FN1PE=1SV=4	00;GPMAWsp|P02751|FINC_HUMANFibronectinOS=HomosapiensGN=FN1PE=1SV=4	MULTI-MSMS	FN2	exp2	1265.95	3	1265.28	3792.82	57584.7	-0.47162	-0.00059673	0.74464	0.00094218	0.27302	0.00034545	1265.95	48.706	0.41283	48.706	48.527	48.94	0					20	8	3	0	0	0	0.02589	1	10222	25.846
AAVYQPQPHPQPPPYGHCVTDSGVVYSVGMQWLK	34	Unmodified	_AAVYQPQPHPQPPPYGHCVTDSGVVYSVGMQWLK_					0	0	0	0	00;GPMAWsp|P02751|FINC_HUMANFibronectinOS=HomosapiensGN=FN1PE=1SV=4	00;GPMAWsp|P02751|FINC_HUMANFibronectinOS=HomosapiensGN=FN1PE=1SV=4	00;GPMAWsp|P02751|FINC_HUMANFibronectinOS=HomosapiensGN=FN1PE=1SV=4	MULTI-MSMS	FN3	exp3	949.963	4	949.212	3792.82	62733.1	-0.31464	-0.00029866	0.24494	0.0002325	-0.069694	-6.6154e-05	949.714	48.664	1.0362	48.664	48.101	49.137	7.1054e-15					125	21	9	0	0	0	5.5549e-11	1	10131	118.22
AAVYQPQPHPQPPPYGHCVTDSGVVYSVGMQWLK	34	Unmodified	_AAVYQPQPHPQPPPYGHCVTDSGVVYSVGMQWLK_					0	0	0	0	00;GPMAWsp|P02751|FINC_HUMANFibronectinOS=HomosapiensGN=FN1PE=1SV=4	00;GPMAWsp|P02751|FINC_HUMANFibronectinOS=HomosapiensGN=FN1PE=1SV=4	00;GPMAWsp|P02751|FINC_HUMANFibronectinOS=HomosapiensGN=FN1PE=1SV=4	MULTI-MSMS	FN4	exp4	949.713	4	949.212	3792.82	61876.1	-0.79264	-0.00075238	-0.43056	-0.00040869	-1.2232	-0.0011611	949.713	48.636	2.4244	48.636	47.894	50.319	0					287	49	11	0	0	0	4.8187e-15	2	10320	136.12
AAVYQPQPHPQPPPYGHCVTDSGVVYSVGMQWLK	34	Unmodified	_AAVYQPQPHPQPPPYGHCVTDSGVVYSVGMQWLK_					0	0	0	0	00;GPMAWsp|P02751|FINC_HUMANFibronectinOS=HomosapiensGN=FN1PE=1SV=4	00;GPMAWsp|P02751|FINC_HUMANFibronectinOS=HomosapiensGN=FN1PE=1SV=4	00;GPMAWsp|P02751|FINC_HUMANFibronectinOS=HomosapiensGN=FN1PE=1SV=4	MULTI-MSMS	FN4	exp4	1265.95	3	1265.28	3792.82	54589.3	-1.0007	-0.0012661	-0.21883	-0.00027688	-1.2195	-0.001543	1265.95	48.609	1.1537	48.609	48.092	49.246	7.1054e-15					122	23	8	0	0	0	1.234e-41	1	10138	231.47
AAVYQPQPHPQPPPYGHCVTDSGVVYSVGMQWLK	34	Unmodified	_AAVYQPQPHPQPPPYGHCVTDSGVVYSVGMQWLK_					0	0	0	0	00;GPMAWsp|P02751|FINC_HUMANFibronectinOS=HomosapiensGN=FN1PE=1SV=4	00;GPMAWsp|P02751|FINC_HUMANFibronectinOS=HomosapiensGN=FN1PE=1SV=4	00;GPMAWsp|P02751|FINC_HUMANFibronectinOS=HomosapiensGN=FN1PE=1SV=4	MULTI-MSMS	FN4	exp4	949.712	4	949.212	3792.82	62231.4	-0.91366	-0.00086726	-0.1442	-0.00013687	-1.0579	-0.0010041	949.713	50.591	1.0629	50.591	50.269	51.332	0					109	22	7	0	0	0	1.1031e-14	1	10632	122.08
AAVYQPQPHPQPPPYGHCVTDSGVVYSVGMQWLK	34	Unmodified	_AAVYQPQPHPQPPPYGHCVTDSGVVYSVGMQWLK_					0	0	0	0	00;GPMAWsp|P02751|FINC_HUMANFibronectinOS=HomosapiensGN=FN1PE=1SV=4	00;GPMAWsp|P02751|FINC_HUMANFibronectinOS=HomosapiensGN=FN1PE=1SV=4	00;GPMAWsp|P02751|FINC_HUMANFibronectinOS=HomosapiensGN=FN1PE=1SV=4	MULTI-MSMS	FN4	exp4	949.964	4	949.212	3792.82	62436.9	-0.68341	-0.0006487	0.28928	0.00027459	-0.39413	-0.00037411	949.713	51.548	1.2541	51.548	51.028	52.282	0					93	27	6	0	0	0	0.0022759	2	10868	58.861
AAVYQPQPHPQPPPYGHCVTDSGVVYSVGMQWLK	34	Unmodified	_AAVYQPQPHPQPPPYGHCVTDSGVVYSVGMQWLK_					0	0	0	0	00;GPMAWsp|P02751|FINC_HUMANFibronectinOS=HomosapiensGN=FN1PE=1SV=4	00;GPMAWsp|P02751|FINC_HUMANFibronectinOS=HomosapiensGN=FN1PE=1SV=4	00;GPMAWsp|P02751|FINC_HUMANFibronectinOS=HomosapiensGN=FN1PE=1SV=4	MULTI-MSMS	FN4	exp4	949.713	4	949.212	3792.82	62053.3	-0.46509	-0.00044147	0.48273	0.00045821	0.017639	1.6743e-05	949.463	52.6	0.78559	52.6	52.031	52.817	0					42	16	4	0	0	0	0.010942	1	11004	46.048
AAVYQPQPHPQPPPYGHCVTDSGVVYSVGMQWLK	34	Unmodified	_AAVYQPQPHPQPPPYGHCVTDSGVVYSVGMQWLK_					0	0	0	0	00;GPMAWsp|P02751|FINC_HUMANFibronectinOS=HomosapiensGN=FN1PE=1SV=4	00;GPMAWsp|P02751|FINC_HUMANFibronectinOS=HomosapiensGN=FN1PE=1SV=4	00;GPMAWsp|P02751|FINC_HUMANFibronectinOS=HomosapiensGN=FN1PE=1SV=4	MULTI-MSMS	FN5	exp5	949.714	4	949.212	3792.82	61995.9	-0.23061	-0.0002189	-0.30412	-0.00028868	-0.53473	-0.00050757	949.713	48.674	2.5669	48.674	47.778	50.345	0					315	52	10	0	0	0	4.8187e-15	3	10312	136.12
AAVYQPQPHPQPPPYGHCVTDSGVVYSVGMQWLK	34	Unmodified	_AAVYQPQPHPQPPPYGHCVTDSGVVYSVGMQWLK_					0	0	0	0	00;GPMAWsp|P02751|FINC_HUMANFibronectinOS=HomosapiensGN=FN1PE=1SV=4	00;GPMAWsp|P02751|FINC_HUMANFibronectinOS=HomosapiensGN=FN1PE=1SV=4	00;GPMAWsp|P02751|FINC_HUMANFibronectinOS=HomosapiensGN=FN1PE=1SV=4	MULTI-MSMS	FN5	exp5	1266.28	3	1265.28	3792.82	54572	-0.45681	-0.00057799	-0.28557	-0.00036133	-0.74238	-0.00093931	1265.95	48.669	1.1622	48.669	48.11	49.272	-7.1054e-15					119	23	7	0	0	0	8.4871e-10	1	10120	111.24
AAVYQPQPHPQPPPYGHCVTDSGVVYSVGMQWLK	34	Unmodified	_AAVYQPQPHPQPPPYGHCVTDSGVVYSVGMQWLK_					0	0	0	0	00;GPMAWsp|P02751|FINC_HUMANFibronectinOS=HomosapiensGN=FN1PE=1SV=4	00;GPMAWsp|P02751|FINC_HUMANFibronectinOS=HomosapiensGN=FN1PE=1SV=4	00;GPMAWsp|P02751|FINC_HUMANFibronectinOS=HomosapiensGN=FN1PE=1SV=4	MULTI-MSMS	FN5	exp5	949.963	4	949.212	3792.82	62473.7	-0.096423	-9.1526e-05	-0.5434	-0.00051581	-0.63983	-0.00060733	949.713	51.133	1.3745	51.133	50.345	51.719	-7.1054e-15					105	27	6	0	0	0	1.5548e-05	1	10729	82.906
AAVYQPQPHPQPPPYGHCVTDSGVVYSVGMQWLKTQGNK	39	2 Nitration	_AAVY(ni)QPQPHPQPPPYGHCVTDSGVVYSVGMQW(ni)LKTQGNK_	AAVY(0.982)QPQPHPQPPPY(0.017)GHCVTDSGVVY(0.004)SVGMQW(0.996)LKTQGNK		AAVY(17.65)QPQPHPQPPPY(-17.65)GHCVTDSGVVY(-24.66)SVGMQW(24.66)LKTQGNK		0	2	0	1	00;GPMAWsp|P02751|FINC_HUMANFibronectinOS=HomosapiensGN=FN1PE=1SV=4	00;GPMAWsp|P02751|FINC_HUMANFibronectinOS=HomosapiensGN=FN1PE=1SV=4	00;GPMAWsp|P02751|FINC_HUMANFibronectinOS=HomosapiensGN=FN1PE=1SV=4	MULTI-MSMS	FN3	exp3	1104.52	4	1103.77	4411.05	57578.1	-0.5584	-0.00061635	0.04772	5.2672e-05	-0.51068	-0.00056368	1104.52	48.758	0.46433	48.758	48.54	49.005	0					25	9	4	0	0	0	0.001503	1	10225	59.917
AAVYQPQPHPQPPPYGHCVTDSGVVYSVGMQWLKTQGNK	39	3 Nitration	_AAVY(ni)QPQPHPQPPPY(ni)GHCVTDSGVVYSVGMQW(ni)LKTQGNK_	AAVY(1)QPQPHPQPPPY(1)GHCVTDSGVVYSVGMQW(1)LKTQGNK		AAVY(80.59)QPQPHPQPPPY(54.17)GHCVTDSGVVY(-54.17)SVGMQW(90.2)LKTQGNK		0	3	0	1	00;GPMAWsp|P02751|FINC_HUMANFibronectinOS=HomosapiensGN=FN1PE=1SV=4	00;GPMAWsp|P02751|FINC_HUMANFibronectinOS=HomosapiensGN=FN1PE=1SV=4	00;GPMAWsp|P02751|FINC_HUMANFibronectinOS=HomosapiensGN=FN1PE=1SV=4	MULTI-MSMS	FN2	exp2	1115.52	4	1115.02	4456.04	58889.1	-0.18605	-0.00020745	-0.18676	-0.00020824	-0.37281	-0.00041569	1115.52	51.281	0.84394	51.281	50.775	51.619	0					80	17	7	0	0	0	6.3302e-22	1	10774	148.36
AAVYQPQPHPQPPPYGHCVTDSGVVYSVGMQWLKTQGNK	39	3 Nitration	_AAVY(ni)QPQPHPQPPPY(ni)GHCVTDSGVVYSVGMQW(ni)LKTQGNK_	AAVY(1)QPQPHPQPPPY(1)GHCVTDSGVVYSVGMQW(1)LKTQGNK		AAVY(108.74)QPQPHPQPPPY(73.97)GHCVTDSGVVY(-73.97)SVGMQW(95.37)LKTQGNK		0	3	0	1	00;GPMAWsp|P02751|FINC_HUMANFibronectinOS=HomosapiensGN=FN1PE=1SV=4	00;GPMAWsp|P02751|FINC_HUMANFibronectinOS=HomosapiensGN=FN1PE=1SV=4	00;GPMAWsp|P02751|FINC_HUMANFibronectinOS=HomosapiensGN=FN1PE=1SV=4	MULTI-MSMS	FN3	exp3	1115.52	4	1115.02	4456.04	58122.6	-0.14758	-0.00016456	-0.20649	-0.00023024	-0.35407	-0.0003948	1115.52	51.341	1.2074	51.341	50.73	51.938	7.1054e-15					104	25	9	0	0	0	1.4487e-30	1	10794	176.5
ACEPGVDYVYK	11	Unmodified	_ACEPGVDYVYK_					0	0	0	0	CON__Q2UVX4	CON__Q2UVX4	CON__Q2UVX4	MULTI-MSMS	FN1	exp1	650.797	2	650.798	1299.58	93895.6	-0.40624	-0.00026438	-0.00030732	-2e-07	-0.40654	-0.00026458	650.798	28.178	0.41486	28.178	28.075	28.49	0					10	8	2	0	0	0	0.00073947	1	5647	72.928
ACEPGVDYVYK	11	Unmodified	_ACEPGVDYVYK_					0	0	0	0	CON__Q2UVX4	CON__Q2UVX4	CON__Q2UVX4	MULTI-MSMS	FN4	exp4	650.797	2	650.798	1299.58	83822.9	-1.1163	-0.0007265	0.23947	0.00015584	-0.87686	-0.00057066	650.798	28.166	0.71824	28.166	27.96	28.679	0					21	15	2	0	0	0	0.0011523	1	5630	63.076
ADDKETCFAEEGKK	14	Unmodified	_ADDKETCFAEEGKK_					0	0	0	2	CON__P02768-1	CON__P02768-1	CON__P02768-1	MULTI-MSMS	FN3	exp3	543.247	3	543.247	1626.72	83951.4	-1.5721	-0.00085402	0.76236	0.00041415	-0.8097	-0.00043987	543.247	10.461	0.51264	10.461	10.218	10.73	0					40	23	2	0	0	0	0.00033118	1	1690	73.156
ADDKETCFAEEGKK	14	Unmodified	_ADDKETCFAEEGKK_					0	0	0	2	CON__P02768-1	CON__P02768-1	CON__P02768-1	MULTI-MSMS	FN4	exp4	543.246	3	543.247	1626.72	84735.8	-1.7009	-0.00092398	0.25427	0.00013813	-1.4466	-0.00078585	543.247	10.776	0.3434	10.776	10.553	10.897	0					24	11	3	0	0	0	0.009611	1	1784	52.823
ADLEMQIESLTEELAYLKK	19	Unmodified	_ADLEMQIESLTEELAYLKK_					0	0	0	1	CON__P13645	CON__P13645	CON__P13645	MULTI-MSMS	FN4	exp4	742.386	3	742.052	2223.13	71407.5	0.1232	9.1424e-05	-0.48171	-0.00035745	-0.3585	-0.00026603	742.386	56.336	0.24458	56.336	56.235	56.48	0					13	4	4	0	0	0	2.3032e-13	1	11910	142.88
ADTLTDEINFLR	12	Unmodified	_ADTLTDEINFLR_					0	0	0	0	CON__P48668;CON__P04259;CON__P02538	CON__P48668	CON__P48668	MULTI-MSMS	FN4	exp4	704.359	2	704.359	1406.7	76511.1	-0.36868	-0.00025968	-0.50308	-0.00035435	-0.87176	-0.00061403	704.359	51.484	0.41375	51.484	51.249	51.663	0					19	8	3	0	0	0	2.404e-06	1	10833	101.11
AEAESLYQSK	10	Unmodified	_AEAESLYQSK_					0	0	0	0	CON__P04264	CON__P04264	CON__P04264	MSMS	FN2	exp2	563.275	2	563.275	1124.53	NaN	NaN	NaN	NaN	NaN	NaN	NaN	NaN	16.942	1	16.942	16.442	17.442	0								0	0	0	0.00027591	1	3116	105.52
AEAESLYQSK	10	Unmodified	_AEAESLYQSK_					0	0	0	0	CON__P04264	CON__P04264	CON__P04264	MULTI-MSMS	FN4	exp4	563.274	2	563.275	1124.53	83458.3	-1.6304	-0.00091835	0.52763	0.0002972	-1.1027	-0.00062115	563.275	17.298	0.37285	17.298	16.953	17.325	0					13	8	2	0	0	0	1.7182e-09	1	3181	143.04
AEAESLYQSK	10	Unmodified	_AEAESLYQSK_					0	0	0	0	CON__P04264	CON__P04264	CON__P04264	MULTI-MSMS	FN5	exp5	563.274	2	563.275	1124.53	84228.9	-1.4557	-0.00081997	0.082591	4.6521e-05	-1.3731	-0.00077344	563.275	16.888	0.43997	16.888	16.65	17.09	0					20	9	3	0	0	0	4.3937e-13	1	3095	154.56
AEFAEVSK	8	Unmodified	_AEFAEVSK_					0	0	0	0	CON__P02768-1	CON__P02768-1	CON__P02768-1	MULTI-MSMS	FN1	exp1	440.724	2	440.724	879.434	91849.7	-1.2916	-0.00056923	0.30298	0.00013353	-0.98859	-0.00043569	440.724	16.491	0.44436	16.491	16.154	16.598	0					15	9	2	0	0	0	5.0859e-06	1	3015	116.73
AEFAEVSK	8	Unmodified	_AEFAEVSK_					0	0	0	0	CON__P02768-1	CON__P02768-1	CON__P02768-1	MULTI-MSMS	FN2	exp2	440.724	2	440.724	879.434	92713.2	-1.1984	-0.00052818	0.62297	0.00027456	-0.57546	-0.00025362	440.724	16.639	0.49004	16.639	16.395	16.885	0					28	10	3	0	0	0	2.6056e-07	1	3032	120.46
AEFAEVSK	8	Unmodified	_AEFAEVSK_					0	0	0	0	CON__P02768-1	CON__P02768-1	CON__P02768-1	MULTI-MSMS	FN3	exp3	440.723	2	440.724	879.434	93000.3	-1.3992	-0.00061667	0.69699	0.00030718	-0.70222	-0.00030949	440.724	17.015	0.50365	17.015	16.751	17.255	0					27	11	3	0	0	0	3.0102e-05	1	3124	106.36
AEFAEVSK	8	Unmodified	_AEFAEVSK_					0	0	0	0	CON__P02768-1	CON__P02768-1	CON__P02768-1	MULTI-MSMS	FN4	exp4	440.723	2	440.724	879.434	92071.7	-1.888	-0.00083211	0.13278	5.8521e-05	-1.7553	-0.00077358	440.724	17.023	0.55006	17.023	16.775	17.325	0					21	12	3	0	0	0	1.3634e-07	1	3141	133.12
AEFAEVSK	8	Unmodified	_AEFAEVSK_					0	0	0	0	CON__P02768-1	CON__P02768-1	CON__P02768-1	MULTI-MSMS	FN5	exp5	440.724	2	440.724	879.434	93824	-1.5159	-0.00066808	0.43399	0.00019127	-1.0819	-0.00047681	440.724	16.745	0.51652	16.745	16.482	16.998	0					25	11	3	0	0	0	2.72e-07	1	3058	119.29
AEFVEVTK	8	Unmodified	_AEFVEVTK_					0	0	0	0	CON__P02769	CON__P02769	CON__P02769	MULTI-MSMS	FN4	exp4	461.747	2	461.748	921.481	89644.2	-1.9387	-0.00089518	0.51878	0.00023955	-1.4199	-0.00065563	461.748	22.705	0.7313	22.705	22.381	23.112	0					42	15	4	0	0	0	5.5306e-05	1	4393	95.909
AETECQNTEYQQLLDIK	17	Unmodified	_AETECQNTEYQQLLDIK_					0	0	0	0	CON__P13645	CON__P13645	CON__P13645	MULTI-MSMS	FN4	exp4	1041.99	2	1041.99	2081.96	61612.9	-0.85468	-0.00089056	0.63855	0.00066536	-0.21613	-0.0002252	1042.49	44.076	0.44205	44.076	43.682	44.124	0					21	8	3	0	0	0	9.6123e-13	1	9172	136.83
AKQDMACLLK	10	Oxidation (M)	_AKQDM(ox)ACLLK_		AKQDM(1)ACLLK		AKQDM(67.17)ACLLK	0	0	1	1	CON__Q9NSB4;CON__P78386;CON__Q61726	CON__Q9NSB4;CON__P78386	CON__P78386	MULTI-SECPEP	FN4	exp4	597.311	2	597.304	1192.59	79785.4	-1.4041	-0.00083866	0.26593	0.00015884	-1.1381	-0.00067982	597.305	11.854	0.53278	11.854	11.686	12.218	0					54	22	3	0	0	0	0.0066925	1	2084	67.169
ALEESNYELEGK	12	Unmodified	_ALEESNYELEGK_					0	0	0	0	CON__P13645;CON__P02535-1	CON__P13645	CON__P13645	MULTI-MSMS	FN1	exp1	691.328	2	691.328	1380.64	74387.2	-0.69183	-0.00047828	0.27022	0.00018681	-0.42161	-0.00029147	691.328	25.47	0.31849	25.47	25.287	25.606	0					14	6	3	0	0	0	4.3485e-08	1	5036	118.4
ALEESNYELEGK	12	Unmodified	_ALEESNYELEGK_					0	0	0	0	CON__P13645;CON__P02535-1	CON__P13645	CON__P13645	MULTI-MSMS	FN2	exp2	691.829	2	691.328	1380.64	74890.5	-0.4152	-0.00028704	-0.042827	-2.9607e-05	-0.45803	-0.00031665	691.328	25.485	0.496	25.485	25.201	25.697	-3.5527e-15					31	10	4	0	0	0	1.6494e-10	1	5008	136.63
ALEESNYELEGK	12	Unmodified	_ALEESNYELEGK_					0	0	0	0	CON__P13645;CON__P02535-1	CON__P13645	CON__P13645	MULTI-MSMS	FN3	exp3	691.327	2	691.328	1380.64	75609.7	-0.77764	-0.00053761	0.020099	1.3895e-05	-0.75754	-0.00052371	691.328	25.618	0.47368	25.618	25.363	25.836	3.5527e-15					26	10	3	0	0	0	1.7834e-11	1	5053	145.89
ALEESNYELEGK	12	Unmodified	_ALEESNYELEGK_					0	0	0	0	CON__P13645;CON__P02535-1	CON__P13645	CON__P13645	MULTI-MSMS	FN4	exp4	691.327	2	691.328	1380.64	75293.1	-0.69091	-0.00047764	-0.16768	-0.00011592	-0.85859	-0.00059357	691.328	25.737	0.56578	25.737	25.456	26.022	0					29	11	3	0	0	0	7.8648e-16	1	5075	157.24
ALEESNYELEGK	12	Unmodified	_ALEESNYELEGK_					0	0	0	0	CON__P13645;CON__P02535-1	CON__P13645	CON__P13645	MULTI-MSMS	FN5	exp5	691.328	2	691.328	1380.64	74126.4	-0.55223	-0.00038177	0.11834	8.1814e-05	-0.43388	-0.00029996	691.328	25.813	0.50073	25.813	25.519	26.02	0					28	10	4	0	0	0	1.8744e-16	1	5073	170.99
ALVLIAFAQYLQQCPFEDHVK	21	Unmodified	_ALVLIAFAQYLQQCPFEDHVK_					0	0	0	0	CON__P02768-1	CON__P02768-1	CON__P02768-1	MULTI-MSMS	FN1	exp1	830.768	3	830.767	2489.28	68779.3	0.72783	0.00060466	0.20218	0.00016796	0.93001	0.00077262	831.435	57.048	0.33861	57.048	56.877	57.216	0					13	6	3	0	0	0	2.9294e-08	2	12079	105.79
AQITGYR	7	Nitration	_AQITGY(ni)R_	AQITGY(1)R		AQITGY(160.77)R		0	1	0	0	00;GPMAWsp|P02751|FINC_HUMANFibronectinOS=HomosapiensGN=FN1PE=1SV=4	00;GPMAWsp|P02751|FINC_HUMANFibronectinOS=HomosapiensGN=FN1PE=1SV=4	00;GPMAWsp|P02751|FINC_HUMANFibronectinOS=HomosapiensGN=FN1PE=1SV=4	MULTI-MSMS	FN1	exp1	427.713	2	427.212	852.409	97930.7	-0.99707	-0.00042596	-0.28734	-0.00012276	-1.2844	-0.00054872	427.212	20.929	0.45504	20.929	20.636	21.091	0					12	9	2	0	0	0	4.6206e-11	1	4005	160.77
AQITGYR	7	Nitration	_AQITGY(ni)R_	AQITGY(1)R		AQITGY(144.9)R		0	1	0	0	00;GPMAWsp|P02751|FINC_HUMANFibronectinOS=HomosapiensGN=FN1PE=1SV=4	00;GPMAWsp|P02751|FINC_HUMANFibronectinOS=HomosapiensGN=FN1PE=1SV=4	00;GPMAWsp|P02751|FINC_HUMANFibronectinOS=HomosapiensGN=FN1PE=1SV=4	MULTI-MSMS	FN2	exp2	427.211	2	427.212	852.409	93948.9	-0.86349	-0.00036889	-6.9655e-05	-2.9757e-08	-0.86356	-0.00036892	427.212	21.121	0.41266	21.121	20.896	21.309	0					19	8	3	0	0	0	5.6704e-08	1	4032	144.9
AQITGYR	7	Nitration	_AQITGY(ni)R_	AQITGY(1)R		AQITGY(189.97)R		0	1	0	0	00;GPMAWsp|P02751|FINC_HUMANFibronectinOS=HomosapiensGN=FN1PE=1SV=4	00;GPMAWsp|P02751|FINC_HUMANFibronectinOS=HomosapiensGN=FN1PE=1SV=4	00;GPMAWsp|P02751|FINC_HUMANFibronectinOS=HomosapiensGN=FN1PE=1SV=4	MULTI-MSMS	FN3	exp3	427.212	2	427.212	852.409	92755.9	-1.2798	-0.00054676	0.3802	0.00016243	-0.89962	-0.00038433	427.212	21.231	0.40813	21.231	20.939	21.347	-3.5527e-15					12	8	2	0	0	0	1.4761e-16	1	4076	189.97
AQITGYR	7	Unmodified	_AQITGYR_					0	0	0	0	00;GPMAWsp|P02751|FINC_HUMANFibronectinOS=HomosapiensGN=FN1PE=1SV=4	00;GPMAWsp|P02751|FINC_HUMANFibronectinOS=HomosapiensGN=FN1PE=1SV=4	00;GPMAWsp|P02751|FINC_HUMANFibronectinOS=HomosapiensGN=FN1PE=1SV=4	MULTI-MSMS	FN1	exp1	404.719	2	404.719	807.424	95105.4	-1.3729	-0.00055565	-0.17254	-6.983e-05	-1.5455	-0.00062548	404.719	12.902	1.2716	12.902	12.548	13.819	0					146	52	5	0	0	0	5.8929e-11	2	2181	155.73
AQITGYR	7	Unmodified	_AQITGYR_					0	0	0	0	00;GPMAWsp|P02751|FINC_HUMANFibronectinOS=HomosapiensGN=FN1PE=1SV=4	00;GPMAWsp|P02751|FINC_HUMANFibronectinOS=HomosapiensGN=FN1PE=1SV=4	00;GPMAWsp|P02751|FINC_HUMANFibronectinOS=HomosapiensGN=FN1PE=1SV=4	MULTI-MSMS	FN2	exp2	404.719	2	404.719	807.424	95796.4	-1.1301	-0.00045737	-0.13064	-5.2872e-05	-1.2607	-0.00051024	404.719	13.356	1.2401	13.356	13.076	14.316	0					133	40	5	0	0	0	8.746e-12	2	2289	172.39
AQITGYR	7	Unmodified	_AQITGYR_					0	0	0	0	00;GPMAWsp|P02751|FINC_HUMANFibronectinOS=HomosapiensGN=FN1PE=1SV=4	00;GPMAWsp|P02751|FINC_HUMANFibronectinOS=HomosapiensGN=FN1PE=1SV=4	00;GPMAWsp|P02751|FINC_HUMANFibronectinOS=HomosapiensGN=FN1PE=1SV=4	MULTI-SECPEP	FN2	exp2	404.032	2	404.719	807.424	96988.5	-0.98816	-0.00039993	-0.089581	-3.6255e-05	-1.0777	-0.00043618	404.719	14.386	1.8925	14.386	14.316	16.209	0					59	42	2	0	0	0	0.002012	1	2572	90.706
AQITGYR	7	Unmodified	_AQITGYR_					0	0	0	0	00;GPMAWsp|P02751|FINC_HUMANFibronectinOS=HomosapiensGN=FN1PE=1SV=4	00;GPMAWsp|P02751|FINC_HUMANFibronectinOS=HomosapiensGN=FN1PE=1SV=4	00;GPMAWsp|P02751|FINC_HUMANFibronectinOS=HomosapiensGN=FN1PE=1SV=4	MULTI-MSMS	FN3	exp3	404.719	2	404.719	807.424	95799.1	-1.2305	-0.00049803	-0.043735	-1.77e-05	-1.2743	-0.00051573	404.719	13.609	2.3543	13.609	13.309	15.664	0					151	62	5	0	0	0	2.2734e-07	2	2350	138.07
AQITGYR	7	Unmodified	_AQITGYR_					0	0	0	0	00;GPMAWsp|P02751|FINC_HUMANFibronectinOS=HomosapiensGN=FN1PE=1SV=4	00;GPMAWsp|P02751|FINC_HUMANFibronectinOS=HomosapiensGN=FN1PE=1SV=4	00;GPMAWsp|P02751|FINC_HUMANFibronectinOS=HomosapiensGN=FN1PE=1SV=4	MULTI-MSMS	FN4	exp4	404.375	2	404.719	807.424	95156.8	-1.8096	-0.00073239	-0.27765	-0.00011237	-2.0873	-0.00084476	404.719	13.859	0.90694	13.859	13.444	14.351	1.7764e-15					84	32	5	0	0	0	2.8382e-16	2	2490	175.93
AQITGYR	7	Unmodified	_AQITGYR_					0	0	0	0	00;GPMAWsp|P02751|FINC_HUMANFibronectinOS=HomosapiensGN=FN1PE=1SV=4	00;GPMAWsp|P02751|FINC_HUMANFibronectinOS=HomosapiensGN=FN1PE=1SV=4	00;GPMAWsp|P02751|FINC_HUMANFibronectinOS=HomosapiensGN=FN1PE=1SV=4	MSMS	FN4	exp4	404.718	2	404.719	807.424	NaN	NaN	NaN	NaN	NaN	NaN	NaN	NaN	14.587	1	14.587	14.087	15.087	0								0	0	0	4.0505e-07	1	2613	137.83
AQITGYR	7	Unmodified	_AQITGYR_					0	0	0	0	00;GPMAWsp|P02751|FINC_HUMANFibronectinOS=HomosapiensGN=FN1PE=1SV=4	00;GPMAWsp|P02751|FINC_HUMANFibronectinOS=HomosapiensGN=FN1PE=1SV=4	00;GPMAWsp|P02751|FINC_HUMANFibronectinOS=HomosapiensGN=FN1PE=1SV=4	MULTI-MSMS	FN5	exp5	404.719	2	404.719	807.424	95701.7	-1.3052	-0.00052824	-0.21345	-8.6387e-05	-1.5187	-0.00061463	404.719	13.489	1.3706	13.489	12.996	14.367	-1.7764e-15					116	39	5	0	0	0	2.8382e-16	2	2266	175.93
AQITGYRLTVGLTR	14	Unmodified	_AQITGYRLTVGLTR_					0	0	0	1	00;GPMAWsp|P02751|FINC_HUMANFibronectinOS=HomosapiensGN=FN1PE=1SV=4	00;GPMAWsp|P02751|FINC_HUMANFibronectinOS=HomosapiensGN=FN1PE=1SV=4	00;GPMAWsp|P02751|FINC_HUMANFibronectinOS=HomosapiensGN=FN1PE=1SV=4	MULTI-MSMS	FN3	exp3	516.967	3	516.967	1547.88	86966.4	-0.80494	-0.00041613	0.74409	0.00038467	-0.060853	-3.1459e-05	516.967	34.809	0.32339	34.809	34.595	34.918	0					14	6	3	0	0	0	7.0327e-07	1	7109	99.481
AQITGYRLTVGLTR	14	Unmodified	_AQITGYRLTVGLTR_					0	0	0	1	00;GPMAWsp|P02751|FINC_HUMANFibronectinOS=HomosapiensGN=FN1PE=1SV=4	00;GPMAWsp|P02751|FINC_HUMANFibronectinOS=HomosapiensGN=FN1PE=1SV=4	00;GPMAWsp|P02751|FINC_HUMANFibronectinOS=HomosapiensGN=FN1PE=1SV=4	MSMS	FN4	exp4	516.966	3	516.967	1547.88	NaN	NaN	NaN	NaN	NaN	NaN	NaN	NaN	34.87	1	34.87	34.37	35.37	0								0	0	0	0.025701	1	7125	41.967
AQYEEIANR	9	Unmodified	_AQYEEIANR_					0	0	0	0	CON__P13647	CON__P13647	CON__P13647	MSMS	FN4	exp4	547.266	2	547.267	1092.52	NaN	NaN	NaN	NaN	NaN	NaN	NaN	NaN	18.003	1	18.003	17.503	18.503	0								0	0	0	1.0334e-10	1	3370	164.72
AQYEEIAQR	9	Unmodified	_AQYEEIAQR_					0	0	0	0	CON__P35908;CON__P48668;CON__P04259;CON__P02538	CON__P35908;CON__P48668	CON__P35908	MULTI-MSMS	FN4	exp4	554.776	2	554.275	1106.54	81026.1	-1.7355	-0.00096192	0.074016	4.1025e-05	-1.6614	-0.0009209	554.275	17.747	0.96291	17.747	17.355	18.318	0					76	23	6	0	0	0	0.039979	1	3415	20.625
AQYEEIAQR	9	Unmodified	_AQYEEIAQR_					0	0	0	0	CON__P35908;CON__P48668;CON__P04259;CON__P02538	CON__P35908;CON__P48668	CON__P35908	MSMS	FN4	exp4	554.274	2	554.275	1106.54	NaN	NaN	NaN	NaN	NaN	NaN	NaN	NaN	18.578	1	18.578	18.078	19.078	0								0	0	0	0.0020037	1	3498	92.653
AQYEEIAQR	9	Unmodified	_AQYEEIAQR_					0	0	0	0	CON__P35908;CON__P48668;CON__P04259;CON__P02538	CON__P35908;CON__P48668	CON__P35908	MULTI-MSMS	FN5	exp5	554.274	2	554.275	1106.54	82648.4	-1.7148	-0.00095048	0.18071	0.00010016	-1.5341	-0.00085032	554.275	18.351	0.52533	18.351	17.934	18.459	0					16	11	2	0	0	0	2.7176e-08	1	3436	126.28
ARVTDATETTITISWR	16	Unmodified	_ARVTDATETTITISWR_					0	0	0	1	00;GPMAWsp|P02751|FINC_HUMANFibronectinOS=HomosapiensGN=FN1PE=1SV=4	00;GPMAWsp|P02751|FINC_HUMANFibronectinOS=HomosapiensGN=FN1PE=1SV=4	00;GPMAWsp|P02751|FINC_HUMANFibronectinOS=HomosapiensGN=FN1PE=1SV=4	MULTI-MSMS	FN3	exp3	607.989	3	607.655	1819.94	80838.9	-0.34715	-0.00021095	0.24975	0.00015176	-0.097401	-5.9186e-05	607.989	39.052	0.42612	39.052	38.878	39.304	0					10	8	2	0	0	0	1.0869e-18	1	8055	159.13
ARVTDATETTITISWR	16	Unmodified	_ARVTDATETTITISWR_					0	0	0	1	00;GPMAWsp|P02751|FINC_HUMANFibronectinOS=HomosapiensGN=FN1PE=1SV=4	00;GPMAWsp|P02751|FINC_HUMANFibronectinOS=HomosapiensGN=FN1PE=1SV=4	00;GPMAWsp|P02751|FINC_HUMANFibronectinOS=HomosapiensGN=FN1PE=1SV=4	MULTI-MSMS	FN3	exp3	607.609	3	607.655	1819.94	83480	-0.21008	-0.00012766	0.59396	0.00036092	0.38388	0.00023327	607.655	39.873	1.2406	39.873	39.64	40.881	0					36	25	3	0	0	0	0.016416	1	8247	45.684
ARVTDATETTITISWR	16	Unmodified	_ARVTDATETTITISWR_					0	0	0	1	00;GPMAWsp|P02751|FINC_HUMANFibronectinOS=HomosapiensGN=FN1PE=1SV=4	00;GPMAWsp|P02751|FINC_HUMANFibronectinOS=HomosapiensGN=FN1PE=1SV=4	00;GPMAWsp|P02751|FINC_HUMANFibronectinOS=HomosapiensGN=FN1PE=1SV=4	MSMS	FN3	exp3	607.721	3	607.655	1819.94	NaN	NaN	NaN	NaN	NaN	NaN	NaN	NaN	68.665	1	68.665	68.165	69.165	0								0	0	0	0.029345	1	14634	41.871
ATGVFTTLQPGSSIPPYNTEVTETTIVITWTPAPR	35	Nitration	_ATGVFTTLQPGSSIPPY(ni)NTEVTETTIVITWTPAPR_	ATGVFTTLQPGSSIPPY(1)NTEVTETTIVITWTPAPR		ATGVFTTLQPGSSIPPY(68.97)NTEVTETTIVITW(-68.97)TPAPR		0	1	0	0	00;GPMAWsp|P02751|FINC_HUMANFibronectinOS=HomosapiensGN=FN1PE=1SV=4	00;GPMAWsp|P02751|FINC_HUMANFibronectinOS=HomosapiensGN=FN1PE=1SV=4	00;GPMAWsp|P02751|FINC_HUMANFibronectinOS=HomosapiensGN=FN1PE=1SV=4	MULTI-MSMS	FN1	exp1	1264.98	3	1264.31	3789.91	53084.6	0.17588	0.00022237	0.84007	0.0010621	1.0159	0.0012845	1264.98	57.682	12.834	57.682	57.166	70	0					1182	470	8	0	0	0	4.987e-15	23	12173	129.53
ATGVFTTLQPGSSIPPYNTEVTETTIVITWTPAPR	35	Nitration	_ATGVFTTLQPGSSIPPY(ni)NTEVTETTIVITWTPAPR_	ATGVFTTLQPGSSIPPY(1)NTEVTETTIVITWTPAPR		ATGVFTTLQPGSSIPPY(57.79)NTEVTETTIVITW(-57.79)TPAPR		0	1	0	0	00;GPMAWsp|P02751|FINC_HUMANFibronectinOS=HomosapiensGN=FN1PE=1SV=4	00;GPMAWsp|P02751|FINC_HUMANFibronectinOS=HomosapiensGN=FN1PE=1SV=4	00;GPMAWsp|P02751|FINC_HUMANFibronectinOS=HomosapiensGN=FN1PE=1SV=4	MULTI-MSMS	FN1	exp1	948.986	4	948.485	3789.91	61763	0.71458	0.00067777	0.59234	0.00056182	1.3069	0.0012396	948.736	57.698	1.7177	57.698	57.216	58.934	0					121	34	7	0	0	0	1.4369e-09	1	12190	103.78
ATGVFTTLQPGSSIPPYNTEVTETTIVITWTPAPR	35	Nitration	_ATGVFTTLQPGSSIPPY(ni)NTEVTETTIVITWTPAPR_	ATGVFTTLQPGSSIPPY(1)NTEVTETTIVITWTPAPR		ATGVFTTLQPGSSIPPY(72.65)NTEVTETTIVITW(-72.65)TPAPR		0	1	0	0	00;GPMAWsp|P02751|FINC_HUMANFibronectinOS=HomosapiensGN=FN1PE=1SV=4	00;GPMAWsp|P02751|FINC_HUMANFibronectinOS=HomosapiensGN=FN1PE=1SV=4	00;GPMAWsp|P02751|FINC_HUMANFibronectinOS=HomosapiensGN=FN1PE=1SV=4	MSMS	FN1	exp1	1264.07	3	1264.31	3789.91	NaN	NaN	NaN	NaN	NaN	NaN	NaN	NaN	57.918	1	57.918	57.418	58.418	0								0	0	0	2.0093e-10	1	12257	120.43
ATGVFTTLQPGSSIPPYNTEVTETTIVITWTPAPR	35	Nitration	_ATGVFTTLQPGSSIPPY(ni)NTEVTETTIVITWTPAPR_	ATGVFTTLQPGSSIPPY(1)NTEVTETTIVITWTPAPR		ATGVFTTLQPGSSIPPY(77.7)NTEVTETTIVITW(-77.7)TPAPR		0	1	0	0	00;GPMAWsp|P02751|FINC_HUMANFibronectinOS=HomosapiensGN=FN1PE=1SV=4	00;GPMAWsp|P02751|FINC_HUMANFibronectinOS=HomosapiensGN=FN1PE=1SV=4	00;GPMAWsp|P02751|FINC_HUMANFibronectinOS=HomosapiensGN=FN1PE=1SV=4	MSMS	FN1	exp1	1264.25	3	1264.31	3789.91	NaN	NaN	NaN	NaN	NaN	NaN	NaN	NaN	57.949	1	57.949	57.449	58.449	0								0	0	0	8.1241e-17	1	12264	145.64
ATGVFTTLQPGSSIPPYNTEVTETTIVITWTPAPR	35	Nitration	_ATGVFTTLQPGSSIPPY(ni)NTEVTETTIVITWTPAPR_	ATGVFTTLQPGSSIPPY(1)NTEVTETTIVITWTPAPR		ATGVFTTLQPGSSIPPY(82.6)NTEVTETTIVITW(-82.6)TPAPR		0	1	0	0	00;GPMAWsp|P02751|FINC_HUMANFibronectinOS=HomosapiensGN=FN1PE=1SV=4	00;GPMAWsp|P02751|FINC_HUMANFibronectinOS=HomosapiensGN=FN1PE=1SV=4	00;GPMAWsp|P02751|FINC_HUMANFibronectinOS=HomosapiensGN=FN1PE=1SV=4	MSMS	FN1	exp1	1264.24	3	1264.31	3789.91	NaN	NaN	NaN	NaN	NaN	NaN	NaN	NaN	58.106	1	58.106	57.606	58.606	0								0	0	0	1.7389e-16	1	12299	135.72
ATGVFTTLQPGSSIPPYNTEVTETTIVITWTPAPR	35	Nitration	_ATGVFTTLQPGSSIPPY(ni)NTEVTETTIVITWTPAPR_	ATGVFTTLQPGSSIPPY(1)NTEVTETTIVITWTPAPR		ATGVFTTLQPGSSIPPY(61.95)NTEVTETTIVITW(-61.95)TPAPR		0	1	0	0	00;GPMAWsp|P02751|FINC_HUMANFibronectinOS=HomosapiensGN=FN1PE=1SV=4	00;GPMAWsp|P02751|FINC_HUMANFibronectinOS=HomosapiensGN=FN1PE=1SV=4	00;GPMAWsp|P02751|FINC_HUMANFibronectinOS=HomosapiensGN=FN1PE=1SV=4	MULTI-MSMS	FN2	exp2	948.736	4	948.485	3789.91	61828.5	0.35909	0.00034059	0.37278	0.00035358	0.73187	0.00069417	948.987	57.669	2.6108	57.669	57.196	59.807	0					196	52	7	0	0	0	1.7444e-09	2	12144	100.59
ATGVFTTLQPGSSIPPYNTEVTETTIVITWTPAPR	35	Nitration	_ATGVFTTLQPGSSIPPY(ni)NTEVTETTIVITWTPAPR_	ATGVFTTLQPGSSIPPY(1)NTEVTETTIVITWTPAPR		ATGVFTTLQPGSSIPPY(88.5)NTEVTETTIVITW(-88.5)TPAPR		0	1	0	0	00;GPMAWsp|P02751|FINC_HUMANFibronectinOS=HomosapiensGN=FN1PE=1SV=4	00;GPMAWsp|P02751|FINC_HUMANFibronectinOS=HomosapiensGN=FN1PE=1SV=4	00;GPMAWsp|P02751|FINC_HUMANFibronectinOS=HomosapiensGN=FN1PE=1SV=4	MULTI-MSMS	FN2	exp2	1264.98	3	1264.31	3789.91	53313	0.0099041	1.2522e-05	0.52742	0.00066683	0.53733	0.00067935	1264.65	57.647	12.905	57.647	57.097	70.002	0					2298	478	10	0	0	0	1.778e-15	17	12143	140.78
ATGVFTTLQPGSSIPPYNTEVTETTIVITWTPAPR	35	Nitration	_ATGVFTTLQPGSSIPPY(ni)NTEVTETTIVITWTPAPR_	ATGVFTTLQPGSSIPPY(1)NTEVTETTIVITWTPAPR		ATGVFTTLQPGSSIPPY(41.44)NTEVTETTIVITW(-41.44)TPAPR		0	1	0	0	00;GPMAWsp|P02751|FINC_HUMANFibronectinOS=HomosapiensGN=FN1PE=1SV=4	00;GPMAWsp|P02751|FINC_HUMANFibronectinOS=HomosapiensGN=FN1PE=1SV=4	00;GPMAWsp|P02751|FINC_HUMANFibronectinOS=HomosapiensGN=FN1PE=1SV=4	MULTI-MSMS	FN2	exp2	948.986	4	948.485	3789.91	62257.4	0.19879	0.00018855	0.40242	0.00038169	0.60121	0.00057024	948.736	60.668	1.4808	60.668	60.054	61.534	0					44	29	2	0	0	0	4.4832e-05	2	12960	68.589
ATGVFTTLQPGSSIPPYNTEVTETTIVITWTPAPR	35	Nitration	_ATGVFTTLQPGSSIPPY(ni)NTEVTETTIVITWTPAPR_	ATGVFTTLQPGSSIPPY(1)NTEVTETTIVITWTPAPR		ATGVFTTLQPGSSIPPY(36.86)NTEVTETTIVITW(-36.86)TPAPR		0	1	0	0	00;GPMAWsp|P02751|FINC_HUMANFibronectinOS=HomosapiensGN=FN1PE=1SV=4	00;GPMAWsp|P02751|FINC_HUMANFibronectinOS=HomosapiensGN=FN1PE=1SV=4	00;GPMAWsp|P02751|FINC_HUMANFibronectinOS=HomosapiensGN=FN1PE=1SV=4	MULTI-MSMS	FN2	exp2	948.736	4	948.485	3789.91	64175.9	0.066231	6.2819e-05	0.033674	3.1939e-05	0.099905	9.4758e-05	948.987	62.995	0.88842	62.995	62.571	63.46	0					48	17	5	0	0	0	0.006081	1	13399	53.074
ATGVFTTLQPGSSIPPYNTEVTETTIVITWTPAPR	35	Nitration	_ATGVFTTLQPGSSIPPY(ni)NTEVTETTIVITWTPAPR_	ATGVFTTLQPGSSIPPY(0.999)NTEVTETTIVITW(0.001)TPAPR		ATGVFTTLQPGSSIPPY(30.35)NTEVTETTIVITW(-30.35)TPAPR		0	1	0	0	00;GPMAWsp|P02751|FINC_HUMANFibronectinOS=HomosapiensGN=FN1PE=1SV=4	00;GPMAWsp|P02751|FINC_HUMANFibronectinOS=HomosapiensGN=FN1PE=1SV=4	00;GPMAWsp|P02751|FINC_HUMANFibronectinOS=HomosapiensGN=FN1PE=1SV=4	MULTI-MSMS	FN2	exp2	948.735	4	948.485	3789.91	64387	-0.13264	-0.00012581	1.1352	0.0010767	1.0025	0.0009509	948.737	66.329	2.2946	66.329	65.58	67.874	-1.4211e-14					89	50	4	0	0	0	0.0049989	1	14016	54.703
ATGVFTTLQPGSSIPPYNTEVTETTIVITWTPAPR	35	Nitration	_ATGVFTTLQPGSSIPPY(ni)NTEVTETTIVITWTPAPR_	ATGVFTTLQPGSSIPPY(1)NTEVTETTIVITWTPAPR		ATGVFTTLQPGSSIPPY(89.73)NTEVTETTIVITW(-89.73)TPAPR		0	1	0	0	00;GPMAWsp|P02751|FINC_HUMANFibronectinOS=HomosapiensGN=FN1PE=1SV=4	00;GPMAWsp|P02751|FINC_HUMANFibronectinOS=HomosapiensGN=FN1PE=1SV=4	00;GPMAWsp|P02751|FINC_HUMANFibronectinOS=HomosapiensGN=FN1PE=1SV=4	MULTI-MSMS	FN3	exp3	1264.65	3	1264.31	3789.91	53620	0.12248	0.00015486	0.38834	0.00049099	0.51083	0.00064584	1264.98	57.641	12.973	57.641	57.031	70.004	0					1341	454	8	0	0	0	7.361e-16	15	12368	144.43
ATGVFTTLQPGSSIPPYNTEVTETTIVITWTPAPR	35	Nitration	_ATGVFTTLQPGSSIPPY(ni)NTEVTETTIVITWTPAPR_	ATGVFTTLQPGSSIPPY(1)NTEVTETTIVITWTPAPR		ATGVFTTLQPGSSIPPY(44.15)NTEVTETTIVITW(-44.15)TPAPR		0	1	0	0	00;GPMAWsp|P02751|FINC_HUMANFibronectinOS=HomosapiensGN=FN1PE=1SV=4	00;GPMAWsp|P02751|FINC_HUMANFibronectinOS=HomosapiensGN=FN1PE=1SV=4	00;GPMAWsp|P02751|FINC_HUMANFibronectinOS=HomosapiensGN=FN1PE=1SV=4	MULTI-MSMS	FN3	exp3	948.738	4	948.485	3789.91	62027.3	0.42255	0.00040078	0.31415	0.00029796	0.7367	0.00069875	948.736	57.676	1.5256	57.676	57.175	58.701	7.1054e-15					171	30	8	0	0	0	4.4519e-05	2	12380	68.741
ATGVFTTLQPGSSIPPYNTEVTETTIVITWTPAPR	35	Nitration	_ATGVFTTLQPGSSIPPY(ni)NTEVTETTIVITWTPAPR_	ATGVFTTLQPGSSIPPY(1)NTEVTETTIVITWTPAPR		ATGVFTTLQPGSSIPPY(50.42)NTEVTETTIVITW(-50.42)TPAPR		0	1	0	0	00;GPMAWsp|P02751|FINC_HUMANFibronectinOS=HomosapiensGN=FN1PE=1SV=4	00;GPMAWsp|P02751|FINC_HUMANFibronectinOS=HomosapiensGN=FN1PE=1SV=4	00;GPMAWsp|P02751|FINC_HUMANFibronectinOS=HomosapiensGN=FN1PE=1SV=4	MULTI-MSMS	FN3	exp3	948.986	4	948.485	3789.91	62341.5	0.41095	0.00038978	0.42389	0.00040205	0.83483	0.00079182	948.735	59.027	2.1228	59.027	58.553	60.675	0					135	42	7	0	0	0	4.1771e-05	2	12705	70.08
ATGVFTTLQPGSSIPPYNTEVTETTIVITWTPAPR	35	Nitration	_ATGVFTTLQPGSSIPPY(ni)NTEVTETTIVITWTPAPR_	ATGVFTTLQPGSSIPPY(1)NTEVTETTIVITWTPAPR		ATGVFTTLQPGSSIPPY(73.71)NTEVTETTIVITW(-73.71)TPAPR		0	1	0	0	00;GPMAWsp|P02751|FINC_HUMANFibronectinOS=HomosapiensGN=FN1PE=1SV=4	00;GPMAWsp|P02751|FINC_HUMANFibronectinOS=HomosapiensGN=FN1PE=1SV=4	00;GPMAWsp|P02751|FINC_HUMANFibronectinOS=HomosapiensGN=FN1PE=1SV=4	MSMS	FN3	exp3	1264.31	3	1264.31	3789.91	NaN	NaN	NaN	NaN	NaN	NaN	NaN	NaN	64.062	1	64.062	63.562	64.562	0								0	0	0	1.7727e-10	1	13623	121.09
ATGVFTTLQPGSSIPPYNTEVTETTIVITWTPAPR	35	Nitration	_ATGVFTTLQPGSSIPPY(ni)NTEVTETTIVITWTPAPR_	ATGVFTTLQPGSSIPPY(1)NTEVTETTIVITWTPAPR		ATGVFTTLQPGSSIPPY(56.09)NTEVTETTIVITW(-56.09)TPAPR		0	1	0	0	00;GPMAWsp|P02751|FINC_HUMANFibronectinOS=HomosapiensGN=FN1PE=1SV=4	00;GPMAWsp|P02751|FINC_HUMANFibronectinOS=HomosapiensGN=FN1PE=1SV=4	00;GPMAWsp|P02751|FINC_HUMANFibronectinOS=HomosapiensGN=FN1PE=1SV=4	MSMS	FN3	exp3	1264.31	3	1264.31	3789.91	NaN	NaN	NaN	NaN	NaN	NaN	NaN	NaN	67.718	1	67.718	67.218	68.218	0								0	0	0	4.7531e-10	1	14435	112.75
ATGVFTTLQPGSSIPPYNTEVTETTIVITWTPAPR	35	Unmodified	_ATGVFTTLQPGSSIPPYNTEVTETTIVITWTPAPR_					0	0	0	0	00;GPMAWsp|P02751|FINC_HUMANFibronectinOS=HomosapiensGN=FN1PE=1SV=4	00;GPMAWsp|P02751|FINC_HUMANFibronectinOS=HomosapiensGN=FN1PE=1SV=4	00;GPMAWsp|P02751|FINC_HUMANFibronectinOS=HomosapiensGN=FN1PE=1SV=4	MULTI-MSMS	FN1	exp1	1250.07	3	1249.32	3744.93	54366.2	0.11578	0.00014464	0.26142	0.00032659	0.37719	0.00047123	1249.98	56.57	14.101	56.57	55.899	70	0					2592	497	9	0	0	0	7.7949e-22	15	12743	152.95
ATGVFTTLQPGSSIPPYNTEVTETTIVITWTPAPR	35	Unmodified	_ATGVFTTLQPGSSIPPYNTEVTETTIVITWTPAPR_					0	0	0	0	00;GPMAWsp|P02751|FINC_HUMANFibronectinOS=HomosapiensGN=FN1PE=1SV=4	00;GPMAWsp|P02751|FINC_HUMANFibronectinOS=HomosapiensGN=FN1PE=1SV=4	00;GPMAWsp|P02751|FINC_HUMANFibronectinOS=HomosapiensGN=FN1PE=1SV=4	MULTI-MSMS	FN1	exp1	937.741	4	937.239	3744.93	62485.2	0.78984	0.00074026	0.11318	0.00010607	0.90301	0.00084634	937.74	60.07	1.2832	60.07	59.378	60.661	0					43	25	2	0	0	0	0.0015945	1	12622	59.837
ATGVFTTLQPGSSIPPYNTEVTETTIVITWTPAPR	35	Unmodified	_ATGVFTTLQPGSSIPPYNTEVTETTIVITWTPAPR_					0	0	0	0	00;GPMAWsp|P02751|FINC_HUMANFibronectinOS=HomosapiensGN=FN1PE=1SV=4	00;GPMAWsp|P02751|FINC_HUMANFibronectinOS=HomosapiensGN=FN1PE=1SV=4	00;GPMAWsp|P02751|FINC_HUMANFibronectinOS=HomosapiensGN=FN1PE=1SV=4	MULTI-MSMS	FN1	exp1	937.49	4	937.239	3744.93	62860.9	0.73646	0.00069024	0.26369	0.00024714	1.0002	0.00093738	937.49	61.583	2.6158	61.583	59.674	62.29	7.1054e-15					108	52	3	0	0	0	0.0013653	2	12910	60.181
ATGVFTTLQPGSSIPPYNTEVTETTIVITWTPAPR	35	Unmodified	_ATGVFTTLQPGSSIPPYNTEVTETTIVITWTPAPR_					0	0	0	0	00;GPMAWsp|P02751|FINC_HUMANFibronectinOS=HomosapiensGN=FN1PE=1SV=4	00;GPMAWsp|P02751|FINC_HUMANFibronectinOS=HomosapiensGN=FN1PE=1SV=4	00;GPMAWsp|P02751|FINC_HUMANFibronectinOS=HomosapiensGN=FN1PE=1SV=4	MULTI-MSMS	FN1	exp1	937.494	4	937.239	3744.93	64093	0.67026	0.00062819	0.82791	0.00077595	1.4982	0.0014041	937.491	62.908	0.74005	62.908	62.684	63.424	0					18	14	2	0	0	0	0.014556	1	13406	40.407
ATGVFTTLQPGSSIPPYNTEVTETTIVITWTPAPR	35	Unmodified	_ATGVFTTLQPGSSIPPYNTEVTETTIVITWTPAPR_					0	0	0	0	00;GPMAWsp|P02751|FINC_HUMANFibronectinOS=HomosapiensGN=FN1PE=1SV=4	00;GPMAWsp|P02751|FINC_HUMANFibronectinOS=HomosapiensGN=FN1PE=1SV=4	00;GPMAWsp|P02751|FINC_HUMANFibronectinOS=HomosapiensGN=FN1PE=1SV=4	MULTI-MSMS	FN1	exp1	937.489	4	937.239	3744.93	63189.1	0.5143	0.00048202	0.35425	0.00033202	0.86855	0.00081404	937.74	66.7	1.5578	66.7	65.941	67.499	0					106	33	6	0	0	0	0.015316	3	14216	39.268
ATGVFTTLQPGSSIPPYNTEVTETTIVITWTPAPR	35	Unmodified	_ATGVFTTLQPGSSIPPYNTEVTETTIVITWTPAPR_					0	0	0	0	00;GPMAWsp|P02751|FINC_HUMANFibronectinOS=HomosapiensGN=FN1PE=1SV=4	00;GPMAWsp|P02751|FINC_HUMANFibronectinOS=HomosapiensGN=FN1PE=1SV=4	00;GPMAWsp|P02751|FINC_HUMANFibronectinOS=HomosapiensGN=FN1PE=1SV=4	MULTI-MSMS	FN1	exp1	937.742	4	937.239	3744.93	63189.1	0.47604	0.00044616	0.50757	0.00047571	0.9836	0.00092187	937.741	67.707	0.98753	67.707	67.326	68.313	0					103	45	4	0	0	0	0.029449	1	14442	20.572
ATGVFTTLQPGSSIPPYNTEVTETTIVITWTPAPR	35	Unmodified	_ATGVFTTLQPGSSIPPYNTEVTETTIVITWTPAPR_					0	0	0	0	00;GPMAWsp|P02751|FINC_HUMANFibronectinOS=HomosapiensGN=FN1PE=1SV=4	00;GPMAWsp|P02751|FINC_HUMANFibronectinOS=HomosapiensGN=FN1PE=1SV=4	00;GPMAWsp|P02751|FINC_HUMANFibronectinOS=HomosapiensGN=FN1PE=1SV=4	MULTI-SECPEP	FN1	exp1	937.742	4	937.239	3744.93	63172.2	0.55621	0.0005213	0.96631	0.00090566	1.5225	0.001427	937.991	65.681	1.1852	65.681	65.201	66.386	0					37	23	3	0	0	0	0.0075816	1	13960	55.366
ATGVFTTLQPGSSIPPYNTEVTETTIVITWTPAPR	35	Unmodified	_ATGVFTTLQPGSSIPPYNTEVTETTIVITWTPAPR_					0	0	0	0	00;GPMAWsp|P02751|FINC_HUMANFibronectinOS=HomosapiensGN=FN1PE=1SV=4	00;GPMAWsp|P02751|FINC_HUMANFibronectinOS=HomosapiensGN=FN1PE=1SV=4	00;GPMAWsp|P02751|FINC_HUMANFibronectinOS=HomosapiensGN=FN1PE=1SV=4	MULTI-MSMS	FN2	exp2	1249.98	3	1249.32	3744.93	54345.5	0.1028	0.00012843	0.12907	0.00016125	0.23187	0.00028968	1249.65	56.546	14.066	56.546	55.936	70.002	-7.1054e-15					1568	502	9	0	0	0	7.7949e-22	17	12122	152.95
ATGVFTTLQPGSSIPPYNTEVTETTIVITWTPAPR	35	Unmodified	_ATGVFTTLQPGSSIPPYNTEVTETTIVITWTPAPR_					0	0	0	0	00;GPMAWsp|P02751|FINC_HUMANFibronectinOS=HomosapiensGN=FN1PE=1SV=4	00;GPMAWsp|P02751|FINC_HUMANFibronectinOS=HomosapiensGN=FN1PE=1SV=4	00;GPMAWsp|P02751|FINC_HUMANFibronectinOS=HomosapiensGN=FN1PE=1SV=4	MULTI-MSMS	FN2	exp2	937.991	4	937.239	3744.93	62711.1	0.52898	0.00049578	-0.018757	-1.758e-05	0.51023	0.0004782	937.489	56.541	3.1307	56.541	55.64	58.77	0					189	63	7	0	0	0	1.7418e-09	2	11900	100.69
ATGVFTTLQPGSSIPPYNTEVTETTIVITWTPAPR	35	Unmodified	_ATGVFTTLQPGSSIPPYNTEVTETTIVITWTPAPR_					0	0	0	0	00;GPMAWsp|P02751|FINC_HUMANFibronectinOS=HomosapiensGN=FN1PE=1SV=4	00;GPMAWsp|P02751|FINC_HUMANFibronectinOS=HomosapiensGN=FN1PE=1SV=4	00;GPMAWsp|P02751|FINC_HUMANFibronectinOS=HomosapiensGN=FN1PE=1SV=4	MSMS	FN2	exp2	1248.98	3	1249.32	3744.93	NaN	NaN	NaN	NaN	NaN	NaN	NaN	NaN	63.736	1	63.736	63.236	64.236	0								0	0	0	6.8909e-10	1	13540	106.78
ATGVFTTLQPGSSIPPYNTEVTETTIVITWTPAPR	35	Unmodified	_ATGVFTTLQPGSSIPPYNTEVTETTIVITWTPAPR_					0	0	0	0	00;GPMAWsp|P02751|FINC_HUMANFibronectinOS=HomosapiensGN=FN1PE=1SV=4	00;GPMAWsp|P02751|FINC_HUMANFibronectinOS=HomosapiensGN=FN1PE=1SV=4	00;GPMAWsp|P02751|FINC_HUMANFibronectinOS=HomosapiensGN=FN1PE=1SV=4	MSMS	FN2	exp2	1249.32	3	1249.32	3744.93	NaN	NaN	NaN	NaN	NaN	NaN	NaN	NaN	64.344	1	64.344	63.844	64.844	0								0	0	0	6.5355e-10	1	13673	107.77
ATGVFTTLQPGSSIPPYNTEVTETTIVITWTPAPR	35	Unmodified	_ATGVFTTLQPGSSIPPYNTEVTETTIVITWTPAPR_					0	0	0	0	00;GPMAWsp|P02751|FINC_HUMANFibronectinOS=HomosapiensGN=FN1PE=1SV=4	00;GPMAWsp|P02751|FINC_HUMANFibronectinOS=HomosapiensGN=FN1PE=1SV=4	00;GPMAWsp|P02751|FINC_HUMANFibronectinOS=HomosapiensGN=FN1PE=1SV=4	MULTI-SECPEP	FN2	exp2	936.848	4	937.239	3744.93	64528.4	-0.16342	-0.00015316	0.73873	0.00069237	0.57531	0.0005392	937.49	68.102	0.57185	68.102	67.784	68.356	0					76	35	3	0	0	0	0.041186	1	14514	2.983
ATGVFTTLQPGSSIPPYNTEVTETTIVITWTPAPR	35	Unmodified	_ATGVFTTLQPGSSIPPYNTEVTETTIVITWTPAPR_					0	0	0	0	00;GPMAWsp|P02751|FINC_HUMANFibronectinOS=HomosapiensGN=FN1PE=1SV=4	00;GPMAWsp|P02751|FINC_HUMANFibronectinOS=HomosapiensGN=FN1PE=1SV=4	00;GPMAWsp|P02751|FINC_HUMANFibronectinOS=HomosapiensGN=FN1PE=1SV=4	MULTI-MSMS	FN3	exp3	1249.98	3	1249.32	3744.93	54797.8	0.12645	0.00015797	0.18523	0.00023142	0.31168	0.00038939	1249.98	56.665	12.563	56.665	55.915	68.477	0					885	290	7	0	0	0	2.6481e-15	18	11890	137.47
ATGVFTTLQPGSSIPPYNTEVTETTIVITWTPAPR	35	Unmodified	_ATGVFTTLQPGSSIPPYNTEVTETTIVITWTPAPR_					0	0	0	0	00;GPMAWsp|P02751|FINC_HUMANFibronectinOS=HomosapiensGN=FN1PE=1SV=4	00;GPMAWsp|P02751|FINC_HUMANFibronectinOS=HomosapiensGN=FN1PE=1SV=4	00;GPMAWsp|P02751|FINC_HUMANFibronectinOS=HomosapiensGN=FN1PE=1SV=4	MULTI-MSMS	FN3	exp3	937.741	4	937.239	3744.93	63874.5	0.41408	0.00038809	-0.21138	-0.00019812	0.2027	0.00018998	937.74	56.63	2.3911	56.63	55.668	58.059	0					167	48	6	0	0	0	2.4297e-09	2	11904	93.568
ATGVFTTLQPGSSIPPYNTEVTETTIVITWTPAPR	35	Unmodified	_ATGVFTTLQPGSSIPPYNTEVTETTIVITWTPAPR_					0	0	0	0	00;GPMAWsp|P02751|FINC_HUMANFibronectinOS=HomosapiensGN=FN1PE=1SV=4	00;GPMAWsp|P02751|FINC_HUMANFibronectinOS=HomosapiensGN=FN1PE=1SV=4	00;GPMAWsp|P02751|FINC_HUMANFibronectinOS=HomosapiensGN=FN1PE=1SV=4	MULTI-MSMS	FN4	exp4	1249.98	3	1249.32	3744.93	54668.2	-0.62512	-0.00078098	0.4585	0.00057281	-0.16663	-0.00020817	1249.98	56.359	14.004	56.359	55.998	70.002	0					733	564	2	0	0	0	7.6923e-22	15	11887	153.25
ATGVFTTLQPGSSIPPYNTEVTETTIVITWTPAPR	35	Unmodified	_ATGVFTTLQPGSSIPPYNTEVTETTIVITWTPAPR_					0	0	0	0	00;GPMAWsp|P02751|FINC_HUMANFibronectinOS=HomosapiensGN=FN1PE=1SV=4	00;GPMAWsp|P02751|FINC_HUMANFibronectinOS=HomosapiensGN=FN1PE=1SV=4	00;GPMAWsp|P02751|FINC_HUMANFibronectinOS=HomosapiensGN=FN1PE=1SV=4	MULTI-MSMS	FN4	exp4	937.989	4	937.239	3744.93	62392	-0.00010791	-1.0114e-07	0.056079	5.2559e-05	0.055971	5.2458e-05	937.74	56.476	2.3485	56.476	56.087	58.436	0					132	47	6	0	0	0	2.4888e-09	2	12050	92.956
ATGVFTTLQPGSSIPPYNTEVTETTIVITWTPAPR	35	Unmodified	_ATGVFTTLQPGSSIPPYNTEVTETTIVITWTPAPR_					0	0	0	0	00;GPMAWsp|P02751|FINC_HUMANFibronectinOS=HomosapiensGN=FN1PE=1SV=4	00;GPMAWsp|P02751|FINC_HUMANFibronectinOS=HomosapiensGN=FN1PE=1SV=4	00;GPMAWsp|P02751|FINC_HUMANFibronectinOS=HomosapiensGN=FN1PE=1SV=4	MULTI-MSMS	FN4	exp4	937.491	4	937.239	3744.93	64202.3	-0.24079	-0.00022568	1.7542	0.0016441	1.5134	0.0014184	937.743	58.937	0.8889	58.937	58.535	59.424	0					41	17	5	0	0	0	0.021261	1	12461	30.909
ATGVFTTLQPGSSIPPYNTEVTETTIVITWTPAPR	35	Unmodified	_ATGVFTTLQPGSSIPPYNTEVTETTIVITWTPAPR_					0	0	0	0	00;GPMAWsp|P02751|FINC_HUMANFibronectinOS=HomosapiensGN=FN1PE=1SV=4	00;GPMAWsp|P02751|FINC_HUMANFibronectinOS=HomosapiensGN=FN1PE=1SV=4	00;GPMAWsp|P02751|FINC_HUMANFibronectinOS=HomosapiensGN=FN1PE=1SV=4	MULTI-MSMS	FN4	exp4	937.571	4	937.239	3744.93	59790.5	-0.56351	-0.00052814	0.56816	0.0005325	0.0046476	4.3559e-06	937.741	61.764	0.54354	61.764	61.4	61.943	7.1054e-15					21	10	3	0	0	0	0.029173	1	13097	20.92
ATGVFTTLQPGSSIPPYNTEVTETTIVITWTPAPR	35	Unmodified	_ATGVFTTLQPGSSIPPYNTEVTETTIVITWTPAPR_					0	0	0	0	00;GPMAWsp|P02751|FINC_HUMANFibronectinOS=HomosapiensGN=FN1PE=1SV=4	00;GPMAWsp|P02751|FINC_HUMANFibronectinOS=HomosapiensGN=FN1PE=1SV=4	00;GPMAWsp|P02751|FINC_HUMANFibronectinOS=HomosapiensGN=FN1PE=1SV=4	MULTI-MSMS	FN5	exp5	1249.65	3	1249.32	3744.93	54795.1	-0.07538	-9.4173e-05	0.28353	0.00035422	0.20815	0.00026004	1249.98	56.666	12.076	56.666	55.982	68.059	0					555	245	6	0	0	0	4.3346e-15	15	11881	131.4
ATGVFTTLQPGSSIPPYNTEVTETTIVITWTPAPR	35	Unmodified	_ATGVFTTLQPGSSIPPYNTEVTETTIVITWTPAPR_					0	0	0	0	00;GPMAWsp|P02751|FINC_HUMANFibronectinOS=HomosapiensGN=FN1PE=1SV=4	00;GPMAWsp|P02751|FINC_HUMANFibronectinOS=HomosapiensGN=FN1PE=1SV=4	00;GPMAWsp|P02751|FINC_HUMANFibronectinOS=HomosapiensGN=FN1PE=1SV=4	MULTI-MSMS	FN5	exp5	1249.98	3	1249.32	3744.93	54635.4	-0.40922	-0.00051125	-0.32822	-0.00041005	-0.73745	-0.0009213	1249.65	68.36	1.9436	68.36	68.059	70.002	0					646	237	3	0	0	0	3.8847e-05	1	14623	71.906
ATGVFTTLQPGSSIPPYNTEVTETTIVITWTPAPR	35	Unmodified	_ATGVFTTLQPGSSIPPYNTEVTETTIVITWTPAPR_					0	0	0	0	00;GPMAWsp|P02751|FINC_HUMANFibronectinOS=HomosapiensGN=FN1PE=1SV=4	00;GPMAWsp|P02751|FINC_HUMANFibronectinOS=HomosapiensGN=FN1PE=1SV=4	00;GPMAWsp|P02751|FINC_HUMANFibronectinOS=HomosapiensGN=FN1PE=1SV=4	MSMS	FN5	exp5	1249.32	3	1249.32	3744.93	NaN	NaN	NaN	NaN	NaN	NaN	NaN	NaN	65.548	1	65.548	65.048	66.048	0								0	0	0	6.0133e-05	1	13941	87.893
ATGVFTTLQPGSSIPPYNTEVTETTIVITWTPAPR	35	Unmodified	_ATGVFTTLQPGSSIPPYNTEVTETTIVITWTPAPR_					0	0	0	0	00;GPMAWsp|P02751|FINC_HUMANFibronectinOS=HomosapiensGN=FN1PE=1SV=4	00;GPMAWsp|P02751|FINC_HUMANFibronectinOS=HomosapiensGN=FN1PE=1SV=4	00;GPMAWsp|P02751|FINC_HUMANFibronectinOS=HomosapiensGN=FN1PE=1SV=4	MSMS	FN5	exp5	1248.99	3	1249.32	3744.93	NaN	NaN	NaN	NaN	NaN	NaN	NaN	NaN	66.243	1	66.243	65.743	66.743	0								0	0	0	0.00010308	1	14095	80.841
ATGVFTTLQPGSSIPPYNTEVTETTIVITWTPAPR	35	Unmodified	_ATGVFTTLQPGSSIPPYNTEVTETTIVITWTPAPR_					0	0	0	0	00;GPMAWsp|P02751|FINC_HUMANFibronectinOS=HomosapiensGN=FN1PE=1SV=4	00;GPMAWsp|P02751|FINC_HUMANFibronectinOS=HomosapiensGN=FN1PE=1SV=4	00;GPMAWsp|P02751|FINC_HUMANFibronectinOS=HomosapiensGN=FN1PE=1SV=4	MSMS	FN5	exp5	1249.02	3	1249.32	3744.93	NaN	NaN	NaN	NaN	NaN	NaN	NaN	NaN	67.757	1	67.757	67.257	68.257	0								0	0	0	0.00010102	1	14432	81.179
ATITGYR	7	Nitration	_ATITGY(ni)R_	ATITGY(1)R		ATITGY(160.77)R		0	1	0	0	00;GPMAWsp|P02751|FINC_HUMANFibronectinOS=HomosapiensGN=FN1PE=1SV=4	00;GPMAWsp|P02751|FINC_HUMANFibronectinOS=HomosapiensGN=FN1PE=1SV=4	00;GPMAWsp|P02751|FINC_HUMANFibronectinOS=HomosapiensGN=FN1PE=1SV=4	MULTI-MSMS	FN1	exp1	413.706	2	413.706	825.398	93363.9	-1.1341	-0.00046919	0.099473	4.1153e-05	-1.0346	-0.00042804	413.706	22.33	0.41266	22.33	22.123	22.535	0					20	8	3	0	0	0	4.6206e-11	1	4317	160.77
ATITGYR	7	Nitration	_ATITGY(ni)R_	ATITGY(1)R		ATITGY(132.96)R		0	1	0	0	00;GPMAWsp|P02751|FINC_HUMANFibronectinOS=HomosapiensGN=FN1PE=1SV=4	00;GPMAWsp|P02751|FINC_HUMANFibronectinOS=HomosapiensGN=FN1PE=1SV=4	00;GPMAWsp|P02751|FINC_HUMANFibronectinOS=HomosapiensGN=FN1PE=1SV=4	MULTI-MSMS	FN2	exp2	413.706	2	413.706	825.398	95208.4	-1.1721	-0.00048489	0.49466	0.00020464	-0.67741	-0.00028025	413.706	22.568	0.60111	22.568	22.251	22.852	-3.5527e-15					27	12	3	0	0	0	3.775e-07	1	4342	132.96
ATITGYR	7	Nitration	_ATITGY(ni)R_	ATITGY(1)R		ATITGY(138.07)R		0	1	0	0	00;GPMAWsp|P02751|FINC_HUMANFibronectinOS=HomosapiensGN=FN1PE=1SV=4	00;GPMAWsp|P02751|FINC_HUMANFibronectinOS=HomosapiensGN=FN1PE=1SV=4	00;GPMAWsp|P02751|FINC_HUMANFibronectinOS=HomosapiensGN=FN1PE=1SV=4	MULTI-MSMS	FN3	exp3	413.706	2	413.706	825.398	94261.2	-1.1992	-0.00049613	0.24567	0.00010164	-0.95356	-0.00039449	413.706	22.654	0.46648	22.654	22.419	22.885	0					23	9	3	0	0	0	2.401e-07	1	4378	138.07
ATITGYR	7	Nitration	_ATITGY(ni)R_	ATITGY(1)R		ATITGY(138.07)R		0	1	0	0	00;GPMAWsp|P02751|FINC_HUMANFibronectinOS=HomosapiensGN=FN1PE=1SV=4	00;GPMAWsp|P02751|FINC_HUMANFibronectinOS=HomosapiensGN=FN1PE=1SV=4	00;GPMAWsp|P02751|FINC_HUMANFibronectinOS=HomosapiensGN=FN1PE=1SV=4	MULTI-MSMS	FN4	exp4	413.706	2	413.706	825.398	99763.1	-1.9754	-0.00081723	0.15621	6.4626e-05	-1.8192	-0.00075261	413.706	22.782	0.46211	22.782	22.569	23.031	0					16	9	3	0	0	0	2.401e-07	1	4448	138.07
ATITGYR	7	Nitration	_ATITGY(ni)R_	ATITGY(1)R		ATITGY(69.38)R		0	1	0	0	00;GPMAWsp|P02751|FINC_HUMANFibronectinOS=HomosapiensGN=FN1PE=1SV=4	00;GPMAWsp|P02751|FINC_HUMANFibronectinOS=HomosapiensGN=FN1PE=1SV=4	00;GPMAWsp|P02751|FINC_HUMANFibronectinOS=HomosapiensGN=FN1PE=1SV=4	MSMS	FN5	exp5	413.706	2	413.706	825.398	NaN	NaN	NaN	NaN	NaN	NaN	NaN	NaN	22.779	1	22.779	22.279	23.279	0								0	0	0	0.0057022	1	4417	69.383
ATITGYR	7	Unmodified	_ATITGYR_					0	0	0	0	00;GPMAWsp|P02751|FINC_HUMANFibronectinOS=HomosapiensGN=FN1PE=1SV=4	00;GPMAWsp|P02751|FINC_HUMANFibronectinOS=HomosapiensGN=FN1PE=1SV=4	00;GPMAWsp|P02751|FINC_HUMANFibronectinOS=HomosapiensGN=FN1PE=1SV=4	MULTI-MSMS	FN1	exp1	391.213	2	391.214	780.413	95248.3	-1.1824	-0.00046259	-0.24959	-9.7644e-05	-1.432	-0.00056023	391.214	14.034	2.1728	14.034	13.59	15.763	0					187	54	5	0	0	0	6.6378e-11	2	2425	153.26
ATITGYR	7	Unmodified	_ATITGYR_					0	0	0	0	00;GPMAWsp|P02751|FINC_HUMANFibronectinOS=HomosapiensGN=FN1PE=1SV=4	00;GPMAWsp|P02751|FINC_HUMANFibronectinOS=HomosapiensGN=FN1PE=1SV=4	00;GPMAWsp|P02751|FINC_HUMANFibronectinOS=HomosapiensGN=FN1PE=1SV=4	MSMS	FN1	exp1	391.213	2	391.214	780.413	NaN	NaN	NaN	NaN	NaN	NaN	NaN	NaN	15.858	1	15.858	15.358	16.358	0								0	0	0	0.0001419	1	2884	114.59
ATITGYR	7	Unmodified	_ATITGYR_					0	0	0	0	00;GPMAWsp|P02751|FINC_HUMANFibronectinOS=HomosapiensGN=FN1PE=1SV=4	00;GPMAWsp|P02751|FINC_HUMANFibronectinOS=HomosapiensGN=FN1PE=1SV=4	00;GPMAWsp|P02751|FINC_HUMANFibronectinOS=HomosapiensGN=FN1PE=1SV=4	MULTI-MSMS	FN2	exp2	391.213	2	391.214	780.413	97922.6	-1.0503	-0.0004109	-0.079469	-3.1089e-05	-1.1298	-0.00044199	391.214	14.386	2.8386	14.386	14.047	16.885	0					182	64	5	0	0	0	6.9105e-08	3	2733	144.29
ATITGYR	7	Unmodified	_ATITGYR_					0	0	0	0	00;GPMAWsp|P02751|FINC_HUMANFibronectinOS=HomosapiensGN=FN1PE=1SV=4	00;GPMAWsp|P02751|FINC_HUMANFibronectinOS=HomosapiensGN=FN1PE=1SV=4	00;GPMAWsp|P02751|FINC_HUMANFibronectinOS=HomosapiensGN=FN1PE=1SV=4	MULTI-MSMS	FN3	exp3	391.213	2	391.214	780.413	98132.7	-1.017	-0.00039788	-0.21432	-8.3843e-05	-1.2313	-0.00048172	391.214	14.651	2.9026	14.651	14.262	17.165	0					159	65	5	0	0	0	6.9393e-11	3	2564	152.26
ATITGYR	7	Unmodified	_ATITGYR_					0	0	0	0	00;GPMAWsp|P02751|FINC_HUMANFibronectinOS=HomosapiensGN=FN1PE=1SV=4	00;GPMAWsp|P02751|FINC_HUMANFibronectinOS=HomosapiensGN=FN1PE=1SV=4	00;GPMAWsp|P02751|FINC_HUMANFibronectinOS=HomosapiensGN=FN1PE=1SV=4	MULTI-MSMS	FN4	exp4	391.213	2	391.214	780.413	94941.8	-1.7132	-0.00067024	-0.21065	-8.2411e-05	-1.9239	-0.00075265	391.214	14.582	1.4999	14.582	14.389	15.889	-1.7764e-15					179	52	5	0	0	0	6.9393e-11	2	2825	152.26
ATITGYR	7	Unmodified	_ATITGYR_					0	0	0	0	00;GPMAWsp|P02751|FINC_HUMANFibronectinOS=HomosapiensGN=FN1PE=1SV=4	00;GPMAWsp|P02751|FINC_HUMANFibronectinOS=HomosapiensGN=FN1PE=1SV=4	00;GPMAWsp|P02751|FINC_HUMANFibronectinOS=HomosapiensGN=FN1PE=1SV=4	MULTI-MSMS	FN5	exp5	391.213	2	391.214	780.413	97504.7	-1.277	-0.00049957	-0.14374	-5.6231e-05	-1.4207	-0.0005558	391.214	14.435	2.0164	14.435	14.133	16.15	-1.7764e-15					129	46	5	0	0	0	6.185e-08	3	2526	144.58
AVMDDFAAFVEK	12	Unmodified	_AVMDDFAAFVEK_					0	0	0	0	CON__P02768-1	CON__P02768-1	CON__P02768-1	MULTI-MSMS	FN1	exp1	671.821	2	671.821	1341.63	75886.5	0.18352	0.00012329	0.095419	6.4104e-05	0.27894	0.0001874	671.821	52.489	0.31852	52.489	52.285	52.604	0					23	6	4	0	0	0	3.3817e-10	1	11041	125.74
AVMDDFAAFVEK	12	Unmodified	_AVMDDFAAFVEK_					0	0	0	0	CON__P02768-1	CON__P02768-1	CON__P02768-1	MULTI-MSMS	FN2	exp2	671.821	2	671.821	1341.63	76750.4	0.34692	0.00023307	0.023562	1.5829e-05	0.37048	0.0002489	671.821	52.476	0.38128	52.476	52.283	52.664	0					15	7	3	0	0	0	1.7547e-06	1	11051	105.86
AVMDDFAAFVEK	12	Unmodified	_AVMDDFAAFVEK_					0	0	0	0	CON__P02768-1	CON__P02768-1	CON__P02768-1	MULTI-MSMS	FN3	exp3	671.821	2	671.821	1341.63	73301.3	0.2021	0.00013578	-0.0079275	-5.3259e-06	0.19417	0.00013045	671.821	52.436	0.33201	52.436	52.278	52.61	0					15	6	3	0	0	0	4.0127e-07	1	11040	115.78
AVMDDFAAFVEK	12	Unmodified	_AVMDDFAAFVEK_					0	0	0	0	CON__P02768-1	CON__P02768-1	CON__P02768-1	MULTI-MSMS	FN4	exp4	671.821	2	671.821	1341.63	74298.3	-0.25302	-0.00016998	0.02007	1.3484e-05	-0.23295	-0.0001565	671.821	52.444	0.43327	52.444	52.235	52.669	0					22	8	3	0	0	0	2.6693e-07	1	11040	116.77
AVPYPQR	7	Unmodified	_AVPYPQR_					0	0	0	0	CON__P02666	CON__P02666	CON__P02666	MULTI-MSMS	FN5	exp5	415.729	2	415.73	829.445	95894.9	-1.2155	-0.00050534	0.88752	0.00036897	-0.32803	-0.00013637	415.73	14.797	0.52316	14.797	14.497	15.02	-1.7764e-15					19	11	2	0	0	0	0.0034652	1	2632	69.39
CCAADDKEACFAVEGPK	17	Unmodified	_CCAADDKEACFAVEGPK_					0	0	0	1	CON__P02769	CON__P02769	CON__P02769	MSMS	FN4	exp4	643.271	3	643.271	1926.79	NaN	NaN	NaN	NaN	NaN	NaN	NaN	NaN	24.268	1	24.268	23.768	24.768	0								0	0	0	1.4906e-19	1	4766	161.32
CCQSQEQEVCFTEEGPALISKTRAALGV	28	Unmodified	_CCQSQEQEVCFTEEGPALISKTRAALGV_					0	0	0	2	CON__Q3SZ57	CON__Q3SZ57	CON__Q3SZ57	MULTI-SECPEP	FN1	exp1	1057.02	3	1056.83	3167.47	64932.7	0.17239	0.00018218	1.9681	0.0020799	2.1405	0.0022621	1057.5	54.816	0.14573	54.816	54.695	54.841	0					4	2	2	0	0	0	0.041306	1	11545	2.0305
CCTESLVNR	9	Unmodified	_CCTESLVNR_					0	0	0	0	CON__P02768-1;CON__P02769	CON__P02768-1;CON__P02769	CON__P02769	MSMS	FN4	exp4	569.752	2	569.753	1137.49	NaN	NaN	NaN	NaN	NaN	NaN	NaN	NaN	16.778	1	16.778	16.278	17.278	0								0	0	0	0.0012527	1	3097	96.111
CDNCRRPGGEPSPEGTTGQSYNQYSQR	27	Unmodified	_CDNCRRPGGEPSPEGTTGQSYNQYSQR_					0	0	0	2	00;GPMAWsp|P02751|FINC_HUMANFibronectinOS=HomosapiensGN=FN1PE=1SV=4	00;GPMAWsp|P02751|FINC_HUMANFibronectinOS=HomosapiensGN=FN1PE=1SV=4	00;GPMAWsp|P02751|FINC_HUMANFibronectinOS=HomosapiensGN=FN1PE=1SV=4	MULTI-MSMS	FN4	exp4	776.586	4	776.085	3100.31	69417.5	-1.2982	-0.0010075	0.10766	8.3549e-05	-1.1905	-0.00092396	776.586	18.475	0.54536	18.475	18.183	18.728	0					49	13	6	0	0	0	1.4893e-38	2	3444	229.76
CDNCRRPGGEPSPEGTTGQSYNQYSQR	27	Unmodified	_CDNCRRPGGEPSPEGTTGQSYNQYSQR_					0	0	0	2	00;GPMAWsp|P02751|FINC_HUMANFibronectinOS=HomosapiensGN=FN1PE=1SV=4	00;GPMAWsp|P02751|FINC_HUMANFibronectinOS=HomosapiensGN=FN1PE=1SV=4	00;GPMAWsp|P02751|FINC_HUMANFibronectinOS=HomosapiensGN=FN1PE=1SV=4	MULTI-MSMS	FN4	exp4	1035.11	3	1034.44	3100.31	60558	-1.5252	-0.0015777	-0.13032	-0.00013481	-1.6555	-0.0017125	1034.78	18.453	0.35224	18.453	18.237	18.589	0					23	7	5	0	0	0	7.1183e-20	1	3456	163.62
CDNCRRPGGEPSPEGTTGQSYNQYSQR	27	Unmodified	_CDNCRRPGGEPSPEGTTGQSYNQYSQR_					0	0	0	2	00;GPMAWsp|P02751|FINC_HUMANFibronectinOS=HomosapiensGN=FN1PE=1SV=4	00;GPMAWsp|P02751|FINC_HUMANFibronectinOS=HomosapiensGN=FN1PE=1SV=4	00;GPMAWsp|P02751|FINC_HUMANFibronectinOS=HomosapiensGN=FN1PE=1SV=4	MULTI-MSMS	FN5	exp5	776.335	4	776.085	3100.31	70159.9	-1.2651	-0.0009818	0.12061	9.3601e-05	-1.1445	-0.0008882	776.336	18.46	0.75427	18.46	17.842	18.596	0					43	17	3	0	0	0	4.5007e-28	2	3425	193.19
CDPHEATCYDDGK	13	Nitration	_CDPHEATCY(ni)DDGK_	CDPHEATCY(1)DDGK		CDPHEATCY(148.68)DDGK		0	1	0	0	00;GPMAWsp|P02751|FINC_HUMANFibronectinOS=HomosapiensGN=FN1PE=1SV=4	00;GPMAWsp|P02751|FINC_HUMANFibronectinOS=HomosapiensGN=FN1PE=1SV=4	00;GPMAWsp|P02751|FINC_HUMANFibronectinOS=HomosapiensGN=FN1PE=1SV=4	MULTI-MSMS	FN1	exp1	538.193	3	538.193	1611.56	83043.6	-1.2364	-0.00066539	0.0074543	4.0118e-06	-1.2289	-0.00066138	538.193	16.475	0.48922	16.475	16.154	16.643	0					37	10	5	0	0	0	1.6549e-16	1	2997	148.68
CDPHEATCYDDGK	13	Nitration	_CDPHEATCY(ni)DDGK_	CDPHEATCY(1)DDGK		CDPHEATCY(147.26)DDGK		0	1	0	0	00;GPMAWsp|P02751|FINC_HUMANFibronectinOS=HomosapiensGN=FN1PE=1SV=4	00;GPMAWsp|P02751|FINC_HUMANFibronectinOS=HomosapiensGN=FN1PE=1SV=4	00;GPMAWsp|P02751|FINC_HUMANFibronectinOS=HomosapiensGN=FN1PE=1SV=4	MULTI-MSMS	FN2	exp2	538.192	3	538.193	1611.56	81522	-1.0411	-0.00056031	-0.11963	-6.4383e-05	-1.1607	-0.0006247	538.193	16.54	0.72579	16.54	16.209	16.935	0					56	15	5	0	0	0	1.7432e-16	1	3001	147.26
CDPHEATCYDDGK	13	Nitration	_CDPHEATCY(ni)DDGK_	CDPHEATCY(1)DDGK		CDPHEATCY(139.86)DDGK		0	1	0	0	00;GPMAWsp|P02751|FINC_HUMANFibronectinOS=HomosapiensGN=FN1PE=1SV=4	00;GPMAWsp|P02751|FINC_HUMANFibronectinOS=HomosapiensGN=FN1PE=1SV=4	00;GPMAWsp|P02751|FINC_HUMANFibronectinOS=HomosapiensGN=FN1PE=1SV=4	MULTI-MSMS	FN2	exp2	806.786	2	806.786	1611.56	67187.8	-0.47168	-0.00038054	0.29732	0.00023988	-0.17435	-0.00014066	806.786	16.56	0.58437	16.56	16.301	16.885	0					37	12	4	0	0	0	3.8502e-11	1	3059	139.86
CDPHEATCYDDGK	13	Nitration	_CDPHEATCY(ni)DDGK_	CDPHEATCY(1)DDGK		CDPHEATCY(137.88)DDGK		0	1	0	0	00;GPMAWsp|P02751|FINC_HUMANFibronectinOS=HomosapiensGN=FN1PE=1SV=4	00;GPMAWsp|P02751|FINC_HUMANFibronectinOS=HomosapiensGN=FN1PE=1SV=4	00;GPMAWsp|P02751|FINC_HUMANFibronectinOS=HomosapiensGN=FN1PE=1SV=4	MULTI-MSMS	FN3	exp3	538.192	3	538.193	1611.56	81639.6	-1.2633	-0.00067988	-0.069151	-3.7216e-05	-1.3324	-0.00071709	538.193	17.106	0.50365	17.106	16.751	17.255	-3.5527e-15					41	11	5	0	0	0	3.7035e-11	1	3122	137.88
CDPHEATCYDDGK	13	Nitration	_CDPHEATCY(ni)DDGK_	CDPHEATCY(1)DDGK		CDPHEATCY(68.54)DDGK		0	1	0	0	00;GPMAWsp|P02751|FINC_HUMANFibronectinOS=HomosapiensGN=FN1PE=1SV=4	00;GPMAWsp|P02751|FINC_HUMANFibronectinOS=HomosapiensGN=FN1PE=1SV=4	00;GPMAWsp|P02751|FINC_HUMANFibronectinOS=HomosapiensGN=FN1PE=1SV=4	MULTI-MSMS	FN3	exp3	806.785	2	806.786	1611.56	67239.1	-0.80829	-0.00065212	0.56307	0.00045428	-0.24522	-0.00019784	806.787	17.125	0.33509	17.125	16.873	17.208	0					23	7	4	0	0	0	0.000729	1	3174	68.536
CDPHEATCYDDGK	13	Unmodified	_CDPHEATCYDDGK_					0	0	0	0	00;GPMAWsp|P02751|FINC_HUMANFibronectinOS=HomosapiensGN=FN1PE=1SV=4	00;GPMAWsp|P02751|FINC_HUMANFibronectinOS=HomosapiensGN=FN1PE=1SV=4	00;GPMAWsp|P02751|FINC_HUMANFibronectinOS=HomosapiensGN=FN1PE=1SV=4	MULTI-MSMS	FN1	exp1	784.794	2	784.293	1566.57	67406.7	-0.9285	-0.00072822	-0.086444	-6.7798e-05	-1.0149	-0.00079601	784.293	10.844	0.70983	10.844	10.277	10.987	0					76	18	5	0	0	0	1.3587e-07	1	1671	135.99
CDPHEATCYDDGK	13	Unmodified	_CDPHEATCYDDGK_					0	0	0	0	00;GPMAWsp|P02751|FINC_HUMANFibronectinOS=HomosapiensGN=FN1PE=1SV=4	00;GPMAWsp|P02751|FINC_HUMANFibronectinOS=HomosapiensGN=FN1PE=1SV=4	00;GPMAWsp|P02751|FINC_HUMANFibronectinOS=HomosapiensGN=FN1PE=1SV=4	MULTI-MSMS	FN1	exp1	523.197	3	523.198	1566.57	81747.7	-1.1884	-0.00062175	-0.50907	-0.00026634	-1.6974	-0.00088809	523.198	10.852	1.5384	10.852	9.4485	10.987	-1.7764e-15					156	60	6	0	0	0	4.7994e-24	1	1778	183.79
CDPHEATCYDDGK	13	Unmodified	_CDPHEATCYDDGK_					0	0	0	0	00;GPMAWsp|P02751|FINC_HUMANFibronectinOS=HomosapiensGN=FN1PE=1SV=4	00;GPMAWsp|P02751|FINC_HUMANFibronectinOS=HomosapiensGN=FN1PE=1SV=4	00;GPMAWsp|P02751|FINC_HUMANFibronectinOS=HomosapiensGN=FN1PE=1SV=4	MULTI-MSMS	FN1	exp1	523.532	3	523.198	1566.57	88498.5	-1.2144	-0.00063537	-0.21075	-0.00011026	-1.4251	-0.00074563	523.532	12.576	0.57934	12.576	12.233	12.813	0					20	13	2	0	0	0	0.0051705	2	2107	57.159
CDPHEATCYDDGK	13	Unmodified	_CDPHEATCYDDGK_					0	0	0	0	00;GPMAWsp|P02751|FINC_HUMANFibronectinOS=HomosapiensGN=FN1PE=1SV=4	00;GPMAWsp|P02751|FINC_HUMANFibronectinOS=HomosapiensGN=FN1PE=1SV=4	00;GPMAWsp|P02751|FINC_HUMANFibronectinOS=HomosapiensGN=FN1PE=1SV=4	MULTI-MSMS	FN2	exp2	523.197	3	523.198	1566.57	79938.3	-1.1142	-0.00058294	-0.14799	-7.7426e-05	-1.2622	-0.00066036	523.198	10.767	0.43561	10.767	10.559	10.994	0					37	9	7	0	0	0	2.9323e-33	1	1752	214.42
CDPHEATCYDDGK	13	Unmodified	_CDPHEATCYDDGK_					0	0	0	0	00;GPMAWsp|P02751|FINC_HUMANFibronectinOS=HomosapiensGN=FN1PE=1SV=4	00;GPMAWsp|P02751|FINC_HUMANFibronectinOS=HomosapiensGN=FN1PE=1SV=4	00;GPMAWsp|P02751|FINC_HUMANFibronectinOS=HomosapiensGN=FN1PE=1SV=4	MULTI-MSMS	FN2	exp2	784.293	2	784.293	1566.57	66454	-0.55854	-0.00043806	-0.15601	-0.00012236	-0.71455	-0.00056041	784.293	10.767	0.34135	10.767	10.653	10.994	0					24	7	6	0	0	0	2.321e-44	1	1759	311.77
CDPHEATCYDDGK	13	Unmodified	_CDPHEATCYDDGK_					0	0	0	0	00;GPMAWsp|P02751|FINC_HUMANFibronectinOS=HomosapiensGN=FN1PE=1SV=4	00;GPMAWsp|P02751|FINC_HUMANFibronectinOS=HomosapiensGN=FN1PE=1SV=4	00;GPMAWsp|P02751|FINC_HUMANFibronectinOS=HomosapiensGN=FN1PE=1SV=4	MULTI-MSMS	FN3	exp3	784.293	2	784.293	1566.57	66867.7	-1.2605	-0.00098859	0.12944	0.00010152	-1.1311	-0.00088708	784.294	11.578	0.31448	11.578	11.418	11.733	0					24	6	6	0	0	0	3.4563e-44	1	1933	303.31
CDPHEATCYDDGK	13	Unmodified	_CDPHEATCYDDGK_					0	0	0	0	00;GPMAWsp|P02751|FINC_HUMANFibronectinOS=HomosapiensGN=FN1PE=1SV=4	00;GPMAWsp|P02751|FINC_HUMANFibronectinOS=HomosapiensGN=FN1PE=1SV=4	00;GPMAWsp|P02751|FINC_HUMANFibronectinOS=HomosapiensGN=FN1PE=1SV=4	MULTI-MSMS	FN4	exp4	784.292	2	784.293	1566.57	66799.2	-1.1416	-0.00089533	-0.4836	-0.00037929	-1.6252	-0.0012746	784.293	11.523	0.48977	11.523	11.241	11.73	1.7764e-15					59	15	6	0	0	0	0.00040762	1	1901	93.258
CDPHEATCYDDGK	13	Unmodified	_CDPHEATCYDDGK_					0	0	0	0	00;GPMAWsp|P02751|FINC_HUMANFibronectinOS=HomosapiensGN=FN1PE=1SV=4	00;GPMAWsp|P02751|FINC_HUMANFibronectinOS=HomosapiensGN=FN1PE=1SV=4	00;GPMAWsp|P02751|FINC_HUMANFibronectinOS=HomosapiensGN=FN1PE=1SV=4	MULTI-MSMS	FN5	exp5	523.197	3	523.198	1566.57	83112.1	-1.4865	-0.00077771	-0.045439	-2.3774e-05	-1.5319	-0.00080148	523.198	8.983	1.2999	8.983	8.8597	10.16	0					193	88	6	0	0	0	1.7012e-16	1	1386	147.18
CDPHEATCYDDGK	13	Unmodified	_CDPHEATCYDDGK_					0	0	0	0	00;GPMAWsp|P02751|FINC_HUMANFibronectinOS=HomosapiensGN=FN1PE=1SV=4	00;GPMAWsp|P02751|FINC_HUMANFibronectinOS=HomosapiensGN=FN1PE=1SV=4	00;GPMAWsp|P02751|FINC_HUMANFibronectinOS=HomosapiensGN=FN1PE=1SV=4	MULTI-MSMS	FN5	exp5	784.292	2	784.293	1566.57	68185.8	-0.97949	-0.00076821	-0.55821	-0.0004378	-1.5377	-0.001206	784.293	8.983	0.52575	8.983	8.8597	9.3855	0					39	12	5	0	0	0	3.4252e-24	1	1390	231.05
CDPHEATCYDDGK	13	Unmodified	_CDPHEATCYDDGK_					0	0	0	0	00;GPMAWsp|P02751|FINC_HUMANFibronectinOS=HomosapiensGN=FN1PE=1SV=4	00;GPMAWsp|P02751|FINC_HUMANFibronectinOS=HomosapiensGN=FN1PE=1SV=4	00;GPMAWsp|P02751|FINC_HUMANFibronectinOS=HomosapiensGN=FN1PE=1SV=4	MULTI-MSMS	FN5	exp5	523.197	3	523.198	1566.57	85565.4	-1.4529	-0.00076016	0.25408	0.00013293	-1.1988	-0.00062723	523.198	10.24	0.58901	10.24	9.8578	10.447	1.7764e-15					83	51	3	0	0	0	0.0069358	1	1649	55.196
CDPHEATCYDDGK	13	Unmodified	_CDPHEATCYDDGK_					0	0	0	0	00;GPMAWsp|P02751|FINC_HUMANFibronectinOS=HomosapiensGN=FN1PE=1SV=4	00;GPMAWsp|P02751|FINC_HUMANFibronectinOS=HomosapiensGN=FN1PE=1SV=4	00;GPMAWsp|P02751|FINC_HUMANFibronectinOS=HomosapiensGN=FN1PE=1SV=4	MULTI-MSMS	FN5	exp5	523.532	3	523.198	1566.57	86482.6	-1.4278	-0.00074704	-0.20722	-0.00010841	-1.6351	-0.00085546	523.532	11.306	0.90269	11.306	10.453	11.356	0					40	35	2	0	0	0	1.2438e-16	2	1772	154.74
CDPHEATCYDDGK	13	Unmodified	_CDPHEATCYDDGK_					0	0	0	0	00;GPMAWsp|P02751|FINC_HUMANFibronectinOS=HomosapiensGN=FN1PE=1SV=4	00;GPMAWsp|P02751|FINC_HUMANFibronectinOS=HomosapiensGN=FN1PE=1SV=4	00;GPMAWsp|P02751|FINC_HUMANFibronectinOS=HomosapiensGN=FN1PE=1SV=4	MSMS	FN5	exp5	523.197	3	523.198	1566.57	NaN	NaN	NaN	NaN	NaN	NaN	NaN	NaN	11.368	1	11.368	10.868	11.868	0								0	0	0	2.1777e-07	1	1876	113.76
CDPHEATCYDDGKTYHVGEQWQK	23	2 Nitration	_CDPHEATCY(ni)DDGKTY(ni)HVGEQWQK_	CDPHEATCY(1)DDGKTY(1)HVGEQWQK		CDPHEATCY(130.95)DDGKTY(70.57)HVGEQW(-70.57)QK		0	2	0	1	00;GPMAWsp|P02751|FINC_HUMANFibronectinOS=HomosapiensGN=FN1PE=1SV=4	00;GPMAWsp|P02751|FINC_HUMANFibronectinOS=HomosapiensGN=FN1PE=1SV=4	00;GPMAWsp|P02751|FINC_HUMANFibronectinOS=HomosapiensGN=FN1PE=1SV=4	MULTI-MSMS	FN1	exp1	729.542	4	729.291	2913.14	68203.4	-0.33992	-0.0002479	1.6523	0.001205	1.3123	0.00095708	729.544	31.208	0.53159	31.208	30.786	31.318	-3.5527e-15					41	11	6	0	0	0	4.1989e-38	1	6261	230.55
CDPHEATCYDDGKTYHVGEQWQK	23	2 Nitration	_CDPHEATCY(ni)DDGKTY(ni)HVGEQWQK_	CDPHEATCY(1)DDGKTY(1)HVGEQWQK		CDPHEATCY(95.67)DDGKTY(69)HVGEQW(-69)QK		0	2	0	1	00;GPMAWsp|P02751|FINC_HUMANFibronectinOS=HomosapiensGN=FN1PE=1SV=4	00;GPMAWsp|P02751|FINC_HUMANFibronectinOS=HomosapiensGN=FN1PE=1SV=4	00;GPMAWsp|P02751|FINC_HUMANFibronectinOS=HomosapiensGN=FN1PE=1SV=4	MULTI-MSMS	FN1	exp1	583.634	5	583.634	2913.14	77244.8	-0.54021	-0.00031528	0.010355	6.0436e-06	-0.52985	-0.00030924	583.835	31.14	0.44639	31.14	30.786	31.232	0					42	9	6	0	0	0	5.2381e-19	1	6263	157.63
CDPHEATCYDDGKTYHVGEQWQK	23	Nitration	_CDPHEATCYDDGKTY(ni)HVGEQWQK_	CDPHEATCYDDGKTY(1)HVGEQWQK		CDPHEATCY(-52.15)DDGKTY(52.15)HVGEQW(-100.97)QK		0	1	0	1	00;GPMAWsp|P02751|FINC_HUMANFibronectinOS=HomosapiensGN=FN1PE=1SV=4	00;GPMAWsp|P02751|FINC_HUMANFibronectinOS=HomosapiensGN=FN1PE=1SV=4	00;GPMAWsp|P02751|FINC_HUMANFibronectinOS=HomosapiensGN=FN1PE=1SV=4	MULTI-MSMS	FN1	exp1	575.038	5	574.637	2868.15	78893.9	-0.7659	-0.00044011	-0.12602	-7.2417e-05	-0.89192	-0.00051253	574.838	27.6	0.60095	27.6	27.283	27.884	0					70	12	9	0	0	0	1.2734e-48	2	5474	248.9
CDPHEATCYDDGKTYHVGEQWQK	23	Nitration	_CDPHEATCYDDGKTY(ni)HVGEQWQK_	CDPHEATCYDDGKTY(1)HVGEQWQK		CDPHEATCY(-43.11)DDGKTY(43.11)HVGEQW(-74.43)QK		0	1	0	1	00;GPMAWsp|P02751|FINC_HUMANFibronectinOS=HomosapiensGN=FN1PE=1SV=4	00;GPMAWsp|P02751|FINC_HUMANFibronectinOS=HomosapiensGN=FN1PE=1SV=4	00;GPMAWsp|P02751|FINC_HUMANFibronectinOS=HomosapiensGN=FN1PE=1SV=4	MULTI-MSMS	FN1	exp1	718.296	4	718.045	2868.15	71134.4	-0.34219	-0.00024571	2.0514	0.001473	1.7092	0.0012273	718.048	27.527	0.7804	27.527	27.142	27.922	3.5527e-15					78	16	7	0	0	0	1.4918e-61	1	5485	268.06
CDPHEATCYDDGKTYHVGEQWQK	23	Nitration	_CDPHEATCYDDGKTY(ni)HVGEQWQK_	CDPHEATCYDDGKTY(1)HVGEQWQK		CDPHEATCY(-51.34)DDGKTY(51.34)HVGEQW(-65.84)QK		0	1	0	1	00;GPMAWsp|P02751|FINC_HUMANFibronectinOS=HomosapiensGN=FN1PE=1SV=4	00;GPMAWsp|P02751|FINC_HUMANFibronectinOS=HomosapiensGN=FN1PE=1SV=4	00;GPMAWsp|P02751|FINC_HUMANFibronectinOS=HomosapiensGN=FN1PE=1SV=4	MULTI-MSMS	FN2	exp2	718.294	4	718.045	2868.15	71168.2	-0.7919	-0.00056862	-0.13343	-9.5806e-05	-0.92533	-0.00066443	718.296	27.511	0.56733	27.511	27.308	27.876	0					27	11	4	0	0	0	2.5688e-27	2	5476	188.98
CDPHEATCYDDGKTYHVGEQWQK	23	Nitration	_CDPHEATCYDDGKTY(ni)HVGEQWQK_	CDPHEATCYDDGKTY(1)HVGEQWQK		CDPHEATCY(-39.43)DDGKTY(39.43)HVGEQW(-41.62)QK		0	1	0	1	00;GPMAWsp|P02751|FINC_HUMANFibronectinOS=HomosapiensGN=FN1PE=1SV=4	00;GPMAWsp|P02751|FINC_HUMANFibronectinOS=HomosapiensGN=FN1PE=1SV=4	00;GPMAWsp|P02751|FINC_HUMANFibronectinOS=HomosapiensGN=FN1PE=1SV=4	MULTI-MSMS	FN2	exp2	574.637	5	574.637	2868.15	81693.6	-1.0396	-0.00059737	0.0064567	3.7103e-06	-1.0331	-0.00059366	575.038	27.558	0.42163	27.558	27.358	27.779	0					29	8	5	0	0	0	1.1294e-12	1	5479	124.66
CDPHEATCYDDGKTYHVGEQWQK	23	Nitration	_CDPHEATCYDDGKTY(ni)HVGEQWQK_	CDPHEATCY(0.001)DDGKTY(0.999)HVGEQWQK		CDPHEATCY(-32.3)DDGKTY(32.3)HVGEQW(-74.85)QK		0	1	0	1	00;GPMAWsp|P02751|FINC_HUMANFibronectinOS=HomosapiensGN=FN1PE=1SV=4	00;GPMAWsp|P02751|FINC_HUMANFibronectinOS=HomosapiensGN=FN1PE=1SV=4	00;GPMAWsp|P02751|FINC_HUMANFibronectinOS=HomosapiensGN=FN1PE=1SV=4	MULTI-MSMS	FN3	exp3	718.546	4	718.045	2868.15	71815.2	-0.44096	-0.00031663	0.13111	9.4143e-05	-0.30985	-0.00022248	718.296	27.724	0.56975	27.724	27.324	27.894	0					47	11	7	0	0	0	6.5083e-28	2	5506	199.89
CDPHEATCYDDGKTYHVGEQWQK	23	Nitration	_CDPHEATCYDDGKTY(ni)HVGEQWQK_	CDPHEATCYDDGKTY(1)HVGEQWQK		CDPHEATCY(-59.04)DDGKTY(52.26)HVGEQW(-52.26)QK		0	1	0	1	00;GPMAWsp|P02751|FINC_HUMANFibronectinOS=HomosapiensGN=FN1PE=1SV=4	00;GPMAWsp|P02751|FINC_HUMANFibronectinOS=HomosapiensGN=FN1PE=1SV=4	00;GPMAWsp|P02751|FINC_HUMANFibronectinOS=HomosapiensGN=FN1PE=1SV=4	MULTI-MSMS	FN3	exp3	575.238	5	574.637	2868.15	78892	-0.80435	-0.00046221	-0.37991	-0.00021831	-1.1843	-0.00068052	574.838	27.749	0.52265	27.749	27.371	27.894	0					52	10	7	0	0	0	2.719e-27	1	5507	188.24
CDPHEATCYDDGKTYHVGEQWQK	23	Nitration	_CDPHEATCYDDGKTY(ni)HVGEQWQK_	CDPHEATCY(0.005)DDGKTY(0.994)HVGEQW(0.002)QK		CDPHEATCY(-23.29)DDGKTY(23.29)HVGEQW(-27.57)QK		0	1	0	1	00;GPMAWsp|P02751|FINC_HUMANFibronectinOS=HomosapiensGN=FN1PE=1SV=4	00;GPMAWsp|P02751|FINC_HUMANFibronectinOS=HomosapiensGN=FN1PE=1SV=4	00;GPMAWsp|P02751|FINC_HUMANFibronectinOS=HomosapiensGN=FN1PE=1SV=4	MULTI-MSMS	FN3	exp3	957.727	3	957.057	2868.15	62187.3	-0.57096	-0.00054644	0.47327	0.00045295	-0.09769	-9.3494e-05	957.392	27.756	0.33651	27.756	27.51	27.846	0					12	6	3	0	0	0	0.0060904	1	5525	56.247
CDPHEATCYDDGKTYHVGEQWQK	23	Unmodified	_CDPHEATCYDDGKTYHVGEQWQK_					0	0	0	1	00;GPMAWsp|P02751|FINC_HUMANFibronectinOS=HomosapiensGN=FN1PE=1SV=4	00;GPMAWsp|P02751|FINC_HUMANFibronectinOS=HomosapiensGN=FN1PE=1SV=4	00;GPMAWsp|P02751|FINC_HUMANFibronectinOS=HomosapiensGN=FN1PE=1SV=4	MULTI-MSMS	FN1	exp1	565.84	5	565.64	2823.17	80438.5	-1.3975	-0.00079051	-0.33826	-0.00019133	-1.7358	-0.00098184	566.041	23.865	0.5698	23.865	23.634	24.204	-3.5527e-15					76	15	7	0	0	0	5.1009e-91	1	4646	323.33
CDPHEATCYDDGKTYHVGEQWQK	23	Unmodified	_CDPHEATCYDDGKTYHVGEQWQK_					0	0	0	1	00;GPMAWsp|P02751|FINC_HUMANFibronectinOS=HomosapiensGN=FN1PE=1SV=4	00;GPMAWsp|P02751|FINC_HUMANFibronectinOS=HomosapiensGN=FN1PE=1SV=4	00;GPMAWsp|P02751|FINC_HUMANFibronectinOS=HomosapiensGN=FN1PE=1SV=4	MULTI-MSMS	FN1	exp1	942.395	3	942.062	2823.17	63765.3	-0.98436	-0.00092732	0.085952	8.0973e-05	-0.8984	-0.00084635	942.397	23.883	0.34037	23.883	23.634	23.975	0					28	8	4	0	0	0	1.7899e-61	1	4661	265.89
CDPHEATCYDDGKTYHVGEQWQK	23	Unmodified	_CDPHEATCYDDGKTYHVGEQWQK_					0	0	0	1	00;GPMAWsp|P02751|FINC_HUMANFibronectinOS=HomosapiensGN=FN1PE=1SV=4	00;GPMAWsp|P02751|FINC_HUMANFibronectinOS=HomosapiensGN=FN1PE=1SV=4	00;GPMAWsp|P02751|FINC_HUMANFibronectinOS=HomosapiensGN=FN1PE=1SV=4	MULTI-MSMS	FN3	exp3	707.049	4	706.799	2823.17	73009.7	-0.87952	-0.00062164	0.039428	2.7868e-05	-0.84009	-0.00059377	707.05	23.873	0.28037	23.873	23.711	23.991	0					21	5	5	0	0	0	3.0236e-27	2	4673	186.55
CDPHEATCYDDGKTYHVGEQWQK	23	Unmodified	_CDPHEATCYDDGKTYHVGEQWQK_					0	0	0	1	00;GPMAWsp|P02751|FINC_HUMANFibronectinOS=HomosapiensGN=FN1PE=1SV=4	00;GPMAWsp|P02751|FINC_HUMANFibronectinOS=HomosapiensGN=FN1PE=1SV=4	00;GPMAWsp|P02751|FINC_HUMANFibronectinOS=HomosapiensGN=FN1PE=1SV=4	MULTI-MSMS	FN3	exp3	565.84	5	565.64	2823.17	78990.1	-1.2768	-0.00072221	-0.28214	-0.00015959	-1.5589	-0.0008818	565.841	23.876	0.32744	23.876	23.711	24.038	-3.5527e-15					23	6	6	0	0	0	7.8159e-37	1	4674	207.17
CDPHEATCYDDGKTYHVGEQWQK	23	Unmodified	_CDPHEATCYDDGKTYHVGEQWQK_					0	0	0	1	00;GPMAWsp|P02751|FINC_HUMANFibronectinOS=HomosapiensGN=FN1PE=1SV=4	00;GPMAWsp|P02751|FINC_HUMANFibronectinOS=HomosapiensGN=FN1PE=1SV=4	00;GPMAWsp|P02751|FINC_HUMANFibronectinOS=HomosapiensGN=FN1PE=1SV=4	MULTI-MSMS	FN4	exp4	565.84	5	565.64	2823.17	80159.5	-1.4935	-0.00084481	-0.74903	-0.00042368	-2.2426	-0.0012685	565.841	24.391	0.64549	24.391	23.991	24.637	0					57	15	5	0	0	0	4.7788e-27	1	4745	176.54
CDPHEATCYDDGKTYHVGEQWQK	23	Unmodified	_CDPHEATCYDDGKTYHVGEQWQK_					0	0	0	1	00;GPMAWsp|P02751|FINC_HUMANFibronectinOS=HomosapiensGN=FN1PE=1SV=4	00;GPMAWsp|P02751|FINC_HUMANFibronectinOS=HomosapiensGN=FN1PE=1SV=4	00;GPMAWsp|P02751|FINC_HUMANFibronectinOS=HomosapiensGN=FN1PE=1SV=4	MULTI-MSMS	FN4	exp4	942.73	3	942.062	2823.17	63362.2	-1.5349	-0.001446	0.1575	0.00014837	-1.3774	-0.0012976	942.731	24.357	0.41299	24.357	24.04	24.453	0					17	9	3	0	0	0	5.6473e-19	2	4792	150.36
CDPHEATCYDDGKTYHVGEQWQK	23	Unmodified	_CDPHEATCYDDGKTYHVGEQWQK_					0	0	0	1	00;GPMAWsp|P02751|FINC_HUMANFibronectinOS=HomosapiensGN=FN1PE=1SV=4	00;GPMAWsp|P02751|FINC_HUMANFibronectinOS=HomosapiensGN=FN1PE=1SV=4	00;GPMAWsp|P02751|FINC_HUMANFibronectinOS=HomosapiensGN=FN1PE=1SV=4	MULTI-MSMS	FN5	exp5	707.049	4	706.799	2823.17	72788.7	-0.7319	-0.00051731	-0.43769	-0.00030936	-1.1696	-0.00082667	707.3	24.168	0.82819	24.168	23.45	24.278	0					60	18	5	0	0	0	2.7331e-48	1	4619	236.04
CDPHEATCYDDGKTYHVGEQWQK	23	Unmodified	_CDPHEATCYDDGKTYHVGEQWQK_					0	0	0	1	00;GPMAWsp|P02751|FINC_HUMANFibronectinOS=HomosapiensGN=FN1PE=1SV=4	00;GPMAWsp|P02751|FINC_HUMANFibronectinOS=HomosapiensGN=FN1PE=1SV=4	00;GPMAWsp|P02751|FINC_HUMANFibronectinOS=HomosapiensGN=FN1PE=1SV=4	MULTI-MSMS	FN5	exp5	565.64	5	565.64	2823.17	79596.1	-1.1202	-0.00063365	-0.56001	-0.00031677	-1.6803	-0.00095042	565.841	24.121	0.80122	24.121	23.45	24.251	-3.5527e-15					88	17	7	0	0	0	5.749e-19	1	4623	147.87
CDPHEATCYDDGKTYHVGEQWQK	23	Unmodified	_CDPHEATCYDDGKTYHVGEQWQK_					0	0	0	1	00;GPMAWsp|P02751|FINC_HUMANFibronectinOS=HomosapiensGN=FN1PE=1SV=4	00;GPMAWsp|P02751|FINC_HUMANFibronectinOS=HomosapiensGN=FN1PE=1SV=4	00;GPMAWsp|P02751|FINC_HUMANFibronectinOS=HomosapiensGN=FN1PE=1SV=4	MULTI-MSMS	FN5	exp5	942.395	3	942.062	2823.17	65537.5	-0.83518	-0.00078679	-0.44317	-0.0004175	-1.2784	-0.0012043	942.396	23.897	0.4692	23.897	23.631	24.1	0					17	9	3	0	0	0	0.023716	1	4680	38.237
CDPVDQCQDSETGTFYQIGDSWEK	24	Nitration	_CDPVDQCQDSETGTFY(ni)QIGDSWEK_	CDPVDQCQDSETGTFY(1)QIGDSWEK		CDPVDQCQDSETGTFY(70.58)QIGDSW(-70.58)EK		0	1	0	0	00;GPMAWsp|P02751|FINC_HUMANFibronectinOS=HomosapiensGN=FN1PE=1SV=4	00;GPMAWsp|P02751|FINC_HUMANFibronectinOS=HomosapiensGN=FN1PE=1SV=4	00;GPMAWsp|P02751|FINC_HUMANFibronectinOS=HomosapiensGN=FN1PE=1SV=4	MULTI-MSMS	FN1	exp1	971.055	3	970.72	2909.14	62376.7	-0.066776	-6.4821e-05	-0.12255	-0.00011896	-0.18932	-0.00018378	971.055	52.676	0.47086	52.676	52.42	52.891	0					37	9	6	0	0	0	8.9845e-49	1	11079	248.51
CDPVDQCQDSETGTFYQIGDSWEK	24	Nitration	_CDPVDQCQDSETGTFY(ni)QIGDSWEK_	CDPVDQCQDSETGTFY(1)QIGDSWEK		CDPVDQCQDSETGTFY(71.81)QIGDSW(-71.81)EK		0	1	0	0	00;GPMAWsp|P02751|FINC_HUMANFibronectinOS=HomosapiensGN=FN1PE=1SV=4	00;GPMAWsp|P02751|FINC_HUMANFibronectinOS=HomosapiensGN=FN1PE=1SV=4	00;GPMAWsp|P02751|FINC_HUMANFibronectinOS=HomosapiensGN=FN1PE=1SV=4	MULTI-MSMS	FN1	exp1	1456.08	2	1455.58	2909.14	52249.6	-0.34027	-0.00049529	0.11972	0.00017427	-0.22054	-0.00032102	1456.58	52.655	0.426	52.655	52.465	52.891	7.1054e-15					34	8	6	0	0	0	1.1928e-62	2	11082	286.34
CDPVDQCQDSETGTFYQIGDSWEK	24	Nitration	_CDPVDQCQDSETGTFY(ni)QIGDSWEK_	CDPVDQCQDSETGTFY(1)QIGDSWEK		CDPVDQCQDSETGTFY(64.53)QIGDSW(-64.53)EK		0	1	0	0	00;GPMAWsp|P02751|FINC_HUMANFibronectinOS=HomosapiensGN=FN1PE=1SV=4	00;GPMAWsp|P02751|FINC_HUMANFibronectinOS=HomosapiensGN=FN1PE=1SV=4	00;GPMAWsp|P02751|FINC_HUMANFibronectinOS=HomosapiensGN=FN1PE=1SV=4	MULTI-MSMS	FN1	exp1	1456.08	2	1455.58	2909.14	47239.4	0.10981	0.00015983	0.29571	0.00043043	0.40552	0.00059027	1456.08	56.278	0.37123	56.278	56.078	56.449	0					24	7	5	0	0	0	8.5463e-13	1	11897	132.81
CDPVDQCQDSETGTFYQIGDSWEK	24	Nitration	_CDPVDQCQDSETGTFY(ni)QIGDSWEK_	CDPVDQCQDSETGTFY(1)QIGDSWEK		CDPVDQCQDSETGTFY(47.94)QIGDSW(-47.94)EK		0	1	0	0	00;GPMAWsp|P02751|FINC_HUMANFibronectinOS=HomosapiensGN=FN1PE=1SV=4	00;GPMAWsp|P02751|FINC_HUMANFibronectinOS=HomosapiensGN=FN1PE=1SV=4	00;GPMAWsp|P02751|FINC_HUMANFibronectinOS=HomosapiensGN=FN1PE=1SV=4	MULTI-MSMS	FN2	exp2	971.056	3	970.72	2909.14	62210.4	-0.014339	-1.3919e-05	0.30509	0.00029616	0.29075	0.00028224	971.055	52.765	0.43949	52.765	52.472	52.911	0					35	8	6	0	0	0	1.2279e-28	1	11090	202.73
CDPVDQCQDSETGTFYQIGDSWEK	24	Nitration	_CDPVDQCQDSETGTFY(ni)QIGDSWEK_	CDPVDQCQDSETGTFY(1)QIGDSWEK		CDPVDQCQDSETGTFY(59.62)QIGDSW(-59.62)EK		0	1	0	0	00;GPMAWsp|P02751|FINC_HUMANFibronectinOS=HomosapiensGN=FN1PE=1SV=4	00;GPMAWsp|P02751|FINC_HUMANFibronectinOS=HomosapiensGN=FN1PE=1SV=4	00;GPMAWsp|P02751|FINC_HUMANFibronectinOS=HomosapiensGN=FN1PE=1SV=4	MULTI-MSMS	FN2	exp2	1456.08	2	1455.58	2909.14	49659.7	-0.046136	-6.7154e-05	0.089861	0.0001308	0.043726	6.3646e-05	1457.08	52.749	0.29596	52.749	52.566	52.862	0					26	5	6	0	0	0	7.3369e-37	1	11092	208.43
CDPVDQCQDSETGTFYQIGDSWEK	24	Nitration	_CDPVDQCQDSETGTFY(ni)QIGDSWEK_	CDPVDQCQDSETGTFY(1)QIGDSWEK		CDPVDQCQDSETGTFY(49.07)QIGDSW(-49.07)EK		0	1	0	0	00;GPMAWsp|P02751|FINC_HUMANFibronectinOS=HomosapiensGN=FN1PE=1SV=4	00;GPMAWsp|P02751|FINC_HUMANFibronectinOS=HomosapiensGN=FN1PE=1SV=4	00;GPMAWsp|P02751|FINC_HUMANFibronectinOS=HomosapiensGN=FN1PE=1SV=4	MULTI-MSMS	FN2	exp2	971.055	3	970.72	2909.14	60189.4	0.45156	0.00043834	-1.3726	-0.0013324	-0.921	-0.00089403	971.054	56.293	0.52478	56.293	56.084	56.608	-7.1054e-15					38	10	6	0	0	0	3.8559e-09	2	11882	116.94
CDPVDQCQDSETGTFYQIGDSWEK	24	Nitration	_CDPVDQCQDSETGTFY(ni)QIGDSWEK_	CDPVDQCQDSETGTFY(1)QIGDSWEK		CDPVDQCQDSETGTFY(72.05)QIGDSW(-72.05)EK		0	1	0	0	00;GPMAWsp|P02751|FINC_HUMANFibronectinOS=HomosapiensGN=FN1PE=1SV=4	00;GPMAWsp|P02751|FINC_HUMANFibronectinOS=HomosapiensGN=FN1PE=1SV=4	00;GPMAWsp|P02751|FINC_HUMANFibronectinOS=HomosapiensGN=FN1PE=1SV=4	MULTI-MSMS	FN2	exp2	1456.08	2	1455.58	2909.14	48770.7	0.41992	0.00061123	-0.74494	-0.0010843	-0.32502	-0.00047309	1456.08	56.307	0.39022	56.307	56.084	56.474	-7.1054e-15					30	7	6	0	0	0	1.1557e-19	1	11886	170.49
CDPVDQCQDSETGTFYQIGDSWEK	24	Nitration	_CDPVDQCQDSETGTFY(ni)QIGDSWEK_	CDPVDQCQDSETGTFY(1)QIGDSWEK		CDPVDQCQDSETGTFY(57.85)QIGDSW(-57.85)EK		0	1	0	0	00;GPMAWsp|P02751|FINC_HUMANFibronectinOS=HomosapiensGN=FN1PE=1SV=4	00;GPMAWsp|P02751|FINC_HUMANFibronectinOS=HomosapiensGN=FN1PE=1SV=4	00;GPMAWsp|P02751|FINC_HUMANFibronectinOS=HomosapiensGN=FN1PE=1SV=4	MULTI-MSMS	FN3	exp3	971.39	3	970.72	2909.14	62598.1	0.22924	0.00022253	-0.47434	-0.00046045	-0.24509	-0.00023792	971.054	52.662	0.47323	52.662	52.424	52.897	7.1054e-15					40	9	6	0	0	0	2.7602e-27	1	11072	184.3
CDPVDQCQDSETGTFYQIGDSWEK	24	Nitration	_CDPVDQCQDSETGTFY(ni)QIGDSWEK_	CDPVDQCQDSETGTFY(1)QIGDSWEK		CDPVDQCQDSETGTFY(74.57)QIGDSW(-74.57)EK		0	1	0	0	00;GPMAWsp|P02751|FINC_HUMANFibronectinOS=HomosapiensGN=FN1PE=1SV=4	00;GPMAWsp|P02751|FINC_HUMANFibronectinOS=HomosapiensGN=FN1PE=1SV=4	00;GPMAWsp|P02751|FINC_HUMANFibronectinOS=HomosapiensGN=FN1PE=1SV=4	MULTI-MSMS	FN3	exp3	1456.08	2	1455.58	2909.14	51374.5	0.0038392	5.5883e-06	-0.19831	-0.00028865	-0.19447	-0.00028306	1456.58	52.669	0.42616	52.669	52.377	52.803	0					22	8	5	0	0	0	2.7313e-48	1	11078	233.48
CDPVDQCQDSETGTFYQIGDSWEK	24	Nitration	_CDPVDQCQDSETGTFY(ni)QIGDSWEK_	CDPVDQCQDSETGTFY(1)QIGDSWEK		CDPVDQCQDSETGTFY(65.23)QIGDSW(-65.23)EK		0	1	0	0	00;GPMAWsp|P02751|FINC_HUMANFibronectinOS=HomosapiensGN=FN1PE=1SV=4	00;GPMAWsp|P02751|FINC_HUMANFibronectinOS=HomosapiensGN=FN1PE=1SV=4	00;GPMAWsp|P02751|FINC_HUMANFibronectinOS=HomosapiensGN=FN1PE=1SV=4	MULTI-MSMS	FN3	exp3	1456.08	2	1455.58	2909.14	49019.9	0.24263	0.00035317	-0.10724	-0.00015609	0.13539	0.00019707	1456.08	56.299	0.57641	56.299	56.112	56.688	0					34	11	5	0	0	0	2.3919e-19	1	11892	165.34
CDPVDQCQDSETGTFYQIGDSWEK	24	Nitration	_CDPVDQCQDSETGTFY(ni)QIGDSWEK_	CDPVDQCQDSETGTFY(1)QIGDSWEK		CDPVDQCQDSETGTFY(40.67)QIGDSW(-40.67)EK		0	1	0	0	00;GPMAWsp|P02751|FINC_HUMANFibronectinOS=HomosapiensGN=FN1PE=1SV=4	00;GPMAWsp|P02751|FINC_HUMANFibronectinOS=HomosapiensGN=FN1PE=1SV=4	00;GPMAWsp|P02751|FINC_HUMANFibronectinOS=HomosapiensGN=FN1PE=1SV=4	MULTI-MSMS	FN3	exp3	971.053	3	970.72	2909.14	60381.9	0.46909	0.00045536	-0.97968	-0.00095099	-0.51058	-0.00049563	971.054	56.317	0.47999	56.317	56.161	56.641	0					31	9	6	0	0	0	8.1995e-05	1	11895	73.389
CDPVDQCQDSETGTFYQIGDSWEK	24	Unmodified	_CDPVDQCQDSETGTFYQIGDSWEK_					0	0	0	0	00;GPMAWsp|P02751|FINC_HUMANFibronectinOS=HomosapiensGN=FN1PE=1SV=4	00;GPMAWsp|P02751|FINC_HUMANFibronectinOS=HomosapiensGN=FN1PE=1SV=4	00;GPMAWsp|P02751|FINC_HUMANFibronectinOS=HomosapiensGN=FN1PE=1SV=4	MULTI-MSMS	FN1	exp1	1433.09	2	1433.08	2864.15	52225.7	-0.68822	-0.00098628	0.41479	0.00059442	-0.27343	-0.00039185	1433.59	48.521	0.6858	48.521	48.231	48.917	0					41	13	5	0	0	0	9.8438e-62	3	10170	343.55
CDPVDQCQDSETGTFYQIGDSWEK	24	Unmodified	_CDPVDQCQDSETGTFYQIGDSWEK_					0	0	0	0	00;GPMAWsp|P02751|FINC_HUMANFibronectinOS=HomosapiensGN=FN1PE=1SV=4	00;GPMAWsp|P02751|FINC_HUMANFibronectinOS=HomosapiensGN=FN1PE=1SV=4	00;GPMAWsp|P02751|FINC_HUMANFibronectinOS=HomosapiensGN=FN1PE=1SV=4	MULTI-MSMS	FN1	exp1	1433.59	2	1433.08	2864.15	49465.3	-0.30154	-0.00043214	-0.37643	-0.00053946	-0.67798	-0.0009716	1433.59	54.534	0.33183	54.534	54.363	54.695	-7.1054e-15					25	6	5	0	0	0	9.2904e-13	1	11504	170.49
CDPVDQCQDSETGTFYQIGDSWEK	24	Unmodified	_CDPVDQCQDSETGTFYQIGDSWEK_					0	0	0	0	00;GPMAWsp|P02751|FINC_HUMANFibronectinOS=HomosapiensGN=FN1PE=1SV=4	00;GPMAWsp|P02751|FINC_HUMANFibronectinOS=HomosapiensGN=FN1PE=1SV=4	00;GPMAWsp|P02751|FINC_HUMANFibronectinOS=HomosapiensGN=FN1PE=1SV=4	MULTI-MSMS	FN1	exp1	956.06	3	955.725	2864.15	61599.7	0.049214	4.7035e-05	-1.2611	-0.0012053	-1.2119	-0.0011583	956.059	54.552	0.37892	54.552	54.363	54.742	0					28	7	6	0	0	0	0.011447	1	11507	49.638
CDPVDQCQDSETGTFYQIGDSWEK	24	Unmodified	_CDPVDQCQDSETGTFYQIGDSWEK_					0	0	0	0	00;GPMAWsp|P02751|FINC_HUMANFibronectinOS=HomosapiensGN=FN1PE=1SV=4	00;GPMAWsp|P02751|FINC_HUMANFibronectinOS=HomosapiensGN=FN1PE=1SV=4	00;GPMAWsp|P02751|FINC_HUMANFibronectinOS=HomosapiensGN=FN1PE=1SV=4	MULTI-MSMS	FN2	exp2	955.725	3	955.725	2864.15	63323.4	-0.32434	-0.00030998	0.24643	0.00023552	-0.077904	-7.4455e-05	956.06	48.511	0.54514	48.511	48.251	48.797	7.1054e-15					38	11	5	0	0	0	6.5078e-13	2	10151	132.26
CDPVDQCQDSETGTFYQIGDSWEK	24	Unmodified	_CDPVDQCQDSETGTFYQIGDSWEK_					0	0	0	0	00;GPMAWsp|P02751|FINC_HUMANFibronectinOS=HomosapiensGN=FN1PE=1SV=4	00;GPMAWsp|P02751|FINC_HUMANFibronectinOS=HomosapiensGN=FN1PE=1SV=4	00;GPMAWsp|P02751|FINC_HUMANFibronectinOS=HomosapiensGN=FN1PE=1SV=4	MULTI-MSMS	FN2	exp2	956.014	3	955.725	2864.15	60282.7	0.34279	0.00032761	0.73638	0.00070378	1.0792	0.0010314	956.06	54.526	0.42161	54.526	54.294	54.716	0					21	8	5	0	0	0	0.026845	2	11482	32.04
CDPVDQCQDSETGTFYQIGDSWEK	24	Unmodified	_CDPVDQCQDSETGTFYQIGDSWEK_					0	0	0	0	00;GPMAWsp|P02751|FINC_HUMANFibronectinOS=HomosapiensGN=FN1PE=1SV=4	00;GPMAWsp|P02751|FINC_HUMANFibronectinOS=HomosapiensGN=FN1PE=1SV=4	00;GPMAWsp|P02751|FINC_HUMANFibronectinOS=HomosapiensGN=FN1PE=1SV=4	MULTI-MSMS	FN3	exp3	955.725	3	955.725	2864.15	65128.9	-0.31897	-0.00030485	0.16709	0.00015969	-0.15188	-0.00014515	956.395	48.51	0.48889	48.51	48.249	48.738	7.1054e-15					31	9	5	0	0	0	2.4293e-08	1	10140	107.17
CDPVDQCQDSETGTFYQIGDSWEK	24	Unmodified	_CDPVDQCQDSETGTFYQIGDSWEK_					0	0	0	0	00;GPMAWsp|P02751|FINC_HUMANFibronectinOS=HomosapiensGN=FN1PE=1SV=4	00;GPMAWsp|P02751|FINC_HUMANFibronectinOS=HomosapiensGN=FN1PE=1SV=4	00;GPMAWsp|P02751|FINC_HUMANFibronectinOS=HomosapiensGN=FN1PE=1SV=4	MULTI-MSMS	FN4	exp4	956.057	3	955.725	2864.15	65389.5	-0.83044	-0.00079368	-1.0036	-0.00095918	-1.8341	-0.0017529	955.724	48.626	0.58073	48.626	48.382	48.963	-7.1054e-15					27	11	4	0	0	0	1.3671e-27	2	10177	193.77
CDPVDQCQDSETGTFYQIGDSWEK	24	Unmodified	_CDPVDQCQDSETGTFYQIGDSWEK_					0	0	0	0	00;GPMAWsp|P02751|FINC_HUMANFibronectinOS=HomosapiensGN=FN1PE=1SV=4	00;GPMAWsp|P02751|FINC_HUMANFibronectinOS=HomosapiensGN=FN1PE=1SV=4	00;GPMAWsp|P02751|FINC_HUMANFibronectinOS=HomosapiensGN=FN1PE=1SV=4	MULTI-MSMS	FN4	exp4	956.393	3	955.725	2864.15	59676.2	-0.29229	-0.00027935	-0.5224	-0.00049927	-0.81469	-0.00077862	956.393	54.531	0.42626	54.531	54.391	54.817	0					26	8	5	0	0	0	0.010734	1	11514	50.426
CDPVDQCQDSETGTFYQIGDSWEK	24	Unmodified	_CDPVDQCQDSETGTFYQIGDSWEK_					0	0	0	0	00;GPMAWsp|P02751|FINC_HUMANFibronectinOS=HomosapiensGN=FN1PE=1SV=4	00;GPMAWsp|P02751|FINC_HUMANFibronectinOS=HomosapiensGN=FN1PE=1SV=4	00;GPMAWsp|P02751|FINC_HUMANFibronectinOS=HomosapiensGN=FN1PE=1SV=4	MULTI-MSMS	FN4	exp4	1433.59	2	1433.08	2864.15	49065.3	-0.40073	-0.00057428	0.20442	0.00029295	-0.19631	-0.00028133	1433.59	54.56	0.62367	54.56	54.391	55.015	0					25	12	5	0	0	0	1.0949e-12	1	11515	161.66
CDPVDQCQDSETGTFYQIGDSWEK	24	Unmodified	_CDPVDQCQDSETGTFYQIGDSWEK_					0	0	0	0	00;GPMAWsp|P02751|FINC_HUMANFibronectinOS=HomosapiensGN=FN1PE=1SV=4	00;GPMAWsp|P02751|FINC_HUMANFibronectinOS=HomosapiensGN=FN1PE=1SV=4	00;GPMAWsp|P02751|FINC_HUMANFibronectinOS=HomosapiensGN=FN1PE=1SV=4	MULTI-MSMS	FN5	exp5	956.06	3	955.725	2864.15	59919.3	0.32953	0.00031494	-1.1547	-0.0011036	-0.82517	-0.00078864	956.393	54.607	0.38131	54.607	54.474	54.855	7.1054e-15					22	7	5	0	0	0	0.012309	1	11515	48.685
CDPVDQCQDSETGTFYQIGDSWEK	24	Unmodified	_CDPVDQCQDSETGTFYQIGDSWEK_					0	0	0	0	00;GPMAWsp|P02751|FINC_HUMANFibronectinOS=HomosapiensGN=FN1PE=1SV=4	00;GPMAWsp|P02751|FINC_HUMANFibronectinOS=HomosapiensGN=FN1PE=1SV=4	00;GPMAWsp|P02751|FINC_HUMANFibronectinOS=HomosapiensGN=FN1PE=1SV=4	MULTI-MSMS	FN5	exp5	1433.59	2	1433.08	2864.15	49739.2	0.13454	0.0001928	0.43877	0.00062879	0.5733	0.00082159	1433.59	54.627	0.28263	54.627	54.474	54.757	0					20	5	5	0	0	0	3.3381e-08	1	11516	135.45
CFDHAAGTSYVVGETWEKPYQGWMMVDCTCLGEGSGR	37	Oxidation (M)	_CFDHAAGTSYVVGETWEKPYQGWM(ox)MVDCTCLGEGSGR_		CFDHAAGTSYVVGETWEKPYQGWM(0.998)M(0.002)VDCTCLGEGSGR		CFDHAAGTSYVVGETWEKPYQGWM(26.57)M(-26.57)VDCTCLGEGSGR	0	0	1	1	00;GPMAWsp|P02751|FINC_HUMANFibronectinOS=HomosapiensGN=FN1PE=1SV=4	00;GPMAWsp|P02751|FINC_HUMANFibronectinOS=HomosapiensGN=FN1PE=1SV=4	00;GPMAWsp|P02751|FINC_HUMANFibronectinOS=HomosapiensGN=FN1PE=1SV=4	MULTI-MSMS	FN1	exp1	1065.95	4	1065.2	4256.78	58861.5	-0.12843	-0.0001368	-0.15647	-0.00016667	-0.2849	-0.00030347	1065.7	49.676	0.51801	49.676	49.43	49.948	0					78	10	10	0	0	0	1.2822e-82	1	10426	313.58
CFDHAAGTSYVVGETWEKPYQGWMMVDCTCLGEGSGR	37	Oxidation (M)	_CFDHAAGTSYVVGETWEKPYQGWM(ox)MVDCTCLGEGSGR_		CFDHAAGTSYVVGETWEKPYQGWM(0.5)M(0.5)VDCTCLGEGSGR		CFDHAAGTSYVVGETWEKPYQGWM(0)M(0)VDCTCLGEGSGR	0	0	1	1	00;GPMAWsp|P02751|FINC_HUMANFibronectinOS=HomosapiensGN=FN1PE=1SV=4	00;GPMAWsp|P02751|FINC_HUMANFibronectinOS=HomosapiensGN=FN1PE=1SV=4	00;GPMAWsp|P02751|FINC_HUMANFibronectinOS=HomosapiensGN=FN1PE=1SV=4	MULTI-MSMS	FN1	exp1	1420.94	3	1419.93	4256.78	51258.8	-0.54899	-0.00077952	0.045926	6.5212e-05	-0.50306	-0.00071431	1420.94	49.704	0.37675	49.704	49.527	49.903	-7.1054e-15					19	7	4	0	0	0	0.010951	1	10445	45.631
CFDHAAGTSYVVGETWEKPYQGWMMVDCTCLGEGSGR	37	Oxidation (M)	_CFDHAAGTSYVVGETWEKPYQGWM(ox)MVDCTCLGEGSGR_		CFDHAAGTSYVVGETWEKPYQGWM(0.791)M(0.209)VDCTCLGEGSGR		CFDHAAGTSYVVGETWEKPYQGWM(5.78)M(-5.78)VDCTCLGEGSGR	0	0	1	1	00;GPMAWsp|P02751|FINC_HUMANFibronectinOS=HomosapiensGN=FN1PE=1SV=4	00;GPMAWsp|P02751|FINC_HUMANFibronectinOS=HomosapiensGN=FN1PE=1SV=4	00;GPMAWsp|P02751|FINC_HUMANFibronectinOS=HomosapiensGN=FN1PE=1SV=4	MULTI-MSMS	FN4	exp4	1065.7	4	1065.2	4256.78	59859	-0.76839	-0.00081849	0.49823	0.00053072	-0.27016	-0.00028777	1065.7	49.742	0.49376	49.742	49.533	50.027	0					31	9	5	0	0	0	0.013409	1	10478	41.749
CFDHAAGTSYVVGETWEKPYQGWMMVDCTCLGEGSGR	37	Oxidation (M)	_CFDHAAGTSYVVGETWEKPYQGWM(ox)MVDCTCLGEGSGR_		CFDHAAGTSYVVGETWEKPYQGWM(0.5)M(0.5)VDCTCLGEGSGR		CFDHAAGTSYVVGETWEKPYQGWM(0)M(0)VDCTCLGEGSGR	0	0	1	1	00;GPMAWsp|P02751|FINC_HUMANFibronectinOS=HomosapiensGN=FN1PE=1SV=4	00;GPMAWsp|P02751|FINC_HUMANFibronectinOS=HomosapiensGN=FN1PE=1SV=4	00;GPMAWsp|P02751|FINC_HUMANFibronectinOS=HomosapiensGN=FN1PE=1SV=4	MULTI-MSMS	FN4	exp4	1065.95	4	1065.2	4256.78	59961.9	-0.81171	-0.00086464	-0.8821	-0.00093962	-1.6938	-0.0018043	1065.45	50.373	0.57514	50.373	50.076	50.651	0					45	11	6	0	0	0	2.9622e-05	1	10592	74.446
CFDHAAGTSYVVGETWEKPYQGWMMVDCTCLGEGSGR	37	Oxidation (M)	_CFDHAAGTSYVVGETWEKPYQGWM(ox)MVDCTCLGEGSGR_		CFDHAAGTSYVVGETWEKPYQGWM(0.805)M(0.195)VDCTCLGEGSGR		CFDHAAGTSYVVGETWEKPYQGWM(6.17)M(-6.17)VDCTCLGEGSGR	0	0	1	1	00;GPMAWsp|P02751|FINC_HUMANFibronectinOS=HomosapiensGN=FN1PE=1SV=4	00;GPMAWsp|P02751|FINC_HUMANFibronectinOS=HomosapiensGN=FN1PE=1SV=4	00;GPMAWsp|P02751|FINC_HUMANFibronectinOS=HomosapiensGN=FN1PE=1SV=4	MULTI-MSMS	FN5	exp5	1065.7	4	1065.2	4256.78	58745.8	-0.33806	-0.00036011	-0.14385	-0.00015323	-0.48192	-0.00051334	1065.7	49.812	0.39052	49.812	49.662	50.053	0					15	7	3	0	0	0	0.0061855	1	10440	52.777
CFDHAAGTSYVVGETWEKPYQGWMMVDCTCLGEGSGR	37	Oxidation (M)	_CFDHAAGTSYVVGETWEKPYQGWM(ox)MVDCTCLGEGSGR_		CFDHAAGTSYVVGETWEKPYQGWM(0.552)M(0.448)VDCTCLGEGSGR		CFDHAAGTSYVVGETWEKPYQGWM(0.9)M(-0.9)VDCTCLGEGSGR	0	0	1	1	00;GPMAWsp|P02751|FINC_HUMANFibronectinOS=HomosapiensGN=FN1PE=1SV=4	00;GPMAWsp|P02751|FINC_HUMANFibronectinOS=HomosapiensGN=FN1PE=1SV=4	00;GPMAWsp|P02751|FINC_HUMANFibronectinOS=HomosapiensGN=FN1PE=1SV=4	MULTI-SECPEP	FN5	exp5	1065.26	4	1065.2	4256.78	60612.7	-0.30595	-0.0003259	-0.78614	-0.00083739	-1.0921	-0.0011633	1065.95	50.313	0.53872	50.313	50.004	50.542	-7.1054e-15					29	10	4	0	0	0	2.0378e-06	1	10548	94.642
CFDHAAGTSYVVGETWEKPYQGWMMVDCTCLGEGSGR	37	Oxidation (M),Nitration	_CFDHAAGTSY(ni)VVGETWEKPYQGWM(ox)MVDCTCLGEGSGR_	CFDHAAGTSY(1)VVGETWEKPYQGWMMVDCTCLGEGSGR	CFDHAAGTSYVVGETWEKPYQGWM(0.996)M(0.004)VDCTCLGEGSGR	CFDHAAGTSY(87.91)VVGETW(-87.91)EKPY(-116.37)QGW(-133.22)MMVDCTCLGEGSGR	CFDHAAGTSYVVGETWEKPYQGWM(24.45)M(-24.45)VDCTCLGEGSGR	0	1	1	1	00;GPMAWsp|P02751|FINC_HUMANFibronectinOS=HomosapiensGN=FN1PE=1SV=4	00;GPMAWsp|P02751|FINC_HUMANFibronectinOS=HomosapiensGN=FN1PE=1SV=4	00;GPMAWsp|P02751|FINC_HUMANFibronectinOS=HomosapiensGN=FN1PE=1SV=4	MULTI-MSMS	FN1	exp1	1076.95	4	1076.45	4301.76	58222.1	0.14631	0.00015749	-0.21378	-0.00023013	-0.067475	-7.2633e-05	1076.95	51.7	0.8434	51.7	51.105	51.949	0					59	17	7	0	0	0	2.1675e-41	1	10867	222.04
CFDHAAGTSYVVGETWEKPYQGWMMVDCTCLGEGSGR	37	Unmodified	_CFDHAAGTSYVVGETWEKPYQGWMMVDCTCLGEGSGR_					0	0	0	1	00;GPMAWsp|P02751|FINC_HUMANFibronectinOS=HomosapiensGN=FN1PE=1SV=4	00;GPMAWsp|P02751|FINC_HUMANFibronectinOS=HomosapiensGN=FN1PE=1SV=4	00;GPMAWsp|P02751|FINC_HUMANFibronectinOS=HomosapiensGN=FN1PE=1SV=4	MULTI-MSMS	FN1	exp1	1061.71	4	1061.2	4240.78	58956.5	0.096702	0.00010262	0.84694	0.00089877	0.94364	0.0010014	1061.71	52.211	1.0854	52.211	51.615	52.7	0					101	22	10	0	0	0	1.8622e-97	1	10975	316.87
CFDHAAGTSYVVGETWEKPYQGWMMVDCTCLGEGSGR	37	Unmodified	_CFDHAAGTSYVVGETWEKPYQGWMMVDCTCLGEGSGR_					0	0	0	1	00;GPMAWsp|P02751|FINC_HUMANFibronectinOS=HomosapiensGN=FN1PE=1SV=4	00;GPMAWsp|P02751|FINC_HUMANFibronectinOS=HomosapiensGN=FN1PE=1SV=4	00;GPMAWsp|P02751|FINC_HUMANFibronectinOS=HomosapiensGN=FN1PE=1SV=4	MULTI-MSMS	FN1	exp1	1415.27	3	1414.6	4240.78	50927.3	-0.32061	-0.00045353	1.3578	0.0019207	1.0372	0.0014672	1415.27	52.211	0.37224	52.211	52.047	52.42	0					17	7	5	0	0	0	1.8449e-22	1	11003	168.48
CFDHAAGTSYVVGETWEKPYQGWMMVDCTCLGEGSGR	37	Unmodified	_CFDHAAGTSYVVGETWEKPYQGWMMVDCTCLGEGSGR_					0	0	0	1	00;GPMAWsp|P02751|FINC_HUMANFibronectinOS=HomosapiensGN=FN1PE=1SV=4	00;GPMAWsp|P02751|FINC_HUMANFibronectinOS=HomosapiensGN=FN1PE=1SV=4	00;GPMAWsp|P02751|FINC_HUMANFibronectinOS=HomosapiensGN=FN1PE=1SV=4	MULTI-MSMS	FN4	exp4	1061.71	4	1061.2	4240.78	59126.3	-0.42495	-0.00045096	0.17448	0.00018515	-0.25047	-0.0002658	1061.71	52.134	0.82166	52.134	51.896	52.718	7.1054e-15					101	17	8	0	0	0	7.4214e-69	1	10961	288.09
CFDHAAGTSYVVGETWEKPYQGWMMVDCTCLGEGSGR	37	Unmodified	_CFDHAAGTSYVVGETWEKPYQGWMMVDCTCLGEGSGR_					0	0	0	1	00;GPMAWsp|P02751|FINC_HUMANFibronectinOS=HomosapiensGN=FN1PE=1SV=4	00;GPMAWsp|P02751|FINC_HUMANFibronectinOS=HomosapiensGN=FN1PE=1SV=4	00;GPMAWsp|P02751|FINC_HUMANFibronectinOS=HomosapiensGN=FN1PE=1SV=4	MULTI-MSMS	FN5	exp5	1061.71	4	1061.2	4240.78	59099.4	-0.24217	-0.00025699	0.69175	0.00073409	0.44958	0.00047709	1061.46	52.311	0.46673	52.311	52.061	52.528	0					37	9	7	0	0	0	5.036e-67	1	10994	263.77
CHEGGQSYKIGDTWR	15	Unmodified	_CHEGGQSYKIGDTWR_					0	0	0	1	00;GPMAWsp|P02751|FINC_HUMANFibronectinOS=HomosapiensGN=FN1PE=1SV=4	00;GPMAWsp|P02751|FINC_HUMANFibronectinOS=HomosapiensGN=FN1PE=1SV=4	00;GPMAWsp|P02751|FINC_HUMANFibronectinOS=HomosapiensGN=FN1PE=1SV=4	MULTI-MSMS	FN4	exp4	598.605	3	598.606	1792.8	82057.9	-1.2773	-0.00076459	-0.17942	-0.0001074	-1.4567	-0.00087199	598.94	21.027	0.27379	21.027	20.801	21.075	0					9	5	2	0	0	0	0.00031171	2	4044	65.298
CHEGGQSYKIGDTWR	15	Unmodified	_CHEGGQSYKIGDTWR_					0	0	0	1	00;GPMAWsp|P02751|FINC_HUMANFibronectinOS=HomosapiensGN=FN1PE=1SV=4	00;GPMAWsp|P02751|FINC_HUMANFibronectinOS=HomosapiensGN=FN1PE=1SV=4	00;GPMAWsp|P02751|FINC_HUMANFibronectinOS=HomosapiensGN=FN1PE=1SV=4	MULTI-MSMS	FN4	exp4	449.205	4	449.206	1792.8	99909	-1.6726	-0.00075134	-0.24479	-0.00010996	-1.9174	-0.00086131	449.457	21.051	0.32087	21.051	20.801	21.122	0					14	6	3	0	0	0	6.0161e-08	1	4061	114.64
CQCDELCSYYQSCCADFMAECKPQVTR	27	Unmodified	_CQCDELCSYYQSCCADFMAECKPQVTR_					0	0	0	1	CON__Q3ZBS7	CON__Q3ZBS7	CON__Q3ZBS7	MSMS	FN1	exp1	1156.11	3	1156.12	3465.33	NaN	NaN	NaN	NaN	NaN	NaN	NaN	NaN	41.86	1	41.86	41.36	42.36	0								0	0	0	0.037471	1	8678	36.231
CQCDELCSYYQSCCADFMAECKPQVTR	27	Unmodified	_CQCDELCSYYQSCCADFMAECKPQVTR_					0	0	0	1	CON__Q3ZBS7	CON__Q3ZBS7	CON__Q3ZBS7	MSMS	FN1	exp1	1155.78	3	1156.12	3465.33	NaN	NaN	NaN	NaN	NaN	NaN	NaN	NaN	41.891	1	41.891	41.391	42.391	0								0	0	0	0.040053	1	8685	27.419
DAEAWFNEK	9	Unmodified	_DAEAWFNEK_					0	0	0	0	CON__P13645;CON__Q148H6;CON__Q7Z3Y7;CON__Q7Z3Z0;CON__Q7Z3Y8	CON__P13645	CON__P13645	MSMS	FN2	exp2	555.248	2	555.249	1108.48	NaN	NaN	NaN	NaN	NaN	NaN	NaN	NaN	36.195	1	36.195	35.695	36.695	0								0	0	0	2.2718e-06	1	7406	138.78
DAEAWFNEK	9	Unmodified	_DAEAWFNEK_					0	0	0	0	CON__P13645;CON__Q148H6;CON__Q7Z3Y7;CON__Q7Z3Z0;CON__Q7Z3Y8	CON__P13645	CON__P13645	MULTI-MSMS	FN4	exp4	555.247	2	555.249	1108.48	83505.3	-1.4035	-0.00077928	-0.058943	-3.2728e-05	-1.4624	-0.00081201	555.248	36.379	0.28032	36.379	36.154	36.434	0					12	5	3	0	0	0	1.98e-18	1	7446	184.38
DAEAWFNEK	9	Unmodified	_DAEAWFNEK_					0	0	0	0	CON__P13645;CON__Q148H6;CON__Q7Z3Y7;CON__Q7Z3Z0;CON__Q7Z3Y8	CON__P13645	CON__P13645	MULTI-MSMS	FN5	exp5	555.247	2	555.249	1108.48	90494.1	-1.5108	-0.00083888	-0.60407	-0.00033541	-2.1149	-0.0011743	555.248	36.279	0.24661	36.279	36.106	36.353	0					7	4	2	0	0	0	1.7096e-18	1	7439	187
DAFLGSFLYEYSR	13	Unmodified	_DAFLGSFLYEYSR_					0	0	0	0	CON__P02769	CON__P02769	CON__P02769	MULTI-MSMS	FN4	exp4	784.375	2	784.375	1566.74	69155.8	0.45522	0.00035706	0.23053	0.00018082	0.68575	0.00053788	784.375	55.779	0.9686	55.779	55.603	56.571	-7.1054e-15					59	19	5	0	0	0	1.8886e-69	1	11779	290.48
DAFLGSFLYEYSR	13	Unmodified	_DAFLGSFLYEYSR_					0	0	0	0	CON__P02769	CON__P02769	CON__P02769	MULTI-MSMS	FN5	exp5	784.375	2	784.375	1566.74	70432.3	0.34036	0.00026697	0.98377	0.00077165	1.3241	0.0010386	784.878	55.839	0.29619	55.839	55.686	55.982	0					13	5	3	0	0	0	8.3196e-17	1	11784	164.65
DAIPENLPPLTADFAEDKDVCK	22	Unmodified	_DAIPENLPPLTADFAEDKDVCK_					0	0	0	1	CON__P02769	CON__P02769	CON__P02769	MULTI-MSMS	FN4	exp4	820.399	3	820.065	2457.17	71985.2	-0.46932	-0.00038487	-0.063984	-5.2471e-05	-0.5333	-0.00043734	820.399	48.651	0.48899	48.651	48.285	48.774	0					17	9	2	0	0	0	6.3476e-08	1	10208	92.95
DAPIVNK	7	Unmodified	_DAPIVNK_					0	0	0	0	00;GPMAWsp|P02751|FINC_HUMANFibronectinOS=HomosapiensGN=FN1PE=1SV=4	00;GPMAWsp|P02751|FINC_HUMANFibronectinOS=HomosapiensGN=FN1PE=1SV=4	00;GPMAWsp|P02751|FINC_HUMANFibronectinOS=HomosapiensGN=FN1PE=1SV=4	MULTI-MSMS	FN1	exp1	378.715	2	378.716	755.418	98167	-1.4859	-0.00056272	-0.093108	-3.5262e-05	-1.579	-0.00059798	378.716	11.135	1.8257	11.135	10.987	12.813	1.7764e-15					126	55	4	0	0	0	6.6967e-05	2	1819	106.76
DAPIVNK	7	Unmodified	_DAPIVNK_					0	0	0	0	00;GPMAWsp|P02751|FINC_HUMANFibronectinOS=HomosapiensGN=FN1PE=1SV=4	00;GPMAWsp|P02751|FINC_HUMANFibronectinOS=HomosapiensGN=FN1PE=1SV=4	00;GPMAWsp|P02751|FINC_HUMANFibronectinOS=HomosapiensGN=FN1PE=1SV=4	MULTI-MSMS	FN2	exp2	378.716	2	378.716	755.418	97141.1	-1.4001	-0.00053023	0.10346	3.918e-05	-1.2966	-0.00049105	378.716	11.232	2.2047	11.232	11.085	13.29	0					225	82	4	0	0	0	0.00010406	3	1830	100.07
DAPIVNK	7	Unmodified	_DAPIVNK_					0	0	0	0	00;GPMAWsp|P02751|FINC_HUMANFibronectinOS=HomosapiensGN=FN1PE=1SV=4	00;GPMAWsp|P02751|FINC_HUMANFibronectinOS=HomosapiensGN=FN1PE=1SV=4	00;GPMAWsp|P02751|FINC_HUMANFibronectinOS=HomosapiensGN=FN1PE=1SV=4	MULTI-MSMS	FN3	exp3	378.716	2	378.716	755.418	99069.7	-1.6857	-0.00063842	0.15127	5.7287e-05	-1.5345	-0.00058113	378.716	11.722	2.066	11.722	11.461	13.527	0					134	67	5	0	0	0	6.6967e-05	2	1944	106.76
DAPIVNK	7	Unmodified	_DAPIVNK_					0	0	0	0	00;GPMAWsp|P02751|FINC_HUMANFibronectinOS=HomosapiensGN=FN1PE=1SV=4	00;GPMAWsp|P02751|FINC_HUMANFibronectinOS=HomosapiensGN=FN1PE=1SV=4	00;GPMAWsp|P02751|FINC_HUMANFibronectinOS=HomosapiensGN=FN1PE=1SV=4	MULTI-MSMS	FN4	exp4	378.715	2	378.716	755.418	99128.8	-1.7818	-0.00067479	-0.06351	-2.4052e-05	-1.8453	-0.00069884	378.716	11.661	1.423	11.661	11.388	12.811	0					110	49	5	0	0	0	0.00010406	2	1934	100.07
DAPIVNK	7	Unmodified	_DAPIVNK_					0	0	0	0	00;GPMAWsp|P02751|FINC_HUMANFibronectinOS=HomosapiensGN=FN1PE=1SV=4	00;GPMAWsp|P02751|FINC_HUMANFibronectinOS=HomosapiensGN=FN1PE=1SV=4	00;GPMAWsp|P02751|FINC_HUMANFibronectinOS=HomosapiensGN=FN1PE=1SV=4	MULTI-MSMS	FN5	exp5	378.716	2	378.716	755.418	96698.5	-1.5001	-0.0005681	-0.16871	-6.3892e-05	-1.6688	-0.00063199	378.716	11.322	1.9998	11.322	11.091	13.091	1.7764e-15					153	65	4	0	0	0	6.6967e-05	2	1831	106.76
DAPIVNK	7	Unmodified	_DAPIVNK_					0	0	0	0	00;GPMAWsp|P02751|FINC_HUMANFibronectinOS=HomosapiensGN=FN1PE=1SV=4	00;GPMAWsp|P02751|FINC_HUMANFibronectinOS=HomosapiensGN=FN1PE=1SV=4	00;GPMAWsp|P02751|FINC_HUMANFibronectinOS=HomosapiensGN=FN1PE=1SV=4	MULTI-MSMS	FN5	exp5	378.716	2	378.716	755.418	100083	-1.379	-0.00052226	-0.014042	-5.3179e-06	-1.3931	-0.00052758	378.716	13.397	0.42998	13.397	13.091	13.521	-1.7764e-15					17	11	2	0	0	0	0.0029576	1	2296	72.618
DAPIVNKVVTPLSPPTNLHLEANPDTGVLTVSWER	35	Unmodified	_DAPIVNKVVTPLSPPTNLHLEANPDTGVLTVSWER_					0	0	0	1	00;GPMAWsp|P02751|FINC_HUMANFibronectinOS=HomosapiensGN=FN1PE=1SV=4	00;GPMAWsp|P02751|FINC_HUMANFibronectinOS=HomosapiensGN=FN1PE=1SV=4	00;GPMAWsp|P02751|FINC_HUMANFibronectinOS=HomosapiensGN=FN1PE=1SV=4	MULTI-MSMS	FN1	exp1	946.006	4	945.755	3778.99	61909.4	0.035124	3.3219e-05	0.039572	3.7425e-05	0.074696	7.0644e-05	946.256	53.825	1.1433	53.825	53.464	54.608	0					91	23	8	0	0	0	6.0832e-54	3	11347	256.68
DAPIVNKVVTPLSPPTNLHLEANPDTGVLTVSWER	35	Unmodified	_DAPIVNKVVTPLSPPTNLHLEANPDTGVLTVSWER_					0	0	0	1	00;GPMAWsp|P02751|FINC_HUMANFibronectinOS=HomosapiensGN=FN1PE=1SV=4	00;GPMAWsp|P02751|FINC_HUMANFibronectinOS=HomosapiensGN=FN1PE=1SV=4	00;GPMAWsp|P02751|FINC_HUMANFibronectinOS=HomosapiensGN=FN1PE=1SV=4	MULTI-MSMS	FN1	exp1	1261.34	3	1260.67	3778.99	53768.8	-0.48515	-0.00061162	-0.069104	-8.7118e-05	-0.55426	-0.00069874	1261.34	53.83	0.57385	53.83	53.612	54.186	-7.1054e-15					44	11	7	0	0	0	2.1259e-134	1	11348	396.52
DAPIVNKVVTPLSPPTNLHLEANPDTGVLTVSWER	35	Unmodified	_DAPIVNKVVTPLSPPTNLHLEANPDTGVLTVSWER_					0	0	0	1	00;GPMAWsp|P02751|FINC_HUMANFibronectinOS=HomosapiensGN=FN1PE=1SV=4	00;GPMAWsp|P02751|FINC_HUMANFibronectinOS=HomosapiensGN=FN1PE=1SV=4	00;GPMAWsp|P02751|FINC_HUMANFibronectinOS=HomosapiensGN=FN1PE=1SV=4	MULTI-MSMS	FN2	exp2	946.258	4	945.755	3778.99	62514.7	0.15994	0.00015127	0.50662	0.00047914	0.66657	0.00063041	946.257	53.743	0.715	53.743	53.485	54.2	7.1054e-15					59	14	7	0	0	0	1.3221e-30	1	11326	187.76
DAPIVNKVVTPLSPPTNLHLEANPDTGVLTVSWER	35	Unmodified	_DAPIVNKVVTPLSPPTNLHLEANPDTGVLTVSWER_					0	0	0	1	00;GPMAWsp|P02751|FINC_HUMANFibronectinOS=HomosapiensGN=FN1PE=1SV=4	00;GPMAWsp|P02751|FINC_HUMANFibronectinOS=HomosapiensGN=FN1PE=1SV=4	00;GPMAWsp|P02751|FINC_HUMANFibronectinOS=HomosapiensGN=FN1PE=1SV=4	MULTI-MSMS	FN3	exp3	1260.67	3	1260.67	3778.99	54068.8	0.25056	0.00031588	-0.62682	-0.00079022	-0.37626	-0.00047434	1261.34	53.671	0.53587	53.671	53.55	54.086	0					34	10	5	0	0	0	9.4963e-115	1	11314	349.71
DAPIVNKVVTPLSPPTNLHLEANPDTGVLTVSWER	35	Unmodified	_DAPIVNKVVTPLSPPTNLHLEANPDTGVLTVSWER_					0	0	0	1	00;GPMAWsp|P02751|FINC_HUMANFibronectinOS=HomosapiensGN=FN1PE=1SV=4	00;GPMAWsp|P02751|FINC_HUMANFibronectinOS=HomosapiensGN=FN1PE=1SV=4	00;GPMAWsp|P02751|FINC_HUMANFibronectinOS=HomosapiensGN=FN1PE=1SV=4	MULTI-MSMS	FN4	exp4	946.257	4	945.755	3778.99	61737.3	-0.42585	-0.00040275	0.44418	0.00042008	0.018333	1.7338e-05	946.256	53.685	1.1169	53.685	53.422	54.539	7.1054e-15					79	22	6	0	0	0	1.7692e-53	2	11315	250.03
DAPIVNKVVTPLSPPTNLHLEANPDTGVLTVSWER	35	Unmodified	_DAPIVNKVVTPLSPPTNLHLEANPDTGVLTVSWER_					0	0	0	1	00;GPMAWsp|P02751|FINC_HUMANFibronectinOS=HomosapiensGN=FN1PE=1SV=4	00;GPMAWsp|P02751|FINC_HUMANFibronectinOS=HomosapiensGN=FN1PE=1SV=4	00;GPMAWsp|P02751|FINC_HUMANFibronectinOS=HomosapiensGN=FN1PE=1SV=4	MULTI-MSMS	FN4	exp4	1261.34	3	1260.67	3778.99	54500.8	-0.66026	-0.00083237	0.14476	0.00018249	-0.5155	-0.00064987	1261.34	53.644	0.67731	53.644	53.521	54.198	0					52	13	7	0	0	0	3.6289e-116	1	11316	372.42
DAPIVNKVVTPLSPPTNLHLEANPDTGVLTVSWER	35	Unmodified	_DAPIVNKVVTPLSPPTNLHLEANPDTGVLTVSWER_					0	0	0	1	00;GPMAWsp|P02751|FINC_HUMANFibronectinOS=HomosapiensGN=FN1PE=1SV=4	00;GPMAWsp|P02751|FINC_HUMANFibronectinOS=HomosapiensGN=FN1PE=1SV=4	00;GPMAWsp|P02751|FINC_HUMANFibronectinOS=HomosapiensGN=FN1PE=1SV=4	MULTI-MSMS	FN5	exp5	946.256	4	945.755	3778.99	62661.8	0.20111	0.0001902	0.16718	0.00015811	0.36829	0.00034832	946.256	53.865	1.1614	53.865	53.169	54.33	0					68	23	8	0	0	0	7.839e-41	2	11340	205.44
DAPIVNKVVTPLSPPTNLHLEANPDTGVLTVSWER	35	Unmodified	_DAPIVNKVVTPLSPPTNLHLEANPDTGVLTVSWER_					0	0	0	1	00;GPMAWsp|P02751|FINC_HUMANFibronectinOS=HomosapiensGN=FN1PE=1SV=4	00;GPMAWsp|P02751|FINC_HUMANFibronectinOS=HomosapiensGN=FN1PE=1SV=4	00;GPMAWsp|P02751|FINC_HUMANFibronectinOS=HomosapiensGN=FN1PE=1SV=4	MULTI-MSMS	FN5	exp5	1261.01	3	1260.67	3778.99	54681.9	-0.01769	-2.2301e-05	0.2216	0.00027937	0.20391	0.00025707	1261.34	53.866	0.58962	53.866	53.595	54.185	0					23	11	4	0	0	0	6.6053e-134	1	11343	385.79
DDKESVPISDTIIPAVPPPTDLR	23	Unmodified	_DDKESVPISDTIIPAVPPPTDLR_					0	0	0	1	00;GPMAWsp|P02751|FINC_HUMANFibronectinOS=HomosapiensGN=FN1PE=1SV=4	00;GPMAWsp|P02751|FINC_HUMANFibronectinOS=HomosapiensGN=FN1PE=1SV=4	00;GPMAWsp|P02751|FINC_HUMANFibronectinOS=HomosapiensGN=FN1PE=1SV=4	MULTI-MSMS	FN1	exp1	826.104	3	825.771	2474.29	67478.6	0.10167	8.396e-05	0.5311	0.00043857	0.63278	0.00052253	826.106	50.457	1.5206	50.457	49.948	51.469	0					167	31	8	0	0	0	4.5725e-20	2	10542	132.26
DDKESVPISDTIIPAVPPPTDLR	23	Unmodified	_DDKESVPISDTIIPAVPPPTDLR_					0	0	0	1	00;GPMAWsp|P02751|FINC_HUMANFibronectinOS=HomosapiensGN=FN1PE=1SV=4	00;GPMAWsp|P02751|FINC_HUMANFibronectinOS=HomosapiensGN=FN1PE=1SV=4	00;GPMAWsp|P02751|FINC_HUMANFibronectinOS=HomosapiensGN=FN1PE=1SV=4	MULTI-MSMS	FN1	exp1	1238.65	2	1238.15	2474.29	54990.4	-0.43814	-0.00054249	0.65062	0.00080556	0.21247	0.00026308	1238.65	50.453	0.91045	50.453	50.096	51.007	-7.1054e-15					69	18	5	0	0	0	1.4634e-76	1	10560	312.54
DDKESVPISDTIIPAVPPPTDLR	23	Unmodified	_DDKESVPISDTIIPAVPPPTDLR_					0	0	0	1	00;GPMAWsp|P02751|FINC_HUMANFibronectinOS=HomosapiensGN=FN1PE=1SV=4	00;GPMAWsp|P02751|FINC_HUMANFibronectinOS=HomosapiensGN=FN1PE=1SV=4	00;GPMAWsp|P02751|FINC_HUMANFibronectinOS=HomosapiensGN=FN1PE=1SV=4	MULTI-MSMS	FN2	exp2	826.106	3	825.771	2474.29	67961.1	0.22368	0.00018471	0.30592	0.00025262	0.52959	0.00043732	826.105	50.463	1.425	50.463	50.048	51.473	0					144	29	7	0	0	0	6.4881e-13	1	10541	102.16
DDKESVPISDTIIPAVPPPTDLR	23	Unmodified	_DDKESVPISDTIIPAVPPPTDLR_					0	0	0	1	00;GPMAWsp|P02751|FINC_HUMANFibronectinOS=HomosapiensGN=FN1PE=1SV=4	00;GPMAWsp|P02751|FINC_HUMANFibronectinOS=HomosapiensGN=FN1PE=1SV=4	00;GPMAWsp|P02751|FINC_HUMANFibronectinOS=HomosapiensGN=FN1PE=1SV=4	MULTI-MSMS	FN2	exp2	1238.65	2	1238.15	2474.29	55536.3	-0.27042	-0.00033482	0.4307	0.00053327	0.16028	0.00019845	1238.65	50.518	0.63485	50.518	50.239	50.874	0					42	12	4	0	0	0	1.0988e-36	1	10574	205.68
DDKESVPISDTIIPAVPPPTDLR	23	Unmodified	_DDKESVPISDTIIPAVPPPTDLR_					0	0	0	1	00;GPMAWsp|P02751|FINC_HUMANFibronectinOS=HomosapiensGN=FN1PE=1SV=4	00;GPMAWsp|P02751|FINC_HUMANFibronectinOS=HomosapiensGN=FN1PE=1SV=4	00;GPMAWsp|P02751|FINC_HUMANFibronectinOS=HomosapiensGN=FN1PE=1SV=4	MULTI-MSMS	FN2	exp2	826.106	3	825.771	2474.29	68082.5	0.27981	0.00023106	0.445	0.00036747	0.72481	0.00059853	826.105	51.701	0.85035	51.701	51.296	52.146	-7.1054e-15					37	17	4	0	0	0	2.4581e-08	1	10860	80.102
DDKESVPISDTIIPAVPPPTDLR	23	Unmodified	_DDKESVPISDTIIPAVPPPTDLR_					0	0	0	1	00;GPMAWsp|P02751|FINC_HUMANFibronectinOS=HomosapiensGN=FN1PE=1SV=4	00;GPMAWsp|P02751|FINC_HUMANFibronectinOS=HomosapiensGN=FN1PE=1SV=4	00;GPMAWsp|P02751|FINC_HUMANFibronectinOS=HomosapiensGN=FN1PE=1SV=4	MULTI-MSMS	FN3	exp3	826.105	3	825.771	2474.29	67815	0.094146	7.7743e-05	0.31289	0.00025838	0.40704	0.00033612	826.105	50.473	1.8292	50.473	49.864	51.693	0					168	38	7	0	0	0	3.1951e-19	1	10542	124.81
DDKESVPISDTIIPAVPPPTDLR	23	Unmodified	_DDKESVPISDTIIPAVPPPTDLR_					0	0	0	1	00;GPMAWsp|P02751|FINC_HUMANFibronectinOS=HomosapiensGN=FN1PE=1SV=4	00;GPMAWsp|P02751|FINC_HUMANFibronectinOS=HomosapiensGN=FN1PE=1SV=4	00;GPMAWsp|P02751|FINC_HUMANFibronectinOS=HomosapiensGN=FN1PE=1SV=4	MULTI-MSMS	FN3	exp3	1238.15	2	1238.15	2474.29	55598.5	-0.29982	-0.00037122	0.0085708	1.0612e-05	-0.29124	-0.00036061	1238.65	50.475	0.87081	50.475	50.102	50.973	0					58	17	5	0	0	0	7.5007e-37	1	10566	213.99
DDKESVPISDTIIPAVPPPTDLR	23	Unmodified	_DDKESVPISDTIIPAVPPPTDLR_					0	0	0	1	00;GPMAWsp|P02751|FINC_HUMANFibronectinOS=HomosapiensGN=FN1PE=1SV=4	00;GPMAWsp|P02751|FINC_HUMANFibronectinOS=HomosapiensGN=FN1PE=1SV=4	00;GPMAWsp|P02751|FINC_HUMANFibronectinOS=HomosapiensGN=FN1PE=1SV=4	MULTI-MSMS	FN4	exp4	826.105	3	825.771	2474.29	67290.5	-0.63492	-0.0005243	0.27839	0.00022989	-0.35653	-0.00029441	826.105	50.577	1.8697	50.577	50.027	51.896	0					180	39	7	0	0	0	1.3447e-12	2	10529	95.71
DDKESVPISDTIIPAVPPPTDLR	23	Unmodified	_DDKESVPISDTIIPAVPPPTDLR_					0	0	0	1	00;GPMAWsp|P02751|FINC_HUMANFibronectinOS=HomosapiensGN=FN1PE=1SV=4	00;GPMAWsp|P02751|FINC_HUMANFibronectinOS=HomosapiensGN=FN1PE=1SV=4	00;GPMAWsp|P02751|FINC_HUMANFibronectinOS=HomosapiensGN=FN1PE=1SV=4	MULTI-MSMS	FN4	exp4	1238.65	2	1238.15	2474.29	56566.9	-1.1429	-0.0014151	-0.12857	-0.00015918	-1.2715	-0.0015743	1238.15	50.568	0.85355	50.568	50.125	50.979	7.1054e-15					57	17	5	0	0	0	2.3336e-19	1	10580	166.9
DDKESVPISDTIIPAVPPPTDLR	23	Unmodified	_DDKESVPISDTIIPAVPPPTDLR_					0	0	0	1	00;GPMAWsp|P02751|FINC_HUMANFibronectinOS=HomosapiensGN=FN1PE=1SV=4	00;GPMAWsp|P02751|FINC_HUMANFibronectinOS=HomosapiensGN=FN1PE=1SV=4	00;GPMAWsp|P02751|FINC_HUMANFibronectinOS=HomosapiensGN=FN1PE=1SV=4	MULTI-MSMS	FN5	exp5	825.771	3	825.771	2474.29	67324	-0.11336	-9.3608e-05	0.28828	0.00023805	0.17492	0.00014445	826.105	50.371	1.4238	50.371	50.004	51.427	-7.1054e-15					162	28	7	0	0	0	9.6298e-13	2	10519	100.08
DDKESVPISDTIIPAVPPPTDLR	23	Unmodified	_DDKESVPISDTIIPAVPPPTDLR_					0	0	0	1	00;GPMAWsp|P02751|FINC_HUMANFibronectinOS=HomosapiensGN=FN1PE=1SV=4	00;GPMAWsp|P02751|FINC_HUMANFibronectinOS=HomosapiensGN=FN1PE=1SV=4	00;GPMAWsp|P02751|FINC_HUMANFibronectinOS=HomosapiensGN=FN1PE=1SV=4	MULTI-MSMS	FN5	exp5	1238.65	2	1238.15	2474.29	55297.2	-0.34519	-0.00042739	0.1467	0.00018163	-0.19849	-0.00024576	1238.65	50.4	0.93419	50.4	50.004	50.938	0					57	18	4	0	0	0	2.1594e-61	1	10558	266.28
DDKESVPISDTIIPAVPPPTDLR	23	Unmodified	_DDKESVPISDTIIPAVPPPTDLR_					0	0	0	1	00;GPMAWsp|P02751|FINC_HUMANFibronectinOS=HomosapiensGN=FN1PE=1SV=4	00;GPMAWsp|P02751|FINC_HUMANFibronectinOS=HomosapiensGN=FN1PE=1SV=4	00;GPMAWsp|P02751|FINC_HUMANFibronectinOS=HomosapiensGN=FN1PE=1SV=4	MULTI-SECPEP	FN5	exp5	825.921	3	825.771	2474.29	67324	-0.080585	-6.6544e-05	0.49539	0.00040908	0.4148	0.00034253	826.44	51.597	0.68275	51.597	51.378	52.061	7.1054e-15					35	13	3	0	0	0	0.02956	1	10822	34.254
DDKESVPISDTIIPAVPPPTDLRFTNIGPDTMR	33	Unmodified	_DDKESVPISDTIIPAVPPPTDLRFTNIGPDTMR_					0	0	0	2	00;GPMAWsp|P02751|FINC_HUMANFibronectinOS=HomosapiensGN=FN1PE=1SV=4	00;GPMAWsp|P02751|FINC_HUMANFibronectinOS=HomosapiensGN=FN1PE=1SV=4	00;GPMAWsp|P02751|FINC_HUMANFibronectinOS=HomosapiensGN=FN1PE=1SV=4	MULTI-MSMS	FN4	exp4	903.216	4	902.713	3606.82	64377.3	-0.22694	-0.00020486	1.0857	0.0009801	0.85878	0.00077523	902.965	53.862	0.38131	53.862	53.619	54.001	0					19	7	4	0	0	0	1.4034e-14	1	11362	126.05
DDNPNLPR	8	Unmodified	_DDNPNLPR_					0	0	0	0	CON__P02768-1	CON__P02768-1	CON__P02768-1	MULTI-MSMS	FN2	exp2	470.727	2	470.728	939.441	91998.6	-1.0715	-0.00050441	0.15027	7.0735e-05	-0.92128	-0.00043367	470.728	16.142	0.49407	16.142	15.901	16.395	0					16	10	2	0	0	0	0.010533	2	2935	54.571
DDNPNLPR	8	Unmodified	_DDNPNLPR_					0	0	0	0	CON__P02768-1	CON__P02768-1	CON__P02768-1	MULTI-MSMS	FN3	exp3	470.727	2	470.728	939.441	94971.8	-1.2809	-0.00060294	0.4082	0.00019215	-0.87267	-0.00041079	470.728	16.536	0.61622	16.536	16.256	16.873	0					22	14	2	0	0	0	0.016518	1	3014	49.058
DDPHACYSTVFDK	13	Unmodified	_DDPHACYSTVFDK_					0	0	0	0	CON__P02769	CON__P02769	CON__P02769	MULTI-MSMS	FN4	exp4	518.889	3	518.889	1553.65	82848.5	-1.2333	-0.00063992	-0.0061146	-3.1728e-06	-1.2394	-0.00064309	518.889	28.933	1.0468	28.933	28.458	29.505	0					79	22	5	0	0	0	0.000216	1	5742	81.619
DDPHACYSTVFDK	13	Unmodified	_DDPHACYSTVFDK_					0	0	0	0	CON__P02769	CON__P02769	CON__P02769	MULTI-MSMS	FN4	exp4	777.83	2	777.83	1553.65	69904.5	-0.77412	-0.00060214	-0.0048267	-3.7544e-06	-0.77895	-0.00060589	777.83	28.932	1.0468	28.932	28.458	29.505	0					58	22	3	0	0	0	1.5477e-06	1	5746	118.9
DDPHACYSTVFDKLK	15	Unmodified	_DDPHACYSTVFDKLK_					0	0	0	1	CON__P02769	CON__P02769	CON__P02769	MULTI-MSMS	FN4	exp4	599.616	3	599.282	1794.82	79364.1	-1.5767	-0.00094489	-0.51257	-0.00030717	-2.0893	-0.0012521	599.282	35.082	0.38636	35.082	34.726	35.113	0					12	8	3	0	0	0	8.093e-09	1	7157	118.21
DGQERDAPIVNK	12	Unmodified	_DGQERDAPIVNK_					0	0	0	1	00;GPMAWsp|P02751|FINC_HUMANFibronectinOS=HomosapiensGN=FN1PE=1SV=4	00;GPMAWsp|P02751|FINC_HUMANFibronectinOS=HomosapiensGN=FN1PE=1SV=4	00;GPMAWsp|P02751|FINC_HUMANFibronectinOS=HomosapiensGN=FN1PE=1SV=4	MULTI-MSMS	FN1	exp1	671.341	2	671.341	1340.67	74964.4	-1.0176	-0.00068316	0.1084	7.2775e-05	-0.9092	-0.00061038	671.342	11.297	0.72699	11.297	11.144	11.871	0					60	17	5	0	0	0	9.9218e-31	1	1848	249.83
DGQERDAPIVNK	12	Unmodified	_DGQERDAPIVNK_					0	0	0	1	00;GPMAWsp|P02751|FINC_HUMANFibronectinOS=HomosapiensGN=FN1PE=1SV=4	00;GPMAWsp|P02751|FINC_HUMANFibronectinOS=HomosapiensGN=FN1PE=1SV=4	00;GPMAWsp|P02751|FINC_HUMANFibronectinOS=HomosapiensGN=FN1PE=1SV=4	MULTI-MSMS	FN1	exp1	447.896	3	447.897	1340.67	90746.2	-1.4845	-0.00066492	-0.24671	-0.0001105	-1.7312	-0.00077542	447.897	11.297	0.91137	11.297	11.144	12.055	0					72	24	5	0	0	0	2.6765e-10	1	1943	126.34
DGQERDAPIVNK	12	Unmodified	_DGQERDAPIVNK_					0	0	0	1	00;GPMAWsp|P02751|FINC_HUMANFibronectinOS=HomosapiensGN=FN1PE=1SV=4	00;GPMAWsp|P02751|FINC_HUMANFibronectinOS=HomosapiensGN=FN1PE=1SV=4	00;GPMAWsp|P02751|FINC_HUMANFibronectinOS=HomosapiensGN=FN1PE=1SV=4	MULTI-MSMS	FN1	exp1	448.23	3	447.897	1340.67	92453.1	-1.467	-0.00065707	0.020388	9.1316e-06	-1.4466	-0.00064794	447.897	12.17	0.7101	12.17	12.055	12.766	0					33	20	2	0	0	0	2.5905e-06	3	2049	95.417
DGQERDAPIVNK	12	Unmodified	_DGQERDAPIVNK_					0	0	0	1	00;GPMAWsp|P02751|FINC_HUMANFibronectinOS=HomosapiensGN=FN1PE=1SV=4	00;GPMAWsp|P02751|FINC_HUMANFibronectinOS=HomosapiensGN=FN1PE=1SV=4	00;GPMAWsp|P02751|FINC_HUMANFibronectinOS=HomosapiensGN=FN1PE=1SV=4	MSMS	FN1	exp1	671.341	2	671.341	1340.67	NaN	NaN	NaN	NaN	NaN	NaN	NaN	NaN	12.326	1	12.326	11.826	12.826	0								0	0	0	0.00016869	1	2099	95.573
DGQERDAPIVNK	12	Unmodified	_DGQERDAPIVNK_					0	0	0	1	00;GPMAWsp|P02751|FINC_HUMANFibronectinOS=HomosapiensGN=FN1PE=1SV=4	00;GPMAWsp|P02751|FINC_HUMANFibronectinOS=HomosapiensGN=FN1PE=1SV=4	00;GPMAWsp|P02751|FINC_HUMANFibronectinOS=HomosapiensGN=FN1PE=1SV=4	MULTI-MSMS	FN2	exp2	448.23	3	447.897	1340.67	90870.4	-1.205	-0.0005397	-0.12927	-5.7902e-05	-1.3342	-0.0005976	447.897	11.895	1.0238	11.895	11.422	12.446	0					200	45	5	0	0	0	0.00011307	1	1930	86.772
DGQERDAPIVNK	12	Unmodified	_DGQERDAPIVNK_					0	0	0	1	00;GPMAWsp|P02751|FINC_HUMANFibronectinOS=HomosapiensGN=FN1PE=1SV=4	00;GPMAWsp|P02751|FINC_HUMANFibronectinOS=HomosapiensGN=FN1PE=1SV=4	00;GPMAWsp|P02751|FINC_HUMANFibronectinOS=HomosapiensGN=FN1PE=1SV=4	MULTI-MSMS	FN2	exp2	671.341	2	671.341	1340.67	75215.9	-0.66018	-0.0004432	0.17929	0.00012036	-0.48089	-0.00032284	671.342	11.884	0.98117	11.884	11.464	12.446	0					162	44	4	0	0	0	3.6662e-10	1	1936	121.9
DGQERDAPIVNK	12	Unmodified	_DGQERDAPIVNK_					0	0	0	1	00;GPMAWsp|P02751|FINC_HUMANFibronectinOS=HomosapiensGN=FN1PE=1SV=4	00;GPMAWsp|P02751|FINC_HUMANFibronectinOS=HomosapiensGN=FN1PE=1SV=4	00;GPMAWsp|P02751|FINC_HUMANFibronectinOS=HomosapiensGN=FN1PE=1SV=4	MULTI-MSMS	FN3	exp3	671.34	2	671.341	1340.67	75089.5	-1.1123	-0.00074676	0.15751	0.00010574	-0.95483	-0.00064102	671.342	12.14	0.67647	12.14	12.019	12.696	-1.7764e-15					64	20	5	0	0	0	1.9493e-22	1	2040	213.81
DGQERDAPIVNK	12	Unmodified	_DGQERDAPIVNK_					0	0	0	1	00;GPMAWsp|P02751|FINC_HUMANFibronectinOS=HomosapiensGN=FN1PE=1SV=4	00;GPMAWsp|P02751|FINC_HUMANFibronectinOS=HomosapiensGN=FN1PE=1SV=4	00;GPMAWsp|P02751|FINC_HUMANFibronectinOS=HomosapiensGN=FN1PE=1SV=4	MULTI-MSMS	FN3	exp3	447.896	3	447.897	1340.67	90179	-1.5255	-0.00068327	-0.68668	-0.00030756	-2.2122	-0.00099083	447.896	12.134	0.69609	12.134	12	12.696	1.7764e-15					74	22	5	0	0	0	4.5967e-16	1	2041	162.34
DGQERDAPIVNK	12	Unmodified	_DGQERDAPIVNK_					0	0	0	1	00;GPMAWsp|P02751|FINC_HUMANFibronectinOS=HomosapiensGN=FN1PE=1SV=4	00;GPMAWsp|P02751|FINC_HUMANFibronectinOS=HomosapiensGN=FN1PE=1SV=4	00;GPMAWsp|P02751|FINC_HUMANFibronectinOS=HomosapiensGN=FN1PE=1SV=4	MULTI-MSMS	FN4	exp4	447.895	3	447.897	1340.67	91369.9	-1.8252	-0.00081748	-0.59128	-0.00026483	-2.4164	-0.0010823	447.896	12.186	0.82454	12.186	11.932	12.757	0					84	26	4	0	0	0	2.3279e-10	1	2052	129.04
DGQERDAPIVNK	12	Unmodified	_DGQERDAPIVNK_					0	0	0	1	00;GPMAWsp|P02751|FINC_HUMANFibronectinOS=HomosapiensGN=FN1PE=1SV=4	00;GPMAWsp|P02751|FINC_HUMANFibronectinOS=HomosapiensGN=FN1PE=1SV=4	00;GPMAWsp|P02751|FINC_HUMANFibronectinOS=HomosapiensGN=FN1PE=1SV=4	MULTI-MSMS	FN4	exp4	671.34	2	671.341	1340.67	74548.7	-1.429	-0.00095937	0.010953	7.353e-06	-1.4181	-0.00095202	671.342	12.17	0.72324	12.17	11.971	12.694	1.7764e-15					69	22	4	0	0	0	5.7015e-23	1	2054	199.33
DGQERDAPIVNK	12	Unmodified	_DGQERDAPIVNK_					0	0	0	1	00;GPMAWsp|P02751|FINC_HUMANFibronectinOS=HomosapiensGN=FN1PE=1SV=4	00;GPMAWsp|P02751|FINC_HUMANFibronectinOS=HomosapiensGN=FN1PE=1SV=4	00;GPMAWsp|P02751|FINC_HUMANFibronectinOS=HomosapiensGN=FN1PE=1SV=4	MULTI-MSMS	FN5	exp5	447.895	3	447.897	1340.67	91281.9	-1.3634	-0.00061068	-0.60819	-0.00027241	-1.9716	-0.00088308	447.896	11.804	0.92283	11.804	11.466	12.389	0					68	27	3	0	0	0	0.027511	1	1907	32.518
DGQERDAPIVNK	12	Unmodified	_DGQERDAPIVNK_					0	0	0	1	00;GPMAWsp|P02751|FINC_HUMANFibronectinOS=HomosapiensGN=FN1PE=1SV=4	00;GPMAWsp|P02751|FINC_HUMANFibronectinOS=HomosapiensGN=FN1PE=1SV=4	00;GPMAWsp|P02751|FINC_HUMANFibronectinOS=HomosapiensGN=FN1PE=1SV=4	MULTI-MSMS	FN5	exp5	671.341	2	671.341	1340.67	75553.4	-0.82469	-0.00055365	-0.14641	-9.829e-05	-0.97109	-0.00065194	671.341	11.799	0.78564	11.799	11.516	12.302	0					60	22	3	0	0	0	2.3053e-16	1	1934	190.26
DIENQYETQITQIEHEVSSSGQEVQSSAK	29	Unmodified	_DIENQYETQITQIEHEVSSSGQEVQSSAK_					0	0	0	0	CON__P35527	CON__P35527	CON__P35527	MSMS	FN4	exp4	1089.18	3	1088.84	3263.51	NaN	NaN	NaN	NaN	NaN	NaN	NaN	NaN	53.38	1	53.38	52.88	53.88	0								0	0	0	1.3481e-43	1	11245	218.76
DIENQYETQITQIEHEVSSSGQEVQSSAK	29	Unmodified	_DIENQYETQITQIEHEVSSSGQEVQSSAK_					0	0	0	0	CON__P35527	CON__P35527	CON__P35527	MSMS	FN4	exp4	1089.18	3	1088.84	3263.51	NaN	NaN	NaN	NaN	NaN	NaN	NaN	NaN	53.416	1	53.416	52.916	53.916	0								0	0	0	1.803e-16	1	11253	145.18
DLASIAR	7	Unmodified	_DLASIAR_					0	0	0	0	CON__Q28194	CON__Q28194	CON__Q28194	MULTI-MSMS	FN4	exp4	373.213	2	373.214	744.413	104204	-1.7742	-0.00066216	0.41088	0.00015335	-1.3633	-0.00050881	373.214	11.661	0.33689	11.661	11.438	11.775	0					12	7	2	0	0	0	0.039559	1	1947	32.929
DLEVVAATPTSLLISWDAPAVTVR	24	Unmodified	_DLEVVAATPTSLLISWDAPAVTVR_					0	0	0	0	00;GPMAWsp|P02751|FINC_HUMANFibronectinOS=HomosapiensGN=FN1PE=1SV=4	00;GPMAWsp|P02751|FINC_HUMANFibronectinOS=HomosapiensGN=FN1PE=1SV=4	00;GPMAWsp|P02751|FINC_HUMANFibronectinOS=HomosapiensGN=FN1PE=1SV=4	MULTI-MSMS	FN1	exp1	1263.19	2	1262.69	2523.36	55320.3	0.20498	0.00025883	0.11334	0.00014311	0.31832	0.00040194	1263.19	58.561	1.3321	58.561	58.194	59.526	-7.1054e-15					97	26	6	0	0	0	1.8315e-27	2	12379	238.49
DLEVVAATPTSLLISWDAPAVTVR	24	Unmodified	_DLEVVAATPTSLLISWDAPAVTVR_					0	0	0	0	00;GPMAWsp|P02751|FINC_HUMANFibronectinOS=HomosapiensGN=FN1PE=1SV=4	00;GPMAWsp|P02751|FINC_HUMANFibronectinOS=HomosapiensGN=FN1PE=1SV=4	00;GPMAWsp|P02751|FINC_HUMANFibronectinOS=HomosapiensGN=FN1PE=1SV=4	MULTI-MSMS	FN1	exp1	842.462	3	842.127	2523.36	66991.7	0.65623	0.00055263	-0.11191	-9.4242e-05	0.54432	0.00045839	842.461	58.529	2.714	58.529	58.144	60.858	0					173	54	7	0	0	0	3.7804e-19	2	12380	153.83
DLEVVAATPTSLLISWDAPAVTVR	24	Unmodified	_DLEVVAATPTSLLISWDAPAVTVR_					0	0	0	0	00;GPMAWsp|P02751|FINC_HUMANFibronectinOS=HomosapiensGN=FN1PE=1SV=4	00;GPMAWsp|P02751|FINC_HUMANFibronectinOS=HomosapiensGN=FN1PE=1SV=4	00;GPMAWsp|P02751|FINC_HUMANFibronectinOS=HomosapiensGN=FN1PE=1SV=4	MULTI-MSMS	FN2	exp2	842.462	3	842.127	2523.36	66944.5	0.4737	0.00039891	-0.07641	-6.4347e-05	0.39729	0.00033457	842.461	58.541	3.8498	58.541	58.03	61.88	-7.1054e-15					272	77	8	0	0	0	8.2729e-14	4	12341	145.13
DLEVVAATPTSLLISWDAPAVTVR	24	Unmodified	_DLEVVAATPTSLLISWDAPAVTVR_					0	0	0	0	00;GPMAWsp|P02751|FINC_HUMANFibronectinOS=HomosapiensGN=FN1PE=1SV=4	00;GPMAWsp|P02751|FINC_HUMANFibronectinOS=HomosapiensGN=FN1PE=1SV=4	00;GPMAWsp|P02751|FINC_HUMANFibronectinOS=HomosapiensGN=FN1PE=1SV=4	MULTI-MSMS	FN2	exp2	1263.19	2	1262.69	2523.36	55334.6	0.10195	0.00012873	0.43128	0.00054457	0.53323	0.0006733	1263.19	58.499	3.6523	58.499	58.129	61.781	-7.1054e-15					205	73	7	0	0	0	2.714e-37	5	12362	278.4
DLEVVAATPTSLLISWDAPAVTVR	24	Unmodified	_DLEVVAATPTSLLISWDAPAVTVR_					0	0	0	0	00;GPMAWsp|P02751|FINC_HUMANFibronectinOS=HomosapiensGN=FN1PE=1SV=4	00;GPMAWsp|P02751|FINC_HUMANFibronectinOS=HomosapiensGN=FN1PE=1SV=4	00;GPMAWsp|P02751|FINC_HUMANFibronectinOS=HomosapiensGN=FN1PE=1SV=4	MULTI-MSMS	FN2	exp2	1262.83	2	1262.69	2523.36	61234.2	-0.33669	-0.00042514	1.4165	0.0017885	1.0798	0.0013634	1262.69	66.45	0.49392	66.45	66.217	66.711	0					15	9	3	0	0	0	0.0088349	1	14111	78.069
DLEVVAATPTSLLISWDAPAVTVR	24	Unmodified	_DLEVVAATPTSLLISWDAPAVTVR_					0	0	0	0	00;GPMAWsp|P02751|FINC_HUMANFibronectinOS=HomosapiensGN=FN1PE=1SV=4	00;GPMAWsp|P02751|FINC_HUMANFibronectinOS=HomosapiensGN=FN1PE=1SV=4	00;GPMAWsp|P02751|FINC_HUMANFibronectinOS=HomosapiensGN=FN1PE=1SV=4	MULTI-MSMS	FN3	exp3	842.462	3	842.127	2523.36	66171.8	0.084105	7.0827e-05	0.62137	0.00052327	0.70548	0.0005941	842.462	58.723	2.3696	58.723	58.158	60.527	0					169	47	7	0	0	0	7.957e-13	1	12399	128.98
DLEVVAATPTSLLISWDAPAVTVR	24	Unmodified	_DLEVVAATPTSLLISWDAPAVTVR_					0	0	0	0	00;GPMAWsp|P02751|FINC_HUMANFibronectinOS=HomosapiensGN=FN1PE=1SV=4	00;GPMAWsp|P02751|FINC_HUMANFibronectinOS=HomosapiensGN=FN1PE=1SV=4	00;GPMAWsp|P02751|FINC_HUMANFibronectinOS=HomosapiensGN=FN1PE=1SV=4	MULTI-MSMS	FN3	exp3	1263.19	2	1262.69	2523.36	56110.1	0.13216	0.00016688	0.80651	0.0010184	0.93867	0.0011852	1263.19	58.725	1.5301	58.725	58.059	59.589	0					98	30	6	0	0	0	3.7437e-27	1	12402	231.23
DLEVVAATPTSLLISWDAPAVTVR	24	Unmodified	_DLEVVAATPTSLLISWDAPAVTVR_					0	0	0	0	00;GPMAWsp|P02751|FINC_HUMANFibronectinOS=HomosapiensGN=FN1PE=1SV=4	00;GPMAWsp|P02751|FINC_HUMANFibronectinOS=HomosapiensGN=FN1PE=1SV=4	00;GPMAWsp|P02751|FINC_HUMANFibronectinOS=HomosapiensGN=FN1PE=1SV=4	MULTI-MSMS	FN4	exp4	1263.19	2	1262.69	2523.36	55285.5	-0.50786	-0.00064127	0.3859	0.00048727	-0.12196	-0.000154	1263.19	58.611	1.2345	58.611	58.337	59.572	0					72	24	5	0	0	0	1.8836e-27	1	12398	243.69
DLEVVAATPTSLLISWDAPAVTVR	24	Unmodified	_DLEVVAATPTSLLISWDAPAVTVR_					0	0	0	0	00;GPMAWsp|P02751|FINC_HUMANFibronectinOS=HomosapiensGN=FN1PE=1SV=4	00;GPMAWsp|P02751|FINC_HUMANFibronectinOS=HomosapiensGN=FN1PE=1SV=4	00;GPMAWsp|P02751|FINC_HUMANFibronectinOS=HomosapiensGN=FN1PE=1SV=4	MULTI-MSMS	FN4	exp4	842.461	3	842.127	2523.36	66626.7	-0.21104	-0.00017773	0.2521	0.0002123	0.041054	3.4572e-05	842.462	58.622	1.5309	58.622	58.337	59.868	0					107	30	8	0	0	0	7.5696e-16	2	12399	146.99
DLEVVAATPTSLLISWDAPAVTVR	24	Unmodified	_DLEVVAATPTSLLISWDAPAVTVR_					0	0	0	0	00;GPMAWsp|P02751|FINC_HUMANFibronectinOS=HomosapiensGN=FN1PE=1SV=4	00;GPMAWsp|P02751|FINC_HUMANFibronectinOS=HomosapiensGN=FN1PE=1SV=4	00;GPMAWsp|P02751|FINC_HUMANFibronectinOS=HomosapiensGN=FN1PE=1SV=4	MULTI-MSMS	FN5	exp5	1263.19	2	1262.69	2523.36	54779.6	-0.099847	-0.00012608	0.28625	0.00036145	0.18641	0.00023537	1263.19	58.8	1.2339	58.8	58.347	59.58	7.1054e-15					70	24	5	0	0	0	5.4383e-20	2	12399	212.25
DLEVVAATPTSLLISWDAPAVTVR	24	Unmodified	_DLEVVAATPTSLLISWDAPAVTVR_					0	0	0	0	00;GPMAWsp|P02751|FINC_HUMANFibronectinOS=HomosapiensGN=FN1PE=1SV=4	00;GPMAWsp|P02751|FINC_HUMANFibronectinOS=HomosapiensGN=FN1PE=1SV=4	00;GPMAWsp|P02751|FINC_HUMANFibronectinOS=HomosapiensGN=FN1PE=1SV=4	MULTI-MSMS	FN5	exp5	842.462	3	842.127	2523.36	66012	0.047266	3.9804e-05	-0.048626	-4.0949e-05	-0.0013596	-1.145e-06	842.461	58.788	1.4313	58.788	58.198	59.63	0					104	28	7	0	0	0	4.6094e-13	2	12408	136.56
DLGEEHFK	8	Unmodified	_DLGEEHFK_					0	0	0	0	CON__P02769	CON__P02769	CON__P02769	MULTI-MSMS	FN4	exp4	487.732	2	487.733	973.451	90503.1	-1.8192	-0.00088727	0.05412	2.6396e-05	-1.765	-0.00086087	487.733	17.406	0.64867	17.406	17.258	17.907	0					21	15	2	0	0	0	2.3694e-05	1	3233	109.01
DLQFVEVTDVK	11	Unmodified	_DLQFVEVTDVK_					0	0	0	0	00;GPMAWsp|P02751|FINC_HUMANFibronectinOS=HomosapiensGN=FN1PE=1SV=4	00;GPMAWsp|P02751|FINC_HUMANFibronectinOS=HomosapiensGN=FN1PE=1SV=4	00;GPMAWsp|P02751|FINC_HUMANFibronectinOS=HomosapiensGN=FN1PE=1SV=4	MULTI-MSMS	FN1	exp1	646.84	2	646.84	1291.67	76493	-0.46284	-0.00029939	0.33543	0.00021697	-0.12742	-8.2418e-05	646.841	44.237	4.6688	44.237	43.71	48.379	0					265	101	5	0	0	0	2.1948e-16	5	9632	172.88
DLQFVEVTDVK	11	Unmodified	_DLQFVEVTDVK_					0	0	0	0	00;GPMAWsp|P02751|FINC_HUMANFibronectinOS=HomosapiensGN=FN1PE=1SV=4	00;GPMAWsp|P02751|FINC_HUMANFibronectinOS=HomosapiensGN=FN1PE=1SV=4	00;GPMAWsp|P02751|FINC_HUMANFibronectinOS=HomosapiensGN=FN1PE=1SV=4	MULTI-MSMS	FN1	exp1	647.342	2	646.84	1291.67	78157.3	-0.0076778	-4.9663e-06	0.282	0.00018241	0.27432	0.00017744	646.84	50.363	1.673	50.363	49.527	51.2	0					69	34	3	0	0	0	0.038153	1	10433	25.527
DLQFVEVTDVK	11	Unmodified	_DLQFVEVTDVK_					0	0	0	0	00;GPMAWsp|P02751|FINC_HUMANFibronectinOS=HomosapiensGN=FN1PE=1SV=4	00;GPMAWsp|P02751|FINC_HUMANFibronectinOS=HomosapiensGN=FN1PE=1SV=4	00;GPMAWsp|P02751|FINC_HUMANFibronectinOS=HomosapiensGN=FN1PE=1SV=4	MULTI-MSMS	FN1	exp1	646.84	2	646.84	1291.67	77905.3	0.16672	0.00010784	-0.012521	-8.0989e-06	0.1542	9.9741e-05	646.84	51.456	0.94215	51.456	50.861	51.803	7.1054e-15					45	19	3	0	0	0	6.3566e-10	1	10761	125.74
DLQFVEVTDVK	11	Unmodified	_DLQFVEVTDVK_					0	0	0	0	00;GPMAWsp|P02751|FINC_HUMANFibronectinOS=HomosapiensGN=FN1PE=1SV=4	00;GPMAWsp|P02751|FINC_HUMANFibronectinOS=HomosapiensGN=FN1PE=1SV=4	00;GPMAWsp|P02751|FINC_HUMANFibronectinOS=HomosapiensGN=FN1PE=1SV=4	MULTI-MSMS	FN1	exp1	646.84	2	646.84	1291.67	76341.9	0.47195	0.00030528	-0.17728	-0.00011467	0.29467	0.00019061	646.84	57.069	13.314	57.069	56.687	70	-7.1054e-15					953	480	2	0	0	0	5.9581e-16	10	14063	168.74
DLQFVEVTDVK	11	Unmodified	_DLQFVEVTDVK_					0	0	0	0	00;GPMAWsp|P02751|FINC_HUMANFibronectinOS=HomosapiensGN=FN1PE=1SV=4	00;GPMAWsp|P02751|FINC_HUMANFibronectinOS=HomosapiensGN=FN1PE=1SV=4	00;GPMAWsp|P02751|FINC_HUMANFibronectinOS=HomosapiensGN=FN1PE=1SV=4	MULTI-SECPEP	FN1	exp1	1292.01	1	1292.67	1291.67	53862.3	-0.94975	-0.0012277	0.55371	0.00071577	-0.39604	-0.00051195	1292.67	44.237	1.4258	44.237	44.035	45.461	0					85	29	5	0	0	0	8.1717e-06	1	9391	138.75
DLQFVEVTDVK	11	Unmodified	_DLQFVEVTDVK_					0	0	0	0	00;GPMAWsp|P02751|FINC_HUMANFibronectinOS=HomosapiensGN=FN1PE=1SV=4	00;GPMAWsp|P02751|FINC_HUMANFibronectinOS=HomosapiensGN=FN1PE=1SV=4	00;GPMAWsp|P02751|FINC_HUMANFibronectinOS=HomosapiensGN=FN1PE=1SV=4	MULTI-MSMS	FN2	exp2	646.84	2	646.84	1291.67	76545.9	-0.42205	-0.000273	0.27763	0.00017958	-0.14441	-9.3411e-05	646.841	44.232	5.3926	44.232	43.777	49.169	0					237	115	6	0	0	0	3.1282e-16	5	9681	171.85
DLQFVEVTDVK	11	Unmodified	_DLQFVEVTDVK_					0	0	0	0	00;GPMAWsp|P02751|FINC_HUMANFibronectinOS=HomosapiensGN=FN1PE=1SV=4	00;GPMAWsp|P02751|FINC_HUMANFibronectinOS=HomosapiensGN=FN1PE=1SV=4	00;GPMAWsp|P02751|FINC_HUMANFibronectinOS=HomosapiensGN=FN1PE=1SV=4	MULTI-MSMS	FN2	exp2	646.84	2	646.84	1291.67	77711.4	-0.026545	-1.7171e-05	0.052514	3.3968e-05	0.025969	1.6798e-05	646.84	49.961	1.748	49.961	49.68	51.428	0					85	36	3	0	0	0	5.6396e-06	2	10697	92.538
DLQFVEVTDVK	11	Unmodified	_DLQFVEVTDVK_					0	0	0	0	00;GPMAWsp|P02751|FINC_HUMANFibronectinOS=HomosapiensGN=FN1PE=1SV=4	00;GPMAWsp|P02751|FINC_HUMANFibronectinOS=HomosapiensGN=FN1PE=1SV=4	00;GPMAWsp|P02751|FINC_HUMANFibronectinOS=HomosapiensGN=FN1PE=1SV=4	MULTI-MSMS	FN2	exp2	646.84	2	646.84	1291.67	77623.8	0.090282	5.8398e-05	0.031563	2.0416e-05	0.12185	7.8814e-05	646.84	52.671	0.62789	52.671	52.234	52.862	0					28	12	3	0	0	0	5.127e-10	1	11052	129.85
DLQFVEVTDVK	11	Unmodified	_DLQFVEVTDVK_					0	0	0	0	00;GPMAWsp|P02751|FINC_HUMANFibronectinOS=HomosapiensGN=FN1PE=1SV=4	00;GPMAWsp|P02751|FINC_HUMANFibronectinOS=HomosapiensGN=FN1PE=1SV=4	00;GPMAWsp|P02751|FINC_HUMANFibronectinOS=HomosapiensGN=FN1PE=1SV=4	MULTI-MSMS	FN2	exp2	646.84	2	646.84	1291.67	77182.9	0.089985	5.8206e-05	0.00052488	3.3952e-07	0.09051	5.8545e-05	646.84	63.271	12.07	63.271	57.932	70.002	0					564	461	2	0	0	0	1.4436e-15	7	14556	159.4
DLQFVEVTDVK	11	Unmodified	_DLQFVEVTDVK_					0	0	0	0	00;GPMAWsp|P02751|FINC_HUMANFibronectinOS=HomosapiensGN=FN1PE=1SV=4	00;GPMAWsp|P02751|FINC_HUMANFibronectinOS=HomosapiensGN=FN1PE=1SV=4	00;GPMAWsp|P02751|FINC_HUMANFibronectinOS=HomosapiensGN=FN1PE=1SV=4	MULTI-SECPEP	FN2	exp2	1292.01	1	1292.67	1291.67	53878.8	-0.65541	-0.00084723	0.33403	0.00043179	-0.32138	-0.00041544	1292.67	44.232	1.7492	44.232	43.777	45.526	0					77	36	3	0	0	0	6.2399e-05	1	9165	132.32
DLQFVEVTDVK	11	Unmodified	_DLQFVEVTDVK_					0	0	0	0	00;GPMAWsp|P02751|FINC_HUMANFibronectinOS=HomosapiensGN=FN1PE=1SV=4	00;GPMAWsp|P02751|FINC_HUMANFibronectinOS=HomosapiensGN=FN1PE=1SV=4	00;GPMAWsp|P02751|FINC_HUMANFibronectinOS=HomosapiensGN=FN1PE=1SV=4	MULTI-MSMS	FN3	exp3	646.841	2	646.84	1291.67	76352	-0.45221	-0.0002925	0.03738	2.4179e-05	-0.41483	-0.00026833	646.84	44.303	2.335	44.303	43.632	45.967	0					168	48	6	0	0	0	2.1935e-15	2	9383	151.15
DLQFVEVTDVK	11	Unmodified	_DLQFVEVTDVK_					0	0	0	0	00;GPMAWsp|P02751|FINC_HUMANFibronectinOS=HomosapiensGN=FN1PE=1SV=4	00;GPMAWsp|P02751|FINC_HUMANFibronectinOS=HomosapiensGN=FN1PE=1SV=4	00;GPMAWsp|P02751|FINC_HUMANFibronectinOS=HomosapiensGN=FN1PE=1SV=4	MULTI-MSMS	FN3	exp3	647.342	2	646.84	1291.67	76797.8	-0.14786	-9.5643e-05	0.14434	9.3364e-05	-0.0035234	-2.2791e-06	646.84	46.416	2.286	46.416	46.012	48.298	0					122	48	3	0	0	0	2.6923e-11	1	9871	146.11
DLQFVEVTDVK	11	Unmodified	_DLQFVEVTDVK_					0	0	0	0	00;GPMAWsp|P02751|FINC_HUMANFibronectinOS=HomosapiensGN=FN1PE=1SV=4	00;GPMAWsp|P02751|FINC_HUMANFibronectinOS=HomosapiensGN=FN1PE=1SV=4	00;GPMAWsp|P02751|FINC_HUMANFibronectinOS=HomosapiensGN=FN1PE=1SV=4	MULTI-MSMS	FN3	exp3	646.84	2	646.84	1291.67	77066.9	-0.27634	-0.00017875	0.38743	0.00025061	0.11109	7.1858e-05	646.841	48.966	0.80303	48.966	48.249	49.052	0					30	16	2	0	0	0	4.1182e-10	1	10119	133.23
DLQFVEVTDVK	11	Unmodified	_DLQFVEVTDVK_					0	0	0	0	00;GPMAWsp|P02751|FINC_HUMANFibronectinOS=HomosapiensGN=FN1PE=1SV=4	00;GPMAWsp|P02751|FINC_HUMANFibronectinOS=HomosapiensGN=FN1PE=1SV=4	00;GPMAWsp|P02751|FINC_HUMANFibronectinOS=HomosapiensGN=FN1PE=1SV=4	MULTI-MSMS	FN3	exp3	646.84	2	646.84	1291.67	78169.1	0.0095101	6.1515e-06	0.078117	5.053e-05	0.087628	5.6681e-05	646.84	50.866	2.0649	50.866	49.532	51.597	0					85	43	3	0	0	0	5.6396e-06	2	10664	92.538
DLQFVEVTDVK	11	Unmodified	_DLQFVEVTDVK_					0	0	0	0	00;GPMAWsp|P02751|FINC_HUMANFibronectinOS=HomosapiensGN=FN1PE=1SV=4	00;GPMAWsp|P02751|FINC_HUMANFibronectinOS=HomosapiensGN=FN1PE=1SV=4	00;GPMAWsp|P02751|FINC_HUMANFibronectinOS=HomosapiensGN=FN1PE=1SV=4	MULTI-MSMS	FN3	exp3	646.84	2	646.84	1291.67	78169.1	0.22798	0.00014747	-0.14298	-9.2486e-05	0.084999	5.4981e-05	646.84	52.353	1.3008	52.353	51.597	52.897	7.1054e-15					42	26	3	0	0	0	4.2521e-10	1	10940	132.78
DLQFVEVTDVK	11	Unmodified	_DLQFVEVTDVK_					0	0	0	0	00;GPMAWsp|P02751|FINC_HUMANFibronectinOS=HomosapiensGN=FN1PE=1SV=4	00;GPMAWsp|P02751|FINC_HUMANFibronectinOS=HomosapiensGN=FN1PE=1SV=4	00;GPMAWsp|P02751|FINC_HUMANFibronectinOS=HomosapiensGN=FN1PE=1SV=4	MULTI-MSMS	FN3	exp3	646.841	2	646.84	1291.67	77849.3	0.60491	0.00039128	-0.24921	-0.0001612	0.3557	0.00023008	646.84	55.037	3.0397	55.037	53.696	56.735	0					95	62	2	0	0	0	1.5103e-10	1	11509	141.95
DLQFVEVTDVK	11	Unmodified	_DLQFVEVTDVK_					0	0	0	0	00;GPMAWsp|P02751|FINC_HUMANFibronectinOS=HomosapiensGN=FN1PE=1SV=4	00;GPMAWsp|P02751|FINC_HUMANFibronectinOS=HomosapiensGN=FN1PE=1SV=4	00;GPMAWsp|P02751|FINC_HUMANFibronectinOS=HomosapiensGN=FN1PE=1SV=4	MULTI-MSMS	FN3	exp3	646.841	2	646.84	1291.67	76865.6	0.39009	0.00025233	-0.26986	-0.00017455	0.12023	7.7771e-05	646.84	64.396	13.269	64.396	56.735	70.004	0					909	460	2	0	0	0	2.1868e-15	11	13448	151.22
DLQFVEVTDVK	11	Unmodified	_DLQFVEVTDVK_					0	0	0	0	00;GPMAWsp|P02751|FINC_HUMANFibronectinOS=HomosapiensGN=FN1PE=1SV=4	00;GPMAWsp|P02751|FINC_HUMANFibronectinOS=HomosapiensGN=FN1PE=1SV=4	00;GPMAWsp|P02751|FINC_HUMANFibronectinOS=HomosapiensGN=FN1PE=1SV=4	MULTI-SECPEP	FN3	exp3	1292.57	1	1292.67	1291.67	53973.8	-0.7402	-0.00095684	0.24112	0.00031168	-0.49909	-0.00064516	1292.67	44.303	1.7562	44.303	43.872	45.629	0					72	36	3	0	0	0	2.844e-06	1	9167	153.54
DLQFVEVTDVK	11	Unmodified	_DLQFVEVTDVK_					0	0	0	0	00;GPMAWsp|P02751|FINC_HUMANFibronectinOS=HomosapiensGN=FN1PE=1SV=4	00;GPMAWsp|P02751|FINC_HUMANFibronectinOS=HomosapiensGN=FN1PE=1SV=4	00;GPMAWsp|P02751|FINC_HUMANFibronectinOS=HomosapiensGN=FN1PE=1SV=4	MULTI-MSMS	FN4	exp4	646.84	2	646.84	1291.67	76914.4	-0.81658	-0.00052819	0.16502	0.00010674	-0.65156	-0.00042145	646.84	44.306	2.271	44.306	43.926	46.197	0					143	46	5	0	0	0	7.6607e-16	2	9198	166.86
DLQFVEVTDVK	11	Unmodified	_DLQFVEVTDVK_					0	0	0	0	00;GPMAWsp|P02751|FINC_HUMANFibronectinOS=HomosapiensGN=FN1PE=1SV=4	00;GPMAWsp|P02751|FINC_HUMANFibronectinOS=HomosapiensGN=FN1PE=1SV=4	00;GPMAWsp|P02751|FINC_HUMANFibronectinOS=HomosapiensGN=FN1PE=1SV=4	MULTI-MSMS	FN4	exp4	646.84	2	646.84	1291.67	77855.7	-0.58487	-0.00037832	0.11483	7.4277e-05	-0.47004	-0.00030404	646.84	46.558	1.9719	46.558	46.457	48.429	0					75	40	3	0	0	0	2.2909e-15	2	9988	150.08
DLQFVEVTDVK	11	Unmodified	_DLQFVEVTDVK_					0	0	0	0	00;GPMAWsp|P02751|FINC_HUMANFibronectinOS=HomosapiensGN=FN1PE=1SV=4	00;GPMAWsp|P02751|FINC_HUMANFibronectinOS=HomosapiensGN=FN1PE=1SV=4	00;GPMAWsp|P02751|FINC_HUMANFibronectinOS=HomosapiensGN=FN1PE=1SV=4	MULTI-MSMS	FN4	exp4	646.84	2	646.84	1291.67	77751.1	-0.60128	-0.00038893	0.37812	0.00024458	-0.22316	-0.00014435	646.84	48.941	0.57002	48.941	48.676	49.246	-7.1054e-15					23	11	3	0	0	0	0.02465	1	10305	39.918
DLQFVEVTDVK	11	Unmodified	_DLQFVEVTDVK_					0	0	0	0	00;GPMAWsp|P02751|FINC_HUMANFibronectinOS=HomosapiensGN=FN1PE=1SV=4	00;GPMAWsp|P02751|FINC_HUMANFibronectinOS=HomosapiensGN=FN1PE=1SV=4	00;GPMAWsp|P02751|FINC_HUMANFibronectinOS=HomosapiensGN=FN1PE=1SV=4	MULTI-MSMS	FN4	exp4	647.341	2	646.84	1291.67	79832.5	-0.68154	-0.00044085	0.4452	0.00028797	-0.23634	-0.00015287	646.841	50.121	0.82453	50.121	49.73	50.555	0					27	16	2	0	0	0	0.00021126	1	10544	85.533
DLQFVEVTDVK	11	Unmodified	_DLQFVEVTDVK_					0	0	0	0	00;GPMAWsp|P02751|FINC_HUMANFibronectinOS=HomosapiensGN=FN1PE=1SV=4	00;GPMAWsp|P02751|FINC_HUMANFibronectinOS=HomosapiensGN=FN1PE=1SV=4	00;GPMAWsp|P02751|FINC_HUMANFibronectinOS=HomosapiensGN=FN1PE=1SV=4	MULTI-MSMS	FN5	exp5	646.84	2	646.84	1291.67	76489.4	-0.73468	-0.00047522	0.51906	0.00033575	-0.21561	-0.00013947	646.841	44.368	2.2679	44.368	43.865	46.133	0					158	46	5	0	0	0	5.9581e-16	2	9162	168.74
DLQFVEVTDVK	11	Unmodified	_DLQFVEVTDVK_					0	0	0	0	00;GPMAWsp|P02751|FINC_HUMANFibronectinOS=HomosapiensGN=FN1PE=1SV=4	00;GPMAWsp|P02751|FINC_HUMANFibronectinOS=HomosapiensGN=FN1PE=1SV=4	00;GPMAWsp|P02751|FINC_HUMANFibronectinOS=HomosapiensGN=FN1PE=1SV=4	MULTI-MSMS	FN5	exp5	1293.31	1	1292.67	1291.67	56156.5	-0.86987	-0.0011245	0.18604	0.00024049	-0.68383	-0.00088396	1292.67	44.383	1.0677	44.383	44.063	45.13	0					46	21	3	0	0	0	3.3459e-21	1	9222	191.52
DLQFVEVTDVK	11	Unmodified	_DLQFVEVTDVK_					0	0	0	0	00;GPMAWsp|P02751|FINC_HUMANFibronectinOS=HomosapiensGN=FN1PE=1SV=4	00;GPMAWsp|P02751|FINC_HUMANFibronectinOS=HomosapiensGN=FN1PE=1SV=4	00;GPMAWsp|P02751|FINC_HUMANFibronectinOS=HomosapiensGN=FN1PE=1SV=4	MULTI-MSMS	FN5	exp5	646.84	2	646.84	1291.67	78038.6	-0.48294	-0.00031239	0.073291	4.7408e-05	-0.40965	-0.00026498	646.84	46.791	2.0827	46.791	46.468	48.55	0					91	42	3	0	0	0	1.9371e-15	2	9737	153.97
DLQFVEVTDVK	11	Unmodified	_DLQFVEVTDVK_					0	0	0	0	00;GPMAWsp|P02751|FINC_HUMANFibronectinOS=HomosapiensGN=FN1PE=1SV=4	00;GPMAWsp|P02751|FINC_HUMANFibronectinOS=HomosapiensGN=FN1PE=1SV=4	00;GPMAWsp|P02751|FINC_HUMANFibronectinOS=HomosapiensGN=FN1PE=1SV=4	MULTI-MSMS	FN5	exp5	646.841	2	646.84	1291.67	79787.2	-0.29588	-0.00019139	0.63383	0.00040999	0.33795	0.0002186	646.841	49.056	0.43075	49.056	48.797	49.228	7.1054e-15					15	8	2	0	0	0	0.02834	1	10295	36.422
DLQFVEVTDVK	11	Unmodified	_DLQFVEVTDVK_					0	0	0	0	00;GPMAWsp|P02751|FINC_HUMANFibronectinOS=HomosapiensGN=FN1PE=1SV=4	00;GPMAWsp|P02751|FINC_HUMANFibronectinOS=HomosapiensGN=FN1PE=1SV=4	00;GPMAWsp|P02751|FINC_HUMANFibronectinOS=HomosapiensGN=FN1PE=1SV=4	MULTI-MSMS	FN5	exp5	646.84	2	646.84	1291.67	79963.3	-0.21434	-0.00013864	0.15392	9.9561e-05	-0.06042	-3.9082e-05	646.84	49.904	1.2259	49.904	49.662	50.888	0					45	24	2	0	0	0	0.0050613	1	10592	58.474
DLQFVEVTDVK	11	Unmodified	_DLQFVEVTDVK_					0	0	0	0	00;GPMAWsp|P02751|FINC_HUMANFibronectinOS=HomosapiensGN=FN1PE=1SV=4	00;GPMAWsp|P02751|FINC_HUMANFibronectinOS=HomosapiensGN=FN1PE=1SV=4	00;GPMAWsp|P02751|FINC_HUMANFibronectinOS=HomosapiensGN=FN1PE=1SV=4	MULTI-MSMS	FN5	exp5	646.84	2	646.84	1291.67	77940.1	-0.23135	-0.00014965	0.038302	2.4775e-05	-0.19305	-0.00012487	646.84	66.376	6.3015	66.376	63.382	69.684	0					537	288	2	0	0	0	4.9593e-10	2	14142	130.41
DLQFVEVTDVK	11	Unmodified	_DLQFVEVTDVK_					0	0	0	0	00;GPMAWsp|P02751|FINC_HUMANFibronectinOS=HomosapiensGN=FN1PE=1SV=4	00;GPMAWsp|P02751|FINC_HUMANFibronectinOS=HomosapiensGN=FN1PE=1SV=4	00;GPMAWsp|P02751|FINC_HUMANFibronectinOS=HomosapiensGN=FN1PE=1SV=4	MSMS	FN5	exp5	646.841	2	646.84	1291.67	NaN	NaN	NaN	NaN	NaN	NaN	NaN	NaN	56.034	1	56.034	55.534	56.534	0								0	0	0	3.2347e-07	1	11821	132.78
DNMKWCGTTQNYDADQK	17	Nitration	_DNMKW(ni)CGTTQNYDADQK_	DNMKW(1)CGTTQNYDADQK		DNMKW(58.67)CGTTQNY(-58.67)DADQK		0	1	0	1	00;GPMAWsp|P02751|FINC_HUMANFibronectinOS=HomosapiensGN=FN1PE=1SV=4	00;GPMAWsp|P02751|FINC_HUMANFibronectinOS=HomosapiensGN=FN1PE=1SV=4	00;GPMAWsp|P02751|FINC_HUMANFibronectinOS=HomosapiensGN=FN1PE=1SV=4	MULTI-MSMS	FN3	exp3	707.62	3	707.286	2118.84	73710.1	-1.2275	-0.00086821	0.071308	5.0435e-05	-1.1562	-0.00081778	707.621	18.443	0.32969	18.443	18.222	18.552	0					14	6	3	0	0	0	5.5382e-05	1	3452	82.707
DNMKWCGTTQNYDADQK	17	Oxidation (M)	_DNM(ox)KWCGTTQNYDADQK_		DNM(1)KWCGTTQNYDADQK		DNM(254.59)KWCGTTQNYDADQK	0	0	1	1	00;GPMAWsp|P02751|FINC_HUMANFibronectinOS=HomosapiensGN=FN1PE=1SV=4	00;GPMAWsp|P02751|FINC_HUMANFibronectinOS=HomosapiensGN=FN1PE=1SV=4	00;GPMAWsp|P02751|FINC_HUMANFibronectinOS=HomosapiensGN=FN1PE=1SV=4	MULTI-MSMS	FN1	exp1	697.957	3	697.623	2089.85	72737	-0.55991	-0.00039061	-0.0096722	-6.7475e-06	-0.56958	-0.00039735	697.957	19.622	0.99594	19.622	19.349	20.345	0					99	22	7	0	0	0	8.675e-48	1	3706	254.59
DNMKWCGTTQNYDADQK	17	Oxidation (M)	_DNM(ox)KWCGTTQNYDADQK_		DNM(1)KWCGTTQNYDADQK		DNM(407.18)KWCGTTQNYDADQK	0	0	1	1	00;GPMAWsp|P02751|FINC_HUMANFibronectinOS=HomosapiensGN=FN1PE=1SV=4	00;GPMAWsp|P02751|FINC_HUMANFibronectinOS=HomosapiensGN=FN1PE=1SV=4	00;GPMAWsp|P02751|FINC_HUMANFibronectinOS=HomosapiensGN=FN1PE=1SV=4	MULTI-MSMS	FN1	exp1	1045.93	2	1045.93	2089.85	60032.6	-0.72914	-0.00076263	0.043876	4.5891e-05	-0.68527	-0.00071674	1046.43	19.684	0.82768	19.684	19.349	20.176	0					74	18	6	0	0	0	7.3584e-143	1	3710	407.18
DNMKWCGTTQNYDADQK	17	Oxidation (M)	_DNM(ox)KWCGTTQNYDADQK_		DNM(1)KWCGTTQNYDADQK		DNM(152.24)KWCGTTQNYDADQK	0	0	1	1	00;GPMAWsp|P02751|FINC_HUMANFibronectinOS=HomosapiensGN=FN1PE=1SV=4	00;GPMAWsp|P02751|FINC_HUMANFibronectinOS=HomosapiensGN=FN1PE=1SV=4	00;GPMAWsp|P02751|FINC_HUMANFibronectinOS=HomosapiensGN=FN1PE=1SV=4	MULTI-MSMS	FN2	exp2	697.957	3	697.623	2089.85	73877.1	-0.44181	-0.00030822	-0.29497	-0.00020578	-0.73678	-0.00051399	697.623	19.659	0.41266	19.659	19.47	19.882	0					20	8	3	0	0	0	1.2144e-18	1	3717	152.24
DNMKWCGTTQNYDADQK	17	Oxidation (M)	_DNM(ox)KWCGTTQNYDADQK_		DNM(1)KWCGTTQNYDADQK		DNM(293.12)KWCGTTQNYDADQK	0	0	1	1	00;GPMAWsp|P02751|FINC_HUMANFibronectinOS=HomosapiensGN=FN1PE=1SV=4	00;GPMAWsp|P02751|FINC_HUMANFibronectinOS=HomosapiensGN=FN1PE=1SV=4	00;GPMAWsp|P02751|FINC_HUMANFibronectinOS=HomosapiensGN=FN1PE=1SV=4	MULTI-MSMS	FN2	exp2	1046.43	2	1045.93	2089.85	60498.8	-0.78941	-0.00082567	0.13009	0.00013607	-0.65931	-0.0006896	1045.93	19.675	0.36781	19.675	19.47	19.837	0					28	7	5	0	0	0	3.7353e-74	1	3719	293.12
DNMKWCGTTQNYDADQK	17	Oxidation (M)	_DNM(ox)KWCGTTQNYDADQK_		DNM(1)KWCGTTQNYDADQK		DNM(209.9)KWCGTTQNYDADQK	0	0	1	1	00;GPMAWsp|P02751|FINC_HUMANFibronectinOS=HomosapiensGN=FN1PE=1SV=4	00;GPMAWsp|P02751|FINC_HUMANFibronectinOS=HomosapiensGN=FN1PE=1SV=4	00;GPMAWsp|P02751|FINC_HUMANFibronectinOS=HomosapiensGN=FN1PE=1SV=4	MULTI-MSMS	FN3	exp3	697.957	3	697.623	2089.85	71300.7	-0.65571	-0.00045744	-0.19687	-0.00013734	-0.85258	-0.00059478	697.957	19.725	0.66625	19.725	19.507	20.173	0					60	14	7	0	0	0	5.2363e-36	1	3729	209.9
DNMKWCGTTQNYDADQK	17	Oxidation (M)	_DNM(ox)KWCGTTQNYDADQK_		DNM(1)KWCGTTQNYDADQK		DNM(293.38)KWCGTTQNYDADQK	0	0	1	1	00;GPMAWsp|P02751|FINC_HUMANFibronectinOS=HomosapiensGN=FN1PE=1SV=4	00;GPMAWsp|P02751|FINC_HUMANFibronectinOS=HomosapiensGN=FN1PE=1SV=4	00;GPMAWsp|P02751|FINC_HUMANFibronectinOS=HomosapiensGN=FN1PE=1SV=4	MULTI-MSMS	FN3	exp3	1046.43	2	1045.93	2089.85	59780.5	-0.84237	-0.00088106	-0.046258	-4.8382e-05	-0.88863	-0.00092944	1045.93	19.716	0.52271	19.716	19.507	20.03	0					51	11	7	0	0	0	3.6939e-74	1	3733	293.38
DNMKWCGTTQNYDADQK	17	Oxidation (M)	_DNM(ox)KWCGTTQNYDADQK_		DNM(1)KWCGTTQNYDADQK		DNM(154.49)KWCGTTQNYDADQK	0	0	1	1	00;GPMAWsp|P02751|FINC_HUMANFibronectinOS=HomosapiensGN=FN1PE=1SV=4	00;GPMAWsp|P02751|FINC_HUMANFibronectinOS=HomosapiensGN=FN1PE=1SV=4	00;GPMAWsp|P02751|FINC_HUMANFibronectinOS=HomosapiensGN=FN1PE=1SV=4	MULTI-MSMS	FN4	exp4	697.623	3	697.623	2089.85	74025.1	-0.92355	-0.00064429	-0.32524	-0.00022689	-1.2488	-0.00087118	697.623	19.856	0.50244	19.856	19.706	20.209	0					33	10	4	0	0	0	1.0958e-18	1	3776	154.49
DNMKWCGTTQNYDADQK	17	Oxidation (M)	_DNM(ox)KWCGTTQNYDADQK_		DNM(1)KWCGTTQNYDADQK		DNM(151.3)KWCGTTQNYDADQK	0	0	1	1	00;GPMAWsp|P02751|FINC_HUMANFibronectinOS=HomosapiensGN=FN1PE=1SV=4	00;GPMAWsp|P02751|FINC_HUMANFibronectinOS=HomosapiensGN=FN1PE=1SV=4	00;GPMAWsp|P02751|FINC_HUMANFibronectinOS=HomosapiensGN=FN1PE=1SV=4	MULTI-MSMS	FN4	exp4	1045.93	2	1045.93	2089.85	63441.9	-1.343	-0.0014047	0.43086	0.00045065	-0.91215	-0.00095404	1045.93	19.89	0.36114	19.89	19.751	20.112	-3.5527e-15					17	7	3	0	0	0	1.443e-18	1	3811	151.3
DNMKWCGTTQNYDADQK	17	Oxidation (M)	_DNM(ox)KWCGTTQNYDADQK_		DNM(1)KWCGTTQNYDADQK		DNM(128.26)KWCGTTQNYDADQK	0	0	1	1	00;GPMAWsp|P02751|FINC_HUMANFibronectinOS=HomosapiensGN=FN1PE=1SV=4	00;GPMAWsp|P02751|FINC_HUMANFibronectinOS=HomosapiensGN=FN1PE=1SV=4	00;GPMAWsp|P02751|FINC_HUMANFibronectinOS=HomosapiensGN=FN1PE=1SV=4	MULTI-MSMS	FN5	exp5	697.623	3	697.623	2089.85	72790.6	-0.84506	-0.00058953	-0.074697	-5.211e-05	-0.91976	-0.00064164	697.623	19.702	0.55389	19.702	19.495	20.049	3.5527e-15					29	11	4	0	0	0	1.3418e-12	1	3736	128.26
DNMKWCGTTQNYDADQK	17	Oxidation (M)	_DNM(ox)KWCGTTQNYDADQK_		DNM(1)KWCGTTQNYDADQK		DNM(124.3)KWCGTTQNYDADQK	0	0	1	1	00;GPMAWsp|P02751|FINC_HUMANFibronectinOS=HomosapiensGN=FN1PE=1SV=4	00;GPMAWsp|P02751|FINC_HUMANFibronectinOS=HomosapiensGN=FN1PE=1SV=4	00;GPMAWsp|P02751|FINC_HUMANFibronectinOS=HomosapiensGN=FN1PE=1SV=4	MULTI-MSMS	FN5	exp5	1046.43	2	1045.93	2089.85	70903.8	-1.1061	-0.0011569	0.87469	0.00091487	-0.23136	-0.00024199	1046.43	19.724	0.26466	19.724	19.587	19.852	-3.5527e-15					10	5	3	0	0	0	1.8553e-12	1	3755	124.3
DNMKWCGTTQNYDADQK	17	Oxidation (M),Nitration	_DNM(ox)KWCGTTQNY(ni)DADQK_	DNMKWCGTTQNY(1)DADQK	DNM(1)KWCGTTQNYDADQK	DNMKW(-123.59)CGTTQNY(123.59)DADQK	DNM(169.21)KWCGTTQNYDADQK	0	1	1	1	00;GPMAWsp|P02751|FINC_HUMANFibronectinOS=HomosapiensGN=FN1PE=1SV=4	00;GPMAWsp|P02751|FINC_HUMANFibronectinOS=HomosapiensGN=FN1PE=1SV=4	00;GPMAWsp|P02751|FINC_HUMANFibronectinOS=HomosapiensGN=FN1PE=1SV=4	MULTI-MSMS	FN1	exp1	712.618	3	712.618	2134.83	71560.4	-0.55013	-0.00039203	0.1728	0.00012314	-0.37733	-0.00026889	712.618	25.111	0.67952	25.111	24.699	25.379	0					47	14	5	0	0	0	3.2006e-19	1	4921	169.21
DNMKWCGTTQNYDADQK	17	Oxidation (M),Nitration	_DNM(ox)KWCGTTQNY(ni)DADQK_	DNMKWCGTTQNY(1)DADQK	DNM(1)KWCGTTQNYDADQK	DNMKW(-75.01)CGTTQNY(75.01)DADQK	DNM(114.74)KWCGTTQNYDADQK	0	1	1	1	00;GPMAWsp|P02751|FINC_HUMANFibronectinOS=HomosapiensGN=FN1PE=1SV=4	00;GPMAWsp|P02751|FINC_HUMANFibronectinOS=HomosapiensGN=FN1PE=1SV=4	00;GPMAWsp|P02751|FINC_HUMANFibronectinOS=HomosapiensGN=FN1PE=1SV=4	MULTI-MSMS	FN1	exp1	1068.92	2	1068.42	2134.83	60096.4	-0.82231	-0.00087857	0.30584	0.00032676	-0.51647	-0.00055181	1068.93	25.139	0.39927	25.139	24.888	25.287	3.5527e-15					29	8	5	0	0	0	1.0992e-08	1	4979	114.74
DNMKWCGTTQNYDADQK	17	Oxidation (M),Nitration	_DNM(ox)KW(ni)CGTTQNYDADQK_	DNMKW(1)CGTTQNYDADQK	DNM(1)KWCGTTQNYDADQK	DNMKW(39.99)CGTTQNY(-39.99)DADQK	DNM(75.46)KWCGTTQNYDADQK	0	1	1	1	00;GPMAWsp|P02751|FINC_HUMANFibronectinOS=HomosapiensGN=FN1PE=1SV=4	00;GPMAWsp|P02751|FINC_HUMANFibronectinOS=HomosapiensGN=FN1PE=1SV=4	00;GPMAWsp|P02751|FINC_HUMANFibronectinOS=HomosapiensGN=FN1PE=1SV=4	MSMS	FN1	exp1	712.62	3	712.618	2134.83	NaN	NaN	NaN	NaN	NaN	NaN	NaN	NaN	12.658	1	12.658	12.158	13.158	0								0	0	0	0.00011583	1	2173	75.463
DNMKWCGTTQNYDADQK	17	Oxidation (M),Nitration	_DNM(ox)KWCGTTQNY(ni)DADQK_	DNMKWCGTTQNY(1)DADQK	DNM(1)KWCGTTQNYDADQK	DNMKW(-81.68)CGTTQNY(81.68)DADQK	DNM(108.49)KWCGTTQNYDADQK	0	1	1	1	00;GPMAWsp|P02751|FINC_HUMANFibronectinOS=HomosapiensGN=FN1PE=1SV=4	00;GPMAWsp|P02751|FINC_HUMANFibronectinOS=HomosapiensGN=FN1PE=1SV=4	00;GPMAWsp|P02751|FINC_HUMANFibronectinOS=HomosapiensGN=FN1PE=1SV=4	MULTI-MSMS	FN2	exp2	712.952	3	712.618	2134.83	72057.4	-0.52138	-0.00037154	0.080725	5.7526e-05	-0.44065	-0.00031402	712.618	25.083	0.70917	25.083	24.727	25.437	0					36	15	3	0	0	0	2.8364e-08	2	4908	108.49
DNMKWCGTTQNYDADQK	17	Oxidation (M),Nitration	_DNM(ox)KW(ni)CGTTQNYDADQK_	DNMKW(1)CGTTQNYDADQK	DNM(1)KWCGTTQNYDADQK	DNMKW(54.96)CGTTQNY(-54.96)DADQK	DNM(83.77)KWCGTTQNYDADQK	0	1	1	1	00;GPMAWsp|P02751|FINC_HUMANFibronectinOS=HomosapiensGN=FN1PE=1SV=4	00;GPMAWsp|P02751|FINC_HUMANFibronectinOS=HomosapiensGN=FN1PE=1SV=4	00;GPMAWsp|P02751|FINC_HUMANFibronectinOS=HomosapiensGN=FN1PE=1SV=4	MULTI-MSMS	FN2	exp2	1068.42	2	1068.42	2134.83	61417.6	-1.0051	-0.0010739	-0.53344	-0.00056994	-1.5385	-0.0016438	1068.92	28.336	0.33639	28.336	28.151	28.488	0					14	6	3	0	0	0	4.7949e-05	1	5669	83.769
DNMKWCGTTQNYDADQK	17	Oxidation (M),Nitration	_DNM(ox)KWCGTTQNY(ni)DADQK_	DNMKWCGTTQNY(1)DADQK	DNM(1)KWCGTTQNYDADQK	DNMKW(-94.55)CGTTQNY(94.55)DADQK	DNM(130.66)KWCGTTQNYDADQK	0	1	1	1	00;GPMAWsp|P02751|FINC_HUMANFibronectinOS=HomosapiensGN=FN1PE=1SV=4	00;GPMAWsp|P02751|FINC_HUMANFibronectinOS=HomosapiensGN=FN1PE=1SV=4	00;GPMAWsp|P02751|FINC_HUMANFibronectinOS=HomosapiensGN=FN1PE=1SV=4	MULTI-MSMS	FN3	exp3	712.618	3	712.618	2134.83	71884.6	-0.76352	-0.0005441	0.22193	0.00015815	-0.54159	-0.00038595	712.953	25.282	0.74532	25.282	24.837	25.583	0					74	16	6	0	0	0	1.1671e-12	1	4934	130.66
DNMKWCGTTQNYDADQK	17	Oxidation (M),Nitration	_DNM(ox)KWCGTTQNY(ni)DADQK_	DNMKWCGTTQNY(1)DADQK	DNM(1)KWCGTTQNYDADQK	DNMKW(-60.07)CGTTQNY(60.07)DADQK	DNM(134.68)KWCGTTQNYDADQK	0	1	1	1	00;GPMAWsp|P02751|FINC_HUMANFibronectinOS=HomosapiensGN=FN1PE=1SV=4	00;GPMAWsp|P02751|FINC_HUMANFibronectinOS=HomosapiensGN=FN1PE=1SV=4	00;GPMAWsp|P02751|FINC_HUMANFibronectinOS=HomosapiensGN=FN1PE=1SV=4	MULTI-MSMS	FN3	exp3	1068.93	2	1068.42	2134.83	60624.2	-1.107	-0.0011828	0.33822	0.00036136	-0.7688	-0.0008214	1068.93	25.246	0.65557	25.246	24.882	25.538	0					42	14	4	0	0	0	8.7724e-13	2	4954	134.68
DNMKWCGTTQNYDADQK	17	Oxidation (M),Nitration	_DNM(ox)KW(ni)CGTTQNYDADQK_	DNMKW(1)CGTTQNYDADQK	DNM(1)KWCGTTQNYDADQK	DNMKW(53.68)CGTTQNY(-53.68)DADQK	DNM(84.51)KWCGTTQNYDADQK	0	1	1	1	00;GPMAWsp|P02751|FINC_HUMANFibronectinOS=HomosapiensGN=FN1PE=1SV=4	00;GPMAWsp|P02751|FINC_HUMANFibronectinOS=HomosapiensGN=FN1PE=1SV=4	00;GPMAWsp|P02751|FINC_HUMANFibronectinOS=HomosapiensGN=FN1PE=1SV=4	MULTI-MSMS	FN3	exp3	1068.42	2	1068.42	2134.83	63379.7	-0.83558	-0.00089276	0.077562	8.287e-05	-0.75802	-0.00080989	1068.42	28.268	0.4799	28.268	28.086	28.566	0					19	9	3	0	0	0	4.2653e-05	1	5683	84.506
DNMKWCGTTQNYDADQK	17	Unmodified	_DNMKWCGTTQNYDADQK_					0	0	0	1	00;GPMAWsp|P02751|FINC_HUMANFibronectinOS=HomosapiensGN=FN1PE=1SV=4	00;GPMAWsp|P02751|FINC_HUMANFibronectinOS=HomosapiensGN=FN1PE=1SV=4	00;GPMAWsp|P02751|FINC_HUMANFibronectinOS=HomosapiensGN=FN1PE=1SV=4	MULTI-MSMS	FN3	exp3	692.625	3	692.291	2073.85	74187.4	-1.0487	-0.00072601	0.62048	0.00042955	-0.42823	-0.00029646	692.626	24.412	0.24225	24.412	24.272	24.514	0					13	5	4	0	0	0	1.2791e-18	1	4801	152.71
DNMKWCGTTQNYDADQK	17	Unmodified	_DNMKWCGTTQNYDADQK_					0	0	0	1	00;GPMAWsp|P02751|FINC_HUMANFibronectinOS=HomosapiensGN=FN1PE=1SV=4	00;GPMAWsp|P02751|FINC_HUMANFibronectinOS=HomosapiensGN=FN1PE=1SV=4	00;GPMAWsp|P02751|FINC_HUMANFibronectinOS=HomosapiensGN=FN1PE=1SV=4	MULTI-MSMS	FN4	exp4	692.626	3	692.291	2073.85	72910.2	-0.92956	-0.00064352	-0.39175	-0.00027121	-1.3213	-0.00091473	692.291	24.664	0.5023	24.664	24.483	24.985	0					36	11	4	0	0	0	6.4673e-36	1	4847	206.62
DNMKWCGTTQNYDADQK	17	Unmodified	_DNMKWCGTTQNYDADQK_					0	0	0	1	00;GPMAWsp|P02751|FINC_HUMANFibronectinOS=HomosapiensGN=FN1PE=1SV=4	00;GPMAWsp|P02751|FINC_HUMANFibronectinOS=HomosapiensGN=FN1PE=1SV=4	00;GPMAWsp|P02751|FINC_HUMANFibronectinOS=HomosapiensGN=FN1PE=1SV=4	MULTI-MSMS	FN4	exp4	1038.43	2	1037.93	2073.85	60649.7	-1.2556	-0.0013032	-0.23144	-0.00024022	-1.4871	-0.0015435	1038.43	24.677	0.37884	24.677	24.557	24.936	0					25	8	4	0	0	0	7.4631e-36	1	4865	238.88
DNMKWCGTTQNYDADQK	17	Unmodified	_DNMKWCGTTQNYDADQK_					0	0	0	1	00;GPMAWsp|P02751|FINC_HUMANFibronectinOS=HomosapiensGN=FN1PE=1SV=4	00;GPMAWsp|P02751|FINC_HUMANFibronectinOS=HomosapiensGN=FN1PE=1SV=4	00;GPMAWsp|P02751|FINC_HUMANFibronectinOS=HomosapiensGN=FN1PE=1SV=4	MULTI-MSMS	FN5	exp5	692.626	3	692.291	2073.85	73957.8	-0.63195	-0.00043749	0.48186	0.00033359	-0.15009	-0.00010391	692.292	24.476	0.28036	24.476	24.388	24.668	3.5527e-15					12	5	3	0	0	0	0.005284	1	4819	57.173
DQCIVDDITYNVNDTFHK	18	Nitration	_DQCIVDDITY(ni)NVNDTFHK_	DQCIVDDITY(1)NVNDTFHK		DQCIVDDITY(169.67)NVNDTFHK		0	1	0	0	00;GPMAWsp|P02751|FINC_HUMANFibronectinOS=HomosapiensGN=FN1PE=1SV=4	00;GPMAWsp|P02751|FINC_HUMANFibronectinOS=HomosapiensGN=FN1PE=1SV=4	00;GPMAWsp|P02751|FINC_HUMANFibronectinOS=HomosapiensGN=FN1PE=1SV=4	MULTI-MSMS	FN1	exp1	748.33	3	747.995	2240.96	72021.2	0.2444	0.00018281	0.20444	0.00015292	0.44884	0.00033573	748.33	51.448	0.33193	51.448	51.33	51.662	0					18	6	4	0	0	0	2.5611e-19	1	10828	169.67
DQCIVDDITYNVNDTFHK	18	Nitration	_DQCIVDDITY(ni)NVNDTFHK_	DQCIVDDITY(1)NVNDTFHK		DQCIVDDITY(208.07)NVNDTFHK		0	1	0	0	00;GPMAWsp|P02751|FINC_HUMANFibronectinOS=HomosapiensGN=FN1PE=1SV=4	00;GPMAWsp|P02751|FINC_HUMANFibronectinOS=HomosapiensGN=FN1PE=1SV=4	00;GPMAWsp|P02751|FINC_HUMANFibronectinOS=HomosapiensGN=FN1PE=1SV=4	MULTI-MSMS	FN2	exp2	748.33	3	747.995	2240.96	70550.9	0.24342	0.00018208	-0.24466	-0.000183	-0.0012429	-9.2972e-07	748.33	51.409	0.64648	51.409	51.121	51.767	0					53	13	5	0	0	0	4.387e-36	1	10776	208.07
DQCIVDDITYNVNDTFHK	18	Nitration	_DQCIVDDITY(ni)NVNDTFHK_	DQCIVDDITY(1)NVNDTFHK		DQCIVDDITY(221.24)NVNDTFHK		0	1	0	0	00;GPMAWsp|P02751|FINC_HUMANFibronectinOS=HomosapiensGN=FN1PE=1SV=4	00;GPMAWsp|P02751|FINC_HUMANFibronectinOS=HomosapiensGN=FN1PE=1SV=4	00;GPMAWsp|P02751|FINC_HUMANFibronectinOS=HomosapiensGN=FN1PE=1SV=4	MULTI-MSMS	FN3	exp3	748.33	3	747.995	2240.96	71751.6	0.077384	5.7883e-05	0.050168	3.7526e-05	0.12755	9.5409e-05	747.996	51.423	0.52529	51.423	51.168	51.693	0					36	11	5	0	0	0	1.9603e-36	1	10807	221.24
DQCIVDDITYNVNDTFHK	18	Unmodified	_DQCIVDDITYNVNDTFHK_					0	0	0	0	00;GPMAWsp|P02751|FINC_HUMANFibronectinOS=HomosapiensGN=FN1PE=1SV=4	00;GPMAWsp|P02751|FINC_HUMANFibronectinOS=HomosapiensGN=FN1PE=1SV=4	00;GPMAWsp|P02751|FINC_HUMANFibronectinOS=HomosapiensGN=FN1PE=1SV=4	MULTI-MSMS	FN1	exp1	733	3	733	2195.98	71922.7	-0.078649	-5.765e-05	-0.31056	-0.00022764	-0.3892	-0.00028529	733.335	48.363	0.58727	48.363	47.984	48.571	0					37	11	5	0	0	0	2.3811e-47	1	10107	237.73
DQCIVDDITYNVNDTFHK	18	Unmodified	_DQCIVDDITYNVNDTFHK_					0	0	0	0	00;GPMAWsp|P02751|FINC_HUMANFibronectinOS=HomosapiensGN=FN1PE=1SV=4	00;GPMAWsp|P02751|FINC_HUMANFibronectinOS=HomosapiensGN=FN1PE=1SV=4	00;GPMAWsp|P02751|FINC_HUMANFibronectinOS=HomosapiensGN=FN1PE=1SV=4	MSMS	FN1	exp1	1099	2	1099	2195.98	NaN	NaN	NaN	NaN	NaN	NaN	NaN	NaN	48.422	1	48.422	47.922	48.922	0								0	0	0	6.9445e-21	1	10141	234.47
DQCIVDDITYNVNDTFHK	18	Unmodified	_DQCIVDDITYNVNDTFHK_					0	0	0	0	00;GPMAWsp|P02751|FINC_HUMANFibronectinOS=HomosapiensGN=FN1PE=1SV=4	00;GPMAWsp|P02751|FINC_HUMANFibronectinOS=HomosapiensGN=FN1PE=1SV=4	00;GPMAWsp|P02751|FINC_HUMANFibronectinOS=HomosapiensGN=FN1PE=1SV=4	MULTI-MSMS	FN2	exp2	733.334	3	733	2195.98	72144.6	-0.16818	-0.00012327	-0.17824	-0.00013065	-0.34642	-0.00025392	733.335	48.292	0.70207	48.292	48.014	48.716	0					50	14	5	0	0	0	2.6046e-36	1	10105	217.35
DQCIVDDITYNVNDTFHK	18	Unmodified	_DQCIVDDITYNVNDTFHK_					0	0	0	0	00;GPMAWsp|P02751|FINC_HUMANFibronectinOS=HomosapiensGN=FN1PE=1SV=4	00;GPMAWsp|P02751|FINC_HUMANFibronectinOS=HomosapiensGN=FN1PE=1SV=4	00;GPMAWsp|P02751|FINC_HUMANFibronectinOS=HomosapiensGN=FN1PE=1SV=4	MULTI-MSMS	FN3	exp3	733	3	733	2195.98	71222.2	-0.22047	-0.00016161	-0.092329	-6.7677e-05	-0.3128	-0.00022928	733.335	48.275	0.63688	48.275	48.002	48.639	0					46	12	6	0	0	0	1.481e-47	1	10106	246.21
DQCIVDDITYNVNDTFHK	18	Unmodified	_DQCIVDDITYNVNDTFHK_					0	0	0	0	00;GPMAWsp|P02751|FINC_HUMANFibronectinOS=HomosapiensGN=FN1PE=1SV=4	00;GPMAWsp|P02751|FINC_HUMANFibronectinOS=HomosapiensGN=FN1PE=1SV=4	00;GPMAWsp|P02751|FINC_HUMANFibronectinOS=HomosapiensGN=FN1PE=1SV=4	MULTI-MSMS	FN4	exp4	733.334	3	733	2195.98	72253.4	-0.82204	-0.00060255	0.023201	1.7006e-05	-0.79884	-0.00058555	733.335	48.542	0.53421	48.542	48.142	48.676	0					35	10	5	0	0	0	5.9147e-27	1	10123	194.19
DQCIVDDITYNVNDTFHK	18	Unmodified	_DQCIVDDITYNVNDTFHK_					0	0	0	0	00;GPMAWsp|P02751|FINC_HUMANFibronectinOS=HomosapiensGN=FN1PE=1SV=4	00;GPMAWsp|P02751|FINC_HUMANFibronectinOS=HomosapiensGN=FN1PE=1SV=4	00;GPMAWsp|P02751|FINC_HUMANFibronectinOS=HomosapiensGN=FN1PE=1SV=4	MULTI-MSMS	FN4	exp4	1099.5	2	1099	2195.98	66997.1	-0.77307	-0.0008496	1.2376	0.0013602	0.46457	0.00051056	1099.5	48.503	0.28964	48.503	48.238	48.528	0					8	5	2	0	0	0	2.199e-12	2	10144	147.35
DQCIVDDITYNVNDTFHK	18	Unmodified	_DQCIVDDITYNVNDTFHK_					0	0	0	0	00;GPMAWsp|P02751|FINC_HUMANFibronectinOS=HomosapiensGN=FN1PE=1SV=4	00;GPMAWsp|P02751|FINC_HUMANFibronectinOS=HomosapiensGN=FN1PE=1SV=4	00;GPMAWsp|P02751|FINC_HUMANFibronectinOS=HomosapiensGN=FN1PE=1SV=4	MULTI-MSMS	FN5	exp5	733.001	3	733	2195.98	71703.5	-0.24754	-0.00018145	-0.0062928	-4.6126e-06	-0.25383	-0.00018606	733.001	48.489	0.68655	48.489	48.11	48.797	0					49	13	5	0	0	0	3.7483e-36	1	10109	210.98
DQCIVDDITYNVNDTFHKR	19	Nitration	_DQCIVDDITY(ni)NVNDTFHKR_	DQCIVDDITY(1)NVNDTFHKR		DQCIVDDITY(136.04)NVNDTFHKR		0	1	0	1	00;GPMAWsp|P02751|FINC_HUMANFibronectinOS=HomosapiensGN=FN1PE=1SV=4	00;GPMAWsp|P02751|FINC_HUMANFibronectinOS=HomosapiensGN=FN1PE=1SV=4	00;GPMAWsp|P02751|FINC_HUMANFibronectinOS=HomosapiensGN=FN1PE=1SV=4	MULTI-MSMS	FN3	exp3	600.524	4	600.274	2397.07	81104.5	-0.089482	-5.3714e-05	0.35975	0.00021595	0.27027	0.00016224	600.525	46.899	0.55651	46.899	46.624	47.181	0					31	11	4	0	0	0	5.6974e-13	1	9800	136.04
DQCIVDDITYNVNDTFHKR	19	Unmodified	_DQCIVDDITYNVNDTFHKR_					0	0	0	1	00;GPMAWsp|P02751|FINC_HUMANFibronectinOS=HomosapiensGN=FN1PE=1SV=4	00;GPMAWsp|P02751|FINC_HUMANFibronectinOS=HomosapiensGN=FN1PE=1SV=4	00;GPMAWsp|P02751|FINC_HUMANFibronectinOS=HomosapiensGN=FN1PE=1SV=4	MULTI-MSMS	FN1	exp1	589.278	4	589.027	2352.08	80952.8	-0.39237	-0.00023112	0.14247	8.3919e-05	-0.2499	-0.0001472	589.278	44.441	0.42829	44.441	44.261	44.69	0					36	8	5	0	0	0	7.9647e-19	1	9252	152.24
DQCIVDDITYNVNDTFHKR	19	Unmodified	_DQCIVDDITYNVNDTFHKR_					0	0	0	1	00;GPMAWsp|P02751|FINC_HUMANFibronectinOS=HomosapiensGN=FN1PE=1SV=4	00;GPMAWsp|P02751|FINC_HUMANFibronectinOS=HomosapiensGN=FN1PE=1SV=4	00;GPMAWsp|P02751|FINC_HUMANFibronectinOS=HomosapiensGN=FN1PE=1SV=4	MULTI-MSMS	FN1	exp1	785.033	3	785.034	2352.08	72913.8	-0.34561	-0.00027132	-0.91834	-0.00072093	-1.264	-0.00099225	785.367	44.443	0.38342	44.443	44.261	44.645	7.1054e-15					30	7	6	0	0	0	4.9815e-13	1	9254	138.07
DQCIVDDITYNVNDTFHKR	19	Unmodified	_DQCIVDDITYNVNDTFHKR_					0	0	0	1	00;GPMAWsp|P02751|FINC_HUMANFibronectinOS=HomosapiensGN=FN1PE=1SV=4	00;GPMAWsp|P02751|FINC_HUMANFibronectinOS=HomosapiensGN=FN1PE=1SV=4	00;GPMAWsp|P02751|FINC_HUMANFibronectinOS=HomosapiensGN=FN1PE=1SV=4	MULTI-MSMS	FN2	exp2	589.027	4	589.027	2352.08	81204.9	-0.4329	-0.00025499	0.63293	0.00037281	0.20003	0.00011782	589.028	44.517	0.36117	44.517	44.299	44.66	0					19	7	4	0	0	0	6.574e-09	1	9276	115.57
DQCIVDDITYNVNDTFHKR	19	Unmodified	_DQCIVDDITYNVNDTFHKR_					0	0	0	1	00;GPMAWsp|P02751|FINC_HUMANFibronectinOS=HomosapiensGN=FN1PE=1SV=4	00;GPMAWsp|P02751|FINC_HUMANFibronectinOS=HomosapiensGN=FN1PE=1SV=4	00;GPMAWsp|P02751|FINC_HUMANFibronectinOS=HomosapiensGN=FN1PE=1SV=4	MULTI-MSMS	FN3	exp3	589.278	4	589.027	2352.08	80992.6	-0.47595	-0.00028035	-0.053199	-3.1336e-05	-0.52915	-0.00031168	589.278	44.472	0.38578	44.472	44.278	44.664	7.1054e-15					18	7	4	0	0	0	1.9012e-05	1	9277	87.352
DQCIVDDITYNVNDTFHKR	19	Unmodified	_DQCIVDDITYNVNDTFHKR_					0	0	0	1	00;GPMAWsp|P02751|FINC_HUMANFibronectinOS=HomosapiensGN=FN1PE=1SV=4	00;GPMAWsp|P02751|FINC_HUMANFibronectinOS=HomosapiensGN=FN1PE=1SV=4	00;GPMAWsp|P02751|FINC_HUMANFibronectinOS=HomosapiensGN=FN1PE=1SV=4	MULTI-MSMS	FN3	exp3	785.368	3	785.034	2352.08	70917.2	-0.53148	-0.00041723	-0.59395	-0.00046627	-1.1254	-0.0008835	785.368	44.482	0.33646	44.482	44.278	44.615	7.1054e-15					14	6	3	0	0	0	8.7402e-05	1	9282	76.768
DQCIVDDITYNVNDTFHKR	19	Unmodified	_DQCIVDDITYNVNDTFHKR_					0	0	0	1	00;GPMAWsp|P02751|FINC_HUMANFibronectinOS=HomosapiensGN=FN1PE=1SV=4	00;GPMAWsp|P02751|FINC_HUMANFibronectinOS=HomosapiensGN=FN1PE=1SV=4	00;GPMAWsp|P02751|FINC_HUMANFibronectinOS=HomosapiensGN=FN1PE=1SV=4	MULTI-MSMS	FN4	exp4	589.028	4	589.027	2352.08	79598.6	-0.84266	-0.00049635	0.53948	0.00031777	-0.30318	-0.00017858	589.028	44.517	0.48055	44.517	44.366	44.846	0					33	9	5	0	0	0	2.979e-21	1	9278	175.21
DQCIVDDITYNVNDTFHKR	19	Unmodified	_DQCIVDDITYNVNDTFHKR_					0	0	0	1	00;GPMAWsp|P02751|FINC_HUMANFibronectinOS=HomosapiensGN=FN1PE=1SV=4	00;GPMAWsp|P02751|FINC_HUMANFibronectinOS=HomosapiensGN=FN1PE=1SV=4	00;GPMAWsp|P02751|FINC_HUMANFibronectinOS=HomosapiensGN=FN1PE=1SV=4	MULTI-MSMS	FN4	exp4	785.368	3	785.034	2352.08	70624.7	-0.60673	-0.00047631	0.032976	2.5887e-05	-0.57376	-0.00045042	785.368	44.495	0.43109	44.495	44.366	44.797	0					30	8	5	0	0	0	6.0123e-08	1	9279	90.968
DQCIVDDITYNVNDTFHKR	19	Unmodified	_DQCIVDDITYNVNDTFHKR_					0	0	0	1	00;GPMAWsp|P02751|FINC_HUMANFibronectinOS=HomosapiensGN=FN1PE=1SV=4	00;GPMAWsp|P02751|FINC_HUMANFibronectinOS=HomosapiensGN=FN1PE=1SV=4	00;GPMAWsp|P02751|FINC_HUMANFibronectinOS=HomosapiensGN=FN1PE=1SV=4	MULTI-MSMS	FN5	exp5	589.529	4	589.027	2352.08	81081.7	-0.73333	-0.00043195	1.0968	0.00064602	0.36343	0.00021407	589.53	44.709	0.58774	44.709	44.457	45.045	0					23	11	3	0	0	0	5.6988e-08	1	9308	91.414
DQCIVDDITYNVNDTFHKR	19	Unmodified	_DQCIVDDITYNVNDTFHKR_					0	0	0	1	00;GPMAWsp|P02751|FINC_HUMANFibronectinOS=HomosapiensGN=FN1PE=1SV=4	00;GPMAWsp|P02751|FINC_HUMANFibronectinOS=HomosapiensGN=FN1PE=1SV=4	00;GPMAWsp|P02751|FINC_HUMANFibronectinOS=HomosapiensGN=FN1PE=1SV=4	MULTI-MSMS	FN5	exp5	785.368	3	785.034	2352.08	71396.7	-0.56173	-0.00044098	-1.3032	-0.001023	-1.8649	-0.001464	785.366	44.714	0.489	44.714	44.408	44.897	7.1054e-15					19	9	3	0	0	0	3.543e-08	1	9322	102.37
DSMIWDCTCIGAGR	14	Nitration	_DSMIW(ni)DCTCIGAGR_	DSMIW(1)DCTCIGAGR		DSMIW(157.66)DCTCIGAGR		0	1	0	0	00;GPMAWsp|P02751|FINC_HUMANFibronectinOS=HomosapiensGN=FN1PE=1SV=4	00;GPMAWsp|P02751|FINC_HUMANFibronectinOS=HomosapiensGN=FN1PE=1SV=4	00;GPMAWsp|P02751|FINC_HUMANFibronectinOS=HomosapiensGN=FN1PE=1SV=4	MULTI-MSMS	FN1	exp1	843.838	2	843.837	1685.66	66035.9	-0.62658	-0.00052873	-0.18365	-0.00015497	-0.81022	-0.0006837	844.338	36.02	0.33845	36.02	35.766	36.104	0					13	6	3	0	0	0	7.9824e-17	1	7375	157.66
DSMIWDCTCIGAGR	14	Nitration	_DSMIW(ni)DCTCIGAGR_	DSMIW(1)DCTCIGAGR		DSMIW(93.26)DCTCIGAGR		0	1	0	0	00;GPMAWsp|P02751|FINC_HUMANFibronectinOS=HomosapiensGN=FN1PE=1SV=4	00;GPMAWsp|P02751|FINC_HUMANFibronectinOS=HomosapiensGN=FN1PE=1SV=4	00;GPMAWsp|P02751|FINC_HUMANFibronectinOS=HomosapiensGN=FN1PE=1SV=4	MULTI-MSMS	FN1	exp1	844.339	2	843.837	1685.66	67435.7	-0.35095	-0.00029615	-1.152	-0.00097213	-1.503	-0.0012683	843.838	46.919	1.7	46.919	46.481	48.182	0					132	35	6	0	0	0	1.0993e-06	2	9856	93.258
DSMIWDCTCIGAGR	14	Nitration	_DSMIW(ni)DCTCIGAGR_	DSMIW(1)DCTCIGAGR		DSMIW(95.77)DCTCIGAGR		0	1	0	0	00;GPMAWsp|P02751|FINC_HUMANFibronectinOS=HomosapiensGN=FN1PE=1SV=4	00;GPMAWsp|P02751|FINC_HUMANFibronectinOS=HomosapiensGN=FN1PE=1SV=4	00;GPMAWsp|P02751|FINC_HUMANFibronectinOS=HomosapiensGN=FN1PE=1SV=4	MSMS	FN1	exp1	843.841	2	843.837	1685.66	NaN	NaN	NaN	NaN	NaN	NaN	NaN	NaN	41.766	1	41.766	41.266	42.266	0								0	0	0	1.3871e-05	1	8657	95.775
DSMIWDCTCIGAGR	14	Nitration	_DSMIW(ni)DCTCIGAGR_	DSMIW(1)DCTCIGAGR		DSMIW(156.16)DCTCIGAGR		0	1	0	0	00;GPMAWsp|P02751|FINC_HUMANFibronectinOS=HomosapiensGN=FN1PE=1SV=4	00;GPMAWsp|P02751|FINC_HUMANFibronectinOS=HomosapiensGN=FN1PE=1SV=4	00;GPMAWsp|P02751|FINC_HUMANFibronectinOS=HomosapiensGN=FN1PE=1SV=4	MULTI-MSMS	FN2	exp2	844.34	2	843.837	1685.66	66793.9	-0.59494	-0.00050203	0.17645	0.0001489	-0.41848	-0.00035313	843.838	35.947	0.61454	35.947	35.569	36.183	0					36	14	3	0	0	0	8.6624e-17	1	7329	156.16
DSMIWDCTCIGAGR	14	Nitration	_DSMIW(ni)DCTCIGAGR_	DSMIW(1)DCTCIGAGR		DSMIW(149.23)DCTCIGAGR		0	1	0	0	00;GPMAWsp|P02751|FINC_HUMANFibronectinOS=HomosapiensGN=FN1PE=1SV=4	00;GPMAWsp|P02751|FINC_HUMANFibronectinOS=HomosapiensGN=FN1PE=1SV=4	00;GPMAWsp|P02751|FINC_HUMANFibronectinOS=HomosapiensGN=FN1PE=1SV=4	MULTI-MSMS	FN2	exp2	843.836	2	843.837	1685.66	82576.1	-0.27391	-0.00023113	-0.25542	-0.00021554	-0.52933	-0.00044667	843.837	46.183	0.23331	46.183	46.127	46.36	0					9	5	2	0	0	0	1.1799e-16	1	9645	149.23
DSMIWDCTCIGAGR	14	Nitration	_DSMIW(ni)DCTCIGAGR_	DSMIW(1)DCTCIGAGR		DSMIW(113.63)DCTCIGAGR		0	1	0	0	00;GPMAWsp|P02751|FINC_HUMANFibronectinOS=HomosapiensGN=FN1PE=1SV=4	00;GPMAWsp|P02751|FINC_HUMANFibronectinOS=HomosapiensGN=FN1PE=1SV=4	00;GPMAWsp|P02751|FINC_HUMANFibronectinOS=HomosapiensGN=FN1PE=1SV=4	MULTI-MSMS	FN2	exp2	843.836	2	843.837	1685.66	66923.9	-0.21284	-0.00017961	-0.72216	-0.00060938	-0.935	-0.00078899	843.837	46.905	1.5054	46.905	46.508	48.014	0					114	31	6	0	0	0	2.198e-07	1	9890	113.63
DSMIWDCTCIGAGR	14	Nitration	_DSMIW(ni)DCTCIGAGR_	DSMIW(1)DCTCIGAGR		DSMIW(52.69)DCTCIGAGR		0	1	0	0	00;GPMAWsp|P02751|FINC_HUMANFibronectinOS=HomosapiensGN=FN1PE=1SV=4	00;GPMAWsp|P02751|FINC_HUMANFibronectinOS=HomosapiensGN=FN1PE=1SV=4	00;GPMAWsp|P02751|FINC_HUMANFibronectinOS=HomosapiensGN=FN1PE=1SV=4	MULTI-MSMS	FN2	exp2	844.339	2	843.837	1685.66	67261	0.16101	0.00013587	-0.21785	-0.00018383	-0.056841	-4.7965e-05	843.838	51.596	0.88195	51.596	51.168	52.05	0					52	18	5	0	0	0	0.011289	1	10814	52.693
DSMIWDCTCIGAGR	14	Nitration	_DSMIW(ni)DCTCIGAGR_	DSMIW(1)DCTCIGAGR		DSMIW(68.48)DCTCIGAGR		0	1	0	0	00;GPMAWsp|P02751|FINC_HUMANFibronectinOS=HomosapiensGN=FN1PE=1SV=4	00;GPMAWsp|P02751|FINC_HUMANFibronectinOS=HomosapiensGN=FN1PE=1SV=4	00;GPMAWsp|P02751|FINC_HUMANFibronectinOS=HomosapiensGN=FN1PE=1SV=4	MSMS	FN2	exp2	843.837	2	843.837	1685.66	NaN	NaN	NaN	NaN	NaN	NaN	NaN	NaN	36.217	1	36.217	35.717	36.717	0								0	0	0	0.0011029	1	7411	68.484
DSMIWDCTCIGAGR	14	Nitration	_DSMIW(ni)DCTCIGAGR_	DSMIW(1)DCTCIGAGR		DSMIW(148.32)DCTCIGAGR		0	1	0	0	00;GPMAWsp|P02751|FINC_HUMANFibronectinOS=HomosapiensGN=FN1PE=1SV=4	00;GPMAWsp|P02751|FINC_HUMANFibronectinOS=HomosapiensGN=FN1PE=1SV=4	00;GPMAWsp|P02751|FINC_HUMANFibronectinOS=HomosapiensGN=FN1PE=1SV=4	MULTI-MSMS	FN3	exp3	844.339	2	843.837	1685.66	65989.8	-1.0353	-0.00087362	-0.065476	-5.5251e-05	-1.1008	-0.00092887	843.838	35.943	0.6776	35.943	35.609	36.287	0					55	17	4	0	0	0	1.2211e-16	2	7381	148.32
DSMIWDCTCIGAGR	14	Nitration	_DSMIW(ni)DCTCIGAGR_	DSMIW(1)DCTCIGAGR		DSMIW(188.49)DCTCIGAGR		0	1	0	0	00;GPMAWsp|P02751|FINC_HUMANFibronectinOS=HomosapiensGN=FN1PE=1SV=4	00;GPMAWsp|P02751|FINC_HUMANFibronectinOS=HomosapiensGN=FN1PE=1SV=4	00;GPMAWsp|P02751|FINC_HUMANFibronectinOS=HomosapiensGN=FN1PE=1SV=4	MULTI-MSMS	FN3	exp3	844.338	2	843.837	1685.66	67585.7	-0.51549	-0.00043499	-0.28211	-0.00023806	-0.7976	-0.00067305	843.837	46.073	0.26698	46.073	46.012	46.279	7.1054e-15					13	6	3	0	0	0	2.7259e-24	1	9624	188.49
DSMIWDCTCIGAGR	14	Nitration	_DSMIW(ni)DCTCIGAGR_	DSMIW(1)DCTCIGAGR		DSMIW(141.88)DCTCIGAGR		0	1	0	0	00;GPMAWsp|P02751|FINC_HUMANFibronectinOS=HomosapiensGN=FN1PE=1SV=4	00;GPMAWsp|P02751|FINC_HUMANFibronectinOS=HomosapiensGN=FN1PE=1SV=4	00;GPMAWsp|P02751|FINC_HUMANFibronectinOS=HomosapiensGN=FN1PE=1SV=4	MULTI-MSMS	FN3	exp3	843.836	2	843.837	1685.66	66136.1	-0.45455	-0.00038357	-0.3169	-0.00026741	-0.77145	-0.00065098	843.838	46.822	1.6245	46.822	46.427	48.052	0					124	33	6	0	0	0	1.5257e-11	1	9857	141.88
DSMIWDCTCIGAGR	14	Nitration	_DSMIW(ni)DCTCIGAGR_	DSMIW(1)DCTCIGAGR		DSMIW(79.69)DCTCIGAGR		0	1	0	0	00;GPMAWsp|P02751|FINC_HUMANFibronectinOS=HomosapiensGN=FN1PE=1SV=4	00;GPMAWsp|P02751|FINC_HUMANFibronectinOS=HomosapiensGN=FN1PE=1SV=4	00;GPMAWsp|P02751|FINC_HUMANFibronectinOS=HomosapiensGN=FN1PE=1SV=4	MULTI-MSMS	FN3	exp3	843.838	2	843.837	1685.66	66766.4	-0.15652	-0.00013207	-0.28869	-0.00024361	-0.4452	-0.00037568	844.339	51.565	0.73157	51.565	51.255	51.987	0					59	15	6	0	0	0	0.0002391	1	10832	79.693
DSMIWDCTCIGAGR	14	Oxidation (M)	_DSM(ox)IWDCTCIGAGR_		DSM(1)IWDCTCIGAGR		DSM(292.2)IWDCTCIGAGR	0	0	1	0	00;GPMAWsp|P02751|FINC_HUMANFibronectinOS=HomosapiensGN=FN1PE=1SV=4	00;GPMAWsp|P02751|FINC_HUMANFibronectinOS=HomosapiensGN=FN1PE=1SV=4	00;GPMAWsp|P02751|FINC_HUMANFibronectinOS=HomosapiensGN=FN1PE=1SV=4	MULTI-MSMS	FN1	exp1	829.342	2	829.342	1656.67	65574.1	-0.65085	-0.00053978	-0.23599	-0.00019572	-0.88684	-0.00073549	829.343	39.322	5.2473	39.322	38.821	44.069	0					385	115	8	0	0	0	9.0893e-70	5	8034	292.2
DSMIWDCTCIGAGR	14	Oxidation (M)	_DSM(ox)IWDCTCIGAGR_		DSM(1)IWDCTCIGAGR		DSM(213.77)IWDCTCIGAGR	0	0	1	0	00;GPMAWsp|P02751|FINC_HUMANFibronectinOS=HomosapiensGN=FN1PE=1SV=4	00;GPMAWsp|P02751|FINC_HUMANFibronectinOS=HomosapiensGN=FN1PE=1SV=4	00;GPMAWsp|P02751|FINC_HUMANFibronectinOS=HomosapiensGN=FN1PE=1SV=4	MULTI-MSMS	FN1	exp1	553.231	3	553.23	1656.67	85618.4	-1.1636	-0.00064372	0.294	0.00016265	-0.86957	-0.00048107	553.565	39.373	1.1861	39.373	38.956	40.142	0					63	24	3	0	0	0	1.8769e-33	1	8085	213.77
DSMIWDCTCIGAGR	14	Oxidation (M)	_DSM(ox)IWDCTCIGAGR_		DSM(1)IWDCTCIGAGR		DSM(172.27)IWDCTCIGAGR	0	0	1	0	00;GPMAWsp|P02751|FINC_HUMANFibronectinOS=HomosapiensGN=FN1PE=1SV=4	00;GPMAWsp|P02751|FINC_HUMANFibronectinOS=HomosapiensGN=FN1PE=1SV=4	00;GPMAWsp|P02751|FINC_HUMANFibronectinOS=HomosapiensGN=FN1PE=1SV=4	MULTI-MSMS	FN1	exp1	829.342	2	829.342	1656.67	67335.7	-0.43094	-0.0003574	-0.55256	-0.00045826	-0.9835	-0.00081566	829.843	45.152	1.9842	45.152	44.069	46.053	0					115	41	4	0	0	0	1.2256e-17	1	9466	172.27
DSMIWDCTCIGAGR	14	Oxidation (M)	_DSM(ox)IWDCTCIGAGR_		DSM(1)IWDCTCIGAGR		DSM(205.18)IWDCTCIGAGR	0	0	1	0	00;GPMAWsp|P02751|FINC_HUMANFibronectinOS=HomosapiensGN=FN1PE=1SV=4	00;GPMAWsp|P02751|FINC_HUMANFibronectinOS=HomosapiensGN=FN1PE=1SV=4	00;GPMAWsp|P02751|FINC_HUMANFibronectinOS=HomosapiensGN=FN1PE=1SV=4	MULTI-MSMS	FN1	exp1	829.343	2	829.342	1656.67	67262.6	-0.3326	-0.00027584	0.22686	0.00018814	-0.10574	-8.7699e-05	829.343	46.454	2.2047	46.454	46.125	48.329	0					81	48	3	0	0	0	2.9868e-33	2	9942	205.18
DSMIWDCTCIGAGR	14	Oxidation (M)	_DSM(ox)IWDCTCIGAGR_		DSM(1)IWDCTCIGAGR		DSM(155.11)IWDCTCIGAGR	0	0	1	0	00;GPMAWsp|P02751|FINC_HUMANFibronectinOS=HomosapiensGN=FN1PE=1SV=4	00;GPMAWsp|P02751|FINC_HUMANFibronectinOS=HomosapiensGN=FN1PE=1SV=4	00;GPMAWsp|P02751|FINC_HUMANFibronectinOS=HomosapiensGN=FN1PE=1SV=4	MULTI-MSMS	FN1	exp1	829.342	2	829.342	1656.67	67903.6	-0.14103	-0.00011696	-0.064748	-5.3698e-05	-0.20578	-0.00017066	829.342	48.916	2.1077	48.916	48.571	50.679	-7.1054e-15					77	43	4	0	0	0	8.1831e-17	2	10244	155.11
DSMIWDCTCIGAGR	14	Oxidation (M)	_DSM(ox)IWDCTCIGAGR_		DSM(1)IWDCTCIGAGR		DSM(164.43)IWDCTCIGAGR	0	0	1	0	00;GPMAWsp|P02751|FINC_HUMANFibronectinOS=HomosapiensGN=FN1PE=1SV=4	00;GPMAWsp|P02751|FINC_HUMANFibronectinOS=HomosapiensGN=FN1PE=1SV=4	00;GPMAWsp|P02751|FINC_HUMANFibronectinOS=HomosapiensGN=FN1PE=1SV=4	MULTI-MSMS	FN1	exp1	829.343	2	829.342	1656.67	67860	0.084877	7.0392e-05	-0.086797	-7.1985e-05	-0.00192	-1.5923e-06	829.843	50.637	1.8929	50.637	49.576	51.469	0					77	39	3	0	0	0	4.4083e-17	1	10717	164.43
DSMIWDCTCIGAGR	14	Oxidation (M)	_DSM(ox)IWDCTCIGAGR_		DSM(1)IWDCTCIGAGR		DSM(166.97)IWDCTCIGAGR	0	0	1	0	00;GPMAWsp|P02751|FINC_HUMANFibronectinOS=HomosapiensGN=FN1PE=1SV=4	00;GPMAWsp|P02751|FINC_HUMANFibronectinOS=HomosapiensGN=FN1PE=1SV=4	00;GPMAWsp|P02751|FINC_HUMANFibronectinOS=HomosapiensGN=FN1PE=1SV=4	MULTI-MSMS	FN1	exp1	829.343	2	829.342	1656.67	67903.6	0.13857	0.00011492	-0.12086	-0.00010024	0.017707	1.4685e-05	829.342	52.586	1.5204	52.586	51.37	52.891	7.1054e-15					57	31	4	0	0	0	3.3758e-17	1	11076	166.97
DSMIWDCTCIGAGR	14	Oxidation (M)	_DSM(ox)IWDCTCIGAGR_		DSM(1)IWDCTCIGAGR		DSM(83.77)IWDCTCIGAGR	0	0	1	0	00;GPMAWsp|P02751|FINC_HUMANFibronectinOS=HomosapiensGN=FN1PE=1SV=4	00;GPMAWsp|P02751|FINC_HUMANFibronectinOS=HomosapiensGN=FN1PE=1SV=4	00;GPMAWsp|P02751|FINC_HUMANFibronectinOS=HomosapiensGN=FN1PE=1SV=4	MULTI-MSMS	FN1	exp1	829.342	2	829.342	1656.67	69150.4	0.23318	0.00019338	-0.51075	-0.00042359	-0.27758	-0.00023021	829.342	54.474	1.8432	54.474	54.141	55.985	0					70	38	3	0	0	0	0.00013316	1	11550	83.775
DSMIWDCTCIGAGR	14	Oxidation (M)	_DSM(ox)IWDCTCIGAGR_		DSM(1)IWDCTCIGAGR		DSM(263.11)IWDCTCIGAGR	0	0	1	0	00;GPMAWsp|P02751|FINC_HUMANFibronectinOS=HomosapiensGN=FN1PE=1SV=4	00;GPMAWsp|P02751|FINC_HUMANFibronectinOS=HomosapiensGN=FN1PE=1SV=4	00;GPMAWsp|P02751|FINC_HUMANFibronectinOS=HomosapiensGN=FN1PE=1SV=4	MSMS	FN1	exp1	829.342	2	829.342	1656.67	NaN	NaN	NaN	NaN	NaN	NaN	NaN	NaN	42.143	1	42.143	41.643	42.643	0								0	0	0	2.8362e-40	1	8741	263.11
DSMIWDCTCIGAGR	14	Oxidation (M)	_DSM(ox)IWDCTCIGAGR_		DSM(1)IWDCTCIGAGR		DSM(227.27)IWDCTCIGAGR	0	0	1	0	00;GPMAWsp|P02751|FINC_HUMANFibronectinOS=HomosapiensGN=FN1PE=1SV=4	00;GPMAWsp|P02751|FINC_HUMANFibronectinOS=HomosapiensGN=FN1PE=1SV=4	00;GPMAWsp|P02751|FINC_HUMANFibronectinOS=HomosapiensGN=FN1PE=1SV=4	MSMS	FN1	exp1	829.342	2	829.342	1656.67	NaN	NaN	NaN	NaN	NaN	NaN	NaN	NaN	43.206	1	43.206	42.706	43.706	0								0	0	0	4.2513e-30	1	8978	227.27
DSMIWDCTCIGAGR	14	Oxidation (M)	_DSM(ox)IWDCTCIGAGR_		DSM(1)IWDCTCIGAGR		DSM(167.09)IWDCTCIGAGR	0	0	1	0	00;GPMAWsp|P02751|FINC_HUMANFibronectinOS=HomosapiensGN=FN1PE=1SV=4	00;GPMAWsp|P02751|FINC_HUMANFibronectinOS=HomosapiensGN=FN1PE=1SV=4	00;GPMAWsp|P02751|FINC_HUMANFibronectinOS=HomosapiensGN=FN1PE=1SV=4	MSMS	FN1	exp1	829.342	2	829.342	1656.67	NaN	NaN	NaN	NaN	NaN	NaN	NaN	NaN	44.309	1	44.309	43.809	44.809	0								0	0	0	2.0892e-15	1	9224	167.09
DSMIWDCTCIGAGR	14	Oxidation (M)	_DSM(ox)IWDCTCIGAGR_		DSM(1)IWDCTCIGAGR		DSM(128.01)IWDCTCIGAGR	0	0	1	0	00;GPMAWsp|P02751|FINC_HUMANFibronectinOS=HomosapiensGN=FN1PE=1SV=4	00;GPMAWsp|P02751|FINC_HUMANFibronectinOS=HomosapiensGN=FN1PE=1SV=4	00;GPMAWsp|P02751|FINC_HUMANFibronectinOS=HomosapiensGN=FN1PE=1SV=4	MSMS	FN1	exp1	829.343	2	829.342	1656.67	NaN	NaN	NaN	NaN	NaN	NaN	NaN	NaN	57.165	1	57.165	56.665	57.665	0								0	0	0	1.7769e-10	1	12089	128.01
DSMIWDCTCIGAGR	14	Oxidation (M)	_DSM(ox)IWDCTCIGAGR_		DSM(1)IWDCTCIGAGR		DSM(130.94)IWDCTCIGAGR	0	0	1	0	00;GPMAWsp|P02751|FINC_HUMANFibronectinOS=HomosapiensGN=FN1PE=1SV=4	00;GPMAWsp|P02751|FINC_HUMANFibronectinOS=HomosapiensGN=FN1PE=1SV=4	00;GPMAWsp|P02751|FINC_HUMANFibronectinOS=HomosapiensGN=FN1PE=1SV=4	MSMS	FN1	exp1	829.343	2	829.342	1656.67	NaN	NaN	NaN	NaN	NaN	NaN	NaN	NaN	59.443	1	59.443	58.943	59.943	0								0	0	0	1.5795e-10	1	12597	130.94
DSMIWDCTCIGAGR	14	Oxidation (M)	_DSM(ox)IWDCTCIGAGR_		DSM(1)IWDCTCIGAGR		DSM(113.47)IWDCTCIGAGR	0	0	1	0	00;GPMAWsp|P02751|FINC_HUMANFibronectinOS=HomosapiensGN=FN1PE=1SV=4	00;GPMAWsp|P02751|FINC_HUMANFibronectinOS=HomosapiensGN=FN1PE=1SV=4	00;GPMAWsp|P02751|FINC_HUMANFibronectinOS=HomosapiensGN=FN1PE=1SV=4	MSMS	FN1	exp1	829.343	2	829.342	1656.67	NaN	NaN	NaN	NaN	NaN	NaN	NaN	NaN	63.037	1	63.037	62.537	63.537	0								0	0	0	1.3207e-07	1	13398	113.47
DSMIWDCTCIGAGR	14	Oxidation (M)	_DSM(ox)IWDCTCIGAGR_		DSM(1)IWDCTCIGAGR		DSM(115.18)IWDCTCIGAGR	0	0	1	0	00;GPMAWsp|P02751|FINC_HUMANFibronectinOS=HomosapiensGN=FN1PE=1SV=4	00;GPMAWsp|P02751|FINC_HUMANFibronectinOS=HomosapiensGN=FN1PE=1SV=4	00;GPMAWsp|P02751|FINC_HUMANFibronectinOS=HomosapiensGN=FN1PE=1SV=4	MSMS	FN1	exp1	829.343	2	829.342	1656.67	NaN	NaN	NaN	NaN	NaN	NaN	NaN	NaN	64.158	1	64.158	63.658	64.658	0								0	0	0	1.1423e-07	1	13648	115.18
DSMIWDCTCIGAGR	14	Oxidation (M)	_DSM(ox)IWDCTCIGAGR_		DSM(1)IWDCTCIGAGR		DSM(116.23)IWDCTCIGAGR	0	0	1	0	00;GPMAWsp|P02751|FINC_HUMANFibronectinOS=HomosapiensGN=FN1PE=1SV=4	00;GPMAWsp|P02751|FINC_HUMANFibronectinOS=HomosapiensGN=FN1PE=1SV=4	00;GPMAWsp|P02751|FINC_HUMANFibronectinOS=HomosapiensGN=FN1PE=1SV=4	MSMS	FN1	exp1	829.342	2	829.342	1656.67	NaN	NaN	NaN	NaN	NaN	NaN	NaN	NaN	65.603	1	65.603	65.103	66.103	0								0	0	0	1.0314e-07	1	13970	116.23
DSMIWDCTCIGAGR	14	Oxidation (M)	_DSM(ox)IWDCTCIGAGR_		DSM(1)IWDCTCIGAGR		DSM(94.62)IWDCTCIGAGR	0	0	1	0	00;GPMAWsp|P02751|FINC_HUMANFibronectinOS=HomosapiensGN=FN1PE=1SV=4	00;GPMAWsp|P02751|FINC_HUMANFibronectinOS=HomosapiensGN=FN1PE=1SV=4	00;GPMAWsp|P02751|FINC_HUMANFibronectinOS=HomosapiensGN=FN1PE=1SV=4	MSMS	FN1	exp1	829.344	2	829.342	1656.67	NaN	NaN	NaN	NaN	NaN	NaN	NaN	NaN	67.895	1	67.895	67.395	68.395	0								0	0	0	2.2053e-05	1	14478	94.616
DSMIWDCTCIGAGR	14	Oxidation (M)	_DSM(ox)IWDCTCIGAGR_		DSM(1)IWDCTCIGAGR		DSM(58.27)IWDCTCIGAGR	0	0	1	0	00;GPMAWsp|P02751|FINC_HUMANFibronectinOS=HomosapiensGN=FN1PE=1SV=4	00;GPMAWsp|P02751|FINC_HUMANFibronectinOS=HomosapiensGN=FN1PE=1SV=4	00;GPMAWsp|P02751|FINC_HUMANFibronectinOS=HomosapiensGN=FN1PE=1SV=4	MULTI-SECPEP	FN1	exp1	828.773	2	829.342	1656.67	69150.4	0.51123	0.00042399	0.030765	2.5514e-05	0.542	0.0004495	829.342	55.894	1.4063	55.894	55.231	56.637	7.1054e-15					62	29	3	0	0	0	0.0076256	1	11838	58.274
DSMIWDCTCIGAGR	14	Oxidation (M)	_DSM(ox)IWDCTCIGAGR_		DSM(1)IWDCTCIGAGR		DSM(243.53)IWDCTCIGAGR	0	0	1	0	00;GPMAWsp|P02751|FINC_HUMANFibronectinOS=HomosapiensGN=FN1PE=1SV=4	00;GPMAWsp|P02751|FINC_HUMANFibronectinOS=HomosapiensGN=FN1PE=1SV=4	00;GPMAWsp|P02751|FINC_HUMANFibronectinOS=HomosapiensGN=FN1PE=1SV=4	MULTI-MSMS	FN2	exp2	829.342	2	829.342	1656.67	64962.2	-0.49321	-0.00040904	-0.63332	-0.00052524	-1.1265	-0.00093428	829.342	39.373	2.3267	39.373	38.945	41.272	0					251	49	7	0	0	0	2.576e-44	2	8058	243.53
DSMIWDCTCIGAGR	14	Oxidation (M)	_DSM(ox)IWDCTCIGAGR_		DSM(1)IWDCTCIGAGR		DSM(179.59)IWDCTCIGAGR	0	0	1	0	00;GPMAWsp|P02751|FINC_HUMANFibronectinOS=HomosapiensGN=FN1PE=1SV=4	00;GPMAWsp|P02751|FINC_HUMANFibronectinOS=HomosapiensGN=FN1PE=1SV=4	00;GPMAWsp|P02751|FINC_HUMANFibronectinOS=HomosapiensGN=FN1PE=1SV=4	MULTI-MSMS	FN2	exp2	553.564	3	553.23	1656.67	83237.5	-0.9438	-0.00052214	0.076384	4.2258e-05	-0.86742	-0.00047988	553.565	39.333	0.56501	39.333	39.093	39.658	0					27	11	3	0	0	0	3.5961e-24	1	8114	179.59
DSMIWDCTCIGAGR	14	Oxidation (M)	_DSM(ox)IWDCTCIGAGR_		DSM(1)IWDCTCIGAGR		DSM(215.89)IWDCTCIGAGR	0	0	1	0	00;GPMAWsp|P02751|FINC_HUMANFibronectinOS=HomosapiensGN=FN1PE=1SV=4	00;GPMAWsp|P02751|FINC_HUMANFibronectinOS=HomosapiensGN=FN1PE=1SV=4	00;GPMAWsp|P02751|FINC_HUMANFibronectinOS=HomosapiensGN=FN1PE=1SV=4	MULTI-MSMS	FN2	exp2	829.342	2	829.342	1656.67	66131.9	-0.29171	-0.00024193	-0.18744	-0.00015545	-0.47915	-0.00039738	829.342	41.731	2.1574	41.731	41.225	43.382	0					85	45	4	0	0	0	1.7879e-33	2	8530	215.89
DSMIWDCTCIGAGR	14	Oxidation (M)	_DSM(ox)IWDCTCIGAGR_		DSM(1)IWDCTCIGAGR		DSM(83.08)IWDCTCIGAGR	0	0	1	0	00;GPMAWsp|P02751|FINC_HUMANFibronectinOS=HomosapiensGN=FN1PE=1SV=4	00;GPMAWsp|P02751|FINC_HUMANFibronectinOS=HomosapiensGN=FN1PE=1SV=4	00;GPMAWsp|P02751|FINC_HUMANFibronectinOS=HomosapiensGN=FN1PE=1SV=4	MULTI-MSMS	FN2	exp2	829.843	2	829.342	1656.67	67616.6	-0.19651	-0.00016298	-0.02197	-1.8221e-05	-0.21848	-0.0001812	829.342	43.951	1.0448	43.951	43.481	44.526	7.1054e-15					46	21	3	0	0	0	0.00014692	1	9128	83.081
DSMIWDCTCIGAGR	14	Oxidation (M)	_DSM(ox)IWDCTCIGAGR_		DSM(1)IWDCTCIGAGR		DSM(189.72)IWDCTCIGAGR	0	0	1	0	00;GPMAWsp|P02751|FINC_HUMANFibronectinOS=HomosapiensGN=FN1PE=1SV=4	00;GPMAWsp|P02751|FINC_HUMANFibronectinOS=HomosapiensGN=FN1PE=1SV=4	00;GPMAWsp|P02751|FINC_HUMANFibronectinOS=HomosapiensGN=FN1PE=1SV=4	MULTI-MSMS	FN2	exp2	829.342	2	829.342	1656.67	67599.2	-0.33386	-0.00027689	-0.25015	-0.00020746	-0.58401	-0.00048435	829.342	45.139	1.5972	45.139	44.395	45.993	0					100	33	4	0	0	0	2.2417e-24	2	9364	189.72
DSMIWDCTCIGAGR	14	Oxidation (M)	_DSM(ox)IWDCTCIGAGR_		DSM(1)IWDCTCIGAGR		DSM(113.47)IWDCTCIGAGR	0	0	1	0	00;GPMAWsp|P02751|FINC_HUMANFibronectinOS=HomosapiensGN=FN1PE=1SV=4	00;GPMAWsp|P02751|FINC_HUMANFibronectinOS=HomosapiensGN=FN1PE=1SV=4	00;GPMAWsp|P02751|FINC_HUMANFibronectinOS=HomosapiensGN=FN1PE=1SV=4	MULTI-MSMS	FN2	exp2	829.342	2	829.342	1656.67	68812.6	-0.13558	-0.00011244	0.39014	0.00032356	0.25456	0.00021112	829.844	46.478	2.1243	46.478	46.262	48.386	7.1054e-15					76	44	3	0	0	0	2.0294e-07	3	9928	113.47
DSMIWDCTCIGAGR	14	Oxidation (M)	_DSM(ox)IWDCTCIGAGR_		DSM(1)IWDCTCIGAGR		DSM(116.77)IWDCTCIGAGR	0	0	1	0	00;GPMAWsp|P02751|FINC_HUMANFibronectinOS=HomosapiensGN=FN1PE=1SV=4	00;GPMAWsp|P02751|FINC_HUMANFibronectinOS=HomosapiensGN=FN1PE=1SV=4	00;GPMAWsp|P02751|FINC_HUMANFibronectinOS=HomosapiensGN=FN1PE=1SV=4	MULTI-MSMS	FN2	exp2	829.343	2	829.342	1656.67	67892	0.026917	2.2323e-05	-0.34685	-0.00028765	-0.31993	-0.00026533	829.843	49.263	0.36803	49.263	48.94	49.308	7.1054e-15					18	7	3	0	0	0	7.559e-08	1	10294	116.77
DSMIWDCTCIGAGR	14	Oxidation (M)	_DSM(ox)IWDCTCIGAGR_		DSM(1)IWDCTCIGAGR		DSM(94.62)IWDCTCIGAGR	0	0	1	0	00;GPMAWsp|P02751|FINC_HUMANFibronectinOS=HomosapiensGN=FN1PE=1SV=4	00;GPMAWsp|P02751|FINC_HUMANFibronectinOS=HomosapiensGN=FN1PE=1SV=4	00;GPMAWsp|P02751|FINC_HUMANFibronectinOS=HomosapiensGN=FN1PE=1SV=4	MULTI-MSMS	FN2	exp2	829.342	2	829.342	1656.67	68759	0.23429	0.00019431	0.58664	0.00048652	0.82093	0.00068083	829.844	51.801	1.6111	51.801	50.578	52.189	0					65	33	3	0	0	0	9.3211e-07	1	10833	94.616
DSMIWDCTCIGAGR	14	Oxidation (M)	_DSM(ox)IWDCTCIGAGR_		DSM(1)IWDCTCIGAGR		DSM(68.55)IWDCTCIGAGR	0	0	1	0	00;GPMAWsp|P02751|FINC_HUMANFibronectinOS=HomosapiensGN=FN1PE=1SV=4	00;GPMAWsp|P02751|FINC_HUMANFibronectinOS=HomosapiensGN=FN1PE=1SV=4	00;GPMAWsp|P02751|FINC_HUMANFibronectinOS=HomosapiensGN=FN1PE=1SV=4	MULTI-MSMS	FN2	exp2	829.342	2	829.342	1656.67	70714.9	0.034577	2.8676e-05	0.054339	4.5065e-05	0.088916	7.3742e-05	829.342	67.691	0.88668	67.691	67.205	68.092	0					42	27	2	0	0	0	0.00043529	1	14389	68.551
DSMIWDCTCIGAGR	14	Oxidation (M)	_DSM(ox)IWDCTCIGAGR_		DSM(1)IWDCTCIGAGR		DSM(45.36)IWDCTCIGAGR	0	0	1	0	00;GPMAWsp|P02751|FINC_HUMANFibronectinOS=HomosapiensGN=FN1PE=1SV=4	00;GPMAWsp|P02751|FINC_HUMANFibronectinOS=HomosapiensGN=FN1PE=1SV=4	00;GPMAWsp|P02751|FINC_HUMANFibronectinOS=HomosapiensGN=FN1PE=1SV=4	MULTI-MSMS	FN2	exp2	829.032	2	829.342	1656.67	69483.3	0.0057023	4.7292e-06	-0.30506	-0.000253	-0.29936	-0.00024827	829.342	68.199	0.39759	68.199	68.051	68.448	0					62	35	3	0	0	0	0.017525	1	14525	45.359
DSMIWDCTCIGAGR	14	Oxidation (M)	_DSM(ox)IWDCTCIGAGR_		DSM(1)IWDCTCIGAGR		DSM(107.83)IWDCTCIGAGR	0	0	1	0	00;GPMAWsp|P02751|FINC_HUMANFibronectinOS=HomosapiensGN=FN1PE=1SV=4	00;GPMAWsp|P02751|FINC_HUMANFibronectinOS=HomosapiensGN=FN1PE=1SV=4	00;GPMAWsp|P02751|FINC_HUMANFibronectinOS=HomosapiensGN=FN1PE=1SV=4	MSMS	FN2	exp2	829.342	2	829.342	1656.67	NaN	NaN	NaN	NaN	NaN	NaN	NaN	NaN	50.284	1	50.284	49.784	50.784	0								0	0	0	1.9119e-07	1	10543	107.83
DSMIWDCTCIGAGR	14	Oxidation (M)	_DSM(ox)IWDCTCIGAGR_		DSM(1)IWDCTCIGAGR		DSM(267.45)IWDCTCIGAGR	0	0	1	0	00;GPMAWsp|P02751|FINC_HUMANFibronectinOS=HomosapiensGN=FN1PE=1SV=4	00;GPMAWsp|P02751|FINC_HUMANFibronectinOS=HomosapiensGN=FN1PE=1SV=4	00;GPMAWsp|P02751|FINC_HUMANFibronectinOS=HomosapiensGN=FN1PE=1SV=4	MULTI-MSMS	FN3	exp3	829.342	2	829.342	1656.67	65276.6	-0.31394	-0.00026037	-0.81677	-0.00067738	-1.1307	-0.00093775	829.342	39.421	2.3506	39.421	38.913	41.264	0					239	48	7	0	0	0	1.734e-56	3	8059	267.45
DSMIWDCTCIGAGR	14	Oxidation (M)	_DSM(ox)IWDCTCIGAGR_		DSM(1)IWDCTCIGAGR		DSM(166.45)IWDCTCIGAGR	0	0	1	0	00;GPMAWsp|P02751|FINC_HUMANFibronectinOS=HomosapiensGN=FN1PE=1SV=4	00;GPMAWsp|P02751|FINC_HUMANFibronectinOS=HomosapiensGN=FN1PE=1SV=4	00;GPMAWsp|P02751|FINC_HUMANFibronectinOS=HomosapiensGN=FN1PE=1SV=4	MULTI-MSMS	FN3	exp3	553.23	3	553.23	1656.67	82484.7	-0.88596	-0.00049014	-0.1237	-6.8437e-05	-1.0097	-0.00055858	553.565	39.351	0.72658	39.351	39.061	39.788	7.1054e-15					38	14	3	0	0	0	3.3256e-17	1	8107	166.45
DSMIWDCTCIGAGR	14	Oxidation (M)	_DSM(ox)IWDCTCIGAGR_		DSM(1)IWDCTCIGAGR		DSM(110.39)IWDCTCIGAGR	0	0	1	0	00;GPMAWsp|P02751|FINC_HUMANFibronectinOS=HomosapiensGN=FN1PE=1SV=4	00;GPMAWsp|P02751|FINC_HUMANFibronectinOS=HomosapiensGN=FN1PE=1SV=4	00;GPMAWsp|P02751|FINC_HUMANFibronectinOS=HomosapiensGN=FN1PE=1SV=4	MULTI-MSMS	FN3	exp3	829.341	2	829.342	1656.67	67553.9	-0.43482	-0.00036062	0.17323	0.00014367	-0.26159	-0.00021695	829.844	43.864	1.4556	43.864	43.258	44.714	0					61	30	3	0	0	0	3.2225e-07	1	9262	110.39
DSMIWDCTCIGAGR	14	Oxidation (M)	_DSM(ox)IWDCTCIGAGR_		DSM(1)IWDCTCIGAGR		DSM(93.26)IWDCTCIGAGR	0	0	1	0	00;GPMAWsp|P02751|FINC_HUMANFibronectinOS=HomosapiensGN=FN1PE=1SV=4	00;GPMAWsp|P02751|FINC_HUMANFibronectinOS=HomosapiensGN=FN1PE=1SV=4	00;GPMAWsp|P02751|FINC_HUMANFibronectinOS=HomosapiensGN=FN1PE=1SV=4	MULTI-MSMS	FN3	exp3	829.342	2	829.342	1656.67	67420.8	-0.51814	-0.00042972	-0.22317	-0.00018508	-0.74132	-0.0006148	829.342	45.185	1.3032	45.185	44.664	45.967	0					86	26	4	0	0	0	9.8464e-07	2	9503	93.258
DSMIWDCTCIGAGR	14	Oxidation (M)	_DSM(ox)IWDCTCIGAGR_		DSM(1)IWDCTCIGAGR		DSM(88.6)IWDCTCIGAGR	0	0	1	0	00;GPMAWsp|P02751|FINC_HUMANFibronectinOS=HomosapiensGN=FN1PE=1SV=4	00;GPMAWsp|P02751|FINC_HUMANFibronectinOS=HomosapiensGN=FN1PE=1SV=4	00;GPMAWsp|P02751|FINC_HUMANFibronectinOS=HomosapiensGN=FN1PE=1SV=4	MULTI-MSMS	FN3	exp3	829.341	2	829.342	1656.67	67277.3	-0.15397	-0.00012769	-0.13445	-0.00011151	-0.28842	-0.0002392	829.342	46.59	1.6738	46.59	46.378	48.052	7.1054e-15					77	34	3	0	0	0	3.7473e-05	2	9759	88.596
DSMIWDCTCIGAGR	14	Oxidation (M)	_DSM(ox)IWDCTCIGAGR_		DSM(1)IWDCTCIGAGR		DSM(123.79)IWDCTCIGAGR	0	0	1	0	00;GPMAWsp|P02751|FINC_HUMANFibronectinOS=HomosapiensGN=FN1PE=1SV=4	00;GPMAWsp|P02751|FINC_HUMANFibronectinOS=HomosapiensGN=FN1PE=1SV=4	00;GPMAWsp|P02751|FINC_HUMANFibronectinOS=HomosapiensGN=FN1PE=1SV=4	MULTI-MSMS	FN3	exp3	829.343	2	829.342	1656.67	69734.4	0.064822	5.3759e-05	0.24196	0.00020066	0.30678	0.00025442	829.844	51.178	1.441	51.178	50.299	51.74	-7.1054e-15					42	30	2	0	0	0	6.1854e-11	1	10707	123.79
DSMIWDCTCIGAGR	14	Oxidation (M)	_DSM(ox)IWDCTCIGAGR_		DSM(1)IWDCTCIGAGR		DSM(92.87)IWDCTCIGAGR	0	0	1	0	00;GPMAWsp|P02751|FINC_HUMANFibronectinOS=HomosapiensGN=FN1PE=1SV=4	00;GPMAWsp|P02751|FINC_HUMANFibronectinOS=HomosapiensGN=FN1PE=1SV=4	00;GPMAWsp|P02751|FINC_HUMANFibronectinOS=HomosapiensGN=FN1PE=1SV=4	MULTI-MSMS	FN3	exp3	829.346	2	829.342	1656.67	70231.5	0.37974	0.00031493	0.21646	0.00017952	0.5962	0.00049445	829.343	63.568	1.6291	63.568	62.354	63.983	0					49	32	3	0	0	0	9.9979e-07	1	13540	92.866
DSMIWDCTCIGAGR	14	Oxidation (M)	_DSM(ox)IWDCTCIGAGR_		DSM(1)IWDCTCIGAGR		DSM(197.79)IWDCTCIGAGR	0	0	1	0	00;GPMAWsp|P02751|FINC_HUMANFibronectinOS=HomosapiensGN=FN1PE=1SV=4	00;GPMAWsp|P02751|FINC_HUMANFibronectinOS=HomosapiensGN=FN1PE=1SV=4	00;GPMAWsp|P02751|FINC_HUMANFibronectinOS=HomosapiensGN=FN1PE=1SV=4	MSMS	FN3	exp3	829.342	2	829.342	1656.67	NaN	NaN	NaN	NaN	NaN	NaN	NaN	NaN	42.321	1	42.321	41.821	42.821	0								0	0	0	9.6133e-22	1	8779	197.79
DSMIWDCTCIGAGR	14	Oxidation (M)	_DSM(ox)IWDCTCIGAGR_		DSM(1)IWDCTCIGAGR		DSM(104.79)IWDCTCIGAGR	0	0	1	0	00;GPMAWsp|P02751|FINC_HUMANFibronectinOS=HomosapiensGN=FN1PE=1SV=4	00;GPMAWsp|P02751|FINC_HUMANFibronectinOS=HomosapiensGN=FN1PE=1SV=4	00;GPMAWsp|P02751|FINC_HUMANFibronectinOS=HomosapiensGN=FN1PE=1SV=4	MSMS	FN3	exp3	829.342	2	829.342	1656.67	NaN	NaN	NaN	NaN	NaN	NaN	NaN	NaN	43.393	1	43.393	42.893	43.893	0								0	0	0	2.2301e-07	1	9018	104.79
DSMIWDCTCIGAGR	14	Oxidation (M)	_DSM(ox)IWDCTCIGAGR_		DSM(1)IWDCTCIGAGR		DSM(91.85)IWDCTCIGAGR	0	0	1	0	00;GPMAWsp|P02751|FINC_HUMANFibronectinOS=HomosapiensGN=FN1PE=1SV=4	00;GPMAWsp|P02751|FINC_HUMANFibronectinOS=HomosapiensGN=FN1PE=1SV=4	00;GPMAWsp|P02751|FINC_HUMANFibronectinOS=HomosapiensGN=FN1PE=1SV=4	MSMS	FN3	exp3	829.343	2	829.342	1656.67	NaN	NaN	NaN	NaN	NaN	NaN	NaN	NaN	48.041	1	48.041	47.541	48.541	0								0	0	0	4.1115e-05	1	10054	91.855
DSMIWDCTCIGAGR	14	Oxidation (M)	_DSM(ox)IWDCTCIGAGR_		DSM(1)IWDCTCIGAGR		DSM(204.5)IWDCTCIGAGR	0	0	1	0	00;GPMAWsp|P02751|FINC_HUMANFibronectinOS=HomosapiensGN=FN1PE=1SV=4	00;GPMAWsp|P02751|FINC_HUMANFibronectinOS=HomosapiensGN=FN1PE=1SV=4	00;GPMAWsp|P02751|FINC_HUMANFibronectinOS=HomosapiensGN=FN1PE=1SV=4	MULTI-MSMS	FN4	exp4	829.341	2	829.342	1656.67	65299.3	-0.83334	-0.00069112	-0.47379	-0.00039294	-1.3071	-0.0010841	829.342	39.477	1.7956	39.477	39.068	40.864	0					176	37	7	0	0	0	3.0626e-33	2	8099	204.5
DSMIWDCTCIGAGR	14	Oxidation (M)	_DSM(ox)IWDCTCIGAGR_		DSM(1)IWDCTCIGAGR		DSM(118.4)IWDCTCIGAGR	0	0	1	0	00;GPMAWsp|P02751|FINC_HUMANFibronectinOS=HomosapiensGN=FN1PE=1SV=4	00;GPMAWsp|P02751|FINC_HUMANFibronectinOS=HomosapiensGN=FN1PE=1SV=4	00;GPMAWsp|P02751|FINC_HUMANFibronectinOS=HomosapiensGN=FN1PE=1SV=4	MULTI-MSMS	FN4	exp4	829.342	2	829.342	1656.67	67651	-0.65638	-0.00054436	0.076845	6.3731e-05	-0.57954	-0.00048063	829.342	41.395	1.28	41.395	40.913	42.193	0					68	26	4	0	0	0	1.2271e-08	2	8601	118.4
DSMIWDCTCIGAGR	14	Oxidation (M)	_DSM(ox)IWDCTCIGAGR_		DSM(1)IWDCTCIGAGR		DSM(110.39)IWDCTCIGAGR	0	0	1	0	00;GPMAWsp|P02751|FINC_HUMANFibronectinOS=HomosapiensGN=FN1PE=1SV=4	00;GPMAWsp|P02751|FINC_HUMANFibronectinOS=HomosapiensGN=FN1PE=1SV=4	00;GPMAWsp|P02751|FINC_HUMANFibronectinOS=HomosapiensGN=FN1PE=1SV=4	MULTI-MSMS	FN4	exp4	829.342	2	829.342	1656.67	69382.5	-0.76066	-0.00063085	-0.38717	-0.0003211	-1.1478	-0.00095194	829.342	42.821	0.90654	42.821	42.436	43.343	0					52	18	4	0	0	0	3.2225e-07	1	8907	110.39
DSMIWDCTCIGAGR	14	Oxidation (M)	_DSM(ox)IWDCTCIGAGR_		DSM(1)IWDCTCIGAGR		DSM(222.3)IWDCTCIGAGR	0	0	1	0	00;GPMAWsp|P02751|FINC_HUMANFibronectinOS=HomosapiensGN=FN1PE=1SV=4	00;GPMAWsp|P02751|FINC_HUMANFibronectinOS=HomosapiensGN=FN1PE=1SV=4	00;GPMAWsp|P02751|FINC_HUMANFibronectinOS=HomosapiensGN=FN1PE=1SV=4	MULTI-MSMS	FN5	exp5	829.343	2	829.342	1656.67	65236.7	-0.67697	-0.00056144	-0.43081	-0.00035729	-1.1078	-0.00091873	829.342	39.415	1.6246	39.415	39.032	40.657	0					139	33	6	0	0	0	1.0717e-33	2	8076	222.3
DSMIWDCTCIGAGR	14	Oxidation (M)	_DSM(ox)IWDCTCIGAGR_		DSM(1)IWDCTCIGAGR		DSM(89.55)IWDCTCIGAGR	0	0	1	0	00;GPMAWsp|P02751|FINC_HUMANFibronectinOS=HomosapiensGN=FN1PE=1SV=4	00;GPMAWsp|P02751|FINC_HUMANFibronectinOS=HomosapiensGN=FN1PE=1SV=4	00;GPMAWsp|P02751|FINC_HUMANFibronectinOS=HomosapiensGN=FN1PE=1SV=4	MULTI-MSMS	FN5	exp5	829.843	2	829.342	1656.67	73205.7	-0.57599	-0.00047769	0.23523	0.00019509	-0.34076	-0.00028261	829.843	42.502	0.98696	42.502	42.394	43.381	0					30	19	2	0	0	0	1.8584e-05	1	8829	89.548
DSMIWDCTCIGAGR	14	Oxidation (M)	_DSM(ox)IWDCTCIGAGR_		DSM(1)IWDCTCIGAGR		DSM(121.36)IWDCTCIGAGR	0	0	1	0	00;GPMAWsp|P02751|FINC_HUMANFibronectinOS=HomosapiensGN=FN1PE=1SV=4	00;GPMAWsp|P02751|FINC_HUMANFibronectinOS=HomosapiensGN=FN1PE=1SV=4	00;GPMAWsp|P02751|FINC_HUMANFibronectinOS=HomosapiensGN=FN1PE=1SV=4	MULTI-MSMS	FN5	exp5	829.342	2	829.342	1656.67	68053.3	-0.6748	-0.00055964	-0.97808	-0.00081116	-1.6529	-0.0013708	829.342	45.28	1.5795	45.28	44.554	46.133	0					96	32	6	0	0	0	6.8333e-11	1	9401	121.36
DSMIWDCTCIGAGR	14	Oxidation (M)	_DSM(ox)IWDCTCIGAGR_		DSM(1)IWDCTCIGAGR		DSM(84.66)IWDCTCIGAGR	0	0	1	0	00;GPMAWsp|P02751|FINC_HUMANFibronectinOS=HomosapiensGN=FN1PE=1SV=4	00;GPMAWsp|P02751|FINC_HUMANFibronectinOS=HomosapiensGN=FN1PE=1SV=4	00;GPMAWsp|P02751|FINC_HUMANFibronectinOS=HomosapiensGN=FN1PE=1SV=4	MULTI-SECPEP	FN5	exp5	829.842	2	829.342	1656.67	72282.9	-0.49258	-0.00040852	-0.28844	-0.00023922	-0.78102	-0.00064774	829.844	41.876	0.8606	41.876	41.287	42.148	-7.1054e-15					34	18	4	0	0	0	3.8295e-05	1	8588	84.658
DSMIWDCTCIGAGR	14	Oxidation (M),Nitration	_DSM(ox)IW(ni)DCTCIGAGR_	DSMIW(1)DCTCIGAGR	DSM(1)IWDCTCIGAGR	DSMIW(54.78)DCTCIGAGR	DSM(54.78)IWDCTCIGAGR	0	1	1	0	00;GPMAWsp|P02751|FINC_HUMANFibronectinOS=HomosapiensGN=FN1PE=1SV=4	00;GPMAWsp|P02751|FINC_HUMANFibronectinOS=HomosapiensGN=FN1PE=1SV=4	00;GPMAWsp|P02751|FINC_HUMANFibronectinOS=HomosapiensGN=FN1PE=1SV=4	MULTI-MSMS	FN1	exp1	851.835	2	851.835	1701.65	68787.6	-0.47257	-0.00040255	0.61132	0.00052075	0.13876	0.0001182	852.337	40.663	0.52245	40.663	40.402	40.925	-7.1054e-15					23	10	3	0	0	0	0.0064958	1	8415	54.784
DSMIWDCTCIGAGR	14	Oxidation (M),Nitration	_DSM(ox)IW(ni)DCTCIGAGR_	DSMIW(1)DCTCIGAGR	DSM(1)IWDCTCIGAGR	DSMIW(60.26)DCTCIGAGR	DSM(60.26)IWDCTCIGAGR	0	1	1	0	00;GPMAWsp|P02751|FINC_HUMANFibronectinOS=HomosapiensGN=FN1PE=1SV=4	00;GPMAWsp|P02751|FINC_HUMANFibronectinOS=HomosapiensGN=FN1PE=1SV=4	00;GPMAWsp|P02751|FINC_HUMANFibronectinOS=HomosapiensGN=FN1PE=1SV=4	MULTI-MSMS	FN1	exp1	852.359	2	851.835	1701.65	NaN	-0.33994	-0.00028957	1.067	0.00090892	0.72707	0.00061934	851.836	42.445	0.24662	42.445	42.333	42.58	0					5	4	2	0	0	0	0.0020041	1	8831	60.255
DSMIWDCTCIGAGR	14	Oxidation (M),Nitration	_DSM(ox)IW(ni)DCTCIGAGR_	DSMIW(1)DCTCIGAGR	DSM(1)IWDCTCIGAGR	DSMIW(68.36)DCTCIGAGR	DSM(68.36)IWDCTCIGAGR	0	1	1	0	00;GPMAWsp|P02751|FINC_HUMANFibronectinOS=HomosapiensGN=FN1PE=1SV=4	00;GPMAWsp|P02751|FINC_HUMANFibronectinOS=HomosapiensGN=FN1PE=1SV=4	00;GPMAWsp|P02751|FINC_HUMANFibronectinOS=HomosapiensGN=FN1PE=1SV=4	MULTI-SECPEP	FN1	exp1	851.719	2	851.835	1701.65	68257.9	-0.3132	-0.00026679	0.10729	9.139e-05	-0.20591	-0.0001754	851.835	41.546	0.51341	41.546	41.218	41.732	0					34	10	4	0	0	0	0.0044747	1	8554	68.355
DSMIWDCTCIGAGR	14	Oxidation (M),Nitration	_DSM(ox)IW(ni)DCTCIGAGR_	DSMIW(1)DCTCIGAGR	DSM(1)IWDCTCIGAGR	DSMIW(103.31)DCTCIGAGR	DSM(103.31)IWDCTCIGAGR	0	1	1	0	00;GPMAWsp|P02751|FINC_HUMANFibronectinOS=HomosapiensGN=FN1PE=1SV=4	00;GPMAWsp|P02751|FINC_HUMANFibronectinOS=HomosapiensGN=FN1PE=1SV=4	00;GPMAWsp|P02751|FINC_HUMANFibronectinOS=HomosapiensGN=FN1PE=1SV=4	MULTI-MSMS	FN2	exp2	851.835	2	851.835	1701.65	67709.9	-0.33418	-0.00028466	-0.083127	-7.081e-05	-0.4173	-0.00035547	851.835	40.813	0.78123	40.813	40.347	41.128	0					52	16	4	0	0	0	4.8393e-07	1	8387	103.31
DSMIWDCTCIGAGR	14	Oxidation (M),Nitration	_DSM(ox)IW(ni)DCTCIGAGR_	DSMIW(1)DCTCIGAGR	DSM(1)IWDCTCIGAGR	DSMIW(213.8)DCTCIGAGR	DSM(213.8)IWDCTCIGAGR	0	1	1	0	00;GPMAWsp|P02751|FINC_HUMANFibronectinOS=HomosapiensGN=FN1PE=1SV=4	00;GPMAWsp|P02751|FINC_HUMANFibronectinOS=HomosapiensGN=FN1PE=1SV=4	00;GPMAWsp|P02751|FINC_HUMANFibronectinOS=HomosapiensGN=FN1PE=1SV=4	MULTI-MSMS	FN2	exp2	851.834	2	851.835	1701.65	66513.1	-0.39779	-0.00033885	-0.12664	-0.00010787	-0.52443	-0.00044673	851.835	41.518	1.2288	41.518	40.933	42.162	0					97	25	6	0	0	0	1.6426e-33	1	8617	213.8
DSMIWDCTCIGAGR	14	Oxidation (M),Nitration	_DSM(ox)IW(ni)DCTCIGAGR_	DSMIW(1)DCTCIGAGR	DSM(1)IWDCTCIGAGR	DSMIW(93.26)DCTCIGAGR	DSM(93.26)IWDCTCIGAGR	0	1	1	0	00;GPMAWsp|P02751|FINC_HUMANFibronectinOS=HomosapiensGN=FN1PE=1SV=4	00;GPMAWsp|P02751|FINC_HUMANFibronectinOS=HomosapiensGN=FN1PE=1SV=4	00;GPMAWsp|P02751|FINC_HUMANFibronectinOS=HomosapiensGN=FN1PE=1SV=4	MULTI-MSMS	FN2	exp2	852.336	2	851.835	1701.65	69578.7	-0.46258	-0.00039404	0.64034	0.00054546	0.17776	0.00015142	851.835	45.237	0.93774	45.237	44.956	45.894	0					35	19	3	0	0	0	7.9969e-07	1	9410	93.258
DSMIWDCTCIGAGR	14	Oxidation (M),Nitration	_DSM(ox)IW(ni)DCTCIGAGR_	DSMIW(1)DCTCIGAGR	DSM(1)IWDCTCIGAGR	DSMIW(121.9)DCTCIGAGR	DSM(121.9)IWDCTCIGAGR	0	1	1	0	00;GPMAWsp|P02751|FINC_HUMANFibronectinOS=HomosapiensGN=FN1PE=1SV=4	00;GPMAWsp|P02751|FINC_HUMANFibronectinOS=HomosapiensGN=FN1PE=1SV=4	00;GPMAWsp|P02751|FINC_HUMANFibronectinOS=HomosapiensGN=FN1PE=1SV=4	MULTI-MSMS	FN2	exp2	852.337	2	851.835	1701.65	65466.4	-0.2625	-0.00022361	0.58509	0.0004984	0.32259	0.00027479	851.836	46.736	1.5996	46.736	46.508	48.108	0					77	33	6	0	0	0	5.4333e-11	2	9774	121.9
DSMIWDCTCIGAGR	14	Oxidation (M),Nitration	_DSM(ox)IW(ni)DCTCIGAGR_	DSMIW(1)DCTCIGAGR	DSM(1)IWDCTCIGAGR	DSMIW(138.25)DCTCIGAGR	DSM(138.25)IWDCTCIGAGR	0	1	1	0	00;GPMAWsp|P02751|FINC_HUMANFibronectinOS=HomosapiensGN=FN1PE=1SV=4	00;GPMAWsp|P02751|FINC_HUMANFibronectinOS=HomosapiensGN=FN1PE=1SV=4	00;GPMAWsp|P02751|FINC_HUMANFibronectinOS=HomosapiensGN=FN1PE=1SV=4	MULTI-MSMS	FN3	exp3	851.835	2	851.835	1701.65	67527.2	-0.4275	-0.00036416	0.44228	0.00037675	0.014786	1.2595e-05	851.835	40.664	0.75821	40.664	40.367	41.125	-7.1054e-15					42	15	3	0	0	0	1.8958e-11	1	8406	138.25
DSMIWDCTCIGAGR	14	Oxidation (M),Nitration	_DSM(ox)IW(ni)DCTCIGAGR_	DSMIW(1)DCTCIGAGR	DSM(1)IWDCTCIGAGR	DSMIW(201.84)DCTCIGAGR	DSM(201.84)IWDCTCIGAGR	0	1	1	0	00;GPMAWsp|P02751|FINC_HUMANFibronectinOS=HomosapiensGN=FN1PE=1SV=4	00;GPMAWsp|P02751|FINC_HUMANFibronectinOS=HomosapiensGN=FN1PE=1SV=4	00;GPMAWsp|P02751|FINC_HUMANFibronectinOS=HomosapiensGN=FN1PE=1SV=4	MULTI-MSMS	FN3	exp3	851.835	2	851.835	1701.65	65666.7	-0.42362	-0.00036085	-0.10431	-8.8859e-05	-0.52793	-0.00044971	851.835	41.532	1.4419	41.532	40.881	42.323	0					99	29	6	0	0	0	2.2883e-25	2	8643	201.84
DSMIWDCTCIGAGR	14	Oxidation (M),Nitration	_DSM(ox)IW(ni)DCTCIGAGR_	DSMIW(1)DCTCIGAGR	DSM(1)IWDCTCIGAGR	DSMIW(71.56)DCTCIGAGR	DSM(71.56)IWDCTCIGAGR	0	1	1	0	00;GPMAWsp|P02751|FINC_HUMANFibronectinOS=HomosapiensGN=FN1PE=1SV=4	00;GPMAWsp|P02751|FINC_HUMANFibronectinOS=HomosapiensGN=FN1PE=1SV=4	00;GPMAWsp|P02751|FINC_HUMANFibronectinOS=HomosapiensGN=FN1PE=1SV=4	MULTI-MSMS	FN3	exp3	851.834	2	851.835	1701.65	71782.2	-0.77369	-0.00065905	0.62097	0.00052896	-0.15272	-0.00013009	851.835	45.221	0.82094	45.221	45.05	45.871	-7.1054e-15					27	16	3	0	0	0	0.00030511	1	9438	71.555
DSMIWDCTCIGAGR	14	Oxidation (M),Nitration	_DSM(ox)IW(ni)DCTCIGAGR_	DSMIW(1)DCTCIGAGR	DSM(1)IWDCTCIGAGR	DSMIW(114.89)DCTCIGAGR	DSM(114.89)IWDCTCIGAGR	0	1	1	0	00;GPMAWsp|P02751|FINC_HUMANFibronectinOS=HomosapiensGN=FN1PE=1SV=4	00;GPMAWsp|P02751|FINC_HUMANFibronectinOS=HomosapiensGN=FN1PE=1SV=4	00;GPMAWsp|P02751|FINC_HUMANFibronectinOS=HomosapiensGN=FN1PE=1SV=4	MULTI-MSMS	FN3	exp3	851.836	2	851.835	1701.65	63288	-0.36949	-0.00031474	0.83504	0.00071131	0.46555	0.00039657	851.836	46.653	1.2834	46.653	46.378	47.661	0					80	26	5	0	0	0	1.2018e-07	2	9744	114.89
DSMIWDCTCIGAGR	14	Unmodified	_DSMIWDCTCIGAGR_					0	0	0	0	00;GPMAWsp|P02751|FINC_HUMANFibronectinOS=HomosapiensGN=FN1PE=1SV=4	00;GPMAWsp|P02751|FINC_HUMANFibronectinOS=HomosapiensGN=FN1PE=1SV=4	00;GPMAWsp|P02751|FINC_HUMANFibronectinOS=HomosapiensGN=FN1PE=1SV=4	MULTI-MSMS	FN1	exp1	821.345	2	821.345	1640.67	68977.8	-0.24018	-0.00019727	0.15459	0.00012697	-0.085588	-7.0297e-05	821.345	42.887	0.56959	42.887	42.58	43.149	0					33	11	4	0	0	0	1.8281e-11	1	8890	141.1
DSMIWDCTCIGAGR	14	Unmodified	_DSMIWDCTCIGAGR_					0	0	0	0	00;GPMAWsp|P02751|FINC_HUMANFibronectinOS=HomosapiensGN=FN1PE=1SV=4	00;GPMAWsp|P02751|FINC_HUMANFibronectinOS=HomosapiensGN=FN1PE=1SV=4	00;GPMAWsp|P02751|FINC_HUMANFibronectinOS=HomosapiensGN=FN1PE=1SV=4	MULTI-MSMS	FN1	exp1	821.345	2	821.345	1640.67	65617.7	-0.29236	-0.00024013	-0.22791	-0.00018719	-0.52027	-0.00042732	821.345	45.143	3.2429	45.143	44.504	47.746	0					290	71	8	0	0	0	2.9892e-44	4	9572	243.53
DSMIWDCTCIGAGR	14	Unmodified	_DSMIWDCTCIGAGR_					0	0	0	0	00;GPMAWsp|P02751|FINC_HUMANFibronectinOS=HomosapiensGN=FN1PE=1SV=4	00;GPMAWsp|P02751|FINC_HUMANFibronectinOS=HomosapiensGN=FN1PE=1SV=4	00;GPMAWsp|P02751|FINC_HUMANFibronectinOS=HomosapiensGN=FN1PE=1SV=4	MULTI-MSMS	FN1	exp1	547.899	3	547.899	1640.67	85361	-0.86736	-0.00047523	0.5388	0.00029521	-0.32857	-0.00018002	547.899	45.093	1.0089	45.093	44.885	45.894	0					32	20	2	0	0	0	6.2225e-34	1	9401	176.97
DSMIWDCTCIGAGR	14	Unmodified	_DSMIWDCTCIGAGR_					0	0	0	0	00;GPMAWsp|P02751|FINC_HUMANFibronectinOS=HomosapiensGN=FN1PE=1SV=4	00;GPMAWsp|P02751|FINC_HUMANFibronectinOS=HomosapiensGN=FN1PE=1SV=4	00;GPMAWsp|P02751|FINC_HUMANFibronectinOS=HomosapiensGN=FN1PE=1SV=4	MULTI-MSMS	FN1	exp1	821.345	2	821.345	1640.67	67737.7	-0.069379	-5.6984e-05	0.16352	0.0001343	0.094139	7.7321e-05	821.345	48.373	3.4082	48.373	47.598	51.007	0					108	70	3	0	0	0	2.0835e-33	2	10049	215.83
DSMIWDCTCIGAGR	14	Unmodified	_DSMIWDCTCIGAGR_					0	0	0	0	00;GPMAWsp|P02751|FINC_HUMANFibronectinOS=HomosapiensGN=FN1PE=1SV=4	00;GPMAWsp|P02751|FINC_HUMANFibronectinOS=HomosapiensGN=FN1PE=1SV=4	00;GPMAWsp|P02751|FINC_HUMANFibronectinOS=HomosapiensGN=FN1PE=1SV=4	MULTI-MSMS	FN1	exp1	821.345	2	821.345	1640.67	66614.3	0.30613	0.00025144	-0.80464	-0.00066089	-0.4985	-0.00040944	821.344	51.483	1.0386	51.483	50.861	51.899	0					78	21	5	0	0	0	2.7087e-11	1	10767	138.25
DSMIWDCTCIGAGR	14	Unmodified	_DSMIWDCTCIGAGR_					0	0	0	0	00;GPMAWsp|P02751|FINC_HUMANFibronectinOS=HomosapiensGN=FN1PE=1SV=4	00;GPMAWsp|P02751|FINC_HUMANFibronectinOS=HomosapiensGN=FN1PE=1SV=4	00;GPMAWsp|P02751|FINC_HUMANFibronectinOS=HomosapiensGN=FN1PE=1SV=4	MULTI-MSMS	FN1	exp1	821.345	2	821.345	1640.67	67903.6	0.27495	0.00022583	-0.38592	-0.00031698	-0.11097	-9.1146e-05	821.345	52.162	0.80059	52.162	51.899	52.7	0					57	16	5	0	0	0	1.2881e-17	1	11014	172.56
DSMIWDCTCIGAGR	14	Unmodified	_DSMIWDCTCIGAGR_					0	0	0	0	00;GPMAWsp|P02751|FINC_HUMANFibronectinOS=HomosapiensGN=FN1PE=1SV=4	00;GPMAWsp|P02751|FINC_HUMANFibronectinOS=HomosapiensGN=FN1PE=1SV=4	00;GPMAWsp|P02751|FINC_HUMANFibronectinOS=HomosapiensGN=FN1PE=1SV=4	MULTI-MSMS	FN1	exp1	821.346	2	821.345	1640.67	67764.7	0.41973	0.00034475	-0.3718	-0.00030538	0.047929	3.9366e-05	821.345	54.297	2.8367	54.297	53.709	56.545	-7.1054e-15					106	59	3	0	0	0	2.7087e-11	3	11902	138.25
DSMIWDCTCIGAGR	14	Unmodified	_DSMIWDCTCIGAGR_					0	0	0	0	00;GPMAWsp|P02751|FINC_HUMANFibronectinOS=HomosapiensGN=FN1PE=1SV=4	00;GPMAWsp|P02751|FINC_HUMANFibronectinOS=HomosapiensGN=FN1PE=1SV=4	00;GPMAWsp|P02751|FINC_HUMANFibronectinOS=HomosapiensGN=FN1PE=1SV=4	MULTI-MSMS	FN1	exp1	821.345	2	821.345	1640.67	68185.5	0.65075	0.00053449	-0.033514	-2.7526e-05	0.61724	0.00050697	821.846	57.643	13.314	57.643	56.687	70	0					912	480	2	0	0	0	6.4351e-11	10	13124	126.19
DSMIWDCTCIGAGR	14	Unmodified	_DSMIWDCTCIGAGR_					0	0	0	0	00;GPMAWsp|P02751|FINC_HUMANFibronectinOS=HomosapiensGN=FN1PE=1SV=4	00;GPMAWsp|P02751|FINC_HUMANFibronectinOS=HomosapiensGN=FN1PE=1SV=4	00;GPMAWsp|P02751|FINC_HUMANFibronectinOS=HomosapiensGN=FN1PE=1SV=4	MULTI-MSMS	FN2	exp2	821.344	2	821.345	1640.67	66454.9	-0.18604	-0.0001528	0.041262	3.3891e-05	-0.14478	-0.00011891	821.846	42.924	0.52044	42.924	42.628	43.149	0					19	10	4	0	0	0	0.0038456	1	8924	59.418
DSMIWDCTCIGAGR	14	Unmodified	_DSMIWDCTCIGAGR_					0	0	0	0	00;GPMAWsp|P02751|FINC_HUMANFibronectinOS=HomosapiensGN=FN1PE=1SV=4	00;GPMAWsp|P02751|FINC_HUMANFibronectinOS=HomosapiensGN=FN1PE=1SV=4	00;GPMAWsp|P02751|FINC_HUMANFibronectinOS=HomosapiensGN=FN1PE=1SV=4	MULTI-MSMS	FN2	exp2	821.846	2	821.345	1640.67	65171.1	-0.26246	-0.00021557	-0.20963	-0.00017218	-0.47209	-0.00038775	821.345	45.178	1.4243	45.178	44.66	46.084	7.1054e-15					160	29	7	0	0	0	1.2767e-56	2	9352	275.13
DSMIWDCTCIGAGR	14	Unmodified	_DSMIWDCTCIGAGR_					0	0	0	0	00;GPMAWsp|P02751|FINC_HUMANFibronectinOS=HomosapiensGN=FN1PE=1SV=4	00;GPMAWsp|P02751|FINC_HUMANFibronectinOS=HomosapiensGN=FN1PE=1SV=4	00;GPMAWsp|P02751|FINC_HUMANFibronectinOS=HomosapiensGN=FN1PE=1SV=4	MULTI-MSMS	FN2	exp2	821.345	2	821.345	1640.67	68235.8	-0.051236	-4.2082e-05	-0.18057	-0.00014831	-0.2318	-0.00019039	821.345	46.408	2.8759	46.408	46.163	49.039	-7.1054e-15					96	61	3	0	0	0	5.2344e-07	2	10077	107.06
DSMIWDCTCIGAGR	14	Unmodified	_DSMIWDCTCIGAGR_					0	0	0	0	00;GPMAWsp|P02751|FINC_HUMANFibronectinOS=HomosapiensGN=FN1PE=1SV=4	00;GPMAWsp|P02751|FINC_HUMANFibronectinOS=HomosapiensGN=FN1PE=1SV=4	00;GPMAWsp|P02751|FINC_HUMANFibronectinOS=HomosapiensGN=FN1PE=1SV=4	MULTI-MSMS	FN2	exp2	821.346	2	821.345	1640.67	68931.3	0.21978	0.00018051	-0.7421	-0.00060952	-0.52232	-0.000429	821.344	49.878	0.94679	49.878	49.631	50.578	0					46	19	3	0	0	0	1.2055e-06	1	10551	91.855
DSMIWDCTCIGAGR	14	Unmodified	_DSMIWDCTCIGAGR_					0	0	0	0	00;GPMAWsp|P02751|FINC_HUMANFibronectinOS=HomosapiensGN=FN1PE=1SV=4	00;GPMAWsp|P02751|FINC_HUMANFibronectinOS=HomosapiensGN=FN1PE=1SV=4	00;GPMAWsp|P02751|FINC_HUMANFibronectinOS=HomosapiensGN=FN1PE=1SV=4	MULTI-SECPEP	FN2	exp2	821.742	2	821.345	1640.67	73484.5	0.57481	0.00047211	-0.040612	-3.3356e-05	0.53419	0.00043876	821.345	59.765	2.5665	59.765	58.474	61.041	0					64	51	2	0	0	0	0.0010814	1	12903	74.962
DSMIWDCTCIGAGR	14	Unmodified	_DSMIWDCTCIGAGR_					0	0	0	0	00;GPMAWsp|P02751|FINC_HUMANFibronectinOS=HomosapiensGN=FN1PE=1SV=4	00;GPMAWsp|P02751|FINC_HUMANFibronectinOS=HomosapiensGN=FN1PE=1SV=4	00;GPMAWsp|P02751|FINC_HUMANFibronectinOS=HomosapiensGN=FN1PE=1SV=4	MULTI-SECPEP	FN2	exp2	821.741	2	821.345	1640.67	74326.5	0.15084	0.00012389	0.025626	2.1048e-05	0.17647	0.00014494	821.345	66.52	2.327	66.52	66.069	68.396	0					99	77	2	0	0	0	0.015579	1	14371	51.927
DSMIWDCTCIGAGR	14	Unmodified	_DSMIWDCTCIGAGR_					0	0	0	0	00;GPMAWsp|P02751|FINC_HUMANFibronectinOS=HomosapiensGN=FN1PE=1SV=4	00;GPMAWsp|P02751|FINC_HUMANFibronectinOS=HomosapiensGN=FN1PE=1SV=4	00;GPMAWsp|P02751|FINC_HUMANFibronectinOS=HomosapiensGN=FN1PE=1SV=4	MULTI-MSMS	FN3	exp3	821.345	2	821.345	1640.67	65099.4	-0.32154	-0.0002641	-0.25876	-0.00021253	-0.5803	-0.00047662	821.345	45.169	2.849	45.169	44.763	47.612	-7.1054e-15					173	60	7	0	0	0	1.6607e-24	2	9353	194.74
DSMIWDCTCIGAGR	14	Unmodified	_DSMIWDCTCIGAGR_					0	0	0	0	00;GPMAWsp|P02751|FINC_HUMANFibronectinOS=HomosapiensGN=FN1PE=1SV=4	00;GPMAWsp|P02751|FINC_HUMANFibronectinOS=HomosapiensGN=FN1PE=1SV=4	00;GPMAWsp|P02751|FINC_HUMANFibronectinOS=HomosapiensGN=FN1PE=1SV=4	MULTI-MSMS	FN3	exp3	547.898	3	547.899	1640.67	81785.5	-1.0152	-0.0005562	0.57773	0.00031654	-0.43743	-0.00023967	547.899	45.218	0.52926	45.218	44.911	45.44	0					15	10	2	0	0	0	1.228e-11	1	9421	109.51
DSMIWDCTCIGAGR	14	Unmodified	_DSMIWDCTCIGAGR_					0	0	0	0	00;GPMAWsp|P02751|FINC_HUMANFibronectinOS=HomosapiensGN=FN1PE=1SV=4	00;GPMAWsp|P02751|FINC_HUMANFibronectinOS=HomosapiensGN=FN1PE=1SV=4	00;GPMAWsp|P02751|FINC_HUMANFibronectinOS=HomosapiensGN=FN1PE=1SV=4	MULTI-MSMS	FN3	exp3	821.846	2	821.345	1640.67	67487.7	-0.052842	-4.3401e-05	-0.20595	-0.00016915	-0.25879	-0.00021256	821.345	48.162	1.2697	48.162	47.369	48.639	-7.1054e-15					52	25	3	0	0	0	0.00027964	1	10124	78.342
DSMIWDCTCIGAGR	14	Unmodified	_DSMIWDCTCIGAGR_					0	0	0	0	00;GPMAWsp|P02751|FINC_HUMANFibronectinOS=HomosapiensGN=FN1PE=1SV=4	00;GPMAWsp|P02751|FINC_HUMANFibronectinOS=HomosapiensGN=FN1PE=1SV=4	00;GPMAWsp|P02751|FINC_HUMANFibronectinOS=HomosapiensGN=FN1PE=1SV=4	MULTI-MSMS	FN3	exp3	821.846	2	821.345	1640.67	69055.8	0.11014	9.046e-05	0.0077692	6.3812e-06	0.11791	9.6841e-05	821.846	49.507	1.398	49.507	49.285	50.683	0					42	28	2	0	0	0	0.0084971	1	10399	55.452
DSMIWDCTCIGAGR	14	Unmodified	_DSMIWDCTCIGAGR_					0	0	0	0	00;GPMAWsp|P02751|FINC_HUMANFibronectinOS=HomosapiensGN=FN1PE=1SV=4	00;GPMAWsp|P02751|FINC_HUMANFibronectinOS=HomosapiensGN=FN1PE=1SV=4	00;GPMAWsp|P02751|FINC_HUMANFibronectinOS=HomosapiensGN=FN1PE=1SV=4	MULTI-MSMS	FN3	exp3	821.374	2	821.345	1640.67	79339.1	0.6416	0.00052698	-0.14743	-0.00012109	0.49417	0.00040589	821.345	57.793	1.9652	57.793	56.735	58.701	-7.1054e-15					70	39	3	0	0	0	0.0099687	1	12079	54.198
DSMIWDCTCIGAGR	14	Unmodified	_DSMIWDCTCIGAGR_					0	0	0	0	00;GPMAWsp|P02751|FINC_HUMANFibronectinOS=HomosapiensGN=FN1PE=1SV=4	00;GPMAWsp|P02751|FINC_HUMANFibronectinOS=HomosapiensGN=FN1PE=1SV=4	00;GPMAWsp|P02751|FINC_HUMANFibronectinOS=HomosapiensGN=FN1PE=1SV=4	MSMS	FN3	exp3	821.344	2	821.345	1640.67	NaN	NaN	NaN	NaN	NaN	NaN	NaN	NaN	47.265	1	47.265	46.765	47.765	0								0	0	0	0.00017685	1	9881	83.397
DSMIWDCTCIGAGR	14	Unmodified	_DSMIWDCTCIGAGR_					0	0	0	0	00;GPMAWsp|P02751|FINC_HUMANFibronectinOS=HomosapiensGN=FN1PE=1SV=4	00;GPMAWsp|P02751|FINC_HUMANFibronectinOS=HomosapiensGN=FN1PE=1SV=4	00;GPMAWsp|P02751|FINC_HUMANFibronectinOS=HomosapiensGN=FN1PE=1SV=4	MULTI-SECPEP	FN3	exp3	821.741	2	821.345	1640.67	68185.6	-0.061716	-5.069e-05	0.60402	0.00049611	0.5423	0.00044542	821.345	48.781	0.747	48.781	48.348	49.095	0					21	15	2	0	0	0	2.6664e-05	1	10267	96.229
DSMIWDCTCIGAGR	14	Unmodified	_DSMIWDCTCIGAGR_					0	0	0	0	00;GPMAWsp|P02751|FINC_HUMANFibronectinOS=HomosapiensGN=FN1PE=1SV=4	00;GPMAWsp|P02751|FINC_HUMANFibronectinOS=HomosapiensGN=FN1PE=1SV=4	00;GPMAWsp|P02751|FINC_HUMANFibronectinOS=HomosapiensGN=FN1PE=1SV=4	MULTI-SECPEP	FN3	exp3	821.742	2	821.345	1640.67	69618.7	0.43122	0.00035418	-0.19708	-0.00016187	0.23414	0.00019231	821.846	52.52	0.81643	52.52	51.839	52.655	0					21	16	2	0	0	0	0.0071022	1	11063	65.395
DSMIWDCTCIGAGR	14	Unmodified	_DSMIWDCTCIGAGR_					0	0	0	0	00;GPMAWsp|P02751|FINC_HUMANFibronectinOS=HomosapiensGN=FN1PE=1SV=4	00;GPMAWsp|P02751|FINC_HUMANFibronectinOS=HomosapiensGN=FN1PE=1SV=4	00;GPMAWsp|P02751|FINC_HUMANFibronectinOS=HomosapiensGN=FN1PE=1SV=4	MULTI-SECPEP	FN3	exp3	821.742	2	821.345	1640.67	69985.9	0.62356	0.00051216	-0.10456	-8.5882e-05	0.519	0.00042628	821.344	60.996	2.4686	60.996	59.145	61.613	0					67	49	2	0	0	0	0.0032253	1	12786	71.555
DSMIWDCTCIGAGR	14	Unmodified	_DSMIWDCTCIGAGR_					0	0	0	0	00;GPMAWsp|P02751|FINC_HUMANFibronectinOS=HomosapiensGN=FN1PE=1SV=4	00;GPMAWsp|P02751|FINC_HUMANFibronectinOS=HomosapiensGN=FN1PE=1SV=4	00;GPMAWsp|P02751|FINC_HUMANFibronectinOS=HomosapiensGN=FN1PE=1SV=4	MULTI-SECPEP	FN3	exp3	821.742	2	821.345	1640.67	70899.9	0.61092	0.00050178	-0.078555	-6.4521e-05	0.53237	0.00043726	821.345	61.956	1.8268	61.956	61.367	63.193	0					56	36	2	0	0	0	0.0083528	1	13095	63.408
DSMIWDCTCIGAGR	14	Unmodified	_DSMIWDCTCIGAGR_					0	0	0	0	00;GPMAWsp|P02751|FINC_HUMANFibronectinOS=HomosapiensGN=FN1PE=1SV=4	00;GPMAWsp|P02751|FINC_HUMANFibronectinOS=HomosapiensGN=FN1PE=1SV=4	00;GPMAWsp|P02751|FINC_HUMANFibronectinOS=HomosapiensGN=FN1PE=1SV=4	MULTI-SECPEP	FN3	exp3	821.743	2	821.345	1640.67	70899.9	0.59236	0.00048653	0.074491	6.1183e-05	0.66685	0.00054771	821.345	64.437	3.6005	64.437	62.996	66.596	0					102	72	2	0	0	0	0.0059958	1	13820	67.153
DSMIWDCTCIGAGR	14	Unmodified	_DSMIWDCTCIGAGR_					0	0	0	0	00;GPMAWsp|P02751|FINC_HUMANFibronectinOS=HomosapiensGN=FN1PE=1SV=4	00;GPMAWsp|P02751|FINC_HUMANFibronectinOS=HomosapiensGN=FN1PE=1SV=4	00;GPMAWsp|P02751|FINC_HUMANFibronectinOS=HomosapiensGN=FN1PE=1SV=4	MULTI-MSMS	FN4	exp4	821.344	2	821.345	1640.67	66749.4	-0.69119	-0.00056771	-0.14454	-0.00011872	-0.83574	-0.00068643	821.846	42.982	0.61061	42.982	42.732	43.343	0					30	12	4	0	0	0	8.8533e-17	1	8931	156.48
DSMIWDCTCIGAGR	14	Unmodified	_DSMIWDCTCIGAGR_					0	0	0	0	00;GPMAWsp|P02751|FINC_HUMANFibronectinOS=HomosapiensGN=FN1PE=1SV=4	00;GPMAWsp|P02751|FINC_HUMANFibronectinOS=HomosapiensGN=FN1PE=1SV=4	00;GPMAWsp|P02751|FINC_HUMANFibronectinOS=HomosapiensGN=FN1PE=1SV=4	MULTI-MSMS	FN4	exp4	821.345	2	821.345	1640.67	65680.4	-0.7046	-0.00057872	-0.74995	-0.00061597	-1.4545	-0.0011947	821.345	45.223	3.237	45.223	44.559	47.796	0					247	67	7	0	0	0	2.183e-56	3	9597	265.67
DSMIWDCTCIGAGR	14	Unmodified	_DSMIWDCTCIGAGR_					0	0	0	0	00;GPMAWsp|P02751|FINC_HUMANFibronectinOS=HomosapiensGN=FN1PE=1SV=4	00;GPMAWsp|P02751|FINC_HUMANFibronectinOS=HomosapiensGN=FN1PE=1SV=4	00;GPMAWsp|P02751|FINC_HUMANFibronectinOS=HomosapiensGN=FN1PE=1SV=4	MULTI-MSMS	FN4	exp4	547.898	3	547.899	1640.67	84088	-1.1195	-0.0006134	-0.91836	-0.00050317	-2.0379	-0.0011166	548.233	45.161	0.77861	45.161	44.846	45.625	7.1054e-15					36	15	4	0	0	0	2.3243e-33	1	9416	177.64
DSMIWDCTCIGAGR	14	Unmodified	_DSMIWDCTCIGAGR_					0	0	0	0	00;GPMAWsp|P02751|FINC_HUMANFibronectinOS=HomosapiensGN=FN1PE=1SV=4	00;GPMAWsp|P02751|FINC_HUMANFibronectinOS=HomosapiensGN=FN1PE=1SV=4	00;GPMAWsp|P02751|FINC_HUMANFibronectinOS=HomosapiensGN=FN1PE=1SV=4	MULTI-MSMS	FN4	exp4	821.345	2	821.345	1640.67	66618	-0.47631	-0.00039121	0.10849	8.9107e-05	-0.36782	-0.00030211	821.345	48.276	0.87584	48.276	47.701	48.577	0					59	17	4	0	0	0	3.343e-24	1	10073	185.77
DSMIWDCTCIGAGR	14	Unmodified	_DSMIWDCTCIGAGR_					0	0	0	0	00;GPMAWsp|P02751|FINC_HUMANFibronectinOS=HomosapiensGN=FN1PE=1SV=4	00;GPMAWsp|P02751|FINC_HUMANFibronectinOS=HomosapiensGN=FN1PE=1SV=4	00;GPMAWsp|P02751|FINC_HUMANFibronectinOS=HomosapiensGN=FN1PE=1SV=4	MULTI-MSMS	FN4	exp4	821.345	2	821.345	1640.67	68366	-0.431	-0.000354	0.2063	0.00016945	-0.22469	-0.00018455	821.846	50.355	4.2888	50.355	48.626	52.915	-7.1054e-15					180	90	2	0	0	0	1.5908e-07	4	10309	115.18
DSMIWDCTCIGAGR	14	Unmodified	_DSMIWDCTCIGAGR_					0	0	0	0	00;GPMAWsp|P02751|FINC_HUMANFibronectinOS=HomosapiensGN=FN1PE=1SV=4	00;GPMAWsp|P02751|FINC_HUMANFibronectinOS=HomosapiensGN=FN1PE=1SV=4	00;GPMAWsp|P02751|FINC_HUMANFibronectinOS=HomosapiensGN=FN1PE=1SV=4	MULTI-MSMS	FN4	exp4	821.343	2	821.345	1640.67	68366	0.027615	2.2681e-05	0.15107	0.00012408	0.17868	0.00014676	821.345	53.792	3.2215	53.792	52.915	56.137	-7.1054e-15					120	66	2	0	0	0	1.5908e-07	3	11350	115.18
DSMIWDCTCIGAGR	14	Unmodified	_DSMIWDCTCIGAGR_					0	0	0	0	00;GPMAWsp|P02751|FINC_HUMANFibronectinOS=HomosapiensGN=FN1PE=1SV=4	00;GPMAWsp|P02751|FINC_HUMANFibronectinOS=HomosapiensGN=FN1PE=1SV=4	00;GPMAWsp|P02751|FINC_HUMANFibronectinOS=HomosapiensGN=FN1PE=1SV=4	MULTI-MSMS	FN4	exp4	821.345	2	821.345	1640.67	67868.4	-0.34976	-0.00028728	0.0081024	6.6548e-06	-0.34166	-0.00028062	821.345	58.873	13.865	58.873	56.137	70.002	-7.1054e-15					1221	561	3	0	0	0	8.7715e-08	11	13024	116.77
DSMIWDCTCIGAGR	14	Unmodified	_DSMIWDCTCIGAGR_					0	0	0	0	00;GPMAWsp|P02751|FINC_HUMANFibronectinOS=HomosapiensGN=FN1PE=1SV=4	00;GPMAWsp|P02751|FINC_HUMANFibronectinOS=HomosapiensGN=FN1PE=1SV=4	00;GPMAWsp|P02751|FINC_HUMANFibronectinOS=HomosapiensGN=FN1PE=1SV=4	MSMS	FN4	exp4	821.345	2	821.345	1640.67	NaN	NaN	NaN	NaN	NaN	NaN	NaN	NaN	56.041	1	56.041	55.541	56.541	0								0	0	0	4.2343e-07	1	11838	103.34
DSMIWDCTCIGAGR	14	Unmodified	_DSMIWDCTCIGAGR_					0	0	0	0	00;GPMAWsp|P02751|FINC_HUMANFibronectinOS=HomosapiensGN=FN1PE=1SV=4	00;GPMAWsp|P02751|FINC_HUMANFibronectinOS=HomosapiensGN=FN1PE=1SV=4	00;GPMAWsp|P02751|FINC_HUMANFibronectinOS=HomosapiensGN=FN1PE=1SV=4	MULTI-MSMS	FN5	exp5	821.846	2	821.345	1640.67	65545.3	-0.63249	-0.00051949	-0.45346	-0.00037245	-1.086	-0.00089194	821.345	45.281	3.0761	45.281	44.749	47.825	-7.1054e-15					221	64	7	0	0	0	8.0205e-45	5	9384	255.7
DSMIWDCTCIGAGR	14	Unmodified	_DSMIWDCTCIGAGR_					0	0	0	0	00;GPMAWsp|P02751|FINC_HUMANFibronectinOS=HomosapiensGN=FN1PE=1SV=4	00;GPMAWsp|P02751|FINC_HUMANFibronectinOS=HomosapiensGN=FN1PE=1SV=4	00;GPMAWsp|P02751|FINC_HUMANFibronectinOS=HomosapiensGN=FN1PE=1SV=4	MULTI-MSMS	FN5	exp5	547.898	3	547.899	1640.67	84897.9	-1.1168	-0.00061191	0.34093	0.0001868	-0.7759	-0.00042511	547.899	45.281	0.50703	45.281	45.045	45.552	0					17	10	2	0	0	0	2.9903e-17	1	9439	131.32
DSMIWDCTCIGAGR	14	Unmodified	_DSMIWDCTCIGAGR_					0	0	0	0	00;GPMAWsp|P02751|FINC_HUMANFibronectinOS=HomosapiensGN=FN1PE=1SV=4	00;GPMAWsp|P02751|FINC_HUMANFibronectinOS=HomosapiensGN=FN1PE=1SV=4	00;GPMAWsp|P02751|FINC_HUMANFibronectinOS=HomosapiensGN=FN1PE=1SV=4	MULTI-MSMS	FN5	exp5	821.846	2	821.345	1640.67	68636.4	-0.24939	-0.00020484	-0.24081	-0.00019779	-0.49021	-0.00040263	821.345	48.351	0.87095	48.351	47.778	48.649	7.1054e-15					65	17	5	0	0	0	1.5908e-07	2	10154	115.18
DSMIWDCTCIGAGR	14	Unmodified	_DSMIWDCTCIGAGR_					0	0	0	0	00;GPMAWsp|P02751|FINC_HUMANFibronectinOS=HomosapiensGN=FN1PE=1SV=4	00;GPMAWsp|P02751|FINC_HUMANFibronectinOS=HomosapiensGN=FN1PE=1SV=4	00;GPMAWsp|P02751|FINC_HUMANFibronectinOS=HomosapiensGN=FN1PE=1SV=4	MULTI-MSMS	FN5	exp5	821.345	2	821.345	1640.67	68478	-0.072827	-5.9816e-05	-0.47091	-0.00038678	-0.54373	-0.00044659	821.846	51.138	2.2503	51.138	49.811	52.061	7.1054e-15					100	45	4	0	0	0	0.0037	1	10701	59.542
DSMIWDCTCIGAGR	14	Unmodified	_DSMIWDCTCIGAGR_					0	0	0	0	00;GPMAWsp|P02751|FINC_HUMANFibronectinOS=HomosapiensGN=FN1PE=1SV=4	00;GPMAWsp|P02751|FINC_HUMANFibronectinOS=HomosapiensGN=FN1PE=1SV=4	00;GPMAWsp|P02751|FINC_HUMANFibronectinOS=HomosapiensGN=FN1PE=1SV=4	MULTI-MSMS	FN5	exp5	821.345	2	821.345	1640.67	68759.3	-0.043833	-3.6002e-05	0.031199	2.5625e-05	-0.012634	-1.0377e-05	821.846	52.332	0.79453	52.332	51.917	52.712	-7.1054e-15					36	16	3	0	0	0	8.0062e-07	1	10997	100.88
DSMIWDCTCIGAGR	14	Unmodified	_DSMIWDCTCIGAGR_					0	0	0	0	00;GPMAWsp|P02751|FINC_HUMANFibronectinOS=HomosapiensGN=FN1PE=1SV=4	00;GPMAWsp|P02751|FINC_HUMANFibronectinOS=HomosapiensGN=FN1PE=1SV=4	00;GPMAWsp|P02751|FINC_HUMANFibronectinOS=HomosapiensGN=FN1PE=1SV=4	MULTI-MSMS	FN5	exp5	821.847	2	821.345	1640.67	70891.7	0.17334	0.00014237	0.43021	0.00035335	0.60355	0.00049572	821.345	57.871	2.0234	57.871	57.014	59.038	7.1054e-15					61	40	2	0	0	0	0.00043593	2	12196	71.555
DSMIWDCTCIGAGR	14	Unmodified	_DSMIWDCTCIGAGR_					0	0	0	0	00;GPMAWsp|P02751|FINC_HUMANFibronectinOS=HomosapiensGN=FN1PE=1SV=4	00;GPMAWsp|P02751|FINC_HUMANFibronectinOS=HomosapiensGN=FN1PE=1SV=4	00;GPMAWsp|P02751|FINC_HUMANFibronectinOS=HomosapiensGN=FN1PE=1SV=4	MULTI-MSMS	FN5	exp5	821.345	2	821.345	1640.67	69013.1	0.019952	1.6387e-05	0.30049	0.00024681	0.32045	0.0002632	821.846	62.652	1.1353	62.652	62.197	63.333	-7.1054e-15					44	22	3	0	0	0	0.0014792	1	13248	61.435
DSMIWDCTCIGAGR	14	Unmodified	_DSMIWDCTCIGAGR_					0	0	0	0	00;GPMAWsp|P02751|FINC_HUMANFibronectinOS=HomosapiensGN=FN1PE=1SV=4	00;GPMAWsp|P02751|FINC_HUMANFibronectinOS=HomosapiensGN=FN1PE=1SV=4	00;GPMAWsp|P02751|FINC_HUMANFibronectinOS=HomosapiensGN=FN1PE=1SV=4	MULTI-MSMS	FN5	exp5	821.345	2	821.345	1640.67	69413.6	-0.084984	-6.9802e-05	0.15034	0.00012348	0.065356	5.368e-05	821.345	66.737	3.6087	66.737	64.813	68.422	0					123	82	3	0	0	0	0.0098964	1	14292	54.259
DSMIWDCTCIGAGR	14	Unmodified	_DSMIWDCTCIGAGR_					0	0	0	0	00;GPMAWsp|P02751|FINC_HUMANFibronectinOS=HomosapiensGN=FN1PE=1SV=4	00;GPMAWsp|P02751|FINC_HUMANFibronectinOS=HomosapiensGN=FN1PE=1SV=4	00;GPMAWsp|P02751|FINC_HUMANFibronectinOS=HomosapiensGN=FN1PE=1SV=4	MSMS	FN5	exp5	821.344	2	821.345	1640.67	NaN	NaN	NaN	NaN	NaN	NaN	NaN	NaN	49.862	1	49.862	49.362	50.362	0								0	0	0	4.6931e-07	1	10448	100.88
DSMIWDCTCIGAGR	14	Unmodified	_DSMIWDCTCIGAGR_					0	0	0	0	00;GPMAWsp|P02751|FINC_HUMANFibronectinOS=HomosapiensGN=FN1PE=1SV=4	00;GPMAWsp|P02751|FINC_HUMANFibronectinOS=HomosapiensGN=FN1PE=1SV=4	00;GPMAWsp|P02751|FINC_HUMANFibronectinOS=HomosapiensGN=FN1PE=1SV=4	MSMS	FN5	exp5	821.346	2	821.345	1640.67	NaN	NaN	NaN	NaN	NaN	NaN	NaN	NaN	55.154	1	55.154	54.654	55.654	0								0	0	0	0.0049868	1	11627	66.663
DSMIWDCTCIGAGR	14	Unmodified	_DSMIWDCTCIGAGR_					0	0	0	0	00;GPMAWsp|P02751|FINC_HUMANFibronectinOS=HomosapiensGN=FN1PE=1SV=4	00;GPMAWsp|P02751|FINC_HUMANFibronectinOS=HomosapiensGN=FN1PE=1SV=4	00;GPMAWsp|P02751|FINC_HUMANFibronectinOS=HomosapiensGN=FN1PE=1SV=4	MSMS	FN5	exp5	821.248	2	821.345	1640.67	NaN	NaN	NaN	NaN	NaN	NaN	NaN	NaN	59.74	1	59.74	59.24	60.24	0								0	0	0	0.00024187	1	12647	78.096
DSMIWDCTCIGAGR	14	Unmodified	_DSMIWDCTCIGAGR_					0	0	0	0	00;GPMAWsp|P02751|FINC_HUMANFibronectinOS=HomosapiensGN=FN1PE=1SV=4	00;GPMAWsp|P02751|FINC_HUMANFibronectinOS=HomosapiensGN=FN1PE=1SV=4	00;GPMAWsp|P02751|FINC_HUMANFibronectinOS=HomosapiensGN=FN1PE=1SV=4	MSMS	FN5	exp5	821.346	2	821.345	1640.67	NaN	NaN	NaN	NaN	NaN	NaN	NaN	NaN	61.374	1	61.374	60.874	61.874	0								0	0	0	0.019533	1	13011	57.836
DSMIWDCTCIGAGR	14	Unmodified	_DSMIWDCTCIGAGR_					0	0	0	0	00;GPMAWsp|P02751|FINC_HUMANFibronectinOS=HomosapiensGN=FN1PE=1SV=4	00;GPMAWsp|P02751|FINC_HUMANFibronectinOS=HomosapiensGN=FN1PE=1SV=4	00;GPMAWsp|P02751|FINC_HUMANFibronectinOS=HomosapiensGN=FN1PE=1SV=4	MULTI-SECPEP	FN5	exp5	821.408	2	821.345	1640.67	68191	-0.57313	-0.00047074	0.63628	0.0005226	0.063147	5.1866e-05	821.345	43.123	0.44426	43.123	42.887	43.332	7.1054e-15					17	8	3	0	0	0	0.023289	1	8895	45.359
DSMIWDCTCIGAGR	14	Unmodified	_DSMIWDCTCIGAGR_					0	0	0	0	00;GPMAWsp|P02751|FINC_HUMANFibronectinOS=HomosapiensGN=FN1PE=1SV=4	00;GPMAWsp|P02751|FINC_HUMANFibronectinOS=HomosapiensGN=FN1PE=1SV=4	00;GPMAWsp|P02751|FINC_HUMANFibronectinOS=HomosapiensGN=FN1PE=1SV=4	MULTI-SECPEP	FN5	exp5	821.744	2	821.345	1640.67	71129.4	0.3458	0.00028402	-0.18419	-0.00015128	0.16161	0.00013274	821.345	54.722	0.86571	54.722	54.088	54.954	-7.1054e-15					24	17	2	0	0	0	3.4757e-05	1	11540	93.258
DSMIWDCTCIGAGR	14	Unmodified	_DSMIWDCTCIGAGR_					0	0	0	0	00;GPMAWsp|P02751|FINC_HUMANFibronectinOS=HomosapiensGN=FN1PE=1SV=4	00;GPMAWsp|P02751|FINC_HUMANFibronectinOS=HomosapiensGN=FN1PE=1SV=4	00;GPMAWsp|P02751|FINC_HUMANFibronectinOS=HomosapiensGN=FN1PE=1SV=4	MULTI-SECPEP	FN5	exp5	821.743	2	821.345	1640.67	69013.1	-0.022061	-1.812e-05	-0.088242	-7.2477e-05	-0.1103	-9.0596e-05	821.345	63.987	1.1846	63.987	63.629	64.813	7.1054e-15					36	23	2	0	0	0	6.4947e-05	1	13659	82.171
DSMIWDCTCIGAGR	14	Unmodified	_DSMIWDCTCIGAGR_					0	0	0	0	00;GPMAWsp|P02751|FINC_HUMANFibronectinOS=HomosapiensGN=FN1PE=1SV=4	00;GPMAWsp|P02751|FINC_HUMANFibronectinOS=HomosapiensGN=FN1PE=1SV=4	00;GPMAWsp|P02751|FINC_HUMANFibronectinOS=HomosapiensGN=FN1PE=1SV=4	MULTI-SECPEP	FN5	exp5	821.742	2	821.345	1640.67	68617.2	-0.15848	-0.00013017	-0.49032	-0.00040272	-0.6488	-0.00053289	821.345	68.742	1.2032	68.742	68.422	69.625	0					351	167	3	0	0	0	6.438e-05	1	14599	82.379
DTLTSRPAQGVVTTLENVSPPR	22	Unmodified	_DTLTSRPAQGVVTTLENVSPPR_					0	0	0	1	00;GPMAWsp|P02751|FINC_HUMANFibronectinOS=HomosapiensGN=FN1PE=1SV=4	00;GPMAWsp|P02751|FINC_HUMANFibronectinOS=HomosapiensGN=FN1PE=1SV=4	00;GPMAWsp|P02751|FINC_HUMANFibronectinOS=HomosapiensGN=FN1PE=1SV=4	MULTI-MSMS	FN1	exp1	780.418	3	780.084	2337.23	68786.2	-0.4175	-0.00032568	0.58695	0.00045787	0.16945	0.00013219	780.418	44.247	1.8025	44.247	43.562	45.364	0					157	37	6	0	0	0	4.1199e-38	3	9347	231.12
DTLTSRPAQGVVTTLENVSPPR	22	Unmodified	_DTLTSRPAQGVVTTLENVSPPR_					0	0	0	1	00;GPMAWsp|P02751|FINC_HUMANFibronectinOS=HomosapiensGN=FN1PE=1SV=4	00;GPMAWsp|P02751|FINC_HUMANFibronectinOS=HomosapiensGN=FN1PE=1SV=4	00;GPMAWsp|P02751|FINC_HUMANFibronectinOS=HomosapiensGN=FN1PE=1SV=4	MULTI-MSMS	FN1	exp1	1169.62	2	1169.62	2337.23	56774.9	-0.73176	-0.00085588	0.26102	0.00030529	-0.47074	-0.00055059	1170.12	44.286	0.97763	44.286	43.759	44.737	0					71	20	5	0	0	0	2.1555e-90	1	9164	350.49
DTLTSRPAQGVVTTLENVSPPR	22	Unmodified	_DTLTSRPAQGVVTTLENVSPPR_					0	0	0	1	00;GPMAWsp|P02751|FINC_HUMANFibronectinOS=HomosapiensGN=FN1PE=1SV=4	00;GPMAWsp|P02751|FINC_HUMANFibronectinOS=HomosapiensGN=FN1PE=1SV=4	00;GPMAWsp|P02751|FINC_HUMANFibronectinOS=HomosapiensGN=FN1PE=1SV=4	MULTI-MSMS	FN1	exp1	585.314	4	585.314	2337.23	79463.4	-0.46221	-0.00027054	0.15346	8.9824e-05	-0.30875	-0.00018072	585.565	44.214	0.78258	44.214	43.907	44.69	0					54	16	5	0	0	0	3.2579e-27	1	9199	189.98
DTLTSRPAQGVVTTLENVSPPR	22	Unmodified	_DTLTSRPAQGVVTTLENVSPPR_					0	0	0	1	00;GPMAWsp|P02751|FINC_HUMANFibronectinOS=HomosapiensGN=FN1PE=1SV=4	00;GPMAWsp|P02751|FINC_HUMANFibronectinOS=HomosapiensGN=FN1PE=1SV=4	00;GPMAWsp|P02751|FINC_HUMANFibronectinOS=HomosapiensGN=FN1PE=1SV=4	MULTI-MSMS	FN2	exp2	780.417	3	780.084	2337.23	68559.5	-0.0010901	-8.5036e-07	0.30452	0.00023755	0.30343	0.0002367	780.418	44.232	1.8499	44.232	43.579	45.429	0					160	38	6	0	0	0	1.5147e-61	3	9099	279.96
DTLTSRPAQGVVTTLENVSPPR	22	Unmodified	_DTLTSRPAQGVVTTLENVSPPR_					0	0	0	1	00;GPMAWsp|P02751|FINC_HUMANFibronectinOS=HomosapiensGN=FN1PE=1SV=4	00;GPMAWsp|P02751|FINC_HUMANFibronectinOS=HomosapiensGN=FN1PE=1SV=4	00;GPMAWsp|P02751|FINC_HUMANFibronectinOS=HomosapiensGN=FN1PE=1SV=4	MULTI-MSMS	FN2	exp2	585.565	4	585.314	2337.23	79217	-0.42865	-0.0002509	0.25269	0.00014791	-0.17596	-0.00010299	585.565	44.249	0.83427	44.249	43.826	44.66	0					69	17	5	0	0	0	4.8749e-19	1	9156	155.08
DTLTSRPAQGVVTTLENVSPPR	22	Unmodified	_DTLTSRPAQGVVTTLENVSPPR_					0	0	0	1	00;GPMAWsp|P02751|FINC_HUMANFibronectinOS=HomosapiensGN=FN1PE=1SV=4	00;GPMAWsp|P02751|FINC_HUMANFibronectinOS=HomosapiensGN=FN1PE=1SV=4	00;GPMAWsp|P02751|FINC_HUMANFibronectinOS=HomosapiensGN=FN1PE=1SV=4	MULTI-MSMS	FN3	exp3	780.084	3	780.084	2337.23	68695.3	-0.51299	-0.00040018	0.7603	0.00059309	0.24731	0.00019292	780.419	44.303	1.6552	44.303	43.489	45.144	0					158	34	6	0	0	0	1.0403e-75	2	9093	302.11
DTLTSRPAQGVVTTLENVSPPR	22	Unmodified	_DTLTSRPAQGVVTTLENVSPPR_					0	0	0	1	00;GPMAWsp|P02751|FINC_HUMANFibronectinOS=HomosapiensGN=FN1PE=1SV=4	00;GPMAWsp|P02751|FINC_HUMANFibronectinOS=HomosapiensGN=FN1PE=1SV=4	00;GPMAWsp|P02751|FINC_HUMANFibronectinOS=HomosapiensGN=FN1PE=1SV=4	MULTI-MSMS	FN3	exp3	585.565	4	585.314	2337.23	78958.6	-0.50492	-0.00029554	0.21931	0.00012836	-0.28561	-0.00016717	585.315	44.299	0.79184	44.299	43.776	44.568	0					66	16	5	0	0	0	8.2568e-13	1	9145	130.89
DTLTSRPAQGVVTTLENVSPPR	22	Unmodified	_DTLTSRPAQGVVTTLENVSPPR_					0	0	0	1	00;GPMAWsp|P02751|FINC_HUMANFibronectinOS=HomosapiensGN=FN1PE=1SV=4	00;GPMAWsp|P02751|FINC_HUMANFibronectinOS=HomosapiensGN=FN1PE=1SV=4	00;GPMAWsp|P02751|FINC_HUMANFibronectinOS=HomosapiensGN=FN1PE=1SV=4	MULTI-MSMS	FN3	exp3	1170.12	2	1169.62	2337.23	57258.3	-0.73262	-0.00085689	0.054273	6.3479e-05	-0.67835	-0.00079341	1170.12	44.303	0.93534	44.303	43.632	44.568	0					73	19	5	0	0	0	0.033643	1	9269	46.964
DTLTSRPAQGVVTTLENVSPPR	22	Unmodified	_DTLTSRPAQGVVTTLENVSPPR_					0	0	0	1	00;GPMAWsp|P02751|FINC_HUMANFibronectinOS=HomosapiensGN=FN1PE=1SV=4	00;GPMAWsp|P02751|FINC_HUMANFibronectinOS=HomosapiensGN=FN1PE=1SV=4	00;GPMAWsp|P02751|FINC_HUMANFibronectinOS=HomosapiensGN=FN1PE=1SV=4	MULTI-MSMS	FN4	exp4	780.417	3	780.084	2337.23	68988.6	-0.6161	-0.00048061	0.22689	0.00017699	-0.38921	-0.00030362	780.418	44.327	1.5935	44.327	43.54	45.134	0					149	32	6	0	0	0	2.8701e-28	2	9123	202.47
DTLTSRPAQGVVTTLENVSPPR	22	Unmodified	_DTLTSRPAQGVVTTLENVSPPR_					0	0	0	1	00;GPMAWsp|P02751|FINC_HUMANFibronectinOS=HomosapiensGN=FN1PE=1SV=4	00;GPMAWsp|P02751|FINC_HUMANFibronectinOS=HomosapiensGN=FN1PE=1SV=4	00;GPMAWsp|P02751|FINC_HUMANFibronectinOS=HomosapiensGN=FN1PE=1SV=4	MULTI-MSMS	FN4	exp4	1170.62	2	1169.62	2337.23	56956.9	-1.1864	-0.0013877	-0.13628	-0.0001594	-1.3227	-0.0015471	1170.12	44.345	0.77392	44.345	43.877	44.651	0					39	15	5	0	0	0	7.3578e-08	1	9227	117
DTLTSRPAQGVVTTLENVSPPR	22	Unmodified	_DTLTSRPAQGVVTTLENVSPPR_					0	0	0	1	00;GPMAWsp|P02751|FINC_HUMANFibronectinOS=HomosapiensGN=FN1PE=1SV=4	00;GPMAWsp|P02751|FINC_HUMANFibronectinOS=HomosapiensGN=FN1PE=1SV=4	00;GPMAWsp|P02751|FINC_HUMANFibronectinOS=HomosapiensGN=FN1PE=1SV=4	MULTI-MSMS	FN4	exp4	585.564	4	585.314	2337.23	79669.6	-0.83123	-0.00048653	-0.56596	-0.00033126	-1.3972	-0.00081779	585.816	44.27	0.72252	44.27	44.074	44.797	7.1054e-15					39	14	4	0	0	0	2.9283e-19	1	9231	163.15
DTLTSRPAQGVVTTLENVSPPR	22	Unmodified	_DTLTSRPAQGVVTTLENVSPPR_					0	0	0	1	00;GPMAWsp|P02751|FINC_HUMANFibronectinOS=HomosapiensGN=FN1PE=1SV=4	00;GPMAWsp|P02751|FINC_HUMANFibronectinOS=HomosapiensGN=FN1PE=1SV=4	00;GPMAWsp|P02751|FINC_HUMANFibronectinOS=HomosapiensGN=FN1PE=1SV=4	MULTI-MSMS	FN5	exp5	780.418	3	780.084	2337.23	68184.5	-0.56933	-0.00044413	0.77544	0.00060491	0.20611	0.00016078	780.419	44.433	2.2698	44.433	43.48	45.75	0					187	46	6	0	0	0	2.8872e-61	3	9326	272.27
DTLTSRPAQGVVTTLENVSPPR	22	Unmodified	_DTLTSRPAQGVVTTLENVSPPR_					0	0	0	1	00;GPMAWsp|P02751|FINC_HUMANFibronectinOS=HomosapiensGN=FN1PE=1SV=4	00;GPMAWsp|P02751|FINC_HUMANFibronectinOS=HomosapiensGN=FN1PE=1SV=4	00;GPMAWsp|P02751|FINC_HUMANFibronectinOS=HomosapiensGN=FN1PE=1SV=4	MULTI-MSMS	FN5	exp5	1170.52	2	1169.62	2337.23	57404	-0.89347	-0.001045	0.37669	0.00044059	-0.51678	-0.00060443	1170.12	44.434	0.88356	44.434	43.915	44.798	0					55	17	5	0	0	0	9.8199e-13	2	9266	167.71
DTLTSRPAQGVVTTLENVSPPR	22	Unmodified	_DTLTSRPAQGVVTTLENVSPPR_					0	0	0	1	00;GPMAWsp|P02751|FINC_HUMANFibronectinOS=HomosapiensGN=FN1PE=1SV=4	00;GPMAWsp|P02751|FINC_HUMANFibronectinOS=HomosapiensGN=FN1PE=1SV=4	00;GPMAWsp|P02751|FINC_HUMANFibronectinOS=HomosapiensGN=FN1PE=1SV=4	MULTI-MSMS	FN5	exp5	585.565	4	585.314	2337.23	79510.6	-0.76092	-0.00044538	0.17269	0.00010108	-0.58823	-0.0003443	585.565	44.406	1.173	44.406	43.915	45.088	7.1054e-15					64	23	4	0	0	0	3.7448e-13	1	9203	139.7
DTLTSRPAQGVVTTLENVSPPRR	23	Unmodified	_DTLTSRPAQGVVTTLENVSPPRR_					0	0	0	2	00;GPMAWsp|P02751|FINC_HUMANFibronectinOS=HomosapiensGN=FN1PE=1SV=4	00;GPMAWsp|P02751|FINC_HUMANFibronectinOS=HomosapiensGN=FN1PE=1SV=4	00;GPMAWsp|P02751|FINC_HUMANFibronectinOS=HomosapiensGN=FN1PE=1SV=4	MULTI-MSMS	FN1	exp1	624.591	4	624.34	2493.33	75904	-0.67799	-0.0004233	0.31479	0.00019653	-0.3632	-0.00022676	624.591	39.555	2.1034	39.555	38.821	40.925	0					218	44	8	0	0	0	1.2492e-61	2	8039	271.54
DTLTSRPAQGVVTTLENVSPPRR	23	Unmodified	_DTLTSRPAQGVVTTLENVSPPRR_					0	0	0	2	00;GPMAWsp|P02751|FINC_HUMANFibronectinOS=HomosapiensGN=FN1PE=1SV=4	00;GPMAWsp|P02751|FINC_HUMANFibronectinOS=HomosapiensGN=FN1PE=1SV=4	00;GPMAWsp|P02751|FINC_HUMANFibronectinOS=HomosapiensGN=FN1PE=1SV=4	MULTI-MSMS	FN1	exp1	832.452	3	832.117	2493.33	67304.1	-0.68979	-0.00057399	-0.072326	-6.0184e-05	-0.76212	-0.00063417	832.451	39.697	1.8522	39.697	38.786	40.638	0					182	39	7	0	0	0	1.8881e-48	2	8300	244.95
DTLTSRPAQGVVTTLENVSPPRR	23	Unmodified	_DTLTSRPAQGVVTTLENVSPPRR_					0	0	0	2	00;GPMAWsp|P02751|FINC_HUMANFibronectinOS=HomosapiensGN=FN1PE=1SV=4	00;GPMAWsp|P02751|FINC_HUMANFibronectinOS=HomosapiensGN=FN1PE=1SV=4	00;GPMAWsp|P02751|FINC_HUMANFibronectinOS=HomosapiensGN=FN1PE=1SV=4	MULTI-MSMS	FN1	exp1	499.673	5	499.673	2493.33	88170.1	-0.97297	-0.00048617	0.50737	0.00025352	-0.4656	-0.00023265	499.874	39.543	0.80493	39.543	39.247	40.052	0					19	16	2	0	0	0	2.1981e-27	1	8166	191.22
DTLTSRPAQGVVTTLENVSPPRR	23	Unmodified	_DTLTSRPAQGVVTTLENVSPPRR_					0	0	0	2	00;GPMAWsp|P02751|FINC_HUMANFibronectinOS=HomosapiensGN=FN1PE=1SV=4	00;GPMAWsp|P02751|FINC_HUMANFibronectinOS=HomosapiensGN=FN1PE=1SV=4	00;GPMAWsp|P02751|FINC_HUMANFibronectinOS=HomosapiensGN=FN1PE=1SV=4	MULTI-MSMS	FN1	exp1	832.453	3	832.117	2493.33	66883.1	-0.5174	-0.00043054	0.42455	0.00035328	-0.092848	-7.726e-05	832.452	40.47	0.61438	40.47	40.36	40.974	0					17	12	2	0	0	0	0.012714	1	8396	49.638
DTLTSRPAQGVVTTLENVSPPRR	23	Unmodified	_DTLTSRPAQGVVTTLENVSPPRR_					0	0	0	2	00;GPMAWsp|P02751|FINC_HUMANFibronectinOS=HomosapiensGN=FN1PE=1SV=4	00;GPMAWsp|P02751|FINC_HUMANFibronectinOS=HomosapiensGN=FN1PE=1SV=4	00;GPMAWsp|P02751|FINC_HUMANFibronectinOS=HomosapiensGN=FN1PE=1SV=4	MULTI-MSMS	FN2	exp2	624.34	4	624.34	2493.33	76429.9	-0.54513	-0.00034035	-0.27322	-0.00017058	-0.81835	-0.00051093	624.59	39.563	1.9118	39.563	38.896	40.808	0					209	40	8	0	0	0	9.7351e-63	3	8077	287.14
DTLTSRPAQGVVTTLENVSPPRR	23	Unmodified	_DTLTSRPAQGVVTTLENVSPPRR_					0	0	0	2	00;GPMAWsp|P02751|FINC_HUMANFibronectinOS=HomosapiensGN=FN1PE=1SV=4	00;GPMAWsp|P02751|FINC_HUMANFibronectinOS=HomosapiensGN=FN1PE=1SV=4	00;GPMAWsp|P02751|FINC_HUMANFibronectinOS=HomosapiensGN=FN1PE=1SV=4	MULTI-MSMS	FN2	exp2	832.117	3	832.117	2493.33	66748	-0.48529	-0.00040382	-0.52406	-0.00043608	-1.0094	-0.0008399	832.451	39.572	1.7639	39.572	38.994	40.758	0					180	37	7	0	0	0	9.667e-38	2	8091	229.1
DTLTSRPAQGVVTTLENVSPPRR	23	Unmodified	_DTLTSRPAQGVVTTLENVSPPRR_					0	0	0	2	00;GPMAWsp|P02751|FINC_HUMANFibronectinOS=HomosapiensGN=FN1PE=1SV=4	00;GPMAWsp|P02751|FINC_HUMANFibronectinOS=HomosapiensGN=FN1PE=1SV=4	00;GPMAWsp|P02751|FINC_HUMANFibronectinOS=HomosapiensGN=FN1PE=1SV=4	MULTI-MSMS	FN2	exp2	624.59	4	624.34	2493.33	78987.2	-0.34003	-0.00021229	0.29581	0.00018469	-0.04422	-2.7608e-05	624.34	41.401	0.58777	41.401	41.081	41.669	0					26	12	3	0	0	0	5.3727e-08	1	8582	95.996
DTLTSRPAQGVVTTLENVSPPRR	23	Unmodified	_DTLTSRPAQGVVTTLENVSPPRR_					0	0	0	2	00;GPMAWsp|P02751|FINC_HUMANFibronectinOS=HomosapiensGN=FN1PE=1SV=4	00;GPMAWsp|P02751|FINC_HUMANFibronectinOS=HomosapiensGN=FN1PE=1SV=4	00;GPMAWsp|P02751|FINC_HUMANFibronectinOS=HomosapiensGN=FN1PE=1SV=4	MULTI-MSMS	FN3	exp3	624.591	4	624.34	2493.33	76347.5	-0.30144	-0.0001882	-0.18576	-0.00011598	-0.48721	-0.00030418	624.59	39.764	1.9671	39.764	38.913	40.881	0					226	40	8	0	0	0	1.2075e-48	2	8307	249.51
DTLTSRPAQGVVTTLENVSPPRR	23	Unmodified	_DTLTSRPAQGVVTTLENVSPPRR_					0	0	0	2	00;GPMAWsp|P02751|FINC_HUMANFibronectinOS=HomosapiensGN=FN1PE=1SV=4	00;GPMAWsp|P02751|FINC_HUMANFibronectinOS=HomosapiensGN=FN1PE=1SV=4	00;GPMAWsp|P02751|FINC_HUMANFibronectinOS=HomosapiensGN=FN1PE=1SV=4	MULTI-MSMS	FN3	exp3	832.452	3	832.117	2493.33	67142.2	-0.35291	-0.00029367	-0.21024	-0.00017495	-0.56316	-0.00046861	832.451	39.764	1.9582	39.764	38.878	40.836	0					179	40	7	0	0	0	2.9441e-13	2	8329	141.7
DTLTSRPAQGVVTTLENVSPPRR	23	Unmodified	_DTLTSRPAQGVVTTLENVSPPRR_					0	0	0	2	00;GPMAWsp|P02751|FINC_HUMANFibronectinOS=HomosapiensGN=FN1PE=1SV=4	00;GPMAWsp|P02751|FINC_HUMANFibronectinOS=HomosapiensGN=FN1PE=1SV=4	00;GPMAWsp|P02751|FINC_HUMANFibronectinOS=HomosapiensGN=FN1PE=1SV=4	MULTI-MSMS	FN3	exp3	499.873	5	499.673	2493.33	86234.5	-0.656	-0.00032778	0.29552	0.00014766	-0.36048	-0.00018012	499.874	39.838	0.58985	39.838	39.591	40.181	0					20	11	3	0	0	0	7.3686e-13	1	8248	132.48
DTLTSRPAQGVVTTLENVSPPRR	23	Unmodified	_DTLTSRPAQGVVTTLENVSPPRR_					0	0	0	2	00;GPMAWsp|P02751|FINC_HUMANFibronectinOS=HomosapiensGN=FN1PE=1SV=4	00;GPMAWsp|P02751|FINC_HUMANFibronectinOS=HomosapiensGN=FN1PE=1SV=4	00;GPMAWsp|P02751|FINC_HUMANFibronectinOS=HomosapiensGN=FN1PE=1SV=4	MULTI-MSMS	FN4	exp4	624.591	4	624.34	2493.33	76735.8	-0.83378	-0.00052056	-0.064881	-4.0508e-05	-0.89866	-0.00056107	624.591	39.707	1.5489	39.707	39.068	40.617	7.1054e-15					174	32	7	0	0	0	3.6984e-27	2	8108	182.77
DTLTSRPAQGVVTTLENVSPPRR	23	Unmodified	_DTLTSRPAQGVVTTLENVSPPRR_					0	0	0	2	00;GPMAWsp|P02751|FINC_HUMANFibronectinOS=HomosapiensGN=FN1PE=1SV=4	00;GPMAWsp|P02751|FINC_HUMANFibronectinOS=HomosapiensGN=FN1PE=1SV=4	00;GPMAWsp|P02751|FINC_HUMANFibronectinOS=HomosapiensGN=FN1PE=1SV=4	MULTI-MSMS	FN4	exp4	832.452	3	832.117	2493.33	66973.5	-0.82763	-0.00068869	-0.11863	-9.8715e-05	-0.94627	-0.0007874	832.451	39.697	1.4053	39.697	39.115	40.521	0					145	29	7	0	0	0	4.5425e-14	1	8122	146.19
DTLTSRPAQGVVTTLENVSPPRR	23	Unmodified	_DTLTSRPAQGVVTTLENVSPPRR_					0	0	0	2	00;GPMAWsp|P02751|FINC_HUMANFibronectinOS=HomosapiensGN=FN1PE=1SV=4	00;GPMAWsp|P02751|FINC_HUMANFibronectinOS=HomosapiensGN=FN1PE=1SV=4	00;GPMAWsp|P02751|FINC_HUMANFibronectinOS=HomosapiensGN=FN1PE=1SV=4	MULTI-MSMS	FN5	exp5	624.935	4	624.34	2493.33	76176.1	-0.68747	-0.00042922	-0.18834	-0.00011759	-0.87582	-0.00054681	624.59	39.621	1.8084	39.621	38.848	40.657	0					218	37	8	0	0	0	1.7142e-76	3	8190	310.25
DTLTSRPAQGVVTTLENVSPPRR	23	Unmodified	_DTLTSRPAQGVVTTLENVSPPRR_					0	0	0	2	00;GPMAWsp|P02751|FINC_HUMANFibronectinOS=HomosapiensGN=FN1PE=1SV=4	00;GPMAWsp|P02751|FINC_HUMANFibronectinOS=HomosapiensGN=FN1PE=1SV=4	00;GPMAWsp|P02751|FINC_HUMANFibronectinOS=HomosapiensGN=FN1PE=1SV=4	MULTI-MSMS	FN5	exp5	832.117	3	832.117	2493.33	66774.2	-0.66274	-0.00055147	0.073325	6.1015e-05	-0.58941	-0.00049046	832.452	39.619	1.8174	39.619	38.889	40.706	0					185	37	7	0	0	0	2.2684e-49	3	8045	258.34
DTLTSRPAQGVVTTLENVSPPRR	23	Unmodified	_DTLTSRPAQGVVTTLENVSPPRR_					0	0	0	2	00;GPMAWsp|P02751|FINC_HUMANFibronectinOS=HomosapiensGN=FN1PE=1SV=4	00;GPMAWsp|P02751|FINC_HUMANFibronectinOS=HomosapiensGN=FN1PE=1SV=4	00;GPMAWsp|P02751|FINC_HUMANFibronectinOS=HomosapiensGN=FN1PE=1SV=4	MULTI-MSMS	FN5	exp5	499.874	5	499.673	2493.33	96890.6	-1.0141	-0.0005067	0.42042	0.00021007	-0.59364	-0.00029663	499.874	39.664	0.56308	39.664	39.223	39.786	0					20	11	3	0	0	0	5.4647e-08	1	8168	95.624
DVFLGMFLYEYAR	13	Oxidation (M)	_DVFLGM(ox)FLYEYAR_		DVFLGM(1)FLYEYAR		DVFLGM(66.27)FLYEYAR	0	0	1	0	CON__P02768-1	CON__P02768-1	CON__P02768-1	MULTI-MSMS	FN1	exp1	820.395	2	820.395	1638.78	69836.9	0.86054	0.00070599	-1.0102	-0.0008288	-0.1497	-0.00012282	820.394	56.831	0.23764	56.831	56.736	56.974	7.1054e-15					8	4	2	0	0	0	0.00065631	1	12037	66.267
DVWGIEGPIDAAFTR	15	Unmodified	_DVWGIEGPIDAAFTR_					0	0	0	0	CON__Q3ZBS7	CON__Q3ZBS7	CON__Q3ZBS7	MULTI-MSMS	FN1	exp1	823.913	2	823.912	1645.81	67476.6	0.51192	0.00042177	0.027449	2.2615e-05	0.53936	0.00044439	823.912	55.612	0.51363	55.612	55.428	55.942	0					44	10	7	0	0	0	5.6714e-34	1	11743	220.23
DVWGIEGPIDAAFTR	15	Unmodified	_DVWGIEGPIDAAFTR_					0	0	0	0	CON__Q3ZBS7	CON__Q3ZBS7	CON__Q3ZBS7	MULTI-MSMS	FN2	exp2	823.913	2	823.912	1645.81	68262.3	0.89006	0.00073333	0.75851	0.00062494	1.6486	0.0013583	823.913	55.667	0.87912	55.667	55.254	56.133	0					44	17	6	0	0	0	1.0398e-24	1	11730	188.91
DVWGIEGPIDAAFTR	15	Unmodified	_DVWGIEGPIDAAFTR_					0	0	0	0	CON__Q3ZBS7	CON__Q3ZBS7	CON__Q3ZBS7	MULTI-MSMS	FN3	exp3	823.914	2	823.912	1645.81	68340.5	0.6706	0.00055251	0.37467	0.0003087	1.0453	0.00086121	823.912	55.623	0.43073	55.623	55.435	55.865	-7.1054e-15					27	8	4	0	0	0	7.3372e-25	1	11737	193.23
DVWGIEGPIDAAFTR	15	Unmodified	_DVWGIEGPIDAAFTR_					0	0	0	0	CON__Q3ZBS7	CON__Q3ZBS7	CON__Q3ZBS7	MULTI-MSMS	FN4	exp4	823.911	2	823.912	1645.81	69708.7	0.30667	0.00025267	-0.72734	-0.00059926	-0.42067	-0.00034659	823.912	55.627	0.39042	55.627	55.36	55.751	0					17	7	3	0	0	0	2.0756e-12	1	11741	145.31
DVWGIEGPIDAAFTR	15	Unmodified	_DVWGIEGPIDAAFTR_					0	0	0	0	CON__Q3ZBS7	CON__Q3ZBS7	CON__Q3ZBS7	MULTI-MSMS	FN5	exp5	824.415	2	823.912	1645.81	68552.4	0.26899	0.00022162	0.71227	0.00058685	0.98126	0.00080847	823.912	55.662	0.4442	55.662	55.489	55.933	0					24	8	4	0	0	0	1.3176e-17	1	11743	168.02
DYQELMNTK	9	Unmodified	_DYQELMNTK_					0	0	0	0	CON__P04264	CON__P04264	CON__P04264	MULTI-MSMS	FN4	exp4	571.263	2	571.263	1140.51	85755.5	-0.91054	-0.00052016	0.22109	0.0001263	-0.68945	-0.00039386	571.264	29.627	0.46252	29.627	29.415	29.878	0					22	9	3	0	0	0	7.0349e-06	1	5973	107.57
DYSKYYK	7	Unmodified	_DYSKYYK_					0	0	0	1	CON__P13645;CON__P02535-1	CON__P13645	CON__P13645	MULTI-MSMS	FN4	exp4	483.732	2	483.732	965.449	100529	-1.7752	-0.0008587	1.0125	0.00048977	-0.76268	-0.00036893	483.732	16.821	0.39289	16.821	16.737	17.13	0					12	8	2	0	0	0	0.0040285	1	3155	65.803
EATIPGHLNSYTIK	14	Nitration	_EATIPGHLNSY(ni)TIK_	EATIPGHLNSY(1)TIK		EATIPGHLNSY(121.48)TIK		0	1	0	0	00;GPMAWsp|P02751|FINC_HUMANFibronectinOS=HomosapiensGN=FN1PE=1SV=4	00;GPMAWsp|P02751|FINC_HUMANFibronectinOS=HomosapiensGN=FN1PE=1SV=4	00;GPMAWsp|P02751|FINC_HUMANFibronectinOS=HomosapiensGN=FN1PE=1SV=4	MULTI-MSMS	FN1	exp1	530.27	3	530.27	1587.79	83728.5	-0.83446	-0.00044249	0.5988	0.00031752	-0.23567	-0.00012497	530.271	35.987	0.33398	35.987	35.813	36.147	0					19	6	5	0	0	0	6.2801e-11	1	7363	121.48
EATIPGHLNSYTIK	14	Nitration	_EATIPGHLNSY(ni)TIK_	EATIPGHLNSY(1)TIK		EATIPGHLNSY(158.59)TIK		0	1	0	0	00;GPMAWsp|P02751|FINC_HUMANFibronectinOS=HomosapiensGN=FN1PE=1SV=4	00;GPMAWsp|P02751|FINC_HUMANFibronectinOS=HomosapiensGN=FN1PE=1SV=4	00;GPMAWsp|P02751|FINC_HUMANFibronectinOS=HomosapiensGN=FN1PE=1SV=4	MULTI-MSMS	FN1	exp1	794.903	2	794.902	1587.79	69618.3	-0.35198	-0.00027979	0.35002	0.00027823	-0.001958	-1.5564e-06	794.902	36.043	0.36318	36.043	35.813	36.176	0					10	7	2	0	0	0	8.3013e-17	1	7369	158.59
EATIPGHLNSYTIK	14	Nitration	_EATIPGHLNSY(ni)TIK_	EATIPGHLNSY(1)TIK		EATIPGHLNSY(125.47)TIK		0	1	0	0	00;GPMAWsp|P02751|FINC_HUMANFibronectinOS=HomosapiensGN=FN1PE=1SV=4	00;GPMAWsp|P02751|FINC_HUMANFibronectinOS=HomosapiensGN=FN1PE=1SV=4	00;GPMAWsp|P02751|FINC_HUMANFibronectinOS=HomosapiensGN=FN1PE=1SV=4	MULTI-MSMS	FN2	exp2	530.605	3	530.27	1587.79	83170.3	-0.79979	-0.00042411	0.010847	5.7518e-06	-0.78895	-0.00041835	530.27	36.065	0.79384	36.065	35.742	36.535	-7.1054e-15					95	31	6	0	0	0	5.2984e-11	2	7326	125.47
EATIPGHLNSYTIK	14	Nitration	_EATIPGHLNSY(ni)TIK_	EATIPGHLNSY(1)TIK		EATIPGHLNSY(180.61)TIK		0	1	0	0	00;GPMAWsp|P02751|FINC_HUMANFibronectinOS=HomosapiensGN=FN1PE=1SV=4	00;GPMAWsp|P02751|FINC_HUMANFibronectinOS=HomosapiensGN=FN1PE=1SV=4	00;GPMAWsp|P02751|FINC_HUMANFibronectinOS=HomosapiensGN=FN1PE=1SV=4	MULTI-MSMS	FN2	exp2	794.902	2	794.902	1587.79	68445.6	-0.20474	-0.00016275	-0.10742	-8.5388e-05	-0.31216	-0.00024814	794.902	36.177	0.68161	36.177	35.773	36.455	0					55	23	5	0	0	0	4.5524e-24	1	7340	180.61
EATIPGHLNSYTIK	14	Nitration	_EATIPGHLNSY(ni)TIK_	EATIPGHLNSY(1)TIK		EATIPGHLNSY(108.36)TIK		0	1	0	0	00;GPMAWsp|P02751|FINC_HUMANFibronectinOS=HomosapiensGN=FN1PE=1SV=4	00;GPMAWsp|P02751|FINC_HUMANFibronectinOS=HomosapiensGN=FN1PE=1SV=4	00;GPMAWsp|P02751|FINC_HUMANFibronectinOS=HomosapiensGN=FN1PE=1SV=4	MULTI-MSMS	FN3	exp3	530.27	3	530.27	1587.79	83534.3	-0.81054	-0.0004298	0.072587	3.8491e-05	-0.73795	-0.00039131	530.27	36.178	0.83071	36.178	35.8	36.631	0					83	29	6	0	0	0	3.7e-07	2	7363	108.36
EATIPGHLNSYTIK	14	Nitration	_EATIPGHLNSY(ni)TIK_	EATIPGHLNSY(1)TIK		EATIPGHLNSY(182.23)TIK		0	1	0	0	00;GPMAWsp|P02751|FINC_HUMANFibronectinOS=HomosapiensGN=FN1PE=1SV=4	00;GPMAWsp|P02751|FINC_HUMANFibronectinOS=HomosapiensGN=FN1PE=1SV=4	00;GPMAWsp|P02751|FINC_HUMANFibronectinOS=HomosapiensGN=FN1PE=1SV=4	MULTI-MSMS	FN3	exp3	794.901	2	794.902	1587.79	69003.2	-0.64198	-0.00051031	0.1526	0.0001213	-0.48938	-0.00038901	794.902	36.261	0.63755	36.261	35.8	36.438	0					44	18	5	0	0	0	4.2311e-24	1	7373	182.23
EATIPGHLNSYTIK	14	Nitration	_EATIPGHLNSY(ni)TIK_	EATIPGHLNSY(1)TIK		EATIPGHLNSY(48.53)TIK		0	1	0	0	00;GPMAWsp|P02751|FINC_HUMANFibronectinOS=HomosapiensGN=FN1PE=1SV=4	00;GPMAWsp|P02751|FINC_HUMANFibronectinOS=HomosapiensGN=FN1PE=1SV=4	00;GPMAWsp|P02751|FINC_HUMANFibronectinOS=HomosapiensGN=FN1PE=1SV=4	MULTI-SECPEP	FN4	exp4	530.947	3	530.27	1587.79	85395	-1.4568	-0.0007725	0.48534	0.00025736	-0.97147	-0.00051514	530.271	36.303	0.28032	36.303	36.107	36.387	-7.1054e-15					6	5	2	0	0	0	0.011281	1	7424	48.527
EATIPGHLNSYTIK	14	Unmodified	_EATIPGHLNSYTIK_					0	0	0	0	00;GPMAWsp|P02751|FINC_HUMANFibronectinOS=HomosapiensGN=FN1PE=1SV=4	00;GPMAWsp|P02751|FINC_HUMANFibronectinOS=HomosapiensGN=FN1PE=1SV=4	00;GPMAWsp|P02751|FINC_HUMANFibronectinOS=HomosapiensGN=FN1PE=1SV=4	MULTI-MSMS	FN1	exp1	515.275	3	515.275	1542.8	84656.9	-0.36457	-0.00018785	-0.20295	-0.00010457	-0.56752	-0.00029243	515.275	29.73	0.83423	29.73	29.481	30.315	-3.5527e-15					68	18	5	0	0	0	5.9629e-11	1	5949	122.1
EATIPGHLNSYTIK	14	Unmodified	_EATIPGHLNSYTIK_					0	0	0	0	00;GPMAWsp|P02751|FINC_HUMANFibronectinOS=HomosapiensGN=FN1PE=1SV=4	00;GPMAWsp|P02751|FINC_HUMANFibronectinOS=HomosapiensGN=FN1PE=1SV=4	00;GPMAWsp|P02751|FINC_HUMANFibronectinOS=HomosapiensGN=FN1PE=1SV=4	MULTI-MSMS	FN1	exp1	772.41	2	772.409	1542.8	69626.2	-0.20617	-0.00015925	0.18853	0.00014562	-0.017641	-1.3626e-05	772.41	29.729	0.73781	29.729	29.528	30.266	0					57	16	5	0	0	0	2.5848e-17	1	5951	213.59
EATIPGHLNSYTIK	14	Unmodified	_EATIPGHLNSYTIK_					0	0	0	0	00;GPMAWsp|P02751|FINC_HUMANFibronectinOS=HomosapiensGN=FN1PE=1SV=4	00;GPMAWsp|P02751|FINC_HUMANFibronectinOS=HomosapiensGN=FN1PE=1SV=4	00;GPMAWsp|P02751|FINC_HUMANFibronectinOS=HomosapiensGN=FN1PE=1SV=4	MULTI-MSMS	FN2	exp2	515.275	3	515.275	1542.8	84287.9	-0.83288	-0.00042916	-0.099387	-5.1212e-05	-0.93227	-0.00048037	515.275	29.809	1.351	29.809	29.422	30.773	-3.5527e-15					116	29	6	0	0	0	5.9449e-07	1	5935	101.61
EATIPGHLNSYTIK	14	Unmodified	_EATIPGHLNSYTIK_					0	0	0	0	00;GPMAWsp|P02751|FINC_HUMANFibronectinOS=HomosapiensGN=FN1PE=1SV=4	00;GPMAWsp|P02751|FINC_HUMANFibronectinOS=HomosapiensGN=FN1PE=1SV=4	00;GPMAWsp|P02751|FINC_HUMANFibronectinOS=HomosapiensGN=FN1PE=1SV=4	MULTI-MSMS	FN2	exp2	772.911	2	772.409	1542.8	69532.3	-0.32089	-0.00024785	-0.13312	-0.00010283	-0.45401	-0.00035068	772.409	29.809	1.12	29.809	29.469	30.589	0					84	24	5	0	0	0	2.5848e-17	1	5945	213.59
EATIPGHLNSYTIK	14	Unmodified	_EATIPGHLNSYTIK_					0	0	0	0	00;GPMAWsp|P02751|FINC_HUMANFibronectinOS=HomosapiensGN=FN1PE=1SV=4	00;GPMAWsp|P02751|FINC_HUMANFibronectinOS=HomosapiensGN=FN1PE=1SV=4	00;GPMAWsp|P02751|FINC_HUMANFibronectinOS=HomosapiensGN=FN1PE=1SV=4	MULTI-MSMS	FN3	exp3	515.609	3	515.275	1542.8	84306.6	-0.78954	-0.00040683	0.16892	8.7042e-05	-0.62062	-0.00031979	515.276	29.848	1.1129	29.848	29.511	30.624	-3.5527e-15					84	24	5	0	0	0	6.9962e-07	1	5972	98.582
EATIPGHLNSYTIK	14	Unmodified	_EATIPGHLNSYTIK_					0	0	0	0	00;GPMAWsp|P02751|FINC_HUMANFibronectinOS=HomosapiensGN=FN1PE=1SV=4	00;GPMAWsp|P02751|FINC_HUMANFibronectinOS=HomosapiensGN=FN1PE=1SV=4	00;GPMAWsp|P02751|FINC_HUMANFibronectinOS=HomosapiensGN=FN1PE=1SV=4	MULTI-MSMS	FN3	exp3	772.409	2	772.409	1542.8	69774.5	-0.66443	-0.00051321	0.67085	0.00051817	0.0064166	4.9562e-06	772.41	29.847	0.93122	29.847	29.596	30.528	0					72	20	5	0	0	0	1.4414e-11	1	5973	184.65
EATIPGHLNSYTIK	14	Unmodified	_EATIPGHLNSYTIK_					0	0	0	0	00;GPMAWsp|P02751|FINC_HUMANFibronectinOS=HomosapiensGN=FN1PE=1SV=4	00;GPMAWsp|P02751|FINC_HUMANFibronectinOS=HomosapiensGN=FN1PE=1SV=4	00;GPMAWsp|P02751|FINC_HUMANFibronectinOS=HomosapiensGN=FN1PE=1SV=4	MULTI-MSMS	FN4	exp4	515.609	3	515.275	1542.8	84543.2	-1.1495	-0.00059232	-0.19236	-9.9116e-05	-1.3419	-0.00069144	515.275	30.073	1.2208	30.073	29.694	30.915	0					85	26	4	0	0	0	5.4146e-07	1	6010	103.13
EATIPGHLNSYTIK	14	Unmodified	_EATIPGHLNSYTIK_					0	0	0	0	00;GPMAWsp|P02751|FINC_HUMANFibronectinOS=HomosapiensGN=FN1PE=1SV=4	00;GPMAWsp|P02751|FINC_HUMANFibronectinOS=HomosapiensGN=FN1PE=1SV=4	00;GPMAWsp|P02751|FINC_HUMANFibronectinOS=HomosapiensGN=FN1PE=1SV=4	MULTI-MSMS	FN4	exp4	772.409	2	772.409	1542.8	70208.1	-0.71676	-0.00055363	-0.10086	-7.7909e-05	-0.81763	-0.00063154	772.409	30.105	0.79431	30.105	29.694	30.488	0					59	17	4	0	0	0	1.5066e-17	1	6016	216.97
EATIPGHLNSYTIK	14	Unmodified	_EATIPGHLNSYTIK_					0	0	0	0	00;GPMAWsp|P02751|FINC_HUMANFibronectinOS=HomosapiensGN=FN1PE=1SV=4	00;GPMAWsp|P02751|FINC_HUMANFibronectinOS=HomosapiensGN=FN1PE=1SV=4	00;GPMAWsp|P02751|FINC_HUMANFibronectinOS=HomosapiensGN=FN1PE=1SV=4	MULTI-MSMS	FN5	exp5	515.275	3	515.275	1542.8	84563.4	-1.1224	-0.00057837	-0.03722	-1.9179e-05	-1.1597	-0.00059755	515.275	29.993	1.2052	29.993	29.635	30.841	-3.5527e-15					100	30	5	0	0	0	7.7644e-07	1	5972	96.371
EATIPGHLNSYTIK	14	Unmodified	_EATIPGHLNSYTIK_					0	0	0	0	00;GPMAWsp|P02751|FINC_HUMANFibronectinOS=HomosapiensGN=FN1PE=1SV=4	00;GPMAWsp|P02751|FINC_HUMANFibronectinOS=HomosapiensGN=FN1PE=1SV=4	00;GPMAWsp|P02751|FINC_HUMANFibronectinOS=HomosapiensGN=FN1PE=1SV=4	MULTI-MSMS	FN5	exp5	772.409	2	772.409	1542.8	70516.8	-0.65749	-0.00050785	-0.19602	-0.00015141	-0.85351	-0.00065926	772.409	30.019	1.0447	30.019	29.635	30.68	0					71	24	5	0	0	0	5.4033e-11	1	5984	166.71
ECCHGDLLECADDR	14	Unmodified	_ECCHGDLLECADDR_					0	0	0	0	CON__P02769	CON__P02769	CON__P02769	MULTI-MSMS	FN4	exp4	583.892	3	583.892	1748.66	80666	-1.5424	-0.00090062	-0.5075	-0.00029633	-2.05	-0.001197	583.892	23.172	0.62602	23.172	22.852	23.478	0					37	13	4	0	0	0	7.0374e-17	1	4504	155.98
ECCHGDLLECADDRADLAK	19	Unmodified	_ECCHGDLLECADDRADLAK_					0	0	0	1	CON__P02769	CON__P02769	CON__P02769	MULTI-MSMS	FN4	exp4	562.742	4	562.741	2246.94	79744.5	-1.2253	-0.00068954	-0.085032	-4.7851e-05	-1.3104	-0.00073739	562.992	28.392	0.81717	28.392	28.091	28.908	3.5527e-15					72	17	5	0	0	0	1.2586e-12	1	5640	123.59
ECCHGDLLECADDRADLAK	19	Unmodified	_ECCHGDLLECADDRADLAK_					0	0	0	1	CON__P02769	CON__P02769	CON__P02769	MULTI-MSMS	FN4	exp4	750.319	3	749.986	2246.94	70453.7	-0.98915	-0.00074185	-0.45622	-0.00034216	-1.4454	-0.001084	750.32	28.407	0.76776	28.407	28.091	28.858	0					54	16	5	0	0	0	9.0375e-48	1	5684	244.86
ECEEIIR	7	Unmodified	_ECEEIIR_					0	0	0	0	CON__P02676	CON__P02676	CON__P02676	MULTI-MSMS	FN1	exp1	474.726	2	474.726	947.438	110314	-1.6356	-0.00077646	0.57251	0.00027179	-1.0631	-0.00050467	474.727	17.604	0.26236	17.604	17.543	17.806	0					8	5	2	0	0	0	0.006257	1	3299	60.788
EDGGGWWYNR	10	Unmodified	_EDGGGWWYNR_					0	0	0	0	CON__P02676	CON__P02676	CON__P02676	MULTI-MSMS	FN1	exp1	620.262	2	620.263	1238.51	79942	-0.72018	-0.0004467	0.47954	0.00029744	-0.24064	-0.00014926	620.263	37.224	0.31629	37.224	37.123	37.439	0					13	7	2	0	0	0	1.6824e-09	1	7641	143.12
EDGGGWWYNR	10	Unmodified	_EDGGGWWYNR_					0	0	0	0	CON__P02676	CON__P02676	CON__P02676	MULTI-MSMS	FN2	exp2	620.262	2	620.263	1238.51	79122.3	-0.63099	-0.00039138	0.47019	0.00029164	-0.16081	-9.9741e-05	620.263	37.455	0.34992	37.455	37.277	37.627	0					16	7	3	0	0	0	4.6957e-09	1	7692	136.16
EESPLLIGQQSTVSDVPR	18	Unmodified	_EESPLLIGQQSTVSDVPR_					0	0	0	0	00;GPMAWsp|P02751|FINC_HUMANFibronectinOS=HomosapiensGN=FN1PE=1SV=4	00;GPMAWsp|P02751|FINC_HUMANFibronectinOS=HomosapiensGN=FN1PE=1SV=4	00;GPMAWsp|P02751|FINC_HUMANFibronectinOS=HomosapiensGN=FN1PE=1SV=4	MULTI-MSMS	FN1	exp1	978.007	2	978.008	1954	62676.5	-0.54302	-0.00053108	0.45773	0.00044767	-0.085285	-8.341e-05	978.509	41.147	1.0448	41.147	40.687	41.732	0					95	21	6	0	0	0	3.409e-60	1	8467	270.79
EESPLLIGQQSTVSDVPR	18	Unmodified	_EESPLLIGQQSTVSDVPR_					0	0	0	0	00;GPMAWsp|P02751|FINC_HUMANFibronectinOS=HomosapiensGN=FN1PE=1SV=4	00;GPMAWsp|P02751|FINC_HUMANFibronectinOS=HomosapiensGN=FN1PE=1SV=4	00;GPMAWsp|P02751|FINC_HUMANFibronectinOS=HomosapiensGN=FN1PE=1SV=4	MULTI-MSMS	FN1	exp1	652.342	3	652.341	1954	75863.5	-0.29335	-0.00019136	0.83495	0.00054467	0.5416	0.00035331	652.341	41.159	0.94617	41.159	40.687	41.633	0					67	19	6	0	0	0	4.8522e-27	1	8475	151.41
EESPLLIGQQSTVSDVPR	18	Unmodified	_EESPLLIGQQSTVSDVPR_					0	0	0	0	00;GPMAWsp|P02751|FINC_HUMANFibronectinOS=HomosapiensGN=FN1PE=1SV=4	00;GPMAWsp|P02751|FINC_HUMANFibronectinOS=HomosapiensGN=FN1PE=1SV=4	00;GPMAWsp|P02751|FINC_HUMANFibronectinOS=HomosapiensGN=FN1PE=1SV=4	MULTI-MSMS	FN1	exp1	978.51	2	978.008	1954	64730.7	0.13504	0.00013207	-0.012073	-1.1807e-05	0.12297	0.00012027	978.509	68.187	0.17075	68.187	68.077	68.248	0					36	15	4	0	0	0	0.00014944	1	14543	73.466
EESPLLIGQQSTVSDVPR	18	Unmodified	_EESPLLIGQQSTVSDVPR_					0	0	0	0	00;GPMAWsp|P02751|FINC_HUMANFibronectinOS=HomosapiensGN=FN1PE=1SV=4	00;GPMAWsp|P02751|FINC_HUMANFibronectinOS=HomosapiensGN=FN1PE=1SV=4	00;GPMAWsp|P02751|FINC_HUMANFibronectinOS=HomosapiensGN=FN1PE=1SV=4	MULTI-SECPEP	FN1	exp1	978.401	2	978.008	1954	65842.6	-0.49758	-0.00048664	-0.94385	-0.00092309	-1.4414	-0.0014097	978.008	42.494	0.39015	42.494	42.333	42.723	0					9	7	2	0	0	0	0.0070683	1	8824	65.295
EESPLLIGQQSTVSDVPR	18	Unmodified	_EESPLLIGQQSTVSDVPR_					0	0	0	0	00;GPMAWsp|P02751|FINC_HUMANFibronectinOS=HomosapiensGN=FN1PE=1SV=4	00;GPMAWsp|P02751|FINC_HUMANFibronectinOS=HomosapiensGN=FN1PE=1SV=4	00;GPMAWsp|P02751|FINC_HUMANFibronectinOS=HomosapiensGN=FN1PE=1SV=4	MULTI-MSMS	FN2	exp2	978.509	2	978.008	1954	62666.5	-0.54268	-0.00053075	0.47913	0.00046859	-0.063553	-6.2155e-05	978.009	41.07	1.35	41.07	40.713	42.064	-7.1054e-15					125	28	7	0	0	0	9.7767e-90	2	8447	337.25
EESPLLIGQQSTVSDVPR	18	Unmodified	_EESPLLIGQQSTVSDVPR_					0	0	0	0	00;GPMAWsp|P02751|FINC_HUMANFibronectinOS=HomosapiensGN=FN1PE=1SV=4	00;GPMAWsp|P02751|FINC_HUMANFibronectinOS=HomosapiensGN=FN1PE=1SV=4	00;GPMAWsp|P02751|FINC_HUMANFibronectinOS=HomosapiensGN=FN1PE=1SV=4	MULTI-MSMS	FN2	exp2	652.341	3	652.341	1954	75226.8	-0.36915	-0.00024081	0.8176	0.00053335	0.44845	0.00029254	652.676	41.076	0.95999	41.076	40.758	41.718	7.1054e-15					95	20	6	0	0	0	1.8136e-60	1	8455	213.36
EESPLLIGQQSTVSDVPR	18	Unmodified	_EESPLLIGQQSTVSDVPR_					0	0	0	0	00;GPMAWsp|P02751|FINC_HUMANFibronectinOS=HomosapiensGN=FN1PE=1SV=4	00;GPMAWsp|P02751|FINC_HUMANFibronectinOS=HomosapiensGN=FN1PE=1SV=4	00;GPMAWsp|P02751|FINC_HUMANFibronectinOS=HomosapiensGN=FN1PE=1SV=4	MULTI-MSMS	FN3	exp3	978.508	2	978.008	1954	62746.7	-0.10241	-0.00010016	-0.030537	-2.9866e-05	-0.13295	-0.00013003	978.008	41.149	1.3682	41.149	40.658	42.027	0					129	28	7	0	0	0	1.5047e-47	2	8453	249.19
EESPLLIGQQSTVSDVPR	18	Unmodified	_EESPLLIGQQSTVSDVPR_					0	0	0	0	00;GPMAWsp|P02751|FINC_HUMANFibronectinOS=HomosapiensGN=FN1PE=1SV=4	00;GPMAWsp|P02751|FINC_HUMANFibronectinOS=HomosapiensGN=FN1PE=1SV=4	00;GPMAWsp|P02751|FINC_HUMANFibronectinOS=HomosapiensGN=FN1PE=1SV=4	MULTI-MSMS	FN3	exp3	652.675	3	652.341	1954	74862.9	-0.11196	-7.3036e-05	0.73579	0.00047999	0.62383	0.00040695	652.341	41.147	0.98481	41.147	40.701	41.686	0					89	20	6	0	0	0	5.0458e-36	1	8465	163.18
EESPLLIGQQSTVSDVPR	18	Unmodified	_EESPLLIGQQSTVSDVPR_					0	0	0	0	00;GPMAWsp|P02751|FINC_HUMANFibronectinOS=HomosapiensGN=FN1PE=1SV=4	00;GPMAWsp|P02751|FINC_HUMANFibronectinOS=HomosapiensGN=FN1PE=1SV=4	00;GPMAWsp|P02751|FINC_HUMANFibronectinOS=HomosapiensGN=FN1PE=1SV=4	MULTI-MSMS	FN4	exp4	978.509	2	978.008	1954	62151.2	-0.82773	-0.00080952	-0.045568	-4.4566e-05	-0.8733	-0.00085409	978.509	41.216	1.3293	41.216	40.815	42.144	0					105	27	6	0	0	0	4.1476e-27	1	8488	198.48
EESPLLIGQQSTVSDVPR	18	Unmodified	_EESPLLIGQQSTVSDVPR_					0	0	0	0	00;GPMAWsp|P02751|FINC_HUMANFibronectinOS=HomosapiensGN=FN1PE=1SV=4	00;GPMAWsp|P02751|FINC_HUMANFibronectinOS=HomosapiensGN=FN1PE=1SV=4	00;GPMAWsp|P02751|FINC_HUMANFibronectinOS=HomosapiensGN=FN1PE=1SV=4	MULTI-MSMS	FN4	exp4	652.675	3	652.341	1954	76230.2	-0.64284	-0.00041935	0.72275	0.00047148	0.079911	5.2129e-05	652.676	41.228	0.99674	41.228	40.864	41.861	0					69	20	5	0	0	0	2.0553e-48	1	8509	208.85
EESPLLIGQQSTVSDVPR	18	Unmodified	_EESPLLIGQQSTVSDVPR_					0	0	0	0	00;GPMAWsp|P02751|FINC_HUMANFibronectinOS=HomosapiensGN=FN1PE=1SV=4	00;GPMAWsp|P02751|FINC_HUMANFibronectinOS=HomosapiensGN=FN1PE=1SV=4	00;GPMAWsp|P02751|FINC_HUMANFibronectinOS=HomosapiensGN=FN1PE=1SV=4	MULTI-MSMS	FN5	exp5	978.508	2	978.008	1954	62087.2	-0.39352	-0.00038487	0.040948	4.0047e-05	-0.35258	-0.00034482	978.509	41.163	1.2978	41.163	40.85	42.148	0					116	27	7	0	0	0	5.8183e-75	2	8480	311.2
EESPLLIGQQSTVSDVPR	18	Unmodified	_EESPLLIGQQSTVSDVPR_					0	0	0	0	00;GPMAWsp|P02751|FINC_HUMANFibronectinOS=HomosapiensGN=FN1PE=1SV=4	00;GPMAWsp|P02751|FINC_HUMANFibronectinOS=HomosapiensGN=FN1PE=1SV=4	00;GPMAWsp|P02751|FINC_HUMANFibronectinOS=HomosapiensGN=FN1PE=1SV=4	MULTI-MSMS	FN5	exp5	652.674	3	652.341	1954	75662.4	-0.43288	-0.00028238	0.66672	0.00043493	0.23384	0.00015254	652.676	41.137	1.1003	41.137	40.899	41.999	0					72	23	7	0	0	0	2.602e-60	1	8490	220.42
EEVVTVGNSVNEGLNQPTDDSCFDPYTVSHYAVGDEWER	39	2 Nitration	_EEVVTVGNSVNEGLNQPTDDSCFDPY(ni)TVSHY(ni)AVGDEWER_	EEVVTVGNSVNEGLNQPTDDSCFDPY(1)TVSHY(0.997)AVGDEW(0.003)ER		EEVVTVGNSVNEGLNQPTDDSCFDPY(67.51)TVSHY(25.49)AVGDEW(-25.49)ER		0	2	0	0	00;GPMAWsp|P02751|FINC_HUMANFibronectinOS=HomosapiensGN=FN1PE=1SV=4	00;GPMAWsp|P02751|FINC_HUMANFibronectinOS=HomosapiensGN=FN1PE=1SV=4	00;GPMAWsp|P02751|FINC_HUMANFibronectinOS=HomosapiensGN=FN1PE=1SV=4	MULTI-MSMS	FN2	exp2	1127.48	4	1126.98	4503.89	57043	0.16238	0.000183	-0.50725	-0.00057166	-0.34487	-0.00038866	1127.48	54.417	1.6748	54.417	53.678	55.353	0					160	34	8	0	0	0	7.762e-31	2	11463	183.27
EEVVTVGNSVNEGLNQPTDDSCFDPYTVSHYAVGDEWER	39	2 Nitration	_EEVVTVGNSVNEGLNQPTDDSCFDPY(ni)TVSHY(ni)AVGDEWER_	EEVVTVGNSVNEGLNQPTDDSCFDPY(1)TVSHY(1)AVGDEWER		EEVVTVGNSVNEGLNQPTDDSCFDPY(79.06)TVSHY(39.97)AVGDEW(-39.97)ER		0	2	0	0	00;GPMAWsp|P02751|FINC_HUMANFibronectinOS=HomosapiensGN=FN1PE=1SV=4	00;GPMAWsp|P02751|FINC_HUMANFibronectinOS=HomosapiensGN=FN1PE=1SV=4	00;GPMAWsp|P02751|FINC_HUMANFibronectinOS=HomosapiensGN=FN1PE=1SV=4	MULTI-MSMS	FN3	exp3	1127.48	4	1126.98	4503.89	56401.5	0.43	0.00048461	-0.88078	-0.00099263	-0.45078	-0.00050802	1127.48	54.385	2.1225	54.385	53.841	55.964	-7.1054e-15					143	43	9	0	0	0	4.3231e-31	1	11469	192.27
EEVVTVGNSVNEGLNQPTDDSCFDPYTVSHYAVGDEWER	39	Nitration	_EEVVTVGNSVNEGLNQPTDDSCFDPYTVSHY(ni)AVGDEWER_	EEVVTVGNSVNEGLNQPTDDSCFDPYTVSHY(1)AVGDEWER		EEVVTVGNSVNEGLNQPTDDSCFDPY(-60.2)TVSHY(43.57)AVGDEW(-43.57)ER		0	1	0	0	00;GPMAWsp|P02751|FINC_HUMANFibronectinOS=HomosapiensGN=FN1PE=1SV=4	00;GPMAWsp|P02751|FINC_HUMANFibronectinOS=HomosapiensGN=FN1PE=1SV=4	00;GPMAWsp|P02751|FINC_HUMANFibronectinOS=HomosapiensGN=FN1PE=1SV=4	MULTI-MSMS	FN2	exp2	1487.98	3	1487.31	4458.91	49404.8	0.021871	3.2529e-05	-1.0566	-0.0015715	-1.0347	-0.001539	1487.98	53.505	0.93929	53.505	53.306	54.245	0					91	19	9	0	0	0	5.6352e-82	2	11255	295.37
EEVVTVGNSVNEGLNQPTDDSCFDPYTVSHYAVGDEWER	39	Nitration	_EEVVTVGNSVNEGLNQPTDDSCFDPYTVSHY(ni)AVGDEWER_	EEVVTVGNSVNEGLNQPTDDSCFDPY(0.044)TVSHY(0.955)AVGDEW(0.001)ER		EEVVTVGNSVNEGLNQPTDDSCFDPY(-13.36)TVSHY(13.36)AVGDEW(-29.32)ER		0	1	0	0	00;GPMAWsp|P02751|FINC_HUMANFibronectinOS=HomosapiensGN=FN1PE=1SV=4	00;GPMAWsp|P02751|FINC_HUMANFibronectinOS=HomosapiensGN=FN1PE=1SV=4	00;GPMAWsp|P02751|FINC_HUMANFibronectinOS=HomosapiensGN=FN1PE=1SV=4	MULTI-SECPEP	FN2	exp2	1115.73	4	1115.73	4458.91	57017.6	-0.068539	-7.6471e-05	-0.40701	-0.00045412	-0.47555	-0.00053059	1116.24	53.505	1.5582	53.505	53.207	54.765	-7.1054e-15					90	32	7	0	0	0	4.3294e-12	1	11344	130.89
EEVVTVGNSVNEGLNQPTDDSCFDPYTVSHYAVGDEWER	39	Nitration	_EEVVTVGNSVNEGLNQPTDDSCFDPYTVSHY(ni)AVGDEWER_	EEVVTVGNSVNEGLNQPTDDSCFDPY(0.035)TVSHY(0.924)AVGDEW(0.041)ER		EEVVTVGNSVNEGLNQPTDDSCFDPY(-14.19)TVSHY(13.5)AVGDEW(-13.5)ER		0	1	0	0	00;GPMAWsp|P02751|FINC_HUMANFibronectinOS=HomosapiensGN=FN1PE=1SV=4	00;GPMAWsp|P02751|FINC_HUMANFibronectinOS=HomosapiensGN=FN1PE=1SV=4	00;GPMAWsp|P02751|FINC_HUMANFibronectinOS=HomosapiensGN=FN1PE=1SV=4	MULTI-MSMS	FN5	exp5	1116.24	4	1115.73	4458.91	56252.6	-0.12333	-0.0001376	0.17602	0.00019639	0.052689	5.8787e-05	1116.24	53.545	0.33409	53.545	53.36	53.694	0					13	6	3	0	0	0	0.0087149	1	11277	48.931
EEVVTVGNSVNEGLNQPTDDSCFDPYTVSHYAVGDEWER	39	Unmodified	_EEVVTVGNSVNEGLNQPTDDSCFDPYTVSHYAVGDEWER_					0	0	0	0	00;GPMAWsp|P02751|FINC_HUMANFibronectinOS=HomosapiensGN=FN1PE=1SV=4	00;GPMAWsp|P02751|FINC_HUMANFibronectinOS=HomosapiensGN=FN1PE=1SV=4	00;GPMAWsp|P02751|FINC_HUMANFibronectinOS=HomosapiensGN=FN1PE=1SV=4	MULTI-MSMS	FN1	exp1	1472.98	3	1472.32	4413.92	50721.4	-0.32556	-0.00047932	0.056543	8.3249e-05	-0.26902	-0.00039608	1472.98	52.437	0.70408	52.437	52.285	52.989	-7.1054e-15					66	14	10	0	0	0	3.305e-115	1	11028	353.55
EEVVTVGNSVNEGLNQPTDDSCFDPYTVSHYAVGDEWER	39	Unmodified	_EEVVTVGNSVNEGLNQPTDDSCFDPYTVSHYAVGDEWER_					0	0	0	0	00;GPMAWsp|P02751|FINC_HUMANFibronectinOS=HomosapiensGN=FN1PE=1SV=4	00;GPMAWsp|P02751|FINC_HUMANFibronectinOS=HomosapiensGN=FN1PE=1SV=4	00;GPMAWsp|P02751|FINC_HUMANFibronectinOS=HomosapiensGN=FN1PE=1SV=4	MULTI-MSMS	FN1	exp1	1104.99	4	1104.49	4413.92	57907.9	0.071935	7.9452e-05	-0.34642	-0.00038261	-0.27448	-0.00030316	1104.99	52.44	0.7041	52.44	52.236	52.94	0					74	14	10	0	0	0	4.4105e-55	1	11029	259.59
EEVVTVGNSVNEGLNQPTDDSCFDPYTVSHYAVGDEWER	39	Unmodified	_EEVVTVGNSVNEGLNQPTDDSCFDPYTVSHYAVGDEWER_					0	0	0	0	00;GPMAWsp|P02751|FINC_HUMANFibronectinOS=HomosapiensGN=FN1PE=1SV=4	00;GPMAWsp|P02751|FINC_HUMANFibronectinOS=HomosapiensGN=FN1PE=1SV=4	00;GPMAWsp|P02751|FINC_HUMANFibronectinOS=HomosapiensGN=FN1PE=1SV=4	MULTI-MSMS	FN2	exp2	1104.74	4	1104.49	4413.92	58496.3	-0.11065	-0.00012221	-0.17347	-0.0001916	-0.28413	-0.00031381	1104.99	52.54	0.77584	52.54	52.234	53.01	0					75	15	9	0	0	0	6.0226e-82	3	11033	292.86
EEVVTVGNSVNEGLNQPTDDSCFDPYTVSHYAVGDEWER	39	Unmodified	_EEVVTVGNSVNEGLNQPTDDSCFDPYTVSHYAVGDEWER_					0	0	0	0	00;GPMAWsp|P02751|FINC_HUMANFibronectinOS=HomosapiensGN=FN1PE=1SV=4	00;GPMAWsp|P02751|FINC_HUMANFibronectinOS=HomosapiensGN=FN1PE=1SV=4	00;GPMAWsp|P02751|FINC_HUMANFibronectinOS=HomosapiensGN=FN1PE=1SV=4	MULTI-MSMS	FN2	exp2	1472.98	3	1472.32	4413.92	50503.7	-0.04316	-6.3545e-05	-0.211	-0.00031066	-0.25416	-0.0003742	1472.98	52.541	0.72874	52.541	52.33	53.059	0					62	14	9	0	0	0	6.2657e-54	1	11035	252.18
EEVVTVGNSVNEGLNQPTDDSCFDPYTVSHYAVGDEWER	39	Unmodified	_EEVVTVGNSVNEGLNQPTDDSCFDPYTVSHYAVGDEWER_					0	0	0	0	00;GPMAWsp|P02751|FINC_HUMANFibronectinOS=HomosapiensGN=FN1PE=1SV=4	00;GPMAWsp|P02751|FINC_HUMANFibronectinOS=HomosapiensGN=FN1PE=1SV=4	00;GPMAWsp|P02751|FINC_HUMANFibronectinOS=HomosapiensGN=FN1PE=1SV=4	MULTI-MSMS	FN3	exp3	1472.98	3	1472.32	4413.92	50609.4	0.024102	3.5486e-05	-0.24902	-0.00036663	-0.22491	-0.00033115	1472.98	52.402	0.66832	52.402	52.229	52.897	7.1054e-15					37	13	4	0	0	0	5.0462e-68	2	11026	284.53
EEVVTVGNSVNEGLNQPTDDSCFDPYTVSHYAVGDEWER	39	Unmodified	_EEVVTVGNSVNEGLNQPTDDSCFDPYTVSHYAVGDEWER_					0	0	0	0	00;GPMAWsp|P02751|FINC_HUMANFibronectinOS=HomosapiensGN=FN1PE=1SV=4	00;GPMAWsp|P02751|FINC_HUMANFibronectinOS=HomosapiensGN=FN1PE=1SV=4	00;GPMAWsp|P02751|FINC_HUMANFibronectinOS=HomosapiensGN=FN1PE=1SV=4	MULTI-MSMS	FN3	exp3	1104.99	4	1104.49	4413.92	57168.7	-0.054662	-6.0374e-05	-0.13852	-0.000153	-0.19319	-0.00021337	1104.99	52.402	0.52486	52.402	52.18	52.705	0					63	10	10	0	0	0	7.7479e-68	1	11027	282.32
EEVVTVGNSVNEGLNQPTDDSCFDPYTVSHYAVGDEWER	39	Unmodified	_EEVVTVGNSVNEGLNQPTDDSCFDPYTVSHYAVGDEWER_					0	0	0	0	00;GPMAWsp|P02751|FINC_HUMANFibronectinOS=HomosapiensGN=FN1PE=1SV=4	00;GPMAWsp|P02751|FINC_HUMANFibronectinOS=HomosapiensGN=FN1PE=1SV=4	00;GPMAWsp|P02751|FINC_HUMANFibronectinOS=HomosapiensGN=FN1PE=1SV=4	MULTI-MSMS	FN4	exp4	1104.99	4	1104.49	4413.92	57864.1	-0.45188	-0.00049909	-0.93151	-0.0010288	-1.3834	-0.0015279	1104.99	52.496	0.95353	52.496	52.235	53.189	-7.1054e-15					134	19	12	0	0	0	7.19e-42	2	11028	226.47
EEVVTVGNSVNEGLNQPTDDSCFDPYTVSHYAVGDEWER	39	Unmodified	_EEVVTVGNSVNEGLNQPTDDSCFDPYTVSHYAVGDEWER_					0	0	0	0	00;GPMAWsp|P02751|FINC_HUMANFibronectinOS=HomosapiensGN=FN1PE=1SV=4	00;GPMAWsp|P02751|FINC_HUMANFibronectinOS=HomosapiensGN=FN1PE=1SV=4	00;GPMAWsp|P02751|FINC_HUMANFibronectinOS=HomosapiensGN=FN1PE=1SV=4	MULTI-MSMS	FN4	exp4	1472.98	3	1472.32	4413.92	49855.3	-0.5971	-0.00087912	-0.88721	-0.0013063	-1.4843	-0.0021854	1472.98	52.493	0.99393	52.493	52.195	53.189	0					105	20	10	0	0	0	1.0394e-67	1	11029	280.37
EEVVTVGNSVNEGLNQPTDDSCFDPYTVSHYAVGDEWER	39	Unmodified	_EEVVTVGNSVNEGLNQPTDDSCFDPYTVSHYAVGDEWER_					0	0	0	0	00;GPMAWsp|P02751|FINC_HUMANFibronectinOS=HomosapiensGN=FN1PE=1SV=4	00;GPMAWsp|P02751|FINC_HUMANFibronectinOS=HomosapiensGN=FN1PE=1SV=4	00;GPMAWsp|P02751|FINC_HUMANFibronectinOS=HomosapiensGN=FN1PE=1SV=4	MULTI-MSMS	FN5	exp5	1472.98	3	1472.32	4413.92	49946.3	-0.2463	-0.00036264	-0.48412	-0.00071277	-0.73042	-0.0010754	1472.98	52.471	0.41509	52.471	52.335	52.75	7.1054e-15					63	8	11	0	0	0	2.1727e-134	1	11026	389.04
EEVVTVGNSVNEGLNQPTDDSCFDPYTVSHYAVGDEWER	39	Unmodified	_EEVVTVGNSVNEGLNQPTDDSCFDPYTVSHYAVGDEWER_					0	0	0	0	00;GPMAWsp|P02751|FINC_HUMANFibronectinOS=HomosapiensGN=FN1PE=1SV=4	00;GPMAWsp|P02751|FINC_HUMANFibronectinOS=HomosapiensGN=FN1PE=1SV=4	00;GPMAWsp|P02751|FINC_HUMANFibronectinOS=HomosapiensGN=FN1PE=1SV=4	MULTI-MSMS	FN5	exp5	1104.99	4	1104.49	4413.92	57760.7	-0.31884	-0.00035215	-0.087044	-9.6139e-05	-0.40588	-0.00044829	1104.99	52.495	0.63716	52.495	52.249	52.887	7.1054e-15					67	13	10	0	0	0	1.4276e-67	1	11027	277.16
EEVVTVGNSVNEGLNQPTDDSCFDPYTVSHYAVGDEWER	39	Unmodified	_EEVVTVGNSVNEGLNQPTDDSCFDPYTVSHYAVGDEWER_					0	0	0	0	00;GPMAWsp|P02751|FINC_HUMANFibronectinOS=HomosapiensGN=FN1PE=1SV=4	00;GPMAWsp|P02751|FINC_HUMANFibronectinOS=HomosapiensGN=FN1PE=1SV=4	00;GPMAWsp|P02751|FINC_HUMANFibronectinOS=HomosapiensGN=FN1PE=1SV=4	MULTI-SECPEP	FN5	exp5	1104.73	4	1104.49	4413.92	57820.1	-0.31074	-0.00034321	0.8244	0.00091054	0.51365	0.00056732	1104.99	64.427	1.1846	64.427	63.728	64.912	0					27	23	2	0	0	0	0.0058818	1	13614	58.172
EIETYHNLLEGGQEDFESSGAGK	23	Unmodified	_EIETYHNLLEGGQEDFESSGAGK_					0	0	0	0	CON__P35527	CON__P35527	CON__P35527	MULTI-MSMS	FN1	exp1	837.383	3	837.382	2509.12	69892.5	-0.51735	-0.00043322	1.173	0.00098227	0.65568	0.00054905	837.383	40.579	0.37891	40.579	40.402	40.781	0					20	7	4	0	0	0	0.027168	2	8418	32.965
EIETYHNLLEGGQEDFESSGAGK	23	Unmodified	_EIETYHNLLEGGQEDFESSGAGK_					0	0	0	0	CON__P35527	CON__P35527	CON__P35527	MULTI-SECPEP	FN2	exp2	837.841	3	837.382	2509.12	71459.2	-0.25247	-0.00021141	-0.051765	-4.3347e-05	-0.30424	-0.00025476	837.381	40.741	0.40884	40.741	40.482	40.891	0					18	8	3	0	0	0	0.013396	1	8396	48.182
EIETYHNLLEGGQEDFESSGAGK	23	Unmodified	_EIETYHNLLEGGQEDFESSGAGK_					0	0	0	0	CON__P35527	CON__P35527	CON__P35527	MULTI-MSMS	FN3	exp3	837.383	3	837.382	2509.12	67896	-0.40001	-0.00033496	0.21306	0.00017841	-0.18695	-0.00015655	837.382	40.652	0.32754	40.652	40.466	40.793	0					23	6	4	0	0	0	0.0094344	1	8418	52.227
EIETYHNLLEGGQEDFESSGAGK	23	Unmodified	_EIETYHNLLEGGQEDFESSGAGK_					0	0	0	0	CON__P35527	CON__P35527	CON__P35527	MULTI-MSMS	FN4	exp4	837.381	3	837.382	2509.12	67582.2	-0.63607	-0.00053263	-0.043424	-3.6363e-05	-0.67949	-0.00056899	837.717	40.773	0.62812	40.773	40.433	41.061	0					42	12	5	0	0	0	4.2642e-08	2	8420	101.05
EINLAPDSSSVVVSGLMVATK	21	Oxidation (M)	_EINLAPDSSSVVVSGLM(ox)VATK_		EINLAPDSSSVVVSGLM(1)VATK		EINLAPDSSSVVVSGLM(156.29)VATK	0	0	1	0	00;GPMAWsp|P02751|FINC_HUMANFibronectinOS=HomosapiensGN=FN1PE=1SV=4	00;GPMAWsp|P02751|FINC_HUMANFibronectinOS=HomosapiensGN=FN1PE=1SV=4	00;GPMAWsp|P02751|FINC_HUMANFibronectinOS=HomosapiensGN=FN1PE=1SV=4	MULTI-MSMS	FN1	exp1	1067.56	2	1067.06	2132.1	58795.3	0.015348	1.6377e-05	-0.49104	-0.00052397	-0.4757	-0.0005076	1067.56	50.653	1.9983	50.653	50.096	52.095	0					213	41	8	0	0	0	5.9048e-19	2	10552	156.29
EINLAPDSSSVVVSGLMVATK	21	Oxidation (M)	_EINLAPDSSSVVVSGLM(ox)VATK_		EINLAPDSSSVVVSGLM(1)VATK		EINLAPDSSSVVVSGLM(205.84)VATK	0	0	1	0	00;GPMAWsp|P02751|FINC_HUMANFibronectinOS=HomosapiensGN=FN1PE=1SV=4	00;GPMAWsp|P02751|FINC_HUMANFibronectinOS=HomosapiensGN=FN1PE=1SV=4	00;GPMAWsp|P02751|FINC_HUMANFibronectinOS=HomosapiensGN=FN1PE=1SV=4	MULTI-MSMS	FN1	exp1	712.043	3	711.708	2132.1	71466.3	0.28357	0.00020182	0.063758	4.5377e-05	0.34733	0.00024719	712.043	50.654	1.9019	50.654	50.146	52.047	7.1054e-15					171	39	7	0	0	0	1.9387e-36	2	10556	205.84
EINLAPDSSSVVVSGLMVATK	21	Oxidation (M)	_EINLAPDSSSVVVSGLM(ox)VATK_		EINLAPDSSSVVVSGLM(1)VATK		EINLAPDSSSVVVSGLM(92.06)VATK	0	0	1	0	00;GPMAWsp|P02751|FINC_HUMANFibronectinOS=HomosapiensGN=FN1PE=1SV=4	00;GPMAWsp|P02751|FINC_HUMANFibronectinOS=HomosapiensGN=FN1PE=1SV=4	00;GPMAWsp|P02751|FINC_HUMANFibronectinOS=HomosapiensGN=FN1PE=1SV=4	MULTI-MSMS	FN1	exp1	1066.91	2	1067.06	2132.1	62147.2	0.42871	0.00045746	0.83324	0.00088912	1.262	0.0013466	1067.06	63.9	3.0101	63.9	62.635	65.645	7.1054e-15					88	60	2	0	0	0	6.7206e-08	2	13882	92.063
EINLAPDSSSVVVSGLMVATK	21	Oxidation (M)	_EINLAPDSSSVVVSGLM(ox)VATK_		EINLAPDSSSVVVSGLM(1)VATK		EINLAPDSSSVVVSGLM(159.4)VATK	0	0	1	0	00;GPMAWsp|P02751|FINC_HUMANFibronectinOS=HomosapiensGN=FN1PE=1SV=4	00;GPMAWsp|P02751|FINC_HUMANFibronectinOS=HomosapiensGN=FN1PE=1SV=4	00;GPMAWsp|P02751|FINC_HUMANFibronectinOS=HomosapiensGN=FN1PE=1SV=4	MULTI-MSMS	FN2	exp2	1067.56	2	1067.06	2132.1	59865.5	-0.14556	-0.00015532	-0.03732	-3.9823e-05	-0.18288	-0.00019514	1067.56	50.701	2.1854	50.701	50.048	52.234	0					201	45	7	0	0	0	4.9398e-19	2	10556	159.4
EINLAPDSSSVVVSGLMVATK	21	Oxidation (M)	_EINLAPDSSSVVVSGLM(ox)VATK_		EINLAPDSSSVVVSGLM(1)VATK		EINLAPDSSSVVVSGLM(160.25)VATK	0	0	1	0	00;GPMAWsp|P02751|FINC_HUMANFibronectinOS=HomosapiensGN=FN1PE=1SV=4	00;GPMAWsp|P02751|FINC_HUMANFibronectinOS=HomosapiensGN=FN1PE=1SV=4	00;GPMAWsp|P02751|FINC_HUMANFibronectinOS=HomosapiensGN=FN1PE=1SV=4	MULTI-MSMS	FN2	exp2	712.043	3	711.708	2132.1	71064.2	0.14469	0.00010297	0.086256	6.1389e-05	0.23094	0.00016436	712.043	50.701	1.6673	50.701	50.192	51.859	0					140	34	6	0	0	0	4.3307e-19	2	10561	160.25
EINLAPDSSSVVVSGLMVATK	21	Oxidation (M)	_EINLAPDSSSVVVSGLM(ox)VATK_		EINLAPDSSSVVVSGLM(1)VATK		EINLAPDSSSVVVSGLM(59.31)VATK	0	0	1	0	00;GPMAWsp|P02751|FINC_HUMANFibronectinOS=HomosapiensGN=FN1PE=1SV=4	00;GPMAWsp|P02751|FINC_HUMANFibronectinOS=HomosapiensGN=FN1PE=1SV=4	00;GPMAWsp|P02751|FINC_HUMANFibronectinOS=HomosapiensGN=FN1PE=1SV=4	MSMS	FN2	exp2	1067.06	2	1067.06	2132.1	NaN	NaN	NaN	NaN	NaN	NaN	NaN	NaN	66.278	1	66.278	65.778	66.778	0								0	0	0	0.0137	1	14104	59.306
EINLAPDSSSVVVSGLMVATK	21	Oxidation (M)	_EINLAPDSSSVVVSGLM(ox)VATK_		EINLAPDSSSVVVSGLM(1)VATK		EINLAPDSSSVVVSGLM(47.64)VATK	0	0	1	0	00;GPMAWsp|P02751|FINC_HUMANFibronectinOS=HomosapiensGN=FN1PE=1SV=4	00;GPMAWsp|P02751|FINC_HUMANFibronectinOS=HomosapiensGN=FN1PE=1SV=4	00;GPMAWsp|P02751|FINC_HUMANFibronectinOS=HomosapiensGN=FN1PE=1SV=4	MULTI-SECPEP	FN2	exp2	1066.71	2	1067.06	2132.1	52737.8	0.21446	0.00022884	1.5138	0.0016153	1.7282	0.0018441	1067.06	58.577	0.24672	58.577	58.425	58.672	0					6	4	2	0	0	0	0.013923	1	12391	47.639
EINLAPDSSSVVVSGLMVATK	21	Oxidation (M)	_EINLAPDSSSVVVSGLM(ox)VATK_		EINLAPDSSSVVVSGLM(1)VATK		EINLAPDSSSVVVSGLM(155.61)VATK	0	0	1	0	00;GPMAWsp|P02751|FINC_HUMANFibronectinOS=HomosapiensGN=FN1PE=1SV=4	00;GPMAWsp|P02751|FINC_HUMANFibronectinOS=HomosapiensGN=FN1PE=1SV=4	00;GPMAWsp|P02751|FINC_HUMANFibronectinOS=HomosapiensGN=FN1PE=1SV=4	MULTI-MSMS	FN3	exp3	1067.56	2	1067.06	2132.1	59723.8	-0.23626	-0.0002521	-0.25192	-0.00026881	-0.48818	-0.00052091	1067.56	50.661	2.6523	50.661	50.052	52.705	7.1054e-15					221	55	7	0	0	0	6.1153e-19	2	10554	155.61
EINLAPDSSSVVVSGLMVATK	21	Oxidation (M)	_EINLAPDSSSVVVSGLM(ox)VATK_		EINLAPDSSSVVVSGLM(1)VATK		EINLAPDSSSVVVSGLM(183.25)VATK	0	0	1	0	00;GPMAWsp|P02751|FINC_HUMANFibronectinOS=HomosapiensGN=FN1PE=1SV=4	00;GPMAWsp|P02751|FINC_HUMANFibronectinOS=HomosapiensGN=FN1PE=1SV=4	00;GPMAWsp|P02751|FINC_HUMANFibronectinOS=HomosapiensGN=FN1PE=1SV=4	MULTI-MSMS	FN3	exp3	712.043	3	711.708	2132.1	71685.1	0.097089	6.9099e-05	0.042836	3.0487e-05	0.13992	9.9586e-05	712.043	50.614	1.8358	50.614	50.102	51.938	7.1054e-15					170	38	7	0	0	0	6.5213e-27	3	10555	183.25
EINLAPDSSSVVVSGLMVATK	21	Oxidation (M)	_EINLAPDSSSVVVSGLM(ox)VATK_		EINLAPDSSSVVVSGLM(1)VATK		EINLAPDSSSVVVSGLM(56.6)VATK	0	0	1	0	00;GPMAWsp|P02751|FINC_HUMANFibronectinOS=HomosapiensGN=FN1PE=1SV=4	00;GPMAWsp|P02751|FINC_HUMANFibronectinOS=HomosapiensGN=FN1PE=1SV=4	00;GPMAWsp|P02751|FINC_HUMANFibronectinOS=HomosapiensGN=FN1PE=1SV=4	MULTI-MSMS	FN3	exp3	1067.7	2	1067.06	2132.1	65993.9	0.16969	0.00018107	0.76509	0.00081639	0.93478	0.00099746	1067.06	57.842	0.83901	57.842	57.467	58.306	0					21	16	2	0	0	0	0.0062544	1	12288	56.599
EINLAPDSSSVVVSGLMVATK	21	Oxidation (M)	_EINLAPDSSSVVVSGLM(ox)VATK_		EINLAPDSSSVVVSGLM(1)VATK		EINLAPDSSSVVVSGLM(47.67)VATK	0	0	1	0	00;GPMAWsp|P02751|FINC_HUMANFibronectinOS=HomosapiensGN=FN1PE=1SV=4	00;GPMAWsp|P02751|FINC_HUMANFibronectinOS=HomosapiensGN=FN1PE=1SV=4	00;GPMAWsp|P02751|FINC_HUMANFibronectinOS=HomosapiensGN=FN1PE=1SV=4	MULTI-SECPEP	FN3	exp3	1066.66	2	1067.06	2132.1	61774.3	0.13675	0.00014592	0.57056	0.00060882	0.70731	0.00075474	1067.06	62.033	1.2838	62.033	61.268	62.552	-7.1054e-15					34	25	2	0	0	0	0.013889	1	13133	47.666
EINLAPDSSSVVVSGLMVATK	21	Oxidation (M)	_EINLAPDSSSVVVSGLM(ox)VATK_		EINLAPDSSSVVVSGLM(1)VATK		EINLAPDSSSVVVSGLM(123.42)VATK	0	0	1	0	00;GPMAWsp|P02751|FINC_HUMANFibronectinOS=HomosapiensGN=FN1PE=1SV=4	00;GPMAWsp|P02751|FINC_HUMANFibronectinOS=HomosapiensGN=FN1PE=1SV=4	00;GPMAWsp|P02751|FINC_HUMANFibronectinOS=HomosapiensGN=FN1PE=1SV=4	MULTI-MSMS	FN4	exp4	1067.56	2	1067.06	2132.1	59589.2	-0.82937	-0.00088499	-0.96155	-0.001026	-1.7909	-0.001911	1067.56	50.698	1.1529	50.698	50.22	51.373	0					93	24	6	0	0	0	1.3906e-12	1	10573	123.42
EINLAPDSSSVVVSGLMVATK	21	Oxidation (M)	_EINLAPDSSSVVVSGLM(ox)VATK_		EINLAPDSSSVVVSGLM(1)VATK		EINLAPDSSSVVVSGLM(99.41)VATK	0	0	1	0	00;GPMAWsp|P02751|FINC_HUMANFibronectinOS=HomosapiensGN=FN1PE=1SV=4	00;GPMAWsp|P02751|FINC_HUMANFibronectinOS=HomosapiensGN=FN1PE=1SV=4	00;GPMAWsp|P02751|FINC_HUMANFibronectinOS=HomosapiensGN=FN1PE=1SV=4	MULTI-MSMS	FN4	exp4	712.043	3	711.708	2132.1	72548.4	-0.79462	-0.00056554	0.16584	0.00011803	-0.62878	-0.00044751	712.043	50.675	0.75911	50.675	50.22	50.979	0					58	15	5	0	0	0	4.5107e-08	1	10586	99.414
EINLAPDSSSVVVSGLMVATK	21	Oxidation (M)	_EINLAPDSSSVVVSGLM(ox)VATK_		EINLAPDSSSVVVSGLM(1)VATK		EINLAPDSSSVVVSGLM(96.77)VATK	0	0	1	0	00;GPMAWsp|P02751|FINC_HUMANFibronectinOS=HomosapiensGN=FN1PE=1SV=4	00;GPMAWsp|P02751|FINC_HUMANFibronectinOS=HomosapiensGN=FN1PE=1SV=4	00;GPMAWsp|P02751|FINC_HUMANFibronectinOS=HomosapiensGN=FN1PE=1SV=4	MULTI-MSMS	FN4	exp4	1067.56	2	1067.06	2132.1	59336.9	-0.36632	-0.00039088	-0.32937	-0.00035146	-0.69569	-0.00074234	1067.56	53.496	0.52702	53.496	53.38	53.907	0					18	10	2	0	0	0	5.533e-08	1	11285	96.773
EINLAPDSSSVVVSGLMVATK	21	Oxidation (M)	_EINLAPDSSSVVVSGLM(ox)VATK_		EINLAPDSSSVVVSGLM(1)VATK		EINLAPDSSSVVVSGLM(146.86)VATK	0	0	1	0	00;GPMAWsp|P02751|FINC_HUMANFibronectinOS=HomosapiensGN=FN1PE=1SV=4	00;GPMAWsp|P02751|FINC_HUMANFibronectinOS=HomosapiensGN=FN1PE=1SV=4	00;GPMAWsp|P02751|FINC_HUMANFibronectinOS=HomosapiensGN=FN1PE=1SV=4	MULTI-MSMS	FN5	exp5	1067.56	2	1067.06	2132.1	59206.1	-0.29893	-0.00031897	-0.71243	-0.0007602	-1.0114	-0.0010792	1067.56	50.598	1.2801	50.598	50.197	51.477	0					108	25	7	0	0	0	8.8939e-15	1	10561	146.86
EINLAPDSSSVVVSGLMVATK	21	Oxidation (M)	_EINLAPDSSSVVVSGLM(ox)VATK_		EINLAPDSSSVVVSGLM(1)VATK		EINLAPDSSSVVVSGLM(131.41)VATK	0	0	1	0	00;GPMAWsp|P02751|FINC_HUMANFibronectinOS=HomosapiensGN=FN1PE=1SV=4	00;GPMAWsp|P02751|FINC_HUMANFibronectinOS=HomosapiensGN=FN1PE=1SV=4	00;GPMAWsp|P02751|FINC_HUMANFibronectinOS=HomosapiensGN=FN1PE=1SV=4	MULTI-MSMS	FN5	exp5	711.709	3	711.708	2132.1	72797.6	-0.028277	-2.0125e-05	-0.090078	-6.4109e-05	-0.11836	-8.4234e-05	711.708	50.618	1.2307	50.618	50.147	51.378	0					79	24	5	0	0	0	8.5186e-13	1	10567	131.41
EINLAPDSSSVVVSGLMVATK	21	Oxidation (M)	_EINLAPDSSSVVVSGLM(ox)VATK_		EINLAPDSSSVVVSGLM(1)VATK		EINLAPDSSSVVVSGLM(121.99)VATK	0	0	1	0	00;GPMAWsp|P02751|FINC_HUMANFibronectinOS=HomosapiensGN=FN1PE=1SV=4	00;GPMAWsp|P02751|FINC_HUMANFibronectinOS=HomosapiensGN=FN1PE=1SV=4	00;GPMAWsp|P02751|FINC_HUMANFibronectinOS=HomosapiensGN=FN1PE=1SV=4	MULTI-MSMS	FN5	exp5	1067.56	2	1067.06	2132.1	58976.6	-0.047969	-5.1186e-05	-0.55851	-0.00059596	-0.60648	-0.00064715	1067.06	53.552	0.43271	53.552	53.36	53.792	0					16	8	4	0	0	0	1.4749e-12	1	11298	121.99
EINLAPDSSSVVVSGLMVATK	21	Unmodified	_EINLAPDSSSVVVSGLMVATK_					0	0	0	0	00;GPMAWsp|P02751|FINC_HUMANFibronectinOS=HomosapiensGN=FN1PE=1SV=4	00;GPMAWsp|P02751|FINC_HUMANFibronectinOS=HomosapiensGN=FN1PE=1SV=4	00;GPMAWsp|P02751|FINC_HUMANFibronectinOS=HomosapiensGN=FN1PE=1SV=4	MULTI-MSMS	FN1	exp1	1059.56	2	1059.06	2116.11	59983.1	-0.012272	-1.2997e-05	0.10649	0.00011277	0.094213	9.9778e-05	1059.56	53.538	3.22	53.538	53.325	56.545	0					192	67	4	0	0	0	2.3473e-13	4	11282	194.32
EINLAPDSSSVVVSGLMVATK	21	Unmodified	_EINLAPDSSSVVVSGLMVATK_					0	0	0	0	00;GPMAWsp|P02751|FINC_HUMANFibronectinOS=HomosapiensGN=FN1PE=1SV=4	00;GPMAWsp|P02751|FINC_HUMANFibronectinOS=HomosapiensGN=FN1PE=1SV=4	00;GPMAWsp|P02751|FINC_HUMANFibronectinOS=HomosapiensGN=FN1PE=1SV=4	MULTI-MSMS	FN1	exp1	706.377	3	706.377	2116.11	72614.7	0.20589	0.00014544	-0.045157	-3.1898e-05	0.16073	0.00011354	706.711	53.538	0.90341	53.538	53.373	54.276	0					51	18	6	0	0	0	1.8089e-48	1	11283	254.4
EINLAPDSSSVVVSGLMVATK	21	Unmodified	_EINLAPDSSSVVVSGLMVATK_					0	0	0	0	00;GPMAWsp|P02751|FINC_HUMANFibronectinOS=HomosapiensGN=FN1PE=1SV=4	00;GPMAWsp|P02751|FINC_HUMANFibronectinOS=HomosapiensGN=FN1PE=1SV=4	00;GPMAWsp|P02751|FINC_HUMANFibronectinOS=HomosapiensGN=FN1PE=1SV=4	MULTI-MSMS	FN1	exp1	1059.06	2	1059.06	2116.11	60110.2	0.62987	0.00066707	0.15104	0.00015996	0.78091	0.00082703	1059.06	57.442	6.9104	57.442	56.267	63.178	0					203	140	3	0	0	0	4.7156e-08	5	12602	136.26
EINLAPDSSSVVVSGLMVATK	21	Unmodified	_EINLAPDSSSVVVSGLMVATK_					0	0	0	0	00;GPMAWsp|P02751|FINC_HUMANFibronectinOS=HomosapiensGN=FN1PE=1SV=4	00;GPMAWsp|P02751|FINC_HUMANFibronectinOS=HomosapiensGN=FN1PE=1SV=4	00;GPMAWsp|P02751|FINC_HUMANFibronectinOS=HomosapiensGN=FN1PE=1SV=4	MULTI-MSMS	FN1	exp1	1058.69	2	1059.06	2116.11	60593.1	0.31405	0.00033259	0.27739	0.00029377	0.59143	0.00062636	1059.06	64.353	6.8227	64.353	63.178	70	0					619	348	2	0	0	0	5.7591e-06	5	13671	111.43
EINLAPDSSSVVVSGLMVATK	21	Unmodified	_EINLAPDSSSVVVSGLMVATK_					0	0	0	0	00;GPMAWsp|P02751|FINC_HUMANFibronectinOS=HomosapiensGN=FN1PE=1SV=4	00;GPMAWsp|P02751|FINC_HUMANFibronectinOS=HomosapiensGN=FN1PE=1SV=4	00;GPMAWsp|P02751|FINC_HUMANFibronectinOS=HomosapiensGN=FN1PE=1SV=4	MULTI-MSMS	FN2	exp2	1059.56	2	1059.06	2116.11	60615.2	0.019755	2.0922e-05	0.078056	8.2666e-05	0.097811	0.00010359	1059.56	53.505	3.359	53.505	53.158	56.517	0					148	69	6	0	0	0	9.5901e-27	2	11257	235.78
EINLAPDSSSVVVSGLMVATK	21	Unmodified	_EINLAPDSSSVVVSGLMVATK_					0	0	0	0	00;GPMAWsp|P02751|FINC_HUMANFibronectinOS=HomosapiensGN=FN1PE=1SV=4	00;GPMAWsp|P02751|FINC_HUMANFibronectinOS=HomosapiensGN=FN1PE=1SV=4	00;GPMAWsp|P02751|FINC_HUMANFibronectinOS=HomosapiensGN=FN1PE=1SV=4	MULTI-MSMS	FN2	exp2	706.712	3	706.377	2116.11	71258.6	0.32251	0.00022782	-0.1534	-0.00010836	0.16911	0.00011946	706.377	53.505	0.99308	53.505	53.35	54.343	0					53	20	7	0	0	0	5.2766e-37	1	11262	224.57
EINLAPDSSSVVVSGLMVATK	21	Unmodified	_EINLAPDSSSVVVSGLMVATK_					0	0	0	0	00;GPMAWsp|P02751|FINC_HUMANFibronectinOS=HomosapiensGN=FN1PE=1SV=4	00;GPMAWsp|P02751|FINC_HUMANFibronectinOS=HomosapiensGN=FN1PE=1SV=4	00;GPMAWsp|P02751|FINC_HUMANFibronectinOS=HomosapiensGN=FN1PE=1SV=4	MULTI-MSMS	FN2	exp2	1059.56	2	1059.06	2116.11	60109.7	0.054829	5.8067e-05	0.61972	0.00065632	0.67455	0.00071439	1059.06	61.148	5.0818	61.148	59.264	64.346	-7.1054e-15					180	102	2	0	0	0	7.9389e-08	6	13546	117.4
EINLAPDSSSVVVSGLMVATK	21	Unmodified	_EINLAPDSSSVVVSGLMVATK_					0	0	0	0	00;GPMAWsp|P02751|FINC_HUMANFibronectinOS=HomosapiensGN=FN1PE=1SV=4	00;GPMAWsp|P02751|FINC_HUMANFibronectinOS=HomosapiensGN=FN1PE=1SV=4	00;GPMAWsp|P02751|FINC_HUMANFibronectinOS=HomosapiensGN=FN1PE=1SV=4	MULTI-MSMS	FN2	exp2	1059.56	2	1059.06	2116.11	60380.9	-0.28927	-0.00030635	-0.016192	-1.7149e-05	-0.30546	-0.0003235	1059.56	66.983	5.6562	66.983	64.346	70.002	0					925	331	3	0	0	0	5.6204e-08	5	14099	113.72
EINLAPDSSSVVVSGLMVATK	21	Unmodified	_EINLAPDSSSVVVSGLMVATK_					0	0	0	0	00;GPMAWsp|P02751|FINC_HUMANFibronectinOS=HomosapiensGN=FN1PE=1SV=4	00;GPMAWsp|P02751|FINC_HUMANFibronectinOS=HomosapiensGN=FN1PE=1SV=4	00;GPMAWsp|P02751|FINC_HUMANFibronectinOS=HomosapiensGN=FN1PE=1SV=4	MULTI-SECPEP	FN2	exp2	1059.57	2	1059.06	2116.11	62517.4	0.26653	0.00028227	0.95192	0.0010081	1.2184	0.0012904	1059.56	58.226	1.4757	58.226	57.245	58.721	-7.1054e-15					44	29	2	0	0	0	0.012276	1	12347	85.909
EINLAPDSSSVVVSGLMVATK	21	Unmodified	_EINLAPDSSSVVVSGLMVATK_					0	0	0	0	00;GPMAWsp|P02751|FINC_HUMANFibronectinOS=HomosapiensGN=FN1PE=1SV=4	00;GPMAWsp|P02751|FINC_HUMANFibronectinOS=HomosapiensGN=FN1PE=1SV=4	00;GPMAWsp|P02751|FINC_HUMANFibronectinOS=HomosapiensGN=FN1PE=1SV=4	MULTI-MSMS	FN3	exp3	1059.56	2	1059.06	2116.11	60070	0.23531	0.0002492	-0.19086	-0.00020213	0.044444	4.7069e-05	1059.56	53.528	2.84	53.528	53.321	56.161	0					152	58	7	0	0	0	1.3184e-19	1	11268	233.31
EINLAPDSSSVVVSGLMVATK	21	Unmodified	_EINLAPDSSSVVVSGLMVATK_					0	0	0	0	00;GPMAWsp|P02751|FINC_HUMANFibronectinOS=HomosapiensGN=FN1PE=1SV=4	00;GPMAWsp|P02751|FINC_HUMANFibronectinOS=HomosapiensGN=FN1PE=1SV=4	00;GPMAWsp|P02751|FINC_HUMANFibronectinOS=HomosapiensGN=FN1PE=1SV=4	MULTI-MSMS	FN3	exp3	706.711	3	706.377	2116.11	73307.3	0.49538	0.00034993	-0.50045	-0.00035351	-0.0050686	-3.5803e-06	706.711	53.493	0.71751	53.493	53.368	54.086	-7.1054e-15					51	14	6	0	0	0	8.8592e-37	1	11278	219.61
EINLAPDSSSVVVSGLMVATK	21	Unmodified	_EINLAPDSSSVVVSGLMVATK_					0	0	0	0	00;GPMAWsp|P02751|FINC_HUMANFibronectinOS=HomosapiensGN=FN1PE=1SV=4	00;GPMAWsp|P02751|FINC_HUMANFibronectinOS=HomosapiensGN=FN1PE=1SV=4	00;GPMAWsp|P02751|FINC_HUMANFibronectinOS=HomosapiensGN=FN1PE=1SV=4	MULTI-MSMS	FN3	exp3	1059.06	2	1059.06	2116.11	60369.8	0.18443	0.00019532	0.66694	0.00070633	0.85137	0.00090165	1059.56	56.649	3.1316	56.649	56.161	59.293	0					111	63	2	0	0	0	1.1077e-05	2	12341	122.33
EINLAPDSSSVVVSGLMVATK	21	Unmodified	_EINLAPDSSSVVVSGLMVATK_					0	0	0	0	00;GPMAWsp|P02751|FINC_HUMANFibronectinOS=HomosapiensGN=FN1PE=1SV=4	00;GPMAWsp|P02751|FINC_HUMANFibronectinOS=HomosapiensGN=FN1PE=1SV=4	00;GPMAWsp|P02751|FINC_HUMANFibronectinOS=HomosapiensGN=FN1PE=1SV=4	MULTI-MSMS	FN3	exp3	1059.07	2	1059.06	2116.11	60369.8	0.15437	0.00016348	0.18607	0.00019706	0.34043	0.00036054	1059.56	62.581	4.5422	62.581	59.293	63.835	0					151	91	2	0	0	0	1.2483e-05	4	13129	115.82
EINLAPDSSSVVVSGLMVATK	21	Unmodified	_EINLAPDSSSVVVSGLMVATK_					0	0	0	0	00;GPMAWsp|P02751|FINC_HUMANFibronectinOS=HomosapiensGN=FN1PE=1SV=4	00;GPMAWsp|P02751|FINC_HUMANFibronectinOS=HomosapiensGN=FN1PE=1SV=4	00;GPMAWsp|P02751|FINC_HUMANFibronectinOS=HomosapiensGN=FN1PE=1SV=4	MULTI-MSMS	FN3	exp3	1059.06	2	1059.06	2116.11	60369.8	0.10958	0.00011605	-0.0074981	-7.9409e-06	0.10208	0.00010811	1059.56	68.489	7.2059	68.489	62.798	70.004	0					639	337	2	0	0	0	7.1731e-08	8	13778	117.37
EINLAPDSSSVVVSGLMVATK	21	Unmodified	_EINLAPDSSSVVVSGLMVATK_					0	0	0	0	00;GPMAWsp|P02751|FINC_HUMANFibronectinOS=HomosapiensGN=FN1PE=1SV=4	00;GPMAWsp|P02751|FINC_HUMANFibronectinOS=HomosapiensGN=FN1PE=1SV=4	00;GPMAWsp|P02751|FINC_HUMANFibronectinOS=HomosapiensGN=FN1PE=1SV=4	MULTI-MSMS	FN4	exp4	1059.56	2	1059.06	2116.11	59830	-0.34291	-0.00036316	-0.095204	-0.00010083	-0.43811	-0.00046399	1059.56	53.496	2.8492	53.496	53.238	56.087	0					181	58	7	0	0	0	4.4175e-19	4	11260	215.15
EINLAPDSSSVVVSGLMVATK	21	Unmodified	_EINLAPDSSSVVVSGLMVATK_					0	0	0	0	00;GPMAWsp|P02751|FINC_HUMANFibronectinOS=HomosapiensGN=FN1PE=1SV=4	00;GPMAWsp|P02751|FINC_HUMANFibronectinOS=HomosapiensGN=FN1PE=1SV=4	00;GPMAWsp|P02751|FINC_HUMANFibronectinOS=HomosapiensGN=FN1PE=1SV=4	MULTI-MSMS	FN4	exp4	706.376	3	706.377	2116.11	71856.1	-0.16419	-0.00011598	-0.00083865	-5.9241e-07	-0.16503	-0.00011658	706.711	53.496	1.3008	53.496	53.288	54.588	0					72	26	6	0	0	0	7.109e-48	1	11262	237.5
EINLAPDSSSVVVSGLMVATK	21	Unmodified	_EINLAPDSSSVVVSGLMVATK_					0	0	0	0	00;GPMAWsp|P02751|FINC_HUMANFibronectinOS=HomosapiensGN=FN1PE=1SV=4	00;GPMAWsp|P02751|FINC_HUMANFibronectinOS=HomosapiensGN=FN1PE=1SV=4	00;GPMAWsp|P02751|FINC_HUMANFibronectinOS=HomosapiensGN=FN1PE=1SV=4	MULTI-MSMS	FN4	exp4	1059.06	2	1059.06	2116.11	60757.3	-0.6482	-0.00068649	0.095536	0.00010118	-0.55267	-0.00058531	1059.56	63.154	1.8769	63.154	61.844	63.721	0					52	37	2	0	0	0	8.482e-05	1	13328	100.45
EINLAPDSSSVVVSGLMVATK	21	Unmodified	_EINLAPDSSSVVVSGLMVATK_					0	0	0	0	00;GPMAWsp|P02751|FINC_HUMANFibronectinOS=HomosapiensGN=FN1PE=1SV=4	00;GPMAWsp|P02751|FINC_HUMANFibronectinOS=HomosapiensGN=FN1PE=1SV=4	00;GPMAWsp|P02751|FINC_HUMANFibronectinOS=HomosapiensGN=FN1PE=1SV=4	MULTI-MSMS	FN4	exp4	1059.56	2	1059.06	2116.11	60200.3	-1.0563	-0.0011186	0.51848	0.0005491	-0.53778	-0.00056954	1059.56	65.875	5.4407	65.875	64.561	70.002	0					966	390	3	0	0	0	0.00019431	3	14478	83.729
EINLAPDSSSVVVSGLMVATK	21	Unmodified	_EINLAPDSSSVVVSGLMVATK_					0	0	0	0	00;GPMAWsp|P02751|FINC_HUMANFibronectinOS=HomosapiensGN=FN1PE=1SV=4	00;GPMAWsp|P02751|FINC_HUMANFibronectinOS=HomosapiensGN=FN1PE=1SV=4	00;GPMAWsp|P02751|FINC_HUMANFibronectinOS=HomosapiensGN=FN1PE=1SV=4	MSMS	FN4	exp4	1059.07	2	1059.06	2116.11	NaN	NaN	NaN	NaN	NaN	NaN	NaN	NaN	58.937	1	58.937	58.437	59.437	0								0	0	0	0.020938	1	12481	78.285
EINLAPDSSSVVVSGLMVATK	21	Unmodified	_EINLAPDSSSVVVSGLMVATK_					0	0	0	0	00;GPMAWsp|P02751|FINC_HUMANFibronectinOS=HomosapiensGN=FN1PE=1SV=4	00;GPMAWsp|P02751|FINC_HUMANFibronectinOS=HomosapiensGN=FN1PE=1SV=4	00;GPMAWsp|P02751|FINC_HUMANFibronectinOS=HomosapiensGN=FN1PE=1SV=4	MSMS	FN4	exp4	1059.06	2	1059.06	2116.11	NaN	NaN	NaN	NaN	NaN	NaN	NaN	NaN	61.348	1	61.348	60.848	61.848	0								0	0	0	0.038807	1	13018	66.246
EINLAPDSSSVVVSGLMVATK	21	Unmodified	_EINLAPDSSSVVVSGLMVATK_					0	0	0	0	00;GPMAWsp|P02751|FINC_HUMANFibronectinOS=HomosapiensGN=FN1PE=1SV=4	00;GPMAWsp|P02751|FINC_HUMANFibronectinOS=HomosapiensGN=FN1PE=1SV=4	00;GPMAWsp|P02751|FINC_HUMANFibronectinOS=HomosapiensGN=FN1PE=1SV=4	MSMS	FN4	exp4	1059.06	2	1059.06	2116.11	NaN	NaN	NaN	NaN	NaN	NaN	NaN	NaN	65.493	1	65.493	64.993	65.993	0								0	0	0	0.00019026	1	13941	104.95
EINLAPDSSSVVVSGLMVATK	21	Unmodified	_EINLAPDSSSVVVSGLMVATK_					0	0	0	0	00;GPMAWsp|P02751|FINC_HUMANFibronectinOS=HomosapiensGN=FN1PE=1SV=4	00;GPMAWsp|P02751|FINC_HUMANFibronectinOS=HomosapiensGN=FN1PE=1SV=4	00;GPMAWsp|P02751|FINC_HUMANFibronectinOS=HomosapiensGN=FN1PE=1SV=4	MSMS	FN4	exp4	1059.06	2	1059.06	2116.11	NaN	NaN	NaN	NaN	NaN	NaN	NaN	NaN	65.919	1	65.919	65.419	66.419	0								0	0	0	0.039631	1	14036	65.704
EINLAPDSSSVVVSGLMVATK	21	Unmodified	_EINLAPDSSSVVVSGLMVATK_					0	0	0	0	00;GPMAWsp|P02751|FINC_HUMANFibronectinOS=HomosapiensGN=FN1PE=1SV=4	00;GPMAWsp|P02751|FINC_HUMANFibronectinOS=HomosapiensGN=FN1PE=1SV=4	00;GPMAWsp|P02751|FINC_HUMANFibronectinOS=HomosapiensGN=FN1PE=1SV=4	MULTI-MSMS	FN5	exp5	1059.56	2	1059.06	2116.11	59693.6	-0.029677	-3.143e-05	-0.23159	-0.00024527	-0.26126	-0.0002767	1059.56	53.521	1.7357	53.521	53.312	55.048	0					120	35	7	0	0	0	4.4175e-19	2	11253	215.15
EINLAPDSSSVVVSGLMVATK	21	Unmodified	_EINLAPDSSSVVVSGLMVATK_					0	0	0	0	00;GPMAWsp|P02751|FINC_HUMANFibronectinOS=HomosapiensGN=FN1PE=1SV=4	00;GPMAWsp|P02751|FINC_HUMANFibronectinOS=HomosapiensGN=FN1PE=1SV=4	00;GPMAWsp|P02751|FINC_HUMANFibronectinOS=HomosapiensGN=FN1PE=1SV=4	MULTI-MSMS	FN5	exp5	706.376	3	706.377	2116.11	71419.2	0.23846	0.00016844	-0.42656	-0.00030131	-0.18811	-0.00013287	706.711	53.523	0.96856	53.523	53.312	54.281	0					59	19	6	0	0	0	8.0936e-48	1	11264	234.36
EINLAPDSSSVVVSGLMVATK	21	Unmodified	_EINLAPDSSSVVVSGLMVATK_					0	0	0	0	00;GPMAWsp|P02751|FINC_HUMANFibronectinOS=HomosapiensGN=FN1PE=1SV=4	00;GPMAWsp|P02751|FINC_HUMANFibronectinOS=HomosapiensGN=FN1PE=1SV=4	00;GPMAWsp|P02751|FINC_HUMANFibronectinOS=HomosapiensGN=FN1PE=1SV=4	MULTI-MSMS	FN5	exp5	1059.56	2	1059.06	2116.11	62348	-0.081394	-8.6202e-05	-0.0087381	-9.2542e-06	-0.090132	-9.5456e-05	1059.06	59.506	1.6785	59.506	59.186	60.864	0					44	33	2	0	0	0	0.00013549	1	12758	95.428
EINLAPDSSSVVVSGLMVATK	21	Unmodified	_EINLAPDSSSVVVSGLMVATK_					0	0	0	0	00;GPMAWsp|P02751|FINC_HUMANFibronectinOS=HomosapiensGN=FN1PE=1SV=4	00;GPMAWsp|P02751|FINC_HUMANFibronectinOS=HomosapiensGN=FN1PE=1SV=4	00;GPMAWsp|P02751|FINC_HUMANFibronectinOS=HomosapiensGN=FN1PE=1SV=4	MULTI-MSMS	FN5	exp5	1059.57	2	1059.06	2116.11	60524.9	-0.19164	-0.00020295	-0.17172	-0.00018186	-0.36335	-0.00038481	1059.06	63.333	2.863	63.333	62	64.863	0					76	57	2	0	0	0	8.9069e-05	2	13572	99.566
EINLAPDSSSVVVSGLMVATK	21	Unmodified	_EINLAPDSSSVVVSGLMVATK_					0	0	0	0	00;GPMAWsp|P02751|FINC_HUMANFibronectinOS=HomosapiensGN=FN1PE=1SV=4	00;GPMAWsp|P02751|FINC_HUMANFibronectinOS=HomosapiensGN=FN1PE=1SV=4	00;GPMAWsp|P02751|FINC_HUMANFibronectinOS=HomosapiensGN=FN1PE=1SV=4	MULTI-MSMS	FN5	exp5	1059.06	2	1059.06	2116.11	60058.3	-0.33273	-0.00035238	-0.078502	-8.3138e-05	-0.41123	-0.00043552	1059.56	68.072	5.1393	68.072	64.863	70.002	0					819	303	3	0	0	0	0.0061171	3	14573	77.527
EINLAPDSSSVVVSGLMVATK	21	Unmodified	_EINLAPDSSSVVVSGLMVATK_					0	0	0	0	00;GPMAWsp|P02751|FINC_HUMANFibronectinOS=HomosapiensGN=FN1PE=1SV=4	00;GPMAWsp|P02751|FINC_HUMANFibronectinOS=HomosapiensGN=FN1PE=1SV=4	00;GPMAWsp|P02751|FINC_HUMANFibronectinOS=HomosapiensGN=FN1PE=1SV=4	MSMS	FN5	exp5	1059.06	2	1059.06	2116.11	NaN	NaN	NaN	NaN	NaN	NaN	NaN	NaN	61.351	1	61.351	60.851	61.851	0								0	0	0	7.5007e-05	1	13006	102.28
EINLAPDSSSVVVSGLMVATK	21	Unmodified	_EINLAPDSSSVVVSGLMVATK_					0	0	0	0	00;GPMAWsp|P02751|FINC_HUMANFibronectinOS=HomosapiensGN=FN1PE=1SV=4	00;GPMAWsp|P02751|FINC_HUMANFibronectinOS=HomosapiensGN=FN1PE=1SV=4	00;GPMAWsp|P02751|FINC_HUMANFibronectinOS=HomosapiensGN=FN1PE=1SV=4	MULTI-SECPEP	FN5	exp5	1059.56	2	1059.06	2116.11	62493.9	0.022419	2.3743e-05	0.34566	0.00036607	0.36807	0.00038981	1059.06	57.093	1.8213	57.093	56.081	57.902	-7.1054e-15					46	36	2	0	0	0	0.013594	1	12149	81.448
EINLAPDSSSVVVSGLMVATKYEVSVYALK	30	Nitration	_EINLAPDSSSVVVSGLMVATKY(ni)EVSVYALK_	EINLAPDSSSVVVSGLMVATKY(0.626)EVSVY(0.374)ALK		EINLAPDSSSVVVSGLMVATKY(2.23)EVSVY(-2.23)ALK		0	1	0	1	00;GPMAWsp|P02751|FINC_HUMANFibronectinOS=HomosapiensGN=FN1PE=1SV=4	00;GPMAWsp|P02751|FINC_HUMANFibronectinOS=HomosapiensGN=FN1PE=1SV=4	00;GPMAWsp|P02751|FINC_HUMANFibronectinOS=HomosapiensGN=FN1PE=1SV=4	MULTI-MSMS	FN1	exp1	1072.56	3	1072.22	3213.65	60164.9	0.6333	0.00067904	-0.12901	-0.00013833	0.50429	0.00054071	1072.56	59.27	0.39471	59.27	59.131	59.526	0					13	7	3	0	0	0	0.011499	1	12573	47.757
EINLAPDSSSVVVSGLMVATKYEVSVYALK	30	Oxidation (M)	_EINLAPDSSSVVVSGLM(ox)VATKYEVSVYALK_		EINLAPDSSSVVVSGLM(1)VATKYEVSVYALK		EINLAPDSSSVVVSGLM(153.25)VATKYEVSVYALK	0	0	1	1	00;GPMAWsp|P02751|FINC_HUMANFibronectinOS=HomosapiensGN=FN1PE=1SV=4	00;GPMAWsp|P02751|FINC_HUMANFibronectinOS=HomosapiensGN=FN1PE=1SV=4	00;GPMAWsp|P02751|FINC_HUMANFibronectinOS=HomosapiensGN=FN1PE=1SV=4	MULTI-MSMS	FN1	exp1	1063.23	3	1062.56	3184.66	59094.9	0.46929	0.00049865	0.12631	0.00013421	0.5956	0.00063286	1062.89	55.985	0.82559	55.985	55.72	56.545	7.1054e-15					94	17	7	0	0	0	7.051e-21	1	11806	153.25
EINLAPDSSSVVVSGLMVATKYEVSVYALK	30	Oxidation (M)	_EINLAPDSSSVVVSGLM(ox)VATKYEVSVYALK_		EINLAPDSSSVVVSGLM(1)VATKYEVSVYALK		EINLAPDSSSVVVSGLM(166.44)VATKYEVSVYALK	0	0	1	1	00;GPMAWsp|P02751|FINC_HUMANFibronectinOS=HomosapiensGN=FN1PE=1SV=4	00;GPMAWsp|P02751|FINC_HUMANFibronectinOS=HomosapiensGN=FN1PE=1SV=4	00;GPMAWsp|P02751|FINC_HUMANFibronectinOS=HomosapiensGN=FN1PE=1SV=4	MULTI-MSMS	FN2	exp2	1062.56	3	1062.56	3184.66	58247.4	0.45148	0.00047973	0.0097345	1.0343e-05	0.46122	0.00049007	1062.89	56.093	0.58975	56.093	55.788	56.377	-7.1054e-15					47	11	7	0	0	0	2.8343e-21	1	11822	166.44
EINLAPDSSSVVVSGLMVATKYEVSVYALK	30	Oxidation (M)	_EINLAPDSSSVVVSGLM(ox)VATKYEVSVYALK_		EINLAPDSSSVVVSGLM(1)VATKYEVSVYALK		EINLAPDSSSVVVSGLM(147.54)VATKYEVSVYALK	0	0	1	1	00;GPMAWsp|P02751|FINC_HUMANFibronectinOS=HomosapiensGN=FN1PE=1SV=4	00;GPMAWsp|P02751|FINC_HUMANFibronectinOS=HomosapiensGN=FN1PE=1SV=4	00;GPMAWsp|P02751|FINC_HUMANFibronectinOS=HomosapiensGN=FN1PE=1SV=4	MULTI-MSMS	FN3	exp3	1063.23	3	1062.56	3184.66	59220.5	0.20056	0.00021311	0.23182	0.00024633	0.43238	0.00045943	1062.89	56.112	0.48887	56.112	55.816	56.305	0					43	9	6	0	0	0	8.8778e-21	1	11827	147.54
EINLAPDSSSVVVSGLMVATKYEVSVYALK	30	Oxidation (M)	_EINLAPDSSSVVVSGLM(ox)VATKYEVSVYALK_		EINLAPDSSSVVVSGLM(1)VATKYEVSVYALK		EINLAPDSSSVVVSGLM(63.09)VATKYEVSVYALK	0	0	1	1	00;GPMAWsp|P02751|FINC_HUMANFibronectinOS=HomosapiensGN=FN1PE=1SV=4	00;GPMAWsp|P02751|FINC_HUMANFibronectinOS=HomosapiensGN=FN1PE=1SV=4	00;GPMAWsp|P02751|FINC_HUMANFibronectinOS=HomosapiensGN=FN1PE=1SV=4	MULTI-MSMS	FN4	exp4	1063.23	3	1062.56	3184.66	58709.7	0.10469	0.00011124	2.9148	0.0030972	3.0195	0.0032084	1062.9	56.161	0.48472	56.161	55.8	56.285	0					16	9	2	0	0	0	5.2728e-05	1	11841	63.095
EINLAPDSSSVVVSGLMVATKYEVSVYALK	30	Oxidation (M),Nitration	_EINLAPDSSSVVVSGLM(ox)VATKYEVSVY(ni)ALK_	EINLAPDSSSVVVSGLMVATKY(0.277)EVSVY(0.723)ALK	EINLAPDSSSVVVSGLM(1)VATKYEVSVYALK	EINLAPDSSSVVVSGLMVATKY(-4.17)EVSVY(4.17)ALK	EINLAPDSSSVVVSGLM(94.18)VATKYEVSVYALK	0	1	1	1	00;GPMAWsp|P02751|FINC_HUMANFibronectinOS=HomosapiensGN=FN1PE=1SV=4	00;GPMAWsp|P02751|FINC_HUMANFibronectinOS=HomosapiensGN=FN1PE=1SV=4	00;GPMAWsp|P02751|FINC_HUMANFibronectinOS=HomosapiensGN=FN1PE=1SV=4	MULTI-MSMS	FN1	exp1	1078.23	3	1077.55	3229.64	59352.5	0.70165	0.00075607	0.070714	7.6198e-05	0.77236	0.00083227	1077.89	57.725	0.63238	57.725	57.413	58.046	0					43	12	6	0	0	0	4.5689e-09	1	12217	94.185
EINLAPDSSSVVVSGLMVATKYEVSVYALK	30	Oxidation (M),Nitration	_EINLAPDSSSVVVSGLM(ox)VATKYEVSVY(ni)ALK_	EINLAPDSSSVVVSGLMVATKY(0.232)EVSVY(0.768)ALK	EINLAPDSSSVVVSGLM(1)VATKYEVSVYALK	EINLAPDSSSVVVSGLMVATKY(-5.2)EVSVY(5.2)ALK	EINLAPDSSSVVVSGLM(78.31)VATKYEVSVYALK	0	1	1	1	00;GPMAWsp|P02751|FINC_HUMANFibronectinOS=HomosapiensGN=FN1PE=1SV=4	00;GPMAWsp|P02751|FINC_HUMANFibronectinOS=HomosapiensGN=FN1PE=1SV=4	00;GPMAWsp|P02751|FINC_HUMANFibronectinOS=HomosapiensGN=FN1PE=1SV=4	MULTI-MSMS	FN3	exp3	1078.22	3	1077.55	3229.64	59416.8	0.16856	0.00018163	-0.062193	-6.7016e-05	0.10636	0.00011461	1078.22	57.679	0.58772	57.679	57.323	57.911	0					42	11	6	0	0	0	2.3325e-05	1	12214	78.311
EINLAPDSSSVVVSGLMVATKYEVSVYALK	30	Unmodified	_EINLAPDSSSVVVSGLMVATKYEVSVYALK_					0	0	0	1	00;GPMAWsp|P02751|FINC_HUMANFibronectinOS=HomosapiensGN=FN1PE=1SV=4	00;GPMAWsp|P02751|FINC_HUMANFibronectinOS=HomosapiensGN=FN1PE=1SV=4	00;GPMAWsp|P02751|FINC_HUMANFibronectinOS=HomosapiensGN=FN1PE=1SV=4	MULTI-MSMS	FN1	exp1	1057.56	3	1057.23	3168.66	59614.1	0.68198	0.00072101	0.5303	0.00056065	1.2123	0.0012817	1057.9	57.537	0.87904	57.537	57.265	58.144	7.1054e-15					63	17	7	0	0	0	8.6182e-21	2	12172	150.23
EINLAPDSSSVVVSGLMVATKYEVSVYALK	30	Unmodified	_EINLAPDSSSVVVSGLMVATKYEVSVYALK_					0	0	0	1	00;GPMAWsp|P02751|FINC_HUMANFibronectinOS=HomosapiensGN=FN1PE=1SV=4	00;GPMAWsp|P02751|FINC_HUMANFibronectinOS=HomosapiensGN=FN1PE=1SV=4	00;GPMAWsp|P02751|FINC_HUMANFibronectinOS=HomosapiensGN=FN1PE=1SV=4	MULTI-SECPEP	FN1	exp1	1057.45	3	1057.23	3168.66	62330.8	0.27353	0.00028919	0.54253	0.00057358	0.81607	0.00086277	1057.9	67.796	0.67679	67.796	67.384	68.061	0					38	18	3	0	0	0	0.040422	1	14441	19.819
EINLAPDSSSVVVSGLMVATKYEVSVYALK	30	Unmodified	_EINLAPDSSSVVVSGLMVATKYEVSVYALK_					0	0	0	1	00;GPMAWsp|P02751|FINC_HUMANFibronectinOS=HomosapiensGN=FN1PE=1SV=4	00;GPMAWsp|P02751|FINC_HUMANFibronectinOS=HomosapiensGN=FN1PE=1SV=4	00;GPMAWsp|P02751|FINC_HUMANFibronectinOS=HomosapiensGN=FN1PE=1SV=4	MULTI-MSMS	FN2	exp2	1057.9	3	1057.23	3168.66	59472.7	0.29435	0.0003112	0.22242	0.00023515	0.51677	0.00054635	1057.56	57.495	0.4889	57.495	57.295	57.784	0					33	9	6	0	0	0	3.1851e-29	1	12147	186.17
EINLAPDSSSVVVSGLMVATKYEVSVYALK	30	Unmodified	_EINLAPDSSSVVVSGLMVATKYEVSVYALK_					0	0	0	1	00;GPMAWsp|P02751|FINC_HUMANFibronectinOS=HomosapiensGN=FN1PE=1SV=4	00;GPMAWsp|P02751|FINC_HUMANFibronectinOS=HomosapiensGN=FN1PE=1SV=4	00;GPMAWsp|P02751|FINC_HUMANFibronectinOS=HomosapiensGN=FN1PE=1SV=4	MULTI-MSMS	FN3	exp3	1057.9	3	1057.23	3168.66	60168.3	0.19234	0.00020335	0.053193	5.6238e-05	0.24553	0.00025958	1057.56	57.459	0.48898	57.459	57.274	57.763	7.1054e-15					31	9	6	0	0	0	1.4114e-09	1	12173	111.68
EINLAPDSSSVVVSGLMVATKYEVSVYALK	30	Unmodified	_EINLAPDSSSVVVSGLMVATKYEVSVYALK_					0	0	0	1	00;GPMAWsp|P02751|FINC_HUMANFibronectinOS=HomosapiensGN=FN1PE=1SV=4	00;GPMAWsp|P02751|FINC_HUMANFibronectinOS=HomosapiensGN=FN1PE=1SV=4	00;GPMAWsp|P02751|FINC_HUMANFibronectinOS=HomosapiensGN=FN1PE=1SV=4	MULTI-MSMS	FN4	exp4	1057.56	3	1057.23	3168.66	59838.4	-0.034035	-3.5983e-05	-0.01719	-1.8173e-05	-0.051225	-5.4156e-05	1057.56	57.433	0.83032	57.433	57.26	58.09	0					45	16	4	0	0	0	8.1027e-21	1	12137	151.73
EINLAPDSSSVVVSGLMVATKYEVSVYALK	30	Unmodified	_EINLAPDSSSVVVSGLMVATKYEVSVYALK_					0	0	0	1	00;GPMAWsp|P02751|FINC_HUMANFibronectinOS=HomosapiensGN=FN1PE=1SV=4	00;GPMAWsp|P02751|FINC_HUMANFibronectinOS=HomosapiensGN=FN1PE=1SV=4	00;GPMAWsp|P02751|FINC_HUMANFibronectinOS=HomosapiensGN=FN1PE=1SV=4	MULTI-MSMS	FN5	exp5	1057.9	3	1057.23	3168.66	58892.1	0.004327	4.5746e-06	0.10795	0.00011413	0.11227	0.0001187	1057.56	57.427	0.78955	57.427	57.014	57.804	-7.1054e-15					51	15	7	0	0	0	8.2243e-21	1	12133	151.37
EKTGPMKEINLAPDSSSVVVSGLMVATK	28	2 Oxidation (M)	_EKTGPM(ox)KEINLAPDSSSVVVSGLM(ox)VATK_		EKTGPM(1)KEINLAPDSSSVVVSGLM(1)VATK		EKTGPM(182.54)KEINLAPDSSSVVVSGLM(182.54)VATK	0	0	2	2	00;GPMAWsp|P02751|FINC_HUMANFibronectinOS=HomosapiensGN=FN1PE=1SV=4	00;GPMAWsp|P02751|FINC_HUMANFibronectinOS=HomosapiensGN=FN1PE=1SV=4	00;GPMAWsp|P02751|FINC_HUMANFibronectinOS=HomosapiensGN=FN1PE=1SV=4	MULTI-MSMS	FN1	exp1	731.132	4	730.881	2919.49	69978.8	-0.35498	-0.00025945	0.14791	0.00010811	-0.20707	-0.00015134	731.132	40.35	1.0139	40.35	39.911	40.925	0					119	21	8	0	0	0	3.0132e-28	1	8290	182.54
EKTGPMKEINLAPDSSSVVVSGLMVATK	28	2 Oxidation (M)	_EKTGPM(ox)KEINLAPDSSSVVVSGLM(ox)VATK_		EKTGPM(1)KEINLAPDSSSVVVSGLM(1)VATK		EKTGPM(81)KEINLAPDSSSVVVSGLM(81)VATK	0	0	2	2	00;GPMAWsp|P02751|FINC_HUMANFibronectinOS=HomosapiensGN=FN1PE=1SV=4	00;GPMAWsp|P02751|FINC_HUMANFibronectinOS=HomosapiensGN=FN1PE=1SV=4	00;GPMAWsp|P02751|FINC_HUMANFibronectinOS=HomosapiensGN=FN1PE=1SV=4	MULTI-MSMS	FN1	exp1	974.84	3	974.172	2919.49	61975.5	-0.71439	-0.00069593	0.36426	0.00035485	-0.35013	-0.00034109	974.507	40.364	0.72681	40.364	39.911	40.638	0					66	15	6	0	0	0	1.968e-05	1	8303	81.001
EKTGPMKEINLAPDSSSVVVSGLMVATK	28	2 Oxidation (M)	_EKTGPM(ox)KEINLAPDSSSVVVSGLM(ox)VATK_		EKTGPM(1)KEINLAPDSSSVVVSGLM(1)VATK		EKTGPM(76.16)KEINLAPDSSSVVVSGLM(76.16)VATK	0	0	2	2	00;GPMAWsp|P02751|FINC_HUMANFibronectinOS=HomosapiensGN=FN1PE=1SV=4	00;GPMAWsp|P02751|FINC_HUMANFibronectinOS=HomosapiensGN=FN1PE=1SV=4	00;GPMAWsp|P02751|FINC_HUMANFibronectinOS=HomosapiensGN=FN1PE=1SV=4	MULTI-MSMS	FN2	exp2	731.131	4	730.881	2919.49	69404.2	-0.39821	-0.00029104	0.27263	0.00019926	-0.12558	-9.1784e-05	731.132	40.417	0.92524	40.417	39.882	40.808	0					97	19	6	0	0	0	2.978e-05	2	8294	76.162
EKTGPMKEINLAPDSSSVVVSGLMVATK	28	2 Oxidation (M)	_EKTGPM(ox)KEINLAPDSSSVVVSGLM(ox)VATK_		EKTGPM(1)KEINLAPDSSSVVVSGLM(1)VATK		EKTGPM(86.45)KEINLAPDSSSVVVSGLM(86.45)VATK	0	0	2	2	00;GPMAWsp|P02751|FINC_HUMANFibronectinOS=HomosapiensGN=FN1PE=1SV=4	00;GPMAWsp|P02751|FINC_HUMANFibronectinOS=HomosapiensGN=FN1PE=1SV=4	00;GPMAWsp|P02751|FINC_HUMANFibronectinOS=HomosapiensGN=FN1PE=1SV=4	MULTI-MSMS	FN3	exp3	731.382	4	730.881	2919.49	70360.6	-0.091293	-6.6724e-05	0.18167	0.00013278	0.090376	6.6054e-05	731.132	40.474	0.85042	40.474	39.985	40.836	0					90	17	7	0	0	0	8.3152e-06	1	8311	86.449
EKTGPMKEINLAPDSSSVVVSGLMVATK	28	2 Oxidation (M)	_EKTGPM(ox)KEINLAPDSSSVVVSGLM(ox)VATK_		EKTGPM(1)KEINLAPDSSSVVVSGLM(1)VATK		EKTGPM(49.44)KEINLAPDSSSVVVSGLM(49.44)VATK	0	0	2	2	00;GPMAWsp|P02751|FINC_HUMANFibronectinOS=HomosapiensGN=FN1PE=1SV=4	00;GPMAWsp|P02751|FINC_HUMANFibronectinOS=HomosapiensGN=FN1PE=1SV=4	00;GPMAWsp|P02751|FINC_HUMANFibronectinOS=HomosapiensGN=FN1PE=1SV=4	MULTI-MSMS	FN3	exp3	974.841	3	974.172	2919.49	63661.3	-0.17304	-0.00016857	0.30581	0.00029791	0.13277	0.00012934	974.506	40.49	0.62379	40.49	40.035	40.658	0					40	12	4	0	0	0	0.009537	1	8332	49.445
EKTGPMKEINLAPDSSSVVVSGLMVATK	28	Oxidation (M)	_EKTGPMKEINLAPDSSSVVVSGLM(ox)VATK_		EKTGPM(0.217)KEINLAPDSSSVVVSGLM(0.783)VATK		EKTGPM(-5.57)KEINLAPDSSSVVVSGLM(5.57)VATK	0	0	1	2	00;GPMAWsp|P02751|FINC_HUMANFibronectinOS=HomosapiensGN=FN1PE=1SV=4	00;GPMAWsp|P02751|FINC_HUMANFibronectinOS=HomosapiensGN=FN1PE=1SV=4	00;GPMAWsp|P02751|FINC_HUMANFibronectinOS=HomosapiensGN=FN1PE=1SV=4	MULTI-MSMS	FN1	exp1	727.133	4	726.882	2903.5	70398	-0.27579	-0.00020046	0.030533	2.2194e-05	-0.24525	-0.00017827	727.133	44.022	0.7959	44.022	43.661	44.456	0					57	16	6	0	0	0	0.0049608	1	9135	55.669
EKTGPMKEINLAPDSSSVVVSGLMVATK	28	Oxidation (M)	_EKTGPM(ox)KEINLAPDSSSVVVSGLMVATK_		EKTGPM(1)KEINLAPDSSSVVVSGLMVATK		EKTGPM(125.51)KEINLAPDSSSVVVSGLM(-125.51)VATK	0	0	1	2	00;GPMAWsp|P02751|FINC_HUMANFibronectinOS=HomosapiensGN=FN1PE=1SV=4	00;GPMAWsp|P02751|FINC_HUMANFibronectinOS=HomosapiensGN=FN1PE=1SV=4	00;GPMAWsp|P02751|FINC_HUMANFibronectinOS=HomosapiensGN=FN1PE=1SV=4	MULTI-MSMS	FN1	exp1	969.509	3	968.84	2903.5	63878.6	-0.66447	-0.00064377	0.35301	0.00034201	-0.31146	-0.00030176	969.175	44.031	0.40363	44.031	43.759	44.163	0					24	8	4	0	0	0	4.0506e-14	1	9160	139.75
EKTGPMKEINLAPDSSSVVVSGLMVATK	28	Oxidation (M)	_EKTGPM(ox)KEINLAPDSSSVVVSGLMVATK_		EKTGPM(1)KEINLAPDSSSVVVSGLMVATK		EKTGPM(51.93)KEINLAPDSSSVVVSGLM(-51.93)VATK	0	0	1	2	00;GPMAWsp|P02751|FINC_HUMANFibronectinOS=HomosapiensGN=FN1PE=1SV=4	00;GPMAWsp|P02751|FINC_HUMANFibronectinOS=HomosapiensGN=FN1PE=1SV=4	00;GPMAWsp|P02751|FINC_HUMANFibronectinOS=HomosapiensGN=FN1PE=1SV=4	MULTI-MSMS	FN3	exp3	727.131	4	726.882	2903.5	70499.4	-0.25108	-0.0001825	-0.041596	-3.0235e-05	-0.29267	-0.00021274	727.133	43.871	0.64149	43.871	43.588	44.229	7.1054e-15					60	13	6	0	0	0	5.5496e-05	1	9112	64.213
EKTGPMKEINLAPDSSSVVVSGLMVATK	28	Oxidation (M)	_EKTGPM(ox)KEINLAPDSSSVVVSGLMVATK_		EKTGPM(1)KEINLAPDSSSVVVSGLMVATK		EKTGPM(48.88)KEINLAPDSSSVVVSGLM(-48.88)VATK	0	0	1	2	00;GPMAWsp|P02751|FINC_HUMANFibronectinOS=HomosapiensGN=FN1PE=1SV=4	00;GPMAWsp|P02751|FINC_HUMANFibronectinOS=HomosapiensGN=FN1PE=1SV=4	00;GPMAWsp|P02751|FINC_HUMANFibronectinOS=HomosapiensGN=FN1PE=1SV=4	MULTI-MSMS	FN3	exp3	969.174	3	968.84	2903.5	63105	-0.38771	-0.00037563	-0.688	-0.00066656	-1.0757	-0.0010422	969.174	43.879	0.50695	43.879	43.632	44.139	0					32	10	4	0	0	0	0.0047958	1	9132	55.884
EKTGPMKEINLAPDSSSVVVSGLMVATK	28	Unmodified	_EKTGPMKEINLAPDSSSVVVSGLMVATK_					0	0	0	2	00;GPMAWsp|P02751|FINC_HUMANFibronectinOS=HomosapiensGN=FN1PE=1SV=4	00;GPMAWsp|P02751|FINC_HUMANFibronectinOS=HomosapiensGN=FN1PE=1SV=4	00;GPMAWsp|P02751|FINC_HUMANFibronectinOS=HomosapiensGN=FN1PE=1SV=4	MULTI-MSMS	FN1	exp1	723.134	4	722.883	2887.5	71365	-0.078736	-5.6917e-05	0.30443	0.00022007	0.2257	0.00016315	723.134	47.349	1.1284	47.349	47.053	48.182	0					84	23	6	0	0	0	4.3817e-21	1	9883	173.07
EKTGPMKEINLAPDSSSVVVSGLMVATK	28	Unmodified	_EKTGPMKEINLAPDSSSVVVSGLMVATK_					0	0	0	2	00;GPMAWsp|P02751|FINC_HUMANFibronectinOS=HomosapiensGN=FN1PE=1SV=4	00;GPMAWsp|P02751|FINC_HUMANFibronectinOS=HomosapiensGN=FN1PE=1SV=4	00;GPMAWsp|P02751|FINC_HUMANFibronectinOS=HomosapiensGN=FN1PE=1SV=4	MULTI-MSMS	FN3	exp3	723.134	4	722.883	2887.5	72472.5	0.012678	9.1648e-06	-0.040825	-2.9511e-05	-0.028147	-2.0347e-05	723.134	47.183	0.61712	47.183	46.948	47.565	-7.1054e-15					38	12	4	0	0	0	6.3074e-14	2	9862	135.75
EKTGPMKEINLAPDSSSVVVSGLMVATK	28	Unmodified	_EKTGPMKEINLAPDSSSVVVSGLMVATK_					0	0	0	2	00;GPMAWsp|P02751|FINC_HUMANFibronectinOS=HomosapiensGN=FN1PE=1SV=4	00;GPMAWsp|P02751|FINC_HUMANFibronectinOS=HomosapiensGN=FN1PE=1SV=4	00;GPMAWsp|P02751|FINC_HUMANFibronectinOS=HomosapiensGN=FN1PE=1SV=4	MULTI-MSMS	FN4	exp4	723.134	4	722.883	2887.5	70805	-1.0077	-0.00072844	0.55532	0.00040143	-0.45237	-0.00032701	723.385	47.359	0.91218	47.359	47.032	47.944	0					70	18	6	0	0	0	1.2036e-13	2	9887	125.52
EKTGPMKEINLAPDSSSVVVSGLMVATK	28	Unmodified	_EKTGPMKEINLAPDSSSVVVSGLMVATK_					0	0	0	2	00;GPMAWsp|P02751|FINC_HUMANFibronectinOS=HomosapiensGN=FN1PE=1SV=4	00;GPMAWsp|P02751|FINC_HUMANFibronectinOS=HomosapiensGN=FN1PE=1SV=4	00;GPMAWsp|P02751|FINC_HUMANFibronectinOS=HomosapiensGN=FN1PE=1SV=4	MULTI-MSMS	FN4	exp4	964.177	3	963.508	2887.5	64206.3	-0.82633	-0.00079618	1.4945	0.0014399	0.66812	0.00064374	963.845	47.3	0.76399	47.3	47.032	47.796	0					33	15	4	0	0	0	0.032671	1	9907	21.925
EKTGPMKEINLAPDSSSVVVSGLMVATK	28	Unmodified	_EKTGPMKEINLAPDSSSVVVSGLMVATK_					0	0	0	2	00;GPMAWsp|P02751|FINC_HUMANFibronectinOS=HomosapiensGN=FN1PE=1SV=4	00;GPMAWsp|P02751|FINC_HUMANFibronectinOS=HomosapiensGN=FN1PE=1SV=4	00;GPMAWsp|P02751|FINC_HUMANFibronectinOS=HomosapiensGN=FN1PE=1SV=4	MULTI-MSMS	FN5	exp5	723.384	4	722.883	2887.5	71111	-0.35447	-0.00025624	-0.11433	-8.2647e-05	-0.4688	-0.00033889	723.134	47.299	0.52322	47.299	47.008	47.531	0					49	10	7	0	0	0	7.4359e-09	2	9874	99.536
ELTTEIDNNIEQISSYKSEITELRR	25	Unmodified	_ELTTEIDNNIEQISSYKSEITELRR_					0	0	0	2	CON__P13645	CON__P13645	CON__P13645	MULTI-MSMS	FN4	exp4	746.381	4	746.132	2980.5	72931.3	-0.69317	-0.00051719	-1.5029	-0.0011214	-2.1961	-0.0016386	746.381	50.736	0.42658	50.736	50.458	50.885	-7.1054e-15					17	8	3	0	0	0	9.4581e-05	1	10676	66.383
EPGQDLVVLPLTITSDFIPSFR	22	Unmodified	_EPGQDLVVLPLTITSDFIPSFR_					0	0	0	0	CON__Q2UVX4	CON__Q2UVX4	CON__Q2UVX4	MULTI-MSMS	FN1	exp1	1223.16	2	1222.66	2443.3	59835.3	0.19066	0.00023311	0.24876	0.00030415	0.43942	0.00053726	1223.16	60.488	0.24681	60.488	60.365	60.611	0					11	4	3	0	0	0	8.3196e-08	1	12845	91.207
EQIKCLNNRFASFINK	16	Unmodified	_EQIKCLNNRFASFINK_					0	0	0	2	CON__Q9NSB4	CON__Q9NSB4	CON__Q9NSB4	MSMS	FN5	exp5	661.347	3	661.347	1981.02	NaN	NaN	NaN	NaN	NaN	NaN	NaN	NaN	46.187	1	46.187	45.687	46.687	0								0	0	0	0.041326	1	9629	10.658
ESKPLTAQQTTK	12	Unmodified	_ESKPLTAQQTTK_					0	0	0	1	00;GPMAWsp|P02751|FINC_HUMANFibronectinOS=HomosapiensGN=FN1PE=1SV=4	00;GPMAWsp|P02751|FINC_HUMANFibronectinOS=HomosapiensGN=FN1PE=1SV=4	00;GPMAWsp|P02751|FINC_HUMANFibronectinOS=HomosapiensGN=FN1PE=1SV=4	MULTI-MSMS	FN1	exp1	444.577	3	444.577	1330.71	90590.1	-1.0349	-0.00046007	0.10596	4.7105e-05	-0.9289	-0.00041297	444.577	8.488	0.83661	8.488	8.4714	9.308	0					159	45	4	0	0	0	1.3767e-22	1	1265	158.42
ESKPLTAQQTTK	12	Unmodified	_ESKPLTAQQTTK_					0	0	0	1	00;GPMAWsp|P02751|FINC_HUMANFibronectinOS=HomosapiensGN=FN1PE=1SV=4	00;GPMAWsp|P02751|FINC_HUMANFibronectinOS=HomosapiensGN=FN1PE=1SV=4	00;GPMAWsp|P02751|FINC_HUMANFibronectinOS=HomosapiensGN=FN1PE=1SV=4	MULTI-MSMS	FN1	exp1	666.362	2	666.362	1330.71	75202	-0.51089	-0.00034043	0.30363	0.00020233	-0.20726	-0.00013811	666.362	8.488	0.81063	8.488	8.4714	9.282	0					138	41	5	0	0	0	2.6375e-51	1	1270	266.26
ESKPLTAQQTTK	12	Unmodified	_ESKPLTAQQTTK_					0	0	0	1	00;GPMAWsp|P02751|FINC_HUMANFibronectinOS=HomosapiensGN=FN1PE=1SV=4	00;GPMAWsp|P02751|FINC_HUMANFibronectinOS=HomosapiensGN=FN1PE=1SV=4	00;GPMAWsp|P02751|FINC_HUMANFibronectinOS=HomosapiensGN=FN1PE=1SV=4	MULTI-MSMS	FN1	exp1	444.577	3	444.577	1330.71	90514.5	-1.2138	-0.00053962	-0.15539	-6.9082e-05	-1.3692	-0.00060871	444.577	9.4655	1.522	9.4655	9.2496	10.772	0					276	80	5	0	0	0	1.3017e-10	2	1473	113.24
ESKPLTAQQTTK	12	Unmodified	_ESKPLTAQQTTK_					0	0	0	1	00;GPMAWsp|P02751|FINC_HUMANFibronectinOS=HomosapiensGN=FN1PE=1SV=4	00;GPMAWsp|P02751|FINC_HUMANFibronectinOS=HomosapiensGN=FN1PE=1SV=4	00;GPMAWsp|P02751|FINC_HUMANFibronectinOS=HomosapiensGN=FN1PE=1SV=4	MULTI-MSMS	FN1	exp1	666.361	2	666.362	1330.71	75145.8	-0.69092	-0.0004604	-0.13743	-9.1578e-05	-0.82835	-0.00055198	666.362	9.4485	0.98155	9.4485	9.2236	10.205	-1.7764e-15					215	68	4	0	0	0	3.0584e-22	1	1485	175.33
ESKPLTAQQTTK	12	Unmodified	_ESKPLTAQQTTK_					0	0	0	1	00;GPMAWsp|P02751|FINC_HUMANFibronectinOS=HomosapiensGN=FN1PE=1SV=4	00;GPMAWsp|P02751|FINC_HUMANFibronectinOS=HomosapiensGN=FN1PE=1SV=4	00;GPMAWsp|P02751|FINC_HUMANFibronectinOS=HomosapiensGN=FN1PE=1SV=4	MULTI-MSMS	FN1	exp1	666.863	2	666.362	1330.71	75538.5	-0.84279	-0.0005616	0.15152	0.00010097	-0.69127	-0.00046064	666.362	10.256	0.65401	10.256	10.077	10.731	0					27	18	2	0	0	0	0.032565	1	1635	33.875
ESKPLTAQQTTK	12	Unmodified	_ESKPLTAQQTTK_					0	0	0	1	00;GPMAWsp|P02751|FINC_HUMANFibronectinOS=HomosapiensGN=FN1PE=1SV=4	00;GPMAWsp|P02751|FINC_HUMANFibronectinOS=HomosapiensGN=FN1PE=1SV=4	00;GPMAWsp|P02751|FINC_HUMANFibronectinOS=HomosapiensGN=FN1PE=1SV=4	MULTI-MSMS	FN2	exp2	666.362	2	666.362	1330.71	74101.1	-0.35697	-0.00023787	0.00051423	3.4266e-07	-0.35646	-0.00023753	666.362	8.5904	0.88031	8.5904	8.5802	9.4606	0					134	47	5	0	0	0	1.4e-78	1	1294	328.7
ESKPLTAQQTTK	12	Unmodified	_ESKPLTAQQTTK_					0	0	0	1	00;GPMAWsp|P02751|FINC_HUMANFibronectinOS=HomosapiensGN=FN1PE=1SV=4	00;GPMAWsp|P02751|FINC_HUMANFibronectinOS=HomosapiensGN=FN1PE=1SV=4	00;GPMAWsp|P02751|FINC_HUMANFibronectinOS=HomosapiensGN=FN1PE=1SV=4	MULTI-MSMS	FN2	exp2	444.576	3	444.577	1330.71	91181.7	-0.86156	-0.00038303	-0.25871	-0.00011502	-1.1203	-0.00049805	444.577	8.5905	0.89502	8.5905	8.5735	9.4686	0					167	49	5	0	0	0	9.1669e-31	1	1295	186.76
ESKPLTAQQTTK	12	Unmodified	_ESKPLTAQQTTK_					0	0	0	1	00;GPMAWsp|P02751|FINC_HUMANFibronectinOS=HomosapiensGN=FN1PE=1SV=4	00;GPMAWsp|P02751|FINC_HUMANFibronectinOS=HomosapiensGN=FN1PE=1SV=4	00;GPMAWsp|P02751|FINC_HUMANFibronectinOS=HomosapiensGN=FN1PE=1SV=4	MULTI-MSMS	FN2	exp2	444.577	3	444.577	1330.71	91181.8	-1.0468	-0.00046538	0.20193	8.9772e-05	-0.84486	-0.0003756	444.577	9.6673	0.39646	9.6673	9.4123	9.8087	-1.7764e-15					97	31	5	0	0	0	4.8363e-16	1	1502	135.02
ESKPLTAQQTTK	12	Unmodified	_ESKPLTAQQTTK_					0	0	0	1	00;GPMAWsp|P02751|FINC_HUMANFibronectinOS=HomosapiensGN=FN1PE=1SV=4	00;GPMAWsp|P02751|FINC_HUMANFibronectinOS=HomosapiensGN=FN1PE=1SV=4	00;GPMAWsp|P02751|FINC_HUMANFibronectinOS=HomosapiensGN=FN1PE=1SV=4	MULTI-MSMS	FN2	exp2	666.362	2	666.362	1330.71	75667	-0.5479	-0.0003651	0.058446	3.8946e-05	-0.48946	-0.00032615	666.362	9.6671	0.41909	9.6671	9.3897	9.8087	0					102	34	5	0	0	0	6.8672e-79	1	1503	337.02
ESKPLTAQQTTK	12	Unmodified	_ESKPLTAQQTTK_					0	0	0	1	00;GPMAWsp|P02751|FINC_HUMANFibronectinOS=HomosapiensGN=FN1PE=1SV=4	00;GPMAWsp|P02751|FINC_HUMANFibronectinOS=HomosapiensGN=FN1PE=1SV=4	00;GPMAWsp|P02751|FINC_HUMANFibronectinOS=HomosapiensGN=FN1PE=1SV=4	MULTI-MSMS	FN3	exp3	444.577	3	444.577	1330.71	90742.7	-1.5504	-0.00068926	-0.18896	-8.4009e-05	-1.7393	-0.00077327	444.578	8.7993	1.9962	8.7993	8.7342	10.73	0					98	63	6	0	0	0	1.2802e-06	2	1330	86.911
ESKPLTAQQTTK	12	Unmodified	_ESKPLTAQQTTK_					0	0	0	1	00;GPMAWsp|P02751|FINC_HUMANFibronectinOS=HomosapiensGN=FN1PE=1SV=4	00;GPMAWsp|P02751|FINC_HUMANFibronectinOS=HomosapiensGN=FN1PE=1SV=4	00;GPMAWsp|P02751|FINC_HUMANFibronectinOS=HomosapiensGN=FN1PE=1SV=4	MULTI-MSMS	FN3	exp3	666.362	2	666.362	1330.71	74482	-1.1238	-0.00074887	0.23578	0.00015711	-0.88804	-0.00059175	666.362	8.7993	0.49187	8.7993	8.7342	9.2261	0					37	10	4	0	0	0	0.00031984	1	1331	81.865
ESKPLTAQQTTK	12	Unmodified	_ESKPLTAQQTTK_					0	0	0	1	00;GPMAWsp|P02751|FINC_HUMANFibronectinOS=HomosapiensGN=FN1PE=1SV=4	00;GPMAWsp|P02751|FINC_HUMANFibronectinOS=HomosapiensGN=FN1PE=1SV=4	00;GPMAWsp|P02751|FINC_HUMANFibronectinOS=HomosapiensGN=FN1PE=1SV=4	MULTI-MSMS	FN4	exp4	444.576	3	444.577	1330.71	91554	-1.9287	-0.00085745	-0.24933	-0.00011085	-2.178	-0.00096829	444.577	8.6018	0.33297	8.6018	8.5916	8.9246	0					66	14	5	0	0	0	3.0538e-16	1	1319	137.95
ESKPLTAQQTTK	12	Unmodified	_ESKPLTAQQTTK_					0	0	0	1	00;GPMAWsp|P02751|FINC_HUMANFibronectinOS=HomosapiensGN=FN1PE=1SV=4	00;GPMAWsp|P02751|FINC_HUMANFibronectinOS=HomosapiensGN=FN1PE=1SV=4	00;GPMAWsp|P02751|FINC_HUMANFibronectinOS=HomosapiensGN=FN1PE=1SV=4	MULTI-MSMS	FN4	exp4	666.361	2	666.362	1330.71	74874.9	-1.5741	-0.0010489	0.14539	9.6882e-05	-1.4287	-0.00095203	666.362	8.6018	0.32274	8.6018	8.5916	8.9144	1.7764e-15					58	13	5	0	0	0	1.1001e-15	1	1320	150.04
ESKPLTAQQTTK	12	Unmodified	_ESKPLTAQQTTK_					0	0	0	1	00;GPMAWsp|P02751|FINC_HUMANFibronectinOS=HomosapiensGN=FN1PE=1SV=4	00;GPMAWsp|P02751|FINC_HUMANFibronectinOS=HomosapiensGN=FN1PE=1SV=4	00;GPMAWsp|P02751|FINC_HUMANFibronectinOS=HomosapiensGN=FN1PE=1SV=4	MULTI-MSMS	FN4	exp4	444.576	3	444.577	1330.71	93156.2	-1.8783	-0.00083507	0.27301	0.00012137	-1.6053	-0.00071369	444.577	9.3826	0.70529	9.3826	9.149	9.8543	0					75	37	3	0	0	0	0.03986	1	1549	9.3626
ESKPLTAQQTTK	12	Unmodified	_ESKPLTAQQTTK_					0	0	0	1	00;GPMAWsp|P02751|FINC_HUMANFibronectinOS=HomosapiensGN=FN1PE=1SV=4	00;GPMAWsp|P02751|FINC_HUMANFibronectinOS=HomosapiensGN=FN1PE=1SV=4	00;GPMAWsp|P02751|FINC_HUMANFibronectinOS=HomosapiensGN=FN1PE=1SV=4	MULTI-MSMS	FN5	exp5	444.576	3	444.577	1330.71	92435.2	-1.4675	-0.00065241	-0.33019	-0.00014679	-1.7977	-0.00079921	444.577	8.8351	0.90726	8.8351	8.77	9.6773	0					74	42	4	0	0	0	0.03063	1	1359	20.733
ESKPLTAQQTTK	12	Unmodified	_ESKPLTAQQTTK_					0	0	0	1	00;GPMAWsp|P02751|FINC_HUMANFibronectinOS=HomosapiensGN=FN1PE=1SV=4	00;GPMAWsp|P02751|FINC_HUMANFibronectinOS=HomosapiensGN=FN1PE=1SV=4	00;GPMAWsp|P02751|FINC_HUMANFibronectinOS=HomosapiensGN=FN1PE=1SV=4	MULTI-MSMS	FN5	exp5	666.361	2	666.362	1330.71	76958.1	-0.96794	-0.000645	-0.42301	-0.00028188	-1.3909	-0.00092687	666.362	8.8351	0.66107	8.8351	8.77	9.4311	0					46	17	3	0	0	0	0.0029501	1	1360	60.434
ESKPLTAQQTTK	12	Unmodified	_ESKPLTAQQTTK_					0	0	0	1	00;GPMAWsp|P02751|FINC_HUMANFibronectinOS=HomosapiensGN=FN1PE=1SV=4	00;GPMAWsp|P02751|FINC_HUMANFibronectinOS=HomosapiensGN=FN1PE=1SV=4	00;GPMAWsp|P02751|FINC_HUMANFibronectinOS=HomosapiensGN=FN1PE=1SV=4	MULTI-MSMS	FN5	exp5	444.902	3	444.577	1330.71	92435.2	-1.4482	-0.00064385	-0.057315	-2.5481e-05	-1.5055	-0.00066933	444.577	9.4693	0.37496	9.4693	9.3855	9.7604	0					62	37	2	0	0	0	0.028911	1	1479	20.739
ESKPLTAQQTTK	12	Unmodified	_ESKPLTAQQTTK_					0	0	0	1	00;GPMAWsp|P02751|FINC_HUMANFibronectinOS=HomosapiensGN=FN1PE=1SV=4	00;GPMAWsp|P02751|FINC_HUMANFibronectinOS=HomosapiensGN=FN1PE=1SV=4	00;GPMAWsp|P02751|FINC_HUMANFibronectinOS=HomosapiensGN=FN1PE=1SV=4	MULTI-MSMS	FN5	exp5	444.576	3	444.577	1330.71	92435.2	-1.4383	-0.00063944	0.17077	7.5922e-05	-1.2675	-0.00056352	444.577	9.8998	0.56966	9.8998	9.6693	10.239	0					144	55	4	0	0	0	0.0072634	1	1569	40.373
ESKPLTAQQTTK	12	Unmodified	_ESKPLTAQQTTK_					0	0	0	1	00;GPMAWsp|P02751|FINC_HUMANFibronectinOS=HomosapiensGN=FN1PE=1SV=4	00;GPMAWsp|P02751|FINC_HUMANFibronectinOS=HomosapiensGN=FN1PE=1SV=4	00;GPMAWsp|P02751|FINC_HUMANFibronectinOS=HomosapiensGN=FN1PE=1SV=4	MULTI-MSMS	FN5	exp5	666.361	2	666.362	1330.71	76249.9	-0.93961	-0.00062612	0.42856	0.00028558	-0.51105	-0.00034054	666.362	9.8693	0.44523	9.8693	9.63	10.075	1.7764e-15					109	48	3	0	0	0	0.0085624	1	1572	55.401
ESKPLTAQQTTK	12	Unmodified	_ESKPLTAQQTTK_					0	0	0	1	00;GPMAWsp|P02751|FINC_HUMANFibronectinOS=HomosapiensGN=FN1PE=1SV=4	00;GPMAWsp|P02751|FINC_HUMANFibronectinOS=HomosapiensGN=FN1PE=1SV=4	00;GPMAWsp|P02751|FINC_HUMANFibronectinOS=HomosapiensGN=FN1PE=1SV=4	MULTI-MSMS	FN5	exp5	444.566	3	444.577	1330.71	93331.6	-1.4214	-0.00063194	-0.41853	-0.00018607	-1.84	-0.00081801	444.577	10.482	0.29108	10.482	10.411	10.702	0					38	18	3	0	0	0	0.00060064	1	1685	53.6
ESKPLTAQQTTK	12	Unmodified	_ESKPLTAQQTTK_					0	0	0	1	00;GPMAWsp|P02751|FINC_HUMANFibronectinOS=HomosapiensGN=FN1PE=1SV=4	00;GPMAWsp|P02751|FINC_HUMANFibronectinOS=HomosapiensGN=FN1PE=1SV=4	00;GPMAWsp|P02751|FINC_HUMANFibronectinOS=HomosapiensGN=FN1PE=1SV=4	MULTI-MSMS	FN5	exp5	666.863	2	666.362	1330.71	77942.2	-0.92165	-0.00061415	0.066689	4.4439e-05	-0.85496	-0.00056971	666.362	10.509	0.28112	10.509	10.421	10.702	0					22	17	2	0	0	0	0.037573	1	1697	28.204
ESVPISDTIIPAVPPPTDLR	20	Unmodified	_ESVPISDTIIPAVPPPTDLR_					0	0	0	0	00;GPMAWsp|P02751|FINC_HUMANFibronectinOS=HomosapiensGN=FN1PE=1SV=4	00;GPMAWsp|P02751|FINC_HUMANFibronectinOS=HomosapiensGN=FN1PE=1SV=4	00;GPMAWsp|P02751|FINC_HUMANFibronectinOS=HomosapiensGN=FN1PE=1SV=4	MULTI-MSMS	FN1	exp1	706.387	3	706.388	2116.14	72897.6	0.32038	0.00022631	0.2532	0.00017886	0.57358	0.00040517	706.722	52.341	0.60549	52.341	52.047	52.653	7.1054e-15					59	12	6	0	0	0	8.2071e-14	1	10988	145.48
ESVPISDTIIPAVPPPTDLR	20	Unmodified	_ESVPISDTIIPAVPPPTDLR_					0	0	0	0	00;GPMAWsp|P02751|FINC_HUMANFibronectinOS=HomosapiensGN=FN1PE=1SV=4	00;GPMAWsp|P02751|FINC_HUMANFibronectinOS=HomosapiensGN=FN1PE=1SV=4	00;GPMAWsp|P02751|FINC_HUMANFibronectinOS=HomosapiensGN=FN1PE=1SV=4	MULTI-MSMS	FN2	exp2	706.388	3	706.388	2116.14	73236.2	0.26398	0.00018647	-0.19995	-0.00014124	0.064029	4.5229e-05	706.722	52.286	0.66384	52.286	52.05	52.714	0					57	13	5	0	0	0	2.3751e-13	1	10972	142.58
ESVPISDTIIPAVPPPTDLR	20	Unmodified	_ESVPISDTIIPAVPPPTDLR_					0	0	0	0	00;GPMAWsp|P02751|FINC_HUMANFibronectinOS=HomosapiensGN=FN1PE=1SV=4	00;GPMAWsp|P02751|FINC_HUMANFibronectinOS=HomosapiensGN=FN1PE=1SV=4	00;GPMAWsp|P02751|FINC_HUMANFibronectinOS=HomosapiensGN=FN1PE=1SV=4	MULTI-MSMS	FN2	exp2	1059.08	2	1059.08	2116.14	60414.1	-0.053266	-5.6412e-05	0.41542	0.00043997	0.36216	0.00038355	1059.08	52.26	0.81182	52.26	52.001	52.812	-7.1054e-15					60	16	5	0	0	0	2.8216e-27	1	10984	251.68
ESVPISDTIIPAVPPPTDLR	20	Unmodified	_ESVPISDTIIPAVPPPTDLR_					0	0	0	0	00;GPMAWsp|P02751|FINC_HUMANFibronectinOS=HomosapiensGN=FN1PE=1SV=4	00;GPMAWsp|P02751|FINC_HUMANFibronectinOS=HomosapiensGN=FN1PE=1SV=4	00;GPMAWsp|P02751|FINC_HUMANFibronectinOS=HomosapiensGN=FN1PE=1SV=4	MULTI-MSMS	FN3	exp3	706.387	3	706.388	2116.14	72768.2	0.2463	0.00017399	-0.11055	-7.8094e-05	0.13575	9.5893e-05	706.722	52.255	0.66841	52.255	51.987	52.655	0					56	13	6	0	0	0	9.7915e-13	1	10974	128.74
ESVPISDTIIPAVPPPTDLR	20	Unmodified	_ESVPISDTIIPAVPPPTDLR_					0	0	0	0	00;GPMAWsp|P02751|FINC_HUMANFibronectinOS=HomosapiensGN=FN1PE=1SV=4	00;GPMAWsp|P02751|FINC_HUMANFibronectinOS=HomosapiensGN=FN1PE=1SV=4	00;GPMAWsp|P02751|FINC_HUMANFibronectinOS=HomosapiensGN=FN1PE=1SV=4	MULTI-MSMS	FN4	exp4	706.722	3	706.388	2116.14	72574.1	-0.21862	-0.00015443	-0.61477	-0.00043427	-0.8334	-0.0005887	706.722	52.153	0.82166	52.153	51.896	52.718	0					71	17	5	0	0	0	2.1865e-08	1	10956	108.71
ESVPISDTIIPAVPPPTDLR	20	Unmodified	_ESVPISDTIIPAVPPPTDLR_					0	0	0	0	00;GPMAWsp|P02751|FINC_HUMANFibronectinOS=HomosapiensGN=FN1PE=1SV=4	00;GPMAWsp|P02751|FINC_HUMANFibronectinOS=HomosapiensGN=FN1PE=1SV=4	00;GPMAWsp|P02751|FINC_HUMANFibronectinOS=HomosapiensGN=FN1PE=1SV=4	MULTI-MSMS	FN4	exp4	1059.58	2	1059.08	2116.14	60330.9	-0.40138	-0.00042509	0.74925	0.00079351	0.34787	0.00036842	1059.58	52.177	0.82166	52.177	51.896	52.718	0					72	17	5	0	0	0	5.075e-19	1	10957	206.2
ESVPISDTIIPAVPPPTDLR	20	Unmodified	_ESVPISDTIIPAVPPPTDLR_					0	0	0	0	00;GPMAWsp|P02751|FINC_HUMANFibronectinOS=HomosapiensGN=FN1PE=1SV=4	00;GPMAWsp|P02751|FINC_HUMANFibronectinOS=HomosapiensGN=FN1PE=1SV=4	00;GPMAWsp|P02751|FINC_HUMANFibronectinOS=HomosapiensGN=FN1PE=1SV=4	MULTI-MSMS	FN5	exp5	706.722	3	706.388	2116.14	72394.8	0.036363	2.5686e-05	-0.13914	-9.8289e-05	-0.10278	-7.2603e-05	706.722	52.336	0.70469	52.336	51.964	52.669	7.1054e-15					56	14	5	0	0	0	5.6506e-09	1	10967	116.13
ETYGDMADCCEK	12	Oxidation (M)	_ETYGDM(ox)ADCCEK_		ETYGDM(1)ADCCEK		ETYGDM(77.38)ADCCEK	0	0	1	0	CON__P02769	CON__P02769	CON__P02769	MULTI-MSMS	FN4	exp4	748.264	2	747.763	1493.51	71663.5	-1.3676	-0.0010227	0.34014	0.00025435	-1.0275	-0.00076831	747.763	12.27	0.42956	12.27	12.104	12.533	0					16	10	2	0	0	0	0.00041832	1	2108	77.379
ETYGDMADCCEK	12	Unmodified	_ETYGDMADCCEK_					0	0	0	0	CON__P02769	CON__P02769	CON__P02769	MULTI-MSMS	FN4	exp4	739.765	2	739.765	1477.52	67931.4	-1.3213	-0.00097743	0.15685	0.00011603	-1.1644	-0.0008614	739.766	20.247	0.78562	20.247	19.881	20.667	0					63	16	5	0	0	0	2.2625e-10	1	3830	132.78
ETYGEMADCCAK	12	Unmodified	_ETYGEMADCCAK_					0	0	0	0	CON__P02768-1	CON__P02768-1	CON__P02768-1	MULTI-MSMS	FN3	exp3	718.272	2	717.77	1433.53	72686.9	-0.59659	-0.00042822	0.32841	0.00023572	-0.26818	-0.00019249	717.771	20.375	0.44238	20.375	20.173	20.616	0					18	9	3	0	0	0	0.015143	1	3902	49.5
ETYGEMADCCAK	12	Unmodified	_ETYGEMADCCAK_					0	0	0	0	CON__P02768-1	CON__P02768-1	CON__P02768-1	MULTI-MSMS	FN4	exp4	717.77	2	717.77	1433.53	72115.7	-1.4611	-0.0010487	0.085583	6.1429e-05	-1.3755	-0.0009873	717.771	20.629	0.55028	20.629	20.348	20.898	0					32	11	4	0	0	0	2.2625e-10	1	3945	132.78
ETYGEMADCCAK	12	Unmodified	_ETYGEMADCCAK_					0	0	0	0	CON__P02768-1	CON__P02768-1	CON__P02768-1	MULTI-MSMS	FN5	exp5	717.77	2	717.77	1433.53	72294.3	-0.74215	-0.00053269	0.096915	6.9563e-05	-0.64523	-0.00046313	717.771	20.431	0.4425	20.431	20.237	20.68	-3.5527e-15					18	9	3	0	0	0	2.699e-06	1	3889	98.943
EVATNSELVQSGK	13	Unmodified	_EVATNSELVQSGK_					0	0	0	0	CON__P02533;CON__Q04695;CON__Q9QWL7	CON__P02533	CON__P02533	MULTI-SECPEP	FN5	exp5	681.35	2	681.349	1360.68	77931.8	-1.1524	-0.00078519	1.5879	0.0010819	0.43548	0.00029672	681.35	18.011	0.31882	18.011	17.842	18.161	0					13	6	3	0	0	0	0.033253	1	3380	41.164
EVTSDSGSIVVSGLTPGVEYVYTIQVLR	28	Nitration	_EVTSDSGSIVVSGLTPGVEY(ni)VYTIQVLR_	EVTSDSGSIVVSGLTPGVEY(0.876)VY(0.124)TIQVLR		EVTSDSGSIVVSGLTPGVEY(8.5)VY(-8.5)TIQVLR		0	1	0	0	00;GPMAWsp|P02751|FINC_HUMANFibronectinOS=HomosapiensGN=FN1PE=1SV=4	00;GPMAWsp|P02751|FINC_HUMANFibronectinOS=HomosapiensGN=FN1PE=1SV=4	00;GPMAWsp|P02751|FINC_HUMANFibronectinOS=HomosapiensGN=FN1PE=1SV=4	MULTI-MSMS	FN1	exp1	1005.52	3	1005.18	3012.53	57329.7	0.53309	0.00053585	1.0098	0.001015	1.5429	0.0015509	1005.52	59.313	0.98689	59.313	58.884	59.871	0					27	19	2	0	0	0	1.9144e-05	1	12670	81.839
EVTSDSGSIVVSGLTPGVEYVYTIQVLR	28	Nitration	_EVTSDSGSIVVSGLTPGVEY(ni)VYTIQVLR_	EVTSDSGSIVVSGLTPGVEY(0.831)VY(0.169)TIQVLR		EVTSDSGSIVVSGLTPGVEY(6.92)VY(-6.92)TIQVLR		0	1	0	0	00;GPMAWsp|P02751|FINC_HUMANFibronectinOS=HomosapiensGN=FN1PE=1SV=4	00;GPMAWsp|P02751|FINC_HUMANFibronectinOS=HomosapiensGN=FN1PE=1SV=4	00;GPMAWsp|P02751|FINC_HUMANFibronectinOS=HomosapiensGN=FN1PE=1SV=4	MSMS	FN1	exp1	1005.03	3	1005.18	3012.53	NaN	NaN	NaN	NaN	NaN	NaN	NaN	NaN	59.528	1	59.528	59.028	60.028	0								0	0	0	0.011269	1	12616	60.621
EVTSDSGSIVVSGLTPGVEYVYTIQVLR	28	Nitration	_EVTSDSGSIVVSGLTPGVEYVY(ni)TIQVLR_	EVTSDSGSIVVSGLTPGVEY(0.169)VY(0.831)TIQVLR		EVTSDSGSIVVSGLTPGVEY(-6.92)VY(6.92)TIQVLR		0	1	0	0	00;GPMAWsp|P02751|FINC_HUMANFibronectinOS=HomosapiensGN=FN1PE=1SV=4	00;GPMAWsp|P02751|FINC_HUMANFibronectinOS=HomosapiensGN=FN1PE=1SV=4	00;GPMAWsp|P02751|FINC_HUMANFibronectinOS=HomosapiensGN=FN1PE=1SV=4	MSMS	FN2	exp2	1005.19	3	1005.18	3012.53	NaN	NaN	NaN	NaN	NaN	NaN	NaN	NaN	67.734	1	67.734	67.234	68.234	0								0	0	0	0.011269	1	14428	60.621
EVTSDSGSIVVSGLTPGVEYVYTIQVLR	28	Nitration	_EVTSDSGSIVVSGLTPGVEY(ni)VYTIQVLR_	EVTSDSGSIVVSGLTPGVEY(0.5)VY(0.5)TIQVLR		EVTSDSGSIVVSGLTPGVEY(0)VY(0)TIQVLR		0	1	0	0	00;GPMAWsp|P02751|FINC_HUMANFibronectinOS=HomosapiensGN=FN1PE=1SV=4	00;GPMAWsp|P02751|FINC_HUMANFibronectinOS=HomosapiensGN=FN1PE=1SV=4	00;GPMAWsp|P02751|FINC_HUMANFibronectinOS=HomosapiensGN=FN1PE=1SV=4	MSMS	FN2	exp2	1005.19	3	1005.18	3012.53	NaN	NaN	NaN	NaN	NaN	NaN	NaN	NaN	68.321	1	68.321	67.821	68.821	0								0	0	0	0.031233	1	14552	44.811
EVTSDSGSIVVSGLTPGVEYVYTIQVLR	28	Unmodified	_EVTSDSGSIVVSGLTPGVEYVYTIQVLR_					0	0	0	0	00;GPMAWsp|P02751|FINC_HUMANFibronectinOS=HomosapiensGN=FN1PE=1SV=4	00;GPMAWsp|P02751|FINC_HUMANFibronectinOS=HomosapiensGN=FN1PE=1SV=4	00;GPMAWsp|P02751|FINC_HUMANFibronectinOS=HomosapiensGN=FN1PE=1SV=4	MULTI-MSMS	FN1	exp1	990.523	3	990.189	2967.54	60879	0.45178	0.00044735	0.36728	0.00036368	0.81906	0.00081102	990.523	57.586	13.733	57.586	56.267	70	0					2899	489	6	0	0	0	3.9711e-95	17	14293	263.18
EVTSDSGSIVVSGLTPGVEYVYTIQVLR	28	Unmodified	_EVTSDSGSIVVSGLTPGVEYVYTIQVLR_					0	0	0	0	00;GPMAWsp|P02751|FINC_HUMANFibronectinOS=HomosapiensGN=FN1PE=1SV=4	00;GPMAWsp|P02751|FINC_HUMANFibronectinOS=HomosapiensGN=FN1PE=1SV=4	00;GPMAWsp|P02751|FINC_HUMANFibronectinOS=HomosapiensGN=FN1PE=1SV=4	MULTI-MSMS	FN1	exp1	1485.78	2	1484.78	2967.54	50903.2	0.16931	0.00025139	-0.62649	-0.0009302	-0.45718	-0.00067881	1485.78	56.526	0.2781	56.526	56.359	56.637	0					13	5	3	0	0	0	4.8172e-28	1	11944	178.51
EVTSDSGSIVVSGLTPGVEYVYTIQVLR	28	Unmodified	_EVTSDSGSIVVSGLTPGVEYVYTIQVLR_					0	0	0	0	00;GPMAWsp|P02751|FINC_HUMANFibronectinOS=HomosapiensGN=FN1PE=1SV=4	00;GPMAWsp|P02751|FINC_HUMANFibronectinOS=HomosapiensGN=FN1PE=1SV=4	00;GPMAWsp|P02751|FINC_HUMANFibronectinOS=HomosapiensGN=FN1PE=1SV=4	MULTI-MSMS	FN1	exp1	1485.28	2	1484.78	2967.54	50147.5	0.15811	0.00023475	0.29716	0.00044121	0.45526	0.00067596	1485.28	57.025	13.363	57.025	56.637	70	0					1608	481	4	0	0	0	2.0653e-77	12	12183	303.9
EVTSDSGSIVVSGLTPGVEYVYTIQVLR	28	Unmodified	_EVTSDSGSIVVSGLTPGVEYVYTIQVLR_					0	0	0	0	00;GPMAWsp|P02751|FINC_HUMANFibronectinOS=HomosapiensGN=FN1PE=1SV=4	00;GPMAWsp|P02751|FINC_HUMANFibronectinOS=HomosapiensGN=FN1PE=1SV=4	00;GPMAWsp|P02751|FINC_HUMANFibronectinOS=HomosapiensGN=FN1PE=1SV=4	MULTI-MSMS	FN2	exp2	1485.28	2	1484.78	2967.54	50372.5	0.14492	0.00021518	0.38797	0.00057605	0.53289	0.00079122	1485.28	57.661	13.819	57.661	56.182	70.002	0					1315	497	6	0	0	0	3.9338e-77	21	12154	292.28
EVTSDSGSIVVSGLTPGVEYVYTIQVLR	28	Unmodified	_EVTSDSGSIVVSGLTPGVEYVYTIQVLR_					0	0	0	0	00;GPMAWsp|P02751|FINC_HUMANFibronectinOS=HomosapiensGN=FN1PE=1SV=4	00;GPMAWsp|P02751|FINC_HUMANFibronectinOS=HomosapiensGN=FN1PE=1SV=4	00;GPMAWsp|P02751|FINC_HUMANFibronectinOS=HomosapiensGN=FN1PE=1SV=4	MSMS	FN2	exp2	1484.78	2	1484.78	2967.54	NaN	NaN	NaN	NaN	NaN	NaN	NaN	NaN	64.209	1	64.209	63.709	64.709	0								0	0	0	4.1497e-32	1	13643	190.24
EVTSDSGSIVVSGLTPGVEYVYTIQVLR	28	Unmodified	_EVTSDSGSIVVSGLTPGVEYVYTIQVLR_					0	0	0	0	00;GPMAWsp|P02751|FINC_HUMANFibronectinOS=HomosapiensGN=FN1PE=1SV=4	00;GPMAWsp|P02751|FINC_HUMANFibronectinOS=HomosapiensGN=FN1PE=1SV=4	00;GPMAWsp|P02751|FINC_HUMANFibronectinOS=HomosapiensGN=FN1PE=1SV=4	MSMS	FN2	exp2	1484.78	2	1484.78	2967.54	NaN	NaN	NaN	NaN	NaN	NaN	NaN	NaN	65.089	1	65.089	64.589	65.589	0								0	0	0	5.2132e-10	1	13839	119.23
EVTSDSGSIVVSGLTPGVEYVYTIQVLR	28	Unmodified	_EVTSDSGSIVVSGLTPGVEYVYTIQVLR_					0	0	0	0	00;GPMAWsp|P02751|FINC_HUMANFibronectinOS=HomosapiensGN=FN1PE=1SV=4	00;GPMAWsp|P02751|FINC_HUMANFibronectinOS=HomosapiensGN=FN1PE=1SV=4	00;GPMAWsp|P02751|FINC_HUMANFibronectinOS=HomosapiensGN=FN1PE=1SV=4	MSMS	FN2	exp2	1484.88	2	1484.78	2967.54	NaN	NaN	NaN	NaN	NaN	NaN	NaN	NaN	65.986	1	65.986	65.486	66.486	0								0	0	0	1.1448e-15	1	14039	130.27
EVTSDSGSIVVSGLTPGVEYVYTIQVLR	28	Unmodified	_EVTSDSGSIVVSGLTPGVEYVYTIQVLR_					0	0	0	0	00;GPMAWsp|P02751|FINC_HUMANFibronectinOS=HomosapiensGN=FN1PE=1SV=4	00;GPMAWsp|P02751|FINC_HUMANFibronectinOS=HomosapiensGN=FN1PE=1SV=4	00;GPMAWsp|P02751|FINC_HUMANFibronectinOS=HomosapiensGN=FN1PE=1SV=4	MULTI-MSMS	FN3	exp3	990.523	3	990.189	2967.54	60783.7	0.41573	0.00041165	0.21573	0.00021361	0.63145	0.00062526	990.523	57.445	13.843	57.445	56.161	70.004	0					2455	472	6	0	0	0	2.7872e-109	15	12610	273.66
EVTSDSGSIVVSGLTPGVEYVYTIQVLR	28	Unmodified	_EVTSDSGSIVVSGLTPGVEYVYTIQVLR_					0	0	0	0	00;GPMAWsp|P02751|FINC_HUMANFibronectinOS=HomosapiensGN=FN1PE=1SV=4	00;GPMAWsp|P02751|FINC_HUMANFibronectinOS=HomosapiensGN=FN1PE=1SV=4	00;GPMAWsp|P02751|FINC_HUMANFibronectinOS=HomosapiensGN=FN1PE=1SV=4	MULTI-MSMS	FN3	exp3	1485.28	2	1484.78	2967.54	50254.4	0.23326	0.00034634	0.62754	0.00093176	0.8608	0.0012781	1485.28	57.35	7.6312	57.35	56.352	63.983	-7.1054e-15					425	154	4	0	0	0	2.6634e-38	10	12401	223.06
EVTSDSGSIVVSGLTPGVEYVYTIQVLR	28	Unmodified	_EVTSDSGSIVVSGLTPGVEYVYTIQVLR_					0	0	0	0	00;GPMAWsp|P02751|FINC_HUMANFibronectinOS=HomosapiensGN=FN1PE=1SV=4	00;GPMAWsp|P02751|FINC_HUMANFibronectinOS=HomosapiensGN=FN1PE=1SV=4	00;GPMAWsp|P02751|FINC_HUMANFibronectinOS=HomosapiensGN=FN1PE=1SV=4	MULTI-MSMS	FN3	exp3	1484.78	2	1484.78	2967.54	50655.1	0.16858	0.0002503	-0.4547	-0.00067513	-0.28612	-0.00042482	1485.78	65.013	5.8237	65.013	64.181	70.004	0					505	309	3	0	0	0	4.4346e-14	6	13972	141
EVTSDSGSIVVSGLTPGVEYVYTIQVLR	28	Unmodified	_EVTSDSGSIVVSGLTPGVEYVYTIQVLR_					0	0	0	0	00;GPMAWsp|P02751|FINC_HUMANFibronectinOS=HomosapiensGN=FN1PE=1SV=4	00;GPMAWsp|P02751|FINC_HUMANFibronectinOS=HomosapiensGN=FN1PE=1SV=4	00;GPMAWsp|P02751|FINC_HUMANFibronectinOS=HomosapiensGN=FN1PE=1SV=4	MULTI-MSMS	FN4	exp4	1484.55	2	1484.78	2967.54	50491.8	-0.44132	-0.00065526	0.49877	0.00074057	0.057451	8.5302e-05	1485.28	57.745	5.7698	57.745	56.668	62.437	0					399	116	5	0	0	0	1.3311e-28	11	12244	196.66
EVTSDSGSIVVSGLTPGVEYVYTIQVLR	28	Unmodified	_EVTSDSGSIVVSGLTPGVEYVYTIQVLR_					0	0	0	0	00;GPMAWsp|P02751|FINC_HUMANFibronectinOS=HomosapiensGN=FN1PE=1SV=4	00;GPMAWsp|P02751|FINC_HUMANFibronectinOS=HomosapiensGN=FN1PE=1SV=4	00;GPMAWsp|P02751|FINC_HUMANFibronectinOS=HomosapiensGN=FN1PE=1SV=4	MULTI-MSMS	FN4	exp4	1485.29	2	1484.78	2967.54	50409	-1.2968	-0.0019254	0.35583	0.00052833	-0.94095	-0.0013971	1485.28	65.086	6.3295	65.086	63.672	70.002	0					1467	408	4	0	0	0	1.0806e-08	7	14093	97.579
EVTSDSGSIVVSGLTPGVEYVYTIQVLR	28	Unmodified	_EVTSDSGSIVVSGLTPGVEYVYTIQVLR_					0	0	0	0	00;GPMAWsp|P02751|FINC_HUMANFibronectinOS=HomosapiensGN=FN1PE=1SV=4	00;GPMAWsp|P02751|FINC_HUMANFibronectinOS=HomosapiensGN=FN1PE=1SV=4	00;GPMAWsp|P02751|FINC_HUMANFibronectinOS=HomosapiensGN=FN1PE=1SV=4	MSMS	FN4	exp4	1484.35	2	1484.78	2967.54	NaN	NaN	NaN	NaN	NaN	NaN	NaN	NaN	63.105	1	63.105	62.605	63.605	0								0	0	0	0.0099731	1	13409	65.107
EVTSDSGSIVVSGLTPGVEYVYTIQVLR	28	Unmodified	_EVTSDSGSIVVSGLTPGVEYVYTIQVLR_					0	0	0	0	00;GPMAWsp|P02751|FINC_HUMANFibronectinOS=HomosapiensGN=FN1PE=1SV=4	00;GPMAWsp|P02751|FINC_HUMANFibronectinOS=HomosapiensGN=FN1PE=1SV=4	00;GPMAWsp|P02751|FINC_HUMANFibronectinOS=HomosapiensGN=FN1PE=1SV=4	MSMS	FN4	exp4	1484.53	2	1484.78	2967.54	NaN	NaN	NaN	NaN	NaN	NaN	NaN	NaN	65.143	1	65.143	64.643	65.643	0								0	0	0	1.8411e-09	1	13863	101.96
EVTSDSGSIVVSGLTPGVEYVYTIQVLR	28	Unmodified	_EVTSDSGSIVVSGLTPGVEYVYTIQVLR_					0	0	0	0	00;GPMAWsp|P02751|FINC_HUMANFibronectinOS=HomosapiensGN=FN1PE=1SV=4	00;GPMAWsp|P02751|FINC_HUMANFibronectinOS=HomosapiensGN=FN1PE=1SV=4	00;GPMAWsp|P02751|FINC_HUMANFibronectinOS=HomosapiensGN=FN1PE=1SV=4	MSMS	FN4	exp4	1484.89	2	1484.78	2967.54	NaN	NaN	NaN	NaN	NaN	NaN	NaN	NaN	65.547	1	65.547	65.047	66.047	0								0	0	0	7.191e-05	1	13953	84.14
EVTSDSGSIVVSGLTPGVEYVYTIQVLR	28	Unmodified	_EVTSDSGSIVVSGLTPGVEYVYTIQVLR_					0	0	0	0	00;GPMAWsp|P02751|FINC_HUMANFibronectinOS=HomosapiensGN=FN1PE=1SV=4	00;GPMAWsp|P02751|FINC_HUMANFibronectinOS=HomosapiensGN=FN1PE=1SV=4	00;GPMAWsp|P02751|FINC_HUMANFibronectinOS=HomosapiensGN=FN1PE=1SV=4	MULTI-MSMS	FN5	exp5	990.523	3	990.189	2967.54	61382.9	0.020276	2.0078e-05	0.27648	0.00027377	0.29676	0.00029385	990.523	58.08	13.775	58.08	56.227	70.002	0					1566	478	5	0	0	0	3.2441e-109	15	12155	272.18
EVTSDSGSIVVSGLTPGVEYVYTIQVLR	28	Unmodified	_EVTSDSGSIVVSGLTPGVEYVYTIQVLR_					0	0	0	0	00;GPMAWsp|P02751|FINC_HUMANFibronectinOS=HomosapiensGN=FN1PE=1SV=4	00;GPMAWsp|P02751|FINC_HUMANFibronectinOS=HomosapiensGN=FN1PE=1SV=4	00;GPMAWsp|P02751|FINC_HUMANFibronectinOS=HomosapiensGN=FN1PE=1SV=4	MULTI-MSMS	FN5	exp5	1485.28	2	1484.78	2967.54	50626.3	-0.03533	-5.2457e-05	0.27523	0.00040865	0.2399	0.00035619	1485.28	57.949	2.9119	57.949	57.113	60.025	7.1054e-15					150	58	4	0	0	0	1.3692e-49	4	12234	245.76
EVTSDSGSIVVSGLTPGVEYVYTIQVLR	28	Unmodified	_EVTSDSGSIVVSGLTPGVEYVYTIQVLR_					0	0	0	0	00;GPMAWsp|P02751|FINC_HUMANFibronectinOS=HomosapiensGN=FN1PE=1SV=4	00;GPMAWsp|P02751|FINC_HUMANFibronectinOS=HomosapiensGN=FN1PE=1SV=4	00;GPMAWsp|P02751|FINC_HUMANFibronectinOS=HomosapiensGN=FN1PE=1SV=4	MULTI-MSMS	FN5	exp5	1485.04	2	1484.78	2967.54	50632.6	-0.12926	-0.00019192	-0.018347	-2.7241e-05	-0.14761	-0.00021916	1485.28	61.365	6.2202	61.365	58.988	65.208	7.1054e-15					176	125	2	0	0	0	2.6271e-20	7	12565	165.16
EVTSDSGSIVVSGLTPGVEYVYTIQVLR	28	Unmodified	_EVTSDSGSIVVSGLTPGVEYVYTIQVLR_					0	0	0	0	00;GPMAWsp|P02751|FINC_HUMANFibronectinOS=HomosapiensGN=FN1PE=1SV=4	00;GPMAWsp|P02751|FINC_HUMANFibronectinOS=HomosapiensGN=FN1PE=1SV=4	00;GPMAWsp|P02751|FINC_HUMANFibronectinOS=HomosapiensGN=FN1PE=1SV=4	MULTI-MSMS	FN5	exp5	1485.28	2	1484.78	2967.54	50466.4	-0.35475	-0.00052673	-0.41133	-0.00061073	-0.76608	-0.0011375	1485.78	67.232	4.7938	67.232	65.208	70.002	0					1039	296	4	0	0	0	0.013194	1	14651	49.049
EVVPRPR	7	Unmodified	_EVVPRPR_					0	0	0	1	00;GPMAWsp|P02751|FINC_HUMANFibronectinOS=HomosapiensGN=FN1PE=1SV=4	00;GPMAWsp|P02751|FINC_HUMANFibronectinOS=HomosapiensGN=FN1PE=1SV=4	00;GPMAWsp|P02751|FINC_HUMANFibronectinOS=HomosapiensGN=FN1PE=1SV=4	MULTI-MSMS	FN1	exp1	426.755	2	426.756	851.498	96180.9	-0.9628	-0.00041088	-0.35866	-0.00015306	-1.3215	-0.00056394	426.756	8.5418	0.84496	8.5418	8.4848	9.3297	0					62	45	2	0	0	0	6.1606e-07	1	1308	122.79
EVVPRPR	7	Unmodified	_EVVPRPR_					0	0	0	1	00;GPMAWsp|P02751|FINC_HUMANFibronectinOS=HomosapiensGN=FN1PE=1SV=4	00;GPMAWsp|P02751|FINC_HUMANFibronectinOS=HomosapiensGN=FN1PE=1SV=4	00;GPMAWsp|P02751|FINC_HUMANFibronectinOS=HomosapiensGN=FN1PE=1SV=4	MULTI-MSMS	FN1	exp1	426.756	2	426.756	851.498	95431.5	-1.3284	-0.00056691	0.41058	0.00017522	-0.91785	-0.0003917	426.756	10.768	0.74352	10.768	10.205	10.949	1.7764e-15					30	19	3	0	0	0	0.00013394	1	1650	94.669
EVVPRPR	7	Unmodified	_EVVPRPR_					0	0	0	1	00;GPMAWsp|P02751|FINC_HUMANFibronectinOS=HomosapiensGN=FN1PE=1SV=4	00;GPMAWsp|P02751|FINC_HUMANFibronectinOS=HomosapiensGN=FN1PE=1SV=4	00;GPMAWsp|P02751|FINC_HUMANFibronectinOS=HomosapiensGN=FN1PE=1SV=4	MULTI-MSMS	FN2	exp2	426.756	2	426.756	851.498	94012.5	-1.2156	-0.00051878	0.077801	3.3202e-05	-1.1378	-0.00048558	426.756	10.489	0.97683	10.489	10.017	10.994	0					52	22	4	0	0	0	6.1606e-07	1	1632	122.79
EVVPRPR	7	Unmodified	_EVVPRPR_					0	0	0	1	00;GPMAWsp|P02751|FINC_HUMANFibronectinOS=HomosapiensGN=FN1PE=1SV=4	00;GPMAWsp|P02751|FINC_HUMANFibronectinOS=HomosapiensGN=FN1PE=1SV=4	00;GPMAWsp|P02751|FINC_HUMANFibronectinOS=HomosapiensGN=FN1PE=1SV=4	MULTI-MSMS	FN3	exp3	426.755	2	426.756	851.498	92091.5	-1.5663	-0.00066842	0.37754	0.00016112	-1.1887	-0.0005073	426.756	10.168	1.1002	10.168	9.7232	10.823	0					102	40	4	0	0	0	3.4497e-11	1	1583	163.84
EVVPRPR	7	Unmodified	_EVVPRPR_					0	0	0	1	00;GPMAWsp|P02751|FINC_HUMANFibronectinOS=HomosapiensGN=FN1PE=1SV=4	00;GPMAWsp|P02751|FINC_HUMANFibronectinOS=HomosapiensGN=FN1PE=1SV=4	00;GPMAWsp|P02751|FINC_HUMANFibronectinOS=HomosapiensGN=FN1PE=1SV=4	MULTI-MSMS	FN4	exp4	426.756	2	426.756	851.498	93027.6	-1.8636	-0.0007953	0.50591	0.0002159	-1.3577	-0.0005794	426.756	10.064	1.002	10.064	9.149	10.151	0					191	71	3	0	0	0	0.0038349	1	1481	67.035
EVVPRPR	7	Unmodified	_EVVPRPR_					0	0	0	1	00;GPMAWsp|P02751|FINC_HUMANFibronectinOS=HomosapiensGN=FN1PE=1SV=4	00;GPMAWsp|P02751|FINC_HUMANFibronectinOS=HomosapiensGN=FN1PE=1SV=4	00;GPMAWsp|P02751|FINC_HUMANFibronectinOS=HomosapiensGN=FN1PE=1SV=4	MSMS	FN4	exp4	426.756	2	426.756	851.498	NaN	NaN	NaN	NaN	NaN	NaN	NaN	NaN	10.4	1	10.4	9.9004	10.9	0								0	0	0	2.5288e-11	1	1688	170.17
EVVPRPR	7	Unmodified	_EVVPRPR_					0	0	0	1	00;GPMAWsp|P02751|FINC_HUMANFibronectinOS=HomosapiensGN=FN1PE=1SV=4	00;GPMAWsp|P02751|FINC_HUMANFibronectinOS=HomosapiensGN=FN1PE=1SV=4	00;GPMAWsp|P02751|FINC_HUMANFibronectinOS=HomosapiensGN=FN1PE=1SV=4	MULTI-MSMS	FN5	exp5	426.755	2	426.756	851.498	94925.3	-1.4744	-0.0006292	-0.1811	-7.7287e-05	-1.6555	-0.00070649	426.756	8.9337	0.5372	8.9337	8.8597	9.3969	0					19	13	2	0	0	0	0.00015103	1	1380	91.584
EVVPRPR	7	Unmodified	_EVVPRPR_					0	0	0	1	00;GPMAWsp|P02751|FINC_HUMANFibronectinOS=HomosapiensGN=FN1PE=1SV=4	00;GPMAWsp|P02751|FINC_HUMANFibronectinOS=HomosapiensGN=FN1PE=1SV=4	00;GPMAWsp|P02751|FINC_HUMANFibronectinOS=HomosapiensGN=FN1PE=1SV=4	MSMS	FN5	exp5	426.756	2	426.756	851.498	NaN	NaN	NaN	NaN	NaN	NaN	NaN	NaN	11.07	1	11.07	10.57	11.57	0								0	0	0	0.0054234	1	1811	77.72
EVVPRPRPGVTEATITGLEPGTEYTIYVIALK	32	2 Nitration	_EVVPRPRPGVTEATITGLEPGTEY(ni)TIY(ni)VIALK_	EVVPRPRPGVTEATITGLEPGTEY(1)TIY(1)VIALK		EVVPRPRPGVTEATITGLEPGTEY(111.04)TIY(111.04)VIALK		0	2	0	2	00;GPMAWsp|P02751|FINC_HUMANFibronectinOS=HomosapiensGN=FN1PE=1SV=4	00;GPMAWsp|P02751|FINC_HUMANFibronectinOS=HomosapiensGN=FN1PE=1SV=4	00;GPMAWsp|P02751|FINC_HUMANFibronectinOS=HomosapiensGN=FN1PE=1SV=4	MULTI-MSMS	FN1	exp1	891.224	4	890.722	3558.86	66267.7	0.57979	0.00051643	-0.34077	-0.00030353	0.23901	0.00021289	890.971	55.273	0.49323	55.273	55.132	55.626	0					17	9	4	0	0	0	1.1283e-09	1	11678	111.04
EVVPRPRPGVTEATITGLEPGTEYTIYVIALK	32	Nitration	_EVVPRPRPGVTEATITGLEPGTEYTIY(ni)VIALK_	EVVPRPRPGVTEATITGLEPGTEY(0.004)TIY(0.996)VIALK		EVVPRPRPGVTEATITGLEPGTEY(-24.32)TIY(24.32)VIALK		0	1	0	2	00;GPMAWsp|P02751|FINC_HUMANFibronectinOS=HomosapiensGN=FN1PE=1SV=4	00;GPMAWsp|P02751|FINC_HUMANFibronectinOS=HomosapiensGN=FN1PE=1SV=4	00;GPMAWsp|P02751|FINC_HUMANFibronectinOS=HomosapiensGN=FN1PE=1SV=4	MULTI-MSMS	FN1	exp1	879.726	4	879.475	3513.87	64687.8	0.18938	0.00016655	0.1409	0.00012392	0.33028	0.00029047	879.726	54.151	0.60986	54.151	53.998	54.608	0					48	12	5	0	0	0	4.8639e-15	1	11423	141.64
EVVPRPRPGVTEATITGLEPGTEYTIYVIALK	32	Nitration	_EVVPRPRPGVTEATITGLEPGTEYTIY(ni)VIALK_	EVVPRPRPGVTEATITGLEPGTEYTIY(1)VIALK		EVVPRPRPGVTEATITGLEPGTEY(-51.77)TIY(51.77)VIALK		0	1	0	2	00;GPMAWsp|P02751|FINC_HUMANFibronectinOS=HomosapiensGN=FN1PE=1SV=4	00;GPMAWsp|P02751|FINC_HUMANFibronectinOS=HomosapiensGN=FN1PE=1SV=4	00;GPMAWsp|P02751|FINC_HUMANFibronectinOS=HomosapiensGN=FN1PE=1SV=4	MULTI-MSMS	FN1	exp1	1172.97	3	1172.3	3513.87	57508	-0.17828	-0.000209	1.0324	0.0012103	0.85414	0.0010013	1172.97	54.284	0.51346	54.284	54.045	54.558	-7.1054e-15					28	10	5	0	0	0	5.2517e-16	1	11427	146.5
EVVPRPRPGVTEATITGLEPGTEYTIYVIALK	32	Nitration	_EVVPRPRPGVTEATITGLEPGTEYTIY(ni)VIALK_	EVVPRPRPGVTEATITGLEPGTEYTIY(1)VIALK		EVVPRPRPGVTEATITGLEPGTEY(-38.85)TIY(38.85)VIALK		0	1	0	2	00;GPMAWsp|P02751|FINC_HUMANFibronectinOS=HomosapiensGN=FN1PE=1SV=4	00;GPMAWsp|P02751|FINC_HUMANFibronectinOS=HomosapiensGN=FN1PE=1SV=4	00;GPMAWsp|P02751|FINC_HUMANFibronectinOS=HomosapiensGN=FN1PE=1SV=4	MULTI-MSMS	FN2	exp2	879.724	4	879.475	3513.87	63963.5	0.36505	0.00032106	0.20181	0.00017749	0.56686	0.00049854	879.977	54.177	0.75228	54.177	53.963	54.716	0					76	15	8	0	0	0	1.5507e-29	2	11403	187.92
EVVPRPRPGVTEATITGLEPGTEYTIYVIALK	32	Nitration	_EVVPRPRPGVTEATITGLEPGTEYTIY(ni)VIALK_	EVVPRPRPGVTEATITGLEPGTEYTIY(1)VIALK		EVVPRPRPGVTEATITGLEPGTEY(-48.13)TIY(48.13)VIALK		0	1	0	2	00;GPMAWsp|P02751|FINC_HUMANFibronectinOS=HomosapiensGN=FN1PE=1SV=4	00;GPMAWsp|P02751|FINC_HUMANFibronectinOS=HomosapiensGN=FN1PE=1SV=4	00;GPMAWsp|P02751|FINC_HUMANFibronectinOS=HomosapiensGN=FN1PE=1SV=4	MULTI-MSMS	FN2	exp2	1172.63	3	1172.3	3513.87	56730.1	0.029543	3.4634e-05	0.96842	0.0011353	0.99796	0.0011699	1172.63	54.28	0.57406	54.28	54.012	54.586	0					31	11	5	0	0	0	1.518e-21	1	11414	168.5
EVVPRPRPGVTEATITGLEPGTEYTIYVIALK	32	Nitration	_EVVPRPRPGVTEATITGLEPGTEYTIY(ni)VIALK_	EVVPRPRPGVTEATITGLEPGTEY(0.001)TIY(0.999)VIALK		EVVPRPRPGVTEATITGLEPGTEY(-29.66)TIY(29.66)VIALK		0	1	0	2	00;GPMAWsp|P02751|FINC_HUMANFibronectinOS=HomosapiensGN=FN1PE=1SV=4	00;GPMAWsp|P02751|FINC_HUMANFibronectinOS=HomosapiensGN=FN1PE=1SV=4	00;GPMAWsp|P02751|FINC_HUMANFibronectinOS=HomosapiensGN=FN1PE=1SV=4	MULTI-MSMS	FN3	exp3	879.976	4	879.475	3513.87	64491.7	0.71106	0.00062536	-0.36023	-0.00031681	0.35083	0.00030855	879.976	54.069	0.96206	54.069	53.841	54.803	0					85	19	8	0	0	0	5.4006e-21	2	11407	147.54
EVVPRPRPGVTEATITGLEPGTEYTIYVIALK	32	Nitration	_EVVPRPRPGVTEATITGLEPGTEYTIY(ni)VIALK_	EVVPRPRPGVTEATITGLEPGTEY(0.004)TIY(0.996)VIALK		EVVPRPRPGVTEATITGLEPGTEY(-23.76)TIY(23.76)VIALK		0	1	0	2	00;GPMAWsp|P02751|FINC_HUMANFibronectinOS=HomosapiensGN=FN1PE=1SV=4	00;GPMAWsp|P02751|FINC_HUMANFibronectinOS=HomosapiensGN=FN1PE=1SV=4	00;GPMAWsp|P02751|FINC_HUMANFibronectinOS=HomosapiensGN=FN1PE=1SV=4	MULTI-MSMS	FN3	exp3	1172.97	3	1172.3	3513.87	56428.6	0.45136	0.00052913	1.1248	0.0013186	1.5762	0.0018478	1172.63	54.167	0.57413	54.167	53.938	54.512	0					39	11	5	0	0	0	9.4955e-15	2	11409	137.88
EYEATLEECCAK	12	Unmodified	_EYEATLEECCAK_					0	0	0	0	CON__P02769	CON__P02769	CON__P02769	MULTI-MSMS	FN4	exp4	751.81	2	751.811	1501.61	70166.5	-1.4175	-0.0010657	-0.053422	-4.0164e-05	-1.4709	-0.0011058	751.811	23.395	0.76727	23.395	22.986	23.753	0					57	16	5	0	0	0	6.8373e-23	1	4542	197.27
EYEATLEECCAKDDPHACYSTVFDK	25	Unmodified	_EYEATLEECCAKDDPHACYSTVFDK_					0	0	0	1	CON__P02769	CON__P02769	CON__P02769	MULTI-MSMS	FN4	exp4	761.321	4	760.318	3037.24	70172.6	-1.3678	-0.00104	0.77574	0.00058981	-0.59208	-0.00045017	760.82	35.243	0.23551	35.243	35.131	35.366	0					10	5	3	0	0	0	0.0054439	1	7220	55.881
EYLGAICSCTCFGGQR	16	Nitration	_EY(ni)LGAICSCTCFGGQR_	EY(1)LGAICSCTCFGGQR		EY(289.22)LGAICSCTCFGGQR		0	1	0	0	00;GPMAWsp|P02751|FINC_HUMANFibronectinOS=HomosapiensGN=FN1PE=1SV=4	00;GPMAWsp|P02751|FINC_HUMANFibronectinOS=HomosapiensGN=FN1PE=1SV=4	00;GPMAWsp|P02751|FINC_HUMANFibronectinOS=HomosapiensGN=FN1PE=1SV=4	MULTI-MSMS	FN1	exp1	962.895	2	962.393	1922.77	62436.9	-0.67316	-0.00064785	-0.17713	-0.00017047	-0.85029	-0.00081831	962.393	43.989	2.4281	43.989	43.466	45.894	0					225	50	7	0	0	0	7.7115e-74	5	9304	289.22
EYLGAICSCTCFGGQR	16	Nitration	_EY(ni)LGAICSCTCFGGQR_	EY(1)LGAICSCTCFGGQR		EY(214.47)LGAICSCTCFGGQR		0	1	0	0	00;GPMAWsp|P02751|FINC_HUMANFibronectinOS=HomosapiensGN=FN1PE=1SV=4	00;GPMAWsp|P02751|FINC_HUMANFibronectinOS=HomosapiensGN=FN1PE=1SV=4	00;GPMAWsp|P02751|FINC_HUMANFibronectinOS=HomosapiensGN=FN1PE=1SV=4	MULTI-MSMS	FN1	exp1	641.931	3	641.931	1922.77	75666.2	-0.55043	-0.00035334	-0.27817	-0.00017857	-0.82859	-0.0005319	642.265	43.984	1.2242	43.984	43.513	44.737	0					76	25	6	0	0	0	5.5681e-36	3	9112	214.47
EYLGAICSCTCFGGQR	16	Nitration	_EY(ni)LGAICSCTCFGGQR_	EY(1)LGAICSCTCFGGQR		EY(229.68)LGAICSCTCFGGQR		0	1	0	0	00;GPMAWsp|P02751|FINC_HUMANFibronectinOS=HomosapiensGN=FN1PE=1SV=4	00;GPMAWsp|P02751|FINC_HUMANFibronectinOS=HomosapiensGN=FN1PE=1SV=4	00;GPMAWsp|P02751|FINC_HUMANFibronectinOS=HomosapiensGN=FN1PE=1SV=4	MULTI-MSMS	FN1	exp1	962.896	2	962.393	1922.77	62597.8	-0.51795	-0.00049847	0.37799	0.00036377	-0.13996	-0.0001347	962.895	46.766	1.895	46.766	46.434	48.329	-7.1054e-15					74	39	3	0	0	0	9.3192e-37	3	9815	229.68
EYLGAICSCTCFGGQR	16	Nitration	_EY(ni)LGAICSCTCFGGQR_	EY(1)LGAICSCTCFGGQR		EY(59.12)LGAICSCTCFGGQR		0	1	0	0	00;GPMAWsp|P02751|FINC_HUMANFibronectinOS=HomosapiensGN=FN1PE=1SV=4	00;GPMAWsp|P02751|FINC_HUMANFibronectinOS=HomosapiensGN=FN1PE=1SV=4	00;GPMAWsp|P02751|FINC_HUMANFibronectinOS=HomosapiensGN=FN1PE=1SV=4	MULTI-MSMS	FN1	exp1	962.393	2	962.393	1922.77	65405.7	-0.34589	-0.00033288	0.0013768	1.325e-06	-0.34451	-0.00033156	962.393	49.493	1.0001	49.493	48.818	49.818	-7.1054e-15					28	20	2	0	0	0	0.0041607	1	10324	59.116
EYLGAICSCTCFGGQR	16	Nitration	_EY(ni)LGAICSCTCFGGQR_	EY(1)LGAICSCTCFGGQR		EY(95.4)LGAICSCTCFGGQR		0	1	0	0	00;GPMAWsp|P02751|FINC_HUMANFibronectinOS=HomosapiensGN=FN1PE=1SV=4	00;GPMAWsp|P02751|FINC_HUMANFibronectinOS=HomosapiensGN=FN1PE=1SV=4	00;GPMAWsp|P02751|FINC_HUMANFibronectinOS=HomosapiensGN=FN1PE=1SV=4	MULTI-MSMS	FN1	exp1	962.394	2	962.393	1922.77	64832.4	0.42666	0.00041061	1.2733	0.0012254	1.7	0.001636	962.395	60.171	1.5301	60.171	59.378	60.908	0					56	30	3	0	0	0	1.0253e-07	1	12828	95.401
EYLGAICSCTCFGGQR	16	Nitration	_EY(ni)LGAICSCTCFGGQR_	EY(1)LGAICSCTCFGGQR		EY(161.99)LGAICSCTCFGGQR		0	1	0	0	00;GPMAWsp|P02751|FINC_HUMANFibronectinOS=HomosapiensGN=FN1PE=1SV=4	00;GPMAWsp|P02751|FINC_HUMANFibronectinOS=HomosapiensGN=FN1PE=1SV=4	00;GPMAWsp|P02751|FINC_HUMANFibronectinOS=HomosapiensGN=FN1PE=1SV=4	MSMS	FN1	exp1	962.392	2	962.393	1922.77	NaN	NaN	NaN	NaN	NaN	NaN	NaN	NaN	48.049	1	48.049	47.549	48.549	0								0	0	0	2.4682e-19	1	10058	161.99
EYLGAICSCTCFGGQR	16	Nitration	_EY(ni)LGAICSCTCFGGQR_	EY(1)LGAICSCTCFGGQR		EY(88.19)LGAICSCTCFGGQR		0	1	0	0	00;GPMAWsp|P02751|FINC_HUMANFibronectinOS=HomosapiensGN=FN1PE=1SV=4	00;GPMAWsp|P02751|FINC_HUMANFibronectinOS=HomosapiensGN=FN1PE=1SV=4	00;GPMAWsp|P02751|FINC_HUMANFibronectinOS=HomosapiensGN=FN1PE=1SV=4	MSMS	FN1	exp1	962.395	2	962.393	1922.77	NaN	NaN	NaN	NaN	NaN	NaN	NaN	NaN	66.546	1	66.546	66.046	67.046	0								0	0	0	4.8352e-05	1	14180	88.187
EYLGAICSCTCFGGQR	16	Nitration	_EY(ni)LGAICSCTCFGGQR_	EY(1)LGAICSCTCFGGQR		EY(100.93)LGAICSCTCFGGQR		0	1	0	0	00;GPMAWsp|P02751|FINC_HUMANFibronectinOS=HomosapiensGN=FN1PE=1SV=4	00;GPMAWsp|P02751|FINC_HUMANFibronectinOS=HomosapiensGN=FN1PE=1SV=4	00;GPMAWsp|P02751|FINC_HUMANFibronectinOS=HomosapiensGN=FN1PE=1SV=4	MSMS	FN1	exp1	962.396	2	962.393	1922.77	NaN	NaN	NaN	NaN	NaN	NaN	NaN	NaN	66.986	1	66.986	66.486	67.486	0								0	0	0	2.18e-08	1	14278	100.93
EYLGAICSCTCFGGQR	16	Nitration	_EY(ni)LGAICSCTCFGGQR_	EY(1)LGAICSCTCFGGQR		EY(58.67)LGAICSCTCFGGQR		0	1	0	0	00;GPMAWsp|P02751|FINC_HUMANFibronectinOS=HomosapiensGN=FN1PE=1SV=4	00;GPMAWsp|P02751|FINC_HUMANFibronectinOS=HomosapiensGN=FN1PE=1SV=4	00;GPMAWsp|P02751|FINC_HUMANFibronectinOS=HomosapiensGN=FN1PE=1SV=4	MULTI-SECPEP	FN1	exp1	963.069	2	962.393	1922.77	70318	0.52164	0.00050202	0.79882	0.00076878	1.3205	0.0012708	962.394	57.891	1.027	57.891	57.265	58.292	0					32	20	2	0	0	0	0.0063073	1	12158	58.674
EYLGAICSCTCFGGQR	16	Nitration	_EY(ni)LGAICSCTCFGGQR_	EY(1)LGAICSCTCFGGQR		EY(117.23)LGAICSCTCFGGQR		0	1	0	0	00;GPMAWsp|P02751|FINC_HUMANFibronectinOS=HomosapiensGN=FN1PE=1SV=4	00;GPMAWsp|P02751|FINC_HUMANFibronectinOS=HomosapiensGN=FN1PE=1SV=4	00;GPMAWsp|P02751|FINC_HUMANFibronectinOS=HomosapiensGN=FN1PE=1SV=4	MULTI-SECPEP	FN1	exp1	962.729	2	962.393	1922.77	60204.2	0.27699	0.00026658	0.70633	0.00067977	0.98332	0.00094634	962.394	63.75	2.0231	63.75	63.178	65.201	0					62	40	3	0	0	0	1.3965e-09	1	13498	117.23
EYLGAICSCTCFGGQR	16	Nitration	_EY(ni)LGAICSCTCFGGQR_	EY(1)LGAICSCTCFGGQR		EY(335.78)LGAICSCTCFGGQR		0	1	0	0	00;GPMAWsp|P02751|FINC_HUMANFibronectinOS=HomosapiensGN=FN1PE=1SV=4	00;GPMAWsp|P02751|FINC_HUMANFibronectinOS=HomosapiensGN=FN1PE=1SV=4	00;GPMAWsp|P02751|FINC_HUMANFibronectinOS=HomosapiensGN=FN1PE=1SV=4	MULTI-MSMS	FN2	exp2	962.393	2	962.393	1922.77	61554.3	-0.49875	-0.00048	-0.48056	-0.00046249	-0.97932	-0.00094249	962.393	43.9	2.745	43.9	43.382	46.127	-7.1054e-15					302	57	8	0	0	0	3.2275e-89	4	9284	335.78
EYLGAICSCTCFGGQR	16	Nitration	_EY(ni)LGAICSCTCFGGQR_	EY(1)LGAICSCTCFGGQR		EY(193.45)LGAICSCTCFGGQR		0	1	0	0	00;GPMAWsp|P02751|FINC_HUMANFibronectinOS=HomosapiensGN=FN1PE=1SV=4	00;GPMAWsp|P02751|FINC_HUMANFibronectinOS=HomosapiensGN=FN1PE=1SV=4	00;GPMAWsp|P02751|FINC_HUMANFibronectinOS=HomosapiensGN=FN1PE=1SV=4	MULTI-MSMS	FN2	exp2	642.265	3	641.931	1922.77	75540.5	-0.41069	-0.00026364	-0.2837	-0.00018212	-0.6944	-0.00044575	641.931	43.877	2.4132	43.877	43.53	45.943	-7.1054e-15					163	50	6	0	0	0	1.0383e-26	2	9079	193.45
EYLGAICSCTCFGGQR	16	Nitration	_EY(ni)LGAICSCTCFGGQR_	EY(1)LGAICSCTCFGGQR		EY(250.7)LGAICSCTCFGGQR		0	1	0	0	00;GPMAWsp|P02751|FINC_HUMANFibronectinOS=HomosapiensGN=FN1PE=1SV=4	00;GPMAWsp|P02751|FINC_HUMANFibronectinOS=HomosapiensGN=FN1PE=1SV=4	00;GPMAWsp|P02751|FINC_HUMANFibronectinOS=HomosapiensGN=FN1PE=1SV=4	MULTI-MSMS	FN2	exp2	962.895	2	962.393	1922.77	61936.1	-0.39313	-0.00037835	0.26344	0.00025353	-0.1297	-0.00012482	962.393	46.791	2.9971	46.791	46.262	49.259	0					212	63	4	0	0	0	2.7791e-47	3	9993	250.7
EYLGAICSCTCFGGQR	16	Nitration	_EY(ni)LGAICSCTCFGGQR_	EY(1)LGAICSCTCFGGQR		EY(173.04)LGAICSCTCFGGQR		0	1	0	0	00;GPMAWsp|P02751|FINC_HUMANFibronectinOS=HomosapiensGN=FN1PE=1SV=4	00;GPMAWsp|P02751|FINC_HUMANFibronectinOS=HomosapiensGN=FN1PE=1SV=4	00;GPMAWsp|P02751|FINC_HUMANFibronectinOS=HomosapiensGN=FN1PE=1SV=4	MULTI-MSMS	FN2	exp2	962.894	2	962.393	1922.77	60621.1	-0.21077	-0.00020284	-0.26386	-0.00025393	-0.47462	-0.00045677	962.393	49.456	0.74012	49.456	49.308	50.048	0					49	15	4	0	0	0	1.9713e-19	1	10472	173.04
EYLGAICSCTCFGGQR	16	Nitration	_EY(ni)LGAICSCTCFGGQR_	EY(1)LGAICSCTCFGGQR		EY(212.89)LGAICSCTCFGGQR		0	1	0	0	00;GPMAWsp|P02751|FINC_HUMANFibronectinOS=HomosapiensGN=FN1PE=1SV=4	00;GPMAWsp|P02751|FINC_HUMANFibronectinOS=HomosapiensGN=FN1PE=1SV=4	00;GPMAWsp|P02751|FINC_HUMANFibronectinOS=HomosapiensGN=FN1PE=1SV=4	MULTI-MSMS	FN2	exp2	962.894	2	962.393	1922.77	61534.3	0.024441	2.3521e-05	0.37952	0.00036525	0.40396	0.00038877	962.393	60.65	16.517	60.65	53.485	70.002	0					1145	553	3	0	0	0	8.0625e-36	12	13616	212.89
EYLGAICSCTCFGGQR	16	Nitration	_EY(ni)LGAICSCTCFGGQR_	EY(1)LGAICSCTCFGGQR		EY(117.86)LGAICSCTCFGGQR		0	1	0	0	00;GPMAWsp|P02751|FINC_HUMANFibronectinOS=HomosapiensGN=FN1PE=1SV=4	00;GPMAWsp|P02751|FINC_HUMANFibronectinOS=HomosapiensGN=FN1PE=1SV=4	00;GPMAWsp|P02751|FINC_HUMANFibronectinOS=HomosapiensGN=FN1PE=1SV=4	MSMS	FN2	exp2	962.395	2	962.393	1922.77	NaN	NaN	NaN	NaN	NaN	NaN	NaN	NaN	52.658	1	52.658	52.158	53.158	0								0	0	0	7.1127e-09	1	11072	117.86
EYLGAICSCTCFGGQR	16	Nitration	_EY(ni)LGAICSCTCFGGQR_	EY(1)LGAICSCTCFGGQR		EY(327.32)LGAICSCTCFGGQR		0	1	0	0	00;GPMAWsp|P02751|FINC_HUMANFibronectinOS=HomosapiensGN=FN1PE=1SV=4	00;GPMAWsp|P02751|FINC_HUMANFibronectinOS=HomosapiensGN=FN1PE=1SV=4	00;GPMAWsp|P02751|FINC_HUMANFibronectinOS=HomosapiensGN=FN1PE=1SV=4	MULTI-MSMS	FN3	exp3	962.392	2	962.393	1922.77	61365.4	-0.3998	-0.00038477	-0.69368	-0.00066759	-1.0935	-0.0010524	962.393	43.811	5.1323	43.811	43.018	48.15	0					326	108	8	0	0	0	6.1743e-89	3	9062	327.32
EYLGAICSCTCFGGQR	16	Nitration	_EY(ni)LGAICSCTCFGGQR_	EY(1)LGAICSCTCFGGQR		EY(215.87)LGAICSCTCFGGQR		0	1	0	0	00;GPMAWsp|P02751|FINC_HUMANFibronectinOS=HomosapiensGN=FN1PE=1SV=4	00;GPMAWsp|P02751|FINC_HUMANFibronectinOS=HomosapiensGN=FN1PE=1SV=4	00;GPMAWsp|P02751|FINC_HUMANFibronectinOS=HomosapiensGN=FN1PE=1SV=4	MULTI-MSMS	FN3	exp3	641.931	3	641.931	1922.77	75190.4	-0.41734	-0.0002679	-0.28014	-0.00017983	-0.69748	-0.00044773	642.265	43.849	2.4784	43.849	43.489	45.967	0					161	51	6	0	0	0	5.1214e-36	3	9078	215.87
EYLGAICSCTCFGGQR	16	Nitration	_EY(ni)LGAICSCTCFGGQR_	EY(1)LGAICSCTCFGGQR		EY(197.3)LGAICSCTCFGGQR		0	1	0	0	00;GPMAWsp|P02751|FINC_HUMANFibronectinOS=HomosapiensGN=FN1PE=1SV=4	00;GPMAWsp|P02751|FINC_HUMANFibronectinOS=HomosapiensGN=FN1PE=1SV=4	00;GPMAWsp|P02751|FINC_HUMANFibronectinOS=HomosapiensGN=FN1PE=1SV=4	MULTI-MSMS	FN3	exp3	962.893	2	962.393	1922.77	61066.3	0.42815	0.00041205	0.23769	0.00022875	0.66584	0.0006408	962.895	57.04	17.107	57.04	52.897	70.004	0					1518	540	3	0	0	0	8.5502e-27	15	13370	197.3
EYLGAICSCTCFGGQR	16	Nitration	_EY(ni)LGAICSCTCFGGQR_	EY(1)LGAICSCTCFGGQR		EY(111.63)LGAICSCTCFGGQR		0	1	0	0	00;GPMAWsp|P02751|FINC_HUMANFibronectinOS=HomosapiensGN=FN1PE=1SV=4	00;GPMAWsp|P02751|FINC_HUMANFibronectinOS=HomosapiensGN=FN1PE=1SV=4	00;GPMAWsp|P02751|FINC_HUMANFibronectinOS=HomosapiensGN=FN1PE=1SV=4	MSMS	FN4	exp4	962.393	2	962.393	1922.77	NaN	NaN	NaN	NaN	NaN	NaN	NaN	NaN	44.117	1	44.117	43.617	44.617	0								0	0	0	1.2517e-08	1	9182	111.63
EYLGAICSCTCFGGQR	16	Unmodified	_EYLGAICSCTCFGGQR_					0	0	0	0	00;GPMAWsp|P02751|FINC_HUMANFibronectinOS=HomosapiensGN=FN1PE=1SV=4	00;GPMAWsp|P02751|FINC_HUMANFibronectinOS=HomosapiensGN=FN1PE=1SV=4	00;GPMAWsp|P02751|FINC_HUMANFibronectinOS=HomosapiensGN=FN1PE=1SV=4	MULTI-MSMS	FN1	exp1	940.401	2	939.9	1877.79	61484.3	-0.64084	-0.00060232	-0.28387	-0.00026681	-0.92471	-0.00086913	940.402	38.397	7.9244	38.397	37.969	45.894	0					487	174	7	0	0	0	2.1703e-105	8	7858	361.13
EYLGAICSCTCFGGQR	16	Unmodified	_EYLGAICSCTCFGGQR_					0	0	0	0	00;GPMAWsp|P02751|FINC_HUMANFibronectinOS=HomosapiensGN=FN1PE=1SV=4	00;GPMAWsp|P02751|FINC_HUMANFibronectinOS=HomosapiensGN=FN1PE=1SV=4	00;GPMAWsp|P02751|FINC_HUMANFibronectinOS=HomosapiensGN=FN1PE=1SV=4	MULTI-MSMS	FN1	exp1	626.936	3	626.936	1877.79	74234.8	-0.81095	-0.00050841	-0.20712	-0.00012985	-1.0181	-0.00063826	627.27	38.372	3.0788	38.372	38.14	41.218	0					278	67	6	0	0	0	4.9621e-60	3	7875	222.16
EYLGAICSCTCFGGQR	16	Unmodified	_EYLGAICSCTCFGGQR_					0	0	0	0	00;GPMAWsp|P02751|FINC_HUMANFibronectinOS=HomosapiensGN=FN1PE=1SV=4	00;GPMAWsp|P02751|FINC_HUMANFibronectinOS=HomosapiensGN=FN1PE=1SV=4	00;GPMAWsp|P02751|FINC_HUMANFibronectinOS=HomosapiensGN=FN1PE=1SV=4	MULTI-MSMS	FN1	exp1	626.936	3	626.936	1877.79	77150.5	-0.35838	-0.00022468	-0.018379	-1.1522e-05	-0.37676	-0.0002362	626.936	41.543	0.75771	41.543	41.023	41.781	0					20	15	2	0	0	0	5.5449e-47	2	8598	192.39
EYLGAICSCTCFGGQR	16	Unmodified	_EYLGAICSCTCFGGQR_					0	0	0	0	00;GPMAWsp|P02751|FINC_HUMANFibronectinOS=HomosapiensGN=FN1PE=1SV=4	00;GPMAWsp|P02751|FINC_HUMANFibronectinOS=HomosapiensGN=FN1PE=1SV=4	00;GPMAWsp|P02751|FINC_HUMANFibronectinOS=HomosapiensGN=FN1PE=1SV=4	MULTI-MSMS	FN1	exp1	627.271	3	626.936	1877.79	78532.7	-0.50838	-0.00031872	0.26689	0.00016732	-0.24149	-0.0001514	626.936	44.757	0.71306	44.757	44.311	45.024	0					25	14	3	0	0	0	5.7384e-20	1	9312	137.46
EYLGAICSCTCFGGQR	16	Unmodified	_EYLGAICSCTCFGGQR_					0	0	0	0	00;GPMAWsp|P02751|FINC_HUMANFibronectinOS=HomosapiensGN=FN1PE=1SV=4	00;GPMAWsp|P02751|FINC_HUMANFibronectinOS=HomosapiensGN=FN1PE=1SV=4	00;GPMAWsp|P02751|FINC_HUMANFibronectinOS=HomosapiensGN=FN1PE=1SV=4	MULTI-MSMS	FN1	exp1	626.936	3	626.936	1877.79	78952.4	-0.34501	-0.0002163	0.15673	9.826e-05	-0.18828	-0.00011804	626.936	47.815	1.319	47.815	46.863	48.182	0					56	27	3	0	0	0	2.1253e-08	1	9922	88.507
EYLGAICSCTCFGGQR	16	Unmodified	_EYLGAICSCTCFGGQR_					0	0	0	0	00;GPMAWsp|P02751|FINC_HUMANFibronectinOS=HomosapiensGN=FN1PE=1SV=4	00;GPMAWsp|P02751|FINC_HUMANFibronectinOS=HomosapiensGN=FN1PE=1SV=4	00;GPMAWsp|P02751|FINC_HUMANFibronectinOS=HomosapiensGN=FN1PE=1SV=4	MULTI-MSMS	FN1	exp1	939.901	2	939.9	1877.79	63287.5	-0.05001	-4.7004e-05	0.70978	0.00066713	0.65977	0.00062012	939.901	47.515	6.4561	47.515	46.434	52.891	0					188	135	2	0	0	0	2.5378e-60	5	10007	282.94
EYLGAICSCTCFGGQR	16	Unmodified	_EYLGAICSCTCFGGQR_					0	0	0	0	00;GPMAWsp|P02751|FINC_HUMANFibronectinOS=HomosapiensGN=FN1PE=1SV=4	00;GPMAWsp|P02751|FINC_HUMANFibronectinOS=HomosapiensGN=FN1PE=1SV=4	00;GPMAWsp|P02751|FINC_HUMANFibronectinOS=HomosapiensGN=FN1PE=1SV=4	MSMS	FN1	exp1	626.936	3	626.936	1877.79	NaN	NaN	NaN	NaN	NaN	NaN	NaN	NaN	42.829	1	42.829	42.329	43.329	0								0	0	0	2.3639e-19	1	8894	137.93
EYLGAICSCTCFGGQR	16	Unmodified	_EYLGAICSCTCFGGQR_					0	0	0	0	00;GPMAWsp|P02751|FINC_HUMANFibronectinOS=HomosapiensGN=FN1PE=1SV=4	00;GPMAWsp|P02751|FINC_HUMANFibronectinOS=HomosapiensGN=FN1PE=1SV=4	00;GPMAWsp|P02751|FINC_HUMANFibronectinOS=HomosapiensGN=FN1PE=1SV=4	MSMS	FN1	exp1	939.902	2	939.9	1877.79	NaN	NaN	NaN	NaN	NaN	NaN	NaN	NaN	56.321	1	56.321	55.821	56.821	0								0	0	0	2.5177e-44	1	11901	241.54
EYLGAICSCTCFGGQR	16	Unmodified	_EYLGAICSCTCFGGQR_					0	0	0	0	00;GPMAWsp|P02751|FINC_HUMANFibronectinOS=HomosapiensGN=FN1PE=1SV=4	00;GPMAWsp|P02751|FINC_HUMANFibronectinOS=HomosapiensGN=FN1PE=1SV=4	00;GPMAWsp|P02751|FINC_HUMANFibronectinOS=HomosapiensGN=FN1PE=1SV=4	MSMS	FN1	exp1	939.902	2	939.9	1877.79	NaN	NaN	NaN	NaN	NaN	NaN	NaN	NaN	58.515	1	58.515	58.015	59.015	0								0	0	0	1.8864e-44	1	12390	248.05
EYLGAICSCTCFGGQR	16	Unmodified	_EYLGAICSCTCFGGQR_					0	0	0	0	00;GPMAWsp|P02751|FINC_HUMANFibronectinOS=HomosapiensGN=FN1PE=1SV=4	00;GPMAWsp|P02751|FINC_HUMANFibronectinOS=HomosapiensGN=FN1PE=1SV=4	00;GPMAWsp|P02751|FINC_HUMANFibronectinOS=HomosapiensGN=FN1PE=1SV=4	MSMS	FN1	exp1	939.902	2	939.9	1877.79	NaN	NaN	NaN	NaN	NaN	NaN	NaN	NaN	59.6	1	59.6	59.1	60.1	0								0	0	0	6.62e-56	1	12632	268.34
EYLGAICSCTCFGGQR	16	Unmodified	_EYLGAICSCTCFGGQR_					0	0	0	0	00;GPMAWsp|P02751|FINC_HUMANFibronectinOS=HomosapiensGN=FN1PE=1SV=4	00;GPMAWsp|P02751|FINC_HUMANFibronectinOS=HomosapiensGN=FN1PE=1SV=4	00;GPMAWsp|P02751|FINC_HUMANFibronectinOS=HomosapiensGN=FN1PE=1SV=4	MSMS	FN1	exp1	939.9	2	939.9	1877.79	NaN	NaN	NaN	NaN	NaN	NaN	NaN	NaN	60.695	1	60.695	60.195	61.195	0								0	0	0	3.9368e-26	1	12876	199.82
EYLGAICSCTCFGGQR	16	Unmodified	_EYLGAICSCTCFGGQR_					0	0	0	0	00;GPMAWsp|P02751|FINC_HUMANFibronectinOS=HomosapiensGN=FN1PE=1SV=4	00;GPMAWsp|P02751|FINC_HUMANFibronectinOS=HomosapiensGN=FN1PE=1SV=4	00;GPMAWsp|P02751|FINC_HUMANFibronectinOS=HomosapiensGN=FN1PE=1SV=4	MSMS	FN1	exp1	939.9	2	939.9	1877.79	NaN	NaN	NaN	NaN	NaN	NaN	NaN	NaN	62.857	1	62.857	62.357	63.357	0								0	0	0	8.8902e-27	1	13358	208.42
EYLGAICSCTCFGGQR	16	Unmodified	_EYLGAICSCTCFGGQR_					0	0	0	0	00;GPMAWsp|P02751|FINC_HUMANFibronectinOS=HomosapiensGN=FN1PE=1SV=4	00;GPMAWsp|P02751|FINC_HUMANFibronectinOS=HomosapiensGN=FN1PE=1SV=4	00;GPMAWsp|P02751|FINC_HUMANFibronectinOS=HomosapiensGN=FN1PE=1SV=4	MSMS	FN1	exp1	939.9	2	939.9	1877.79	NaN	NaN	NaN	NaN	NaN	NaN	NaN	NaN	65.033	1	65.033	64.533	65.533	0								0	0	0	1.9695e-34	1	13843	215.46
EYLGAICSCTCFGGQR	16	Unmodified	_EYLGAICSCTCFGGQR_					0	0	0	0	00;GPMAWsp|P02751|FINC_HUMANFibronectinOS=HomosapiensGN=FN1PE=1SV=4	00;GPMAWsp|P02751|FINC_HUMANFibronectinOS=HomosapiensGN=FN1PE=1SV=4	00;GPMAWsp|P02751|FINC_HUMANFibronectinOS=HomosapiensGN=FN1PE=1SV=4	MSMS	FN1	exp1	939.9	2	939.9	1877.79	NaN	NaN	NaN	NaN	NaN	NaN	NaN	NaN	68.142	1	68.142	67.642	68.642	0								0	0	0	3.0059e-19	1	14531	167.3
EYLGAICSCTCFGGQR	16	Unmodified	_EYLGAICSCTCFGGQR_					0	0	0	0	00;GPMAWsp|P02751|FINC_HUMANFibronectinOS=HomosapiensGN=FN1PE=1SV=4	00;GPMAWsp|P02751|FINC_HUMANFibronectinOS=HomosapiensGN=FN1PE=1SV=4	00;GPMAWsp|P02751|FINC_HUMANFibronectinOS=HomosapiensGN=FN1PE=1SV=4	MULTI-MSMS	FN2	exp2	939.9	2	939.9	1877.79	62031.8	-0.83603	-0.00078578	-0.32365	-0.0003042	-1.1597	-0.00109	939.901	38.626	3.1987	38.626	37.882	41.081	0					315	68	8	0	0	0	5.1891e-75	3	8324	314.79
EYLGAICSCTCFGGQR	16	Unmodified	_EYLGAICSCTCFGGQR_					0	0	0	0	00;GPMAWsp|P02751|FINC_HUMANFibronectinOS=HomosapiensGN=FN1PE=1SV=4	00;GPMAWsp|P02751|FINC_HUMANFibronectinOS=HomosapiensGN=FN1PE=1SV=4	00;GPMAWsp|P02751|FINC_HUMANFibronectinOS=HomosapiensGN=FN1PE=1SV=4	MULTI-MSMS	FN2	exp2	627.27	3	626.936	1877.79	75573.1	-0.74236	-0.00046541	-0.29499	-0.00018494	-1.0373	-0.00065035	626.936	38.618	2.4407	38.618	38.228	40.669	0					223	51	6	0	0	0	9.5989e-60	4	7909	203.32
EYLGAICSCTCFGGQR	16	Unmodified	_EYLGAICSCTCFGGQR_					0	0	0	0	00;GPMAWsp|P02751|FINC_HUMANFibronectinOS=HomosapiensGN=FN1PE=1SV=4	00;GPMAWsp|P02751|FINC_HUMANFibronectinOS=HomosapiensGN=FN1PE=1SV=4	00;GPMAWsp|P02751|FINC_HUMANFibronectinOS=HomosapiensGN=FN1PE=1SV=4	MULTI-MSMS	FN2	exp2	627.27	3	626.936	1877.79	76643.7	-0.31796	-0.00019934	0.0093601	5.8682e-06	-0.3086	-0.00019348	627.27	40.882	0.8753	40.882	40.437	41.312	0					40	18	3	0	0	0	8.329e-19	1	8385	125.22
EYLGAICSCTCFGGQR	16	Unmodified	_EYLGAICSCTCFGGQR_					0	0	0	0	00;GPMAWsp|P02751|FINC_HUMANFibronectinOS=HomosapiensGN=FN1PE=1SV=4	00;GPMAWsp|P02751|FINC_HUMANFibronectinOS=HomosapiensGN=FN1PE=1SV=4	00;GPMAWsp|P02751|FINC_HUMANFibronectinOS=HomosapiensGN=FN1PE=1SV=4	MULTI-MSMS	FN2	exp2	939.901	2	939.9	1877.79	62818.8	-0.48264	-0.00045363	-0.42164	-0.0003963	-0.90428	-0.00084994	940.402	41.765	0.84991	41.765	41.312	42.162	0					57	17	4	0	0	0	4.4914e-47	1	8556	244
EYLGAICSCTCFGGQR	16	Unmodified	_EYLGAICSCTCFGGQR_					0	0	0	0	00;GPMAWsp|P02751|FINC_HUMANFibronectinOS=HomosapiensGN=FN1PE=1SV=4	00;GPMAWsp|P02751|FINC_HUMANFibronectinOS=HomosapiensGN=FN1PE=1SV=4	00;GPMAWsp|P02751|FINC_HUMANFibronectinOS=HomosapiensGN=FN1PE=1SV=4	MULTI-MSMS	FN2	exp2	940.401	2	939.9	1877.79	62818.8	-0.50357	-0.0004733	-0.062485	-5.873e-05	-0.56605	-0.00053203	940.402	42.337	0.89235	42.337	41.965	42.857	7.1054e-15					52	18	4	0	0	0	1.282e-59	2	8798	260.6
EYLGAICSCTCFGGQR	16	Unmodified	_EYLGAICSCTCFGGQR_					0	0	0	0	00;GPMAWsp|P02751|FINC_HUMANFibronectinOS=HomosapiensGN=FN1PE=1SV=4	00;GPMAWsp|P02751|FINC_HUMANFibronectinOS=HomosapiensGN=FN1PE=1SV=4	00;GPMAWsp|P02751|FINC_HUMANFibronectinOS=HomosapiensGN=FN1PE=1SV=4	MULTI-MSMS	FN2	exp2	940.402	2	939.9	1877.79	62818.8	-0.40758	-0.00038308	-0.61687	-0.0005798	-1.0244	-0.00096288	940.402	43.608	3.0321	43.608	42.763	45.795	0					150	63	4	0	0	0	3.5936e-74	2	9034	303.2
EYLGAICSCTCFGGQR	16	Unmodified	_EYLGAICSCTCFGGQR_					0	0	0	0	00;GPMAWsp|P02751|FINC_HUMANFibronectinOS=HomosapiensGN=FN1PE=1SV=4	00;GPMAWsp|P02751|FINC_HUMANFibronectinOS=HomosapiensGN=FN1PE=1SV=4	00;GPMAWsp|P02751|FINC_HUMANFibronectinOS=HomosapiensGN=FN1PE=1SV=4	MULTI-MSMS	FN2	exp2	940.402	2	939.9	1877.79	63182.3	-0.48681	-0.00045755	0.26928	0.0002531	-0.21753	-0.00020445	940.402	44.669	1.4961	44.669	44.299	45.795	-7.1054e-15					68	31	3	0	0	0	3.6344e-60	2	9266	280.56
EYLGAICSCTCFGGQR	16	Unmodified	_EYLGAICSCTCFGGQR_					0	0	0	0	00;GPMAWsp|P02751|FINC_HUMANFibronectinOS=HomosapiensGN=FN1PE=1SV=4	00;GPMAWsp|P02751|FINC_HUMANFibronectinOS=HomosapiensGN=FN1PE=1SV=4	00;GPMAWsp|P02751|FINC_HUMANFibronectinOS=HomosapiensGN=FN1PE=1SV=4	MULTI-MSMS	FN2	exp2	940.402	2	939.9	1877.79	63162.9	-0.26231	-0.00024655	0.0070277	6.6053e-06	-0.25528	-0.00023994	939.901	47.77	2.4591	47.77	46.8	49.259	0					144	52	5	0	0	0	5.8756e-47	3	10217	239.02
EYLGAICSCTCFGGQR	16	Unmodified	_EYLGAICSCTCFGGQR_					0	0	0	0	00;GPMAWsp|P02751|FINC_HUMANFibronectinOS=HomosapiensGN=FN1PE=1SV=4	00;GPMAWsp|P02751|FINC_HUMANFibronectinOS=HomosapiensGN=FN1PE=1SV=4	00;GPMAWsp|P02751|FINC_HUMANFibronectinOS=HomosapiensGN=FN1PE=1SV=4	MULTI-MSMS	FN2	exp2	940.402	2	939.9	1877.79	63399.5	0.17543	0.00016488	0.73468	0.00069053	0.91011	0.00085541	940.402	54.223	20.519	54.223	49.483	70.002	7.1054e-15					1199	637	2	0	0	0	1.8822e-36	15	13451	227.2
EYLGAICSCTCFGGQR	16	Unmodified	_EYLGAICSCTCFGGQR_					0	0	0	0	00;GPMAWsp|P02751|FINC_HUMANFibronectinOS=HomosapiensGN=FN1PE=1SV=4	00;GPMAWsp|P02751|FINC_HUMANFibronectinOS=HomosapiensGN=FN1PE=1SV=4	00;GPMAWsp|P02751|FINC_HUMANFibronectinOS=HomosapiensGN=FN1PE=1SV=4	MSMS	FN2	exp2	626.936	3	626.936	1877.79	NaN	NaN	NaN	NaN	NaN	NaN	NaN	NaN	43.389	1	43.389	42.889	43.889	0								0	0	0	1.9731e-08	1	9006	79.771
EYLGAICSCTCFGGQR	16	Unmodified	_EYLGAICSCTCFGGQR_					0	0	0	0	00;GPMAWsp|P02751|FINC_HUMANFibronectinOS=HomosapiensGN=FN1PE=1SV=4	00;GPMAWsp|P02751|FINC_HUMANFibronectinOS=HomosapiensGN=FN1PE=1SV=4	00;GPMAWsp|P02751|FINC_HUMANFibronectinOS=HomosapiensGN=FN1PE=1SV=4	MSMS	FN2	exp2	626.936	3	626.936	1877.79	NaN	NaN	NaN	NaN	NaN	NaN	NaN	NaN	44.627	1	44.627	44.127	45.127	0								0	0	0	0.0001021	1	9282	56.514
EYLGAICSCTCFGGQR	16	Unmodified	_EYLGAICSCTCFGGQR_					0	0	0	0	00;GPMAWsp|P02751|FINC_HUMANFibronectinOS=HomosapiensGN=FN1PE=1SV=4	00;GPMAWsp|P02751|FINC_HUMANFibronectinOS=HomosapiensGN=FN1PE=1SV=4	00;GPMAWsp|P02751|FINC_HUMANFibronectinOS=HomosapiensGN=FN1PE=1SV=4	MSMS	FN2	exp2	939.901	2	939.9	1877.79	NaN	NaN	NaN	NaN	NaN	NaN	NaN	NaN	49.925	1	49.925	49.425	50.425	0								0	0	0	8.6744e-26	1	10463	186.46
EYLGAICSCTCFGGQR	16	Unmodified	_EYLGAICSCTCFGGQR_					0	0	0	0	00;GPMAWsp|P02751|FINC_HUMANFibronectinOS=HomosapiensGN=FN1PE=1SV=4	00;GPMAWsp|P02751|FINC_HUMANFibronectinOS=HomosapiensGN=FN1PE=1SV=4	00;GPMAWsp|P02751|FINC_HUMANFibronectinOS=HomosapiensGN=FN1PE=1SV=4	MSMS	FN2	exp2	939.901	2	939.9	1877.79	NaN	NaN	NaN	NaN	NaN	NaN	NaN	NaN	51.056	1	51.056	50.556	51.556	0								0	0	0	3.982e-26	1	10715	199.7
EYLGAICSCTCFGGQR	16	Unmodified	_EYLGAICSCTCFGGQR_					0	0	0	0	00;GPMAWsp|P02751|FINC_HUMANFibronectinOS=HomosapiensGN=FN1PE=1SV=4	00;GPMAWsp|P02751|FINC_HUMANFibronectinOS=HomosapiensGN=FN1PE=1SV=4	00;GPMAWsp|P02751|FINC_HUMANFibronectinOS=HomosapiensGN=FN1PE=1SV=4	MSMS	FN2	exp2	939.9	2	939.9	1877.79	NaN	NaN	NaN	NaN	NaN	NaN	NaN	NaN	52.138	1	52.138	51.638	52.638	0								0	0	0	2.2298e-26	1	10956	204.64
EYLGAICSCTCFGGQR	16	Unmodified	_EYLGAICSCTCFGGQR_					0	0	0	0	00;GPMAWsp|P02751|FINC_HUMANFibronectinOS=HomosapiensGN=FN1PE=1SV=4	00;GPMAWsp|P02751|FINC_HUMANFibronectinOS=HomosapiensGN=FN1PE=1SV=4	00;GPMAWsp|P02751|FINC_HUMANFibronectinOS=HomosapiensGN=FN1PE=1SV=4	MULTI-SECPEP	FN2	exp2	626.79	3	626.936	1877.79	80549.8	-0.21883	-0.00013719	0.17853	0.00011192	-0.040308	-2.5271e-05	626.936	46.897	1.4134	46.897	46.558	47.971	0					44	29	2	0	0	0	0.041254	1	9963	13.904
EYLGAICSCTCFGGQR	16	Unmodified	_EYLGAICSCTCFGGQR_					0	0	0	0	00;GPMAWsp|P02751|FINC_HUMANFibronectinOS=HomosapiensGN=FN1PE=1SV=4	00;GPMAWsp|P02751|FINC_HUMANFibronectinOS=HomosapiensGN=FN1PE=1SV=4	00;GPMAWsp|P02751|FINC_HUMANFibronectinOS=HomosapiensGN=FN1PE=1SV=4	MULTI-MSMS	FN3	exp3	939.9	2	939.9	1877.79	61003.2	-0.44189	-0.00041534	-0.80798	-0.00075942	-1.2499	-0.0011748	939.901	38.526	4.0861	38.526	38.039	42.125	0					461	85	8	0	0	0	2.8047e-105	4	8112	357.56
EYLGAICSCTCFGGQR	16	Unmodified	_EYLGAICSCTCFGGQR_					0	0	0	0	00;GPMAWsp|P02751|FINC_HUMANFibronectinOS=HomosapiensGN=FN1PE=1SV=4	00;GPMAWsp|P02751|FINC_HUMANFibronectinOS=HomosapiensGN=FN1PE=1SV=4	00;GPMAWsp|P02751|FINC_HUMANFibronectinOS=HomosapiensGN=FN1PE=1SV=4	MULTI-MSMS	FN3	exp3	627.27	3	626.936	1877.79	76069.6	-0.45891	-0.00028771	-0.76789	-0.00048142	-1.2268	-0.00076913	627.27	38.525	3.5122	38.525	38.272	41.785	0					260	73	7	0	0	0	1.285e-47	3	7912	198.85
EYLGAICSCTCFGGQR	16	Unmodified	_EYLGAICSCTCFGGQR_					0	0	0	0	00;GPMAWsp|P02751|FINC_HUMANFibronectinOS=HomosapiensGN=FN1PE=1SV=4	00;GPMAWsp|P02751|FINC_HUMANFibronectinOS=HomosapiensGN=FN1PE=1SV=4	00;GPMAWsp|P02751|FINC_HUMANFibronectinOS=HomosapiensGN=FN1PE=1SV=4	MULTI-MSMS	FN3	exp3	940.401	2	939.9	1877.79	62994.5	-0.25627	-0.00024087	-0.19688	-0.00018505	-0.45315	-0.00042592	940.402	42.329	1.2356	42.329	41.93	43.166	0					68	25	3	0	0	0	8.2374e-60	1	8818	270.56
EYLGAICSCTCFGGQR	16	Unmodified	_EYLGAICSCTCFGGQR_					0	0	0	0	00;GPMAWsp|P02751|FINC_HUMANFibronectinOS=HomosapiensGN=FN1PE=1SV=4	00;GPMAWsp|P02751|FINC_HUMANFibronectinOS=HomosapiensGN=FN1PE=1SV=4	00;GPMAWsp|P02751|FINC_HUMANFibronectinOS=HomosapiensGN=FN1PE=1SV=4	MULTI-MSMS	FN3	exp3	939.901	2	939.9	1877.79	62994.5	-0.38077	-0.00035788	-0.50268	-0.00047247	-0.88345	-0.00083035	940.402	43.508	1.1619	43.508	42.838	44	0					85	24	5	0	0	0	1.7218e-48	2	9068	259.55
EYLGAICSCTCFGGQR	16	Unmodified	_EYLGAICSCTCFGGQR_					0	0	0	0	00;GPMAWsp|P02751|FINC_HUMANFibronectinOS=HomosapiensGN=FN1PE=1SV=4	00;GPMAWsp|P02751|FINC_HUMANFibronectinOS=HomosapiensGN=FN1PE=1SV=4	00;GPMAWsp|P02751|FINC_HUMANFibronectinOS=HomosapiensGN=FN1PE=1SV=4	MULTI-MSMS	FN3	exp3	626.935	3	626.936	1877.79	80223.2	-0.49316	-0.00030918	-0.071939	-4.5101e-05	-0.5651	-0.00035428	626.936	44.207	0.74476	44.207	43.919	44.664	0					23	15	2	0	0	0	7.2486e-08	1	9204	72.898
EYLGAICSCTCFGGQR	16	Unmodified	_EYLGAICSCTCFGGQR_					0	0	0	0	00;GPMAWsp|P02751|FINC_HUMANFibronectinOS=HomosapiensGN=FN1PE=1SV=4	00;GPMAWsp|P02751|FINC_HUMANFibronectinOS=HomosapiensGN=FN1PE=1SV=4	00;GPMAWsp|P02751|FINC_HUMANFibronectinOS=HomosapiensGN=FN1PE=1SV=4	MSMS	FN3	exp3	626.935	3	626.936	1877.79	NaN	NaN	NaN	NaN	NaN	NaN	NaN	NaN	41.931	1	41.931	41.431	42.431	0								0	0	0	1.3457e-08	1	8692	86.641
EYLGAICSCTCFGGQR	16	Unmodified	_EYLGAICSCTCFGGQR_					0	0	0	0	00;GPMAWsp|P02751|FINC_HUMANFibronectinOS=HomosapiensGN=FN1PE=1SV=4	00;GPMAWsp|P02751|FINC_HUMANFibronectinOS=HomosapiensGN=FN1PE=1SV=4	00;GPMAWsp|P02751|FINC_HUMANFibronectinOS=HomosapiensGN=FN1PE=1SV=4	MSMS	FN3	exp3	939.899	2	939.9	1877.79	NaN	NaN	NaN	NaN	NaN	NaN	NaN	NaN	44.694	1	44.694	44.194	45.194	0								0	0	0	1.6067e-44	1	9308	250.94
EYLGAICSCTCFGGQR	16	Unmodified	_EYLGAICSCTCFGGQR_					0	0	0	0	00;GPMAWsp|P02751|FINC_HUMANFibronectinOS=HomosapiensGN=FN1PE=1SV=4	00;GPMAWsp|P02751|FINC_HUMANFibronectinOS=HomosapiensGN=FN1PE=1SV=4	00;GPMAWsp|P02751|FINC_HUMANFibronectinOS=HomosapiensGN=FN1PE=1SV=4	MSMS	FN3	exp3	939.9	2	939.9	1877.79	NaN	NaN	NaN	NaN	NaN	NaN	NaN	NaN	47.884	1	47.884	47.384	48.384	0								0	0	0	4.8266e-26	1	10019	197.31
EYLGAICSCTCFGGQR	16	Unmodified	_EYLGAICSCTCFGGQR_					0	0	0	0	00;GPMAWsp|P02751|FINC_HUMANFibronectinOS=HomosapiensGN=FN1PE=1SV=4	00;GPMAWsp|P02751|FINC_HUMANFibronectinOS=HomosapiensGN=FN1PE=1SV=4	00;GPMAWsp|P02751|FINC_HUMANFibronectinOS=HomosapiensGN=FN1PE=1SV=4	MSMS	FN3	exp3	939.902	2	939.9	1877.79	NaN	NaN	NaN	NaN	NaN	NaN	NaN	NaN	48.969	1	48.969	48.469	49.469	0								0	0	0	1.1486e-19	1	10261	176.78
EYLGAICSCTCFGGQR	16	Unmodified	_EYLGAICSCTCFGGQR_					0	0	0	0	00;GPMAWsp|P02751|FINC_HUMANFibronectinOS=HomosapiensGN=FN1PE=1SV=4	00;GPMAWsp|P02751|FINC_HUMANFibronectinOS=HomosapiensGN=FN1PE=1SV=4	00;GPMAWsp|P02751|FINC_HUMANFibronectinOS=HomosapiensGN=FN1PE=1SV=4	MSMS	FN3	exp3	939.904	2	939.9	1877.79	NaN	NaN	NaN	NaN	NaN	NaN	NaN	NaN	50.136	1	50.136	49.636	50.636	0								0	0	0	5.2371e-26	1	10521	196.16
EYLGAICSCTCFGGQR	16	Unmodified	_EYLGAICSCTCFGGQR_					0	0	0	0	00;GPMAWsp|P02751|FINC_HUMANFibronectinOS=HomosapiensGN=FN1PE=1SV=4	00;GPMAWsp|P02751|FINC_HUMANFibronectinOS=HomosapiensGN=FN1PE=1SV=4	00;GPMAWsp|P02751|FINC_HUMANFibronectinOS=HomosapiensGN=FN1PE=1SV=4	MSMS	FN3	exp3	939.901	2	939.9	1877.79	NaN	NaN	NaN	NaN	NaN	NaN	NaN	NaN	50.423	1	50.423	49.923	50.923	0								0	0	0	6.0566e-26	1	10585	193.85
EYLGAICSCTCFGGQR	16	Unmodified	_EYLGAICSCTCFGGQR_					0	0	0	0	00;GPMAWsp|P02751|FINC_HUMANFibronectinOS=HomosapiensGN=FN1PE=1SV=4	00;GPMAWsp|P02751|FINC_HUMANFibronectinOS=HomosapiensGN=FN1PE=1SV=4	00;GPMAWsp|P02751|FINC_HUMANFibronectinOS=HomosapiensGN=FN1PE=1SV=4	MSMS	FN3	exp3	939.9	2	939.9	1877.79	NaN	NaN	NaN	NaN	NaN	NaN	NaN	NaN	51.456	1	51.456	50.956	51.956	0								0	0	0	1.4871e-34	1	10815	221.28
EYLGAICSCTCFGGQR	16	Unmodified	_EYLGAICSCTCFGGQR_					0	0	0	0	00;GPMAWsp|P02751|FINC_HUMANFibronectinOS=HomosapiensGN=FN1PE=1SV=4	00;GPMAWsp|P02751|FINC_HUMANFibronectinOS=HomosapiensGN=FN1PE=1SV=4	00;GPMAWsp|P02751|FINC_HUMANFibronectinOS=HomosapiensGN=FN1PE=1SV=4	MSMS	FN3	exp3	939.9	2	939.9	1877.79	NaN	NaN	NaN	NaN	NaN	NaN	NaN	NaN	52.505	1	52.505	52.005	53.005	0								0	0	0	2.3937e-44	1	11049	242.82
EYLGAICSCTCFGGQR	16	Unmodified	_EYLGAICSCTCFGGQR_					0	0	0	0	00;GPMAWsp|P02751|FINC_HUMANFibronectinOS=HomosapiensGN=FN1PE=1SV=4	00;GPMAWsp|P02751|FINC_HUMANFibronectinOS=HomosapiensGN=FN1PE=1SV=4	00;GPMAWsp|P02751|FINC_HUMANFibronectinOS=HomosapiensGN=FN1PE=1SV=4	MSMS	FN3	exp3	626.936	3	626.936	1877.79	NaN	NaN	NaN	NaN	NaN	NaN	NaN	NaN	68.088	1	68.088	67.588	68.588	0								0	0	0	0.0027296	1	14516	55.173
EYLGAICSCTCFGGQR	16	Unmodified	_EYLGAICSCTCFGGQR_					0	0	0	0	00;GPMAWsp|P02751|FINC_HUMANFibronectinOS=HomosapiensGN=FN1PE=1SV=4	00;GPMAWsp|P02751|FINC_HUMANFibronectinOS=HomosapiensGN=FN1PE=1SV=4	00;GPMAWsp|P02751|FINC_HUMANFibronectinOS=HomosapiensGN=FN1PE=1SV=4	MULTI-SECPEP	FN3	exp3	627.321	3	626.936	1877.79	87330.4	-0.18091	-0.00011342	0.2889	0.00018112	0.10799	6.7705e-05	626.936	47.107	1.0411	47.107	46.476	47.518	0					27	21	2	0	0	0	0.00030386	1	9885	60.474
EYLGAICSCTCFGGQR	16	Unmodified	_EYLGAICSCTCFGGQR_					0	0	0	0	00;GPMAWsp|P02751|FINC_HUMANFibronectinOS=HomosapiensGN=FN1PE=1SV=4	00;GPMAWsp|P02751|FINC_HUMANFibronectinOS=HomosapiensGN=FN1PE=1SV=4	00;GPMAWsp|P02751|FINC_HUMANFibronectinOS=HomosapiensGN=FN1PE=1SV=4	MULTI-MSMS	FN4	exp4	939.9	2	939.9	1877.79	62082.5	-1.2408	-0.0011662	-0.45585	-0.00042846	-1.6966	-0.0015947	939.901	38.595	4.0534	38.595	38.14	42.193	0					428	87	7	0	0	0	5.1848e-74	4	8139	297.2
EYLGAICSCTCFGGQR	16	Unmodified	_EYLGAICSCTCFGGQR_					0	0	0	0	00;GPMAWsp|P02751|FINC_HUMANFibronectinOS=HomosapiensGN=FN1PE=1SV=4	00;GPMAWsp|P02751|FINC_HUMANFibronectinOS=HomosapiensGN=FN1PE=1SV=4	00;GPMAWsp|P02751|FINC_HUMANFibronectinOS=HomosapiensGN=FN1PE=1SV=4	MULTI-MSMS	FN4	exp4	627.27	3	626.936	1877.79	74807.6	-1.0949	-0.00068646	-0.5687	-0.00035654	-1.6636	-0.001043	626.936	38.622	2.6792	38.622	38.333	41.012	0					265	58	5	0	0	0	3.2786e-74	3	7931	244.67
EYLGAICSCTCFGGQR	16	Unmodified	_EYLGAICSCTCFGGQR_					0	0	0	0	00;GPMAWsp|P02751|FINC_HUMANFibronectinOS=HomosapiensGN=FN1PE=1SV=4	00;GPMAWsp|P02751|FINC_HUMANFibronectinOS=HomosapiensGN=FN1PE=1SV=4	00;GPMAWsp|P02751|FINC_HUMANFibronectinOS=HomosapiensGN=FN1PE=1SV=4	MULTI-MSMS	FN4	exp4	626.936	3	626.936	1877.79	77344.4	-0.65551	-0.00041096	-0.26687	-0.00016731	-0.92238	-0.00057827	626.936	41.187	1.4774	41.187	40.716	42.193	0					79	30	3	0	0	0	5.7572e-13	1	8677	110.98
EYLGAICSCTCFGGQR	16	Unmodified	_EYLGAICSCTCFGGQR_					0	0	0	0	00;GPMAWsp|P02751|FINC_HUMANFibronectinOS=HomosapiensGN=FN1PE=1SV=4	00;GPMAWsp|P02751|FINC_HUMANFibronectinOS=HomosapiensGN=FN1PE=1SV=4	00;GPMAWsp|P02751|FINC_HUMANFibronectinOS=HomosapiensGN=FN1PE=1SV=4	MULTI-MSMS	FN4	exp4	940.4	2	939.9	1877.79	62595.6	-0.93877	-0.00088235	-0.18799	-0.00017669	-1.1268	-0.001059	940.402	42.558	1.8679	42.558	41.91	43.778	7.1054e-15					149	38	5	0	0	0	1.2536e-59	3	8846	261.22
EYLGAICSCTCFGGQR	16	Unmodified	_EYLGAICSCTCFGGQR_					0	0	0	0	00;GPMAWsp|P02751|FINC_HUMANFibronectinOS=HomosapiensGN=FN1PE=1SV=4	00;GPMAWsp|P02751|FINC_HUMANFibronectinOS=HomosapiensGN=FN1PE=1SV=4	00;GPMAWsp|P02751|FINC_HUMANFibronectinOS=HomosapiensGN=FN1PE=1SV=4	MULTI-MSMS	FN4	exp4	940.402	2	939.9	1877.79	63690.9	-1.0003	-0.0009402	0.28045	0.0002636	-0.71986	-0.0006766	939.901	44.938	0.7725	44.938	44.411	45.183	0					62	15	6	0	0	0	1.4849e-26	1	9319	192.05
EYLGAICSCTCFGGQR	16	Unmodified	_EYLGAICSCTCFGGQR_					0	0	0	0	00;GPMAWsp|P02751|FINC_HUMANFibronectinOS=HomosapiensGN=FN1PE=1SV=4	00;GPMAWsp|P02751|FINC_HUMANFibronectinOS=HomosapiensGN=FN1PE=1SV=4	00;GPMAWsp|P02751|FINC_HUMANFibronectinOS=HomosapiensGN=FN1PE=1SV=4	MULTI-MSMS	FN4	exp4	939.901	2	939.9	1877.79	62595.7	-0.88738	-0.00083405	0.003201	3.0086e-06	-0.88418	-0.00083104	939.901	45.904	1.1531	45.904	45.134	46.287	0					96	23	5	0	0	0	4.2058e-74	2	9554	300.89
EYLGAICSCTCFGGQR	16	Unmodified	_EYLGAICSCTCFGGQR_					0	0	0	0	00;GPMAWsp|P02751|FINC_HUMANFibronectinOS=HomosapiensGN=FN1PE=1SV=4	00;GPMAWsp|P02751|FINC_HUMANFibronectinOS=HomosapiensGN=FN1PE=1SV=4	00;GPMAWsp|P02751|FINC_HUMANFibronectinOS=HomosapiensGN=FN1PE=1SV=4	MULTI-MSMS	FN4	exp4	626.936	3	626.936	1877.79	80587.6	-0.7261	-0.00045522	-0.12851	-8.057e-05	-0.85462	-0.00053579	626.936	45.75	0.91547	45.75	45.282	46.197	0					47	18	4	0	0	0	2.1253e-08	1	9591	88.507
EYLGAICSCTCFGGQR	16	Unmodified	_EYLGAICSCTCFGGQR_					0	0	0	0	00;GPMAWsp|P02751|FINC_HUMANFibronectinOS=HomosapiensGN=FN1PE=1SV=4	00;GPMAWsp|P02751|FINC_HUMANFibronectinOS=HomosapiensGN=FN1PE=1SV=4	00;GPMAWsp|P02751|FINC_HUMANFibronectinOS=HomosapiensGN=FN1PE=1SV=4	MULTI-MSMS	FN4	exp4	940.401	2	939.9	1877.79	63424.8	-0.62599	-0.00058837	0.28791	0.00027061	-0.33808	-0.00031776	939.901	53.468	23.495	53.468	46.507	70.002	0					2105	763	3	0	0	0	5.9043e-47	21	9794	238.92
EYLGAICSCTCFGGQR	16	Unmodified	_EYLGAICSCTCFGGQR_					0	0	0	0	00;GPMAWsp|P02751|FINC_HUMANFibronectinOS=HomosapiensGN=FN1PE=1SV=4	00;GPMAWsp|P02751|FINC_HUMANFibronectinOS=HomosapiensGN=FN1PE=1SV=4	00;GPMAWsp|P02751|FINC_HUMANFibronectinOS=HomosapiensGN=FN1PE=1SV=4	MULTI-MSMS	FN4	exp4	627.27	3	626.936	1877.79	78841.8	-0.58954	-0.0003696	-0.22592	-0.00014164	-0.81545	-0.00051124	627.27	46.622	0.72265	46.622	46.507	47.229	0					24	14	2	0	0	0	1.5925e-12	1	9842	94.532
EYLGAICSCTCFGGQR	16	Unmodified	_EYLGAICSCTCFGGQR_					0	0	0	0	00;GPMAWsp|P02751|FINC_HUMANFibronectinOS=HomosapiensGN=FN1PE=1SV=4	00;GPMAWsp|P02751|FINC_HUMANFibronectinOS=HomosapiensGN=FN1PE=1SV=4	00;GPMAWsp|P02751|FINC_HUMANFibronectinOS=HomosapiensGN=FN1PE=1SV=4	MULTI-MSMS	FN4	exp4	627.27	3	626.936	1877.79	79202.6	-0.69932	-0.00043843	0.13008	8.1551e-05	-0.56924	-0.00035688	627.27	50.264	0.97034	50.264	49.681	50.651	0					32	19	2	0	0	0	0.00019753	1	10572	54.234
EYLGAICSCTCFGGQR	16	Unmodified	_EYLGAICSCTCFGGQR_					0	0	0	0	00;GPMAWsp|P02751|FINC_HUMANFibronectinOS=HomosapiensGN=FN1PE=1SV=4	00;GPMAWsp|P02751|FINC_HUMANFibronectinOS=HomosapiensGN=FN1PE=1SV=4	00;GPMAWsp|P02751|FINC_HUMANFibronectinOS=HomosapiensGN=FN1PE=1SV=4	MULTI-MSMS	FN4	exp4	627.27	3	626.936	1877.79	79025.5	-0.54531	-0.00034188	-0.22163	-0.00013895	-0.76694	-0.00048082	627.27	51.421	1.4831	51.421	50.413	51.896	0					61	31	3	0	0	0	5.8007e-08	1	10827	81.311
EYLGAICSCTCFGGQR	16	Unmodified	_EYLGAICSCTCFGGQR_					0	0	0	0	00;GPMAWsp|P02751|FINC_HUMANFibronectinOS=HomosapiensGN=FN1PE=1SV=4	00;GPMAWsp|P02751|FINC_HUMANFibronectinOS=HomosapiensGN=FN1PE=1SV=4	00;GPMAWsp|P02751|FINC_HUMANFibronectinOS=HomosapiensGN=FN1PE=1SV=4	MULTI-MSMS	FN4	exp4	626.936	3	626.936	1877.79	80897.6	-0.27734	-0.00017388	-0.80834	-0.00050678	-1.0857	-0.00068066	626.936	52.499	0.72966	52.499	51.939	52.669	-7.1054e-15					32	15	3	0	0	0	1.5885e-05	1	11079	70.98
EYLGAICSCTCFGGQR	16	Unmodified	_EYLGAICSCTCFGGQR_					0	0	0	0	00;GPMAWsp|P02751|FINC_HUMANFibronectinOS=HomosapiensGN=FN1PE=1SV=4	00;GPMAWsp|P02751|FINC_HUMANFibronectinOS=HomosapiensGN=FN1PE=1SV=4	00;GPMAWsp|P02751|FINC_HUMANFibronectinOS=HomosapiensGN=FN1PE=1SV=4	MSMS	FN4	exp4	939.901	2	939.9	1877.79	NaN	NaN	NaN	NaN	NaN	NaN	NaN	NaN	47.929	1	47.929	47.429	48.429	0								0	0	0	1.714e-34	1	10031	218.54
EYLGAICSCTCFGGQR	16	Unmodified	_EYLGAICSCTCFGGQR_					0	0	0	0	00;GPMAWsp|P02751|FINC_HUMANFibronectinOS=HomosapiensGN=FN1PE=1SV=4	00;GPMAWsp|P02751|FINC_HUMANFibronectinOS=HomosapiensGN=FN1PE=1SV=4	00;GPMAWsp|P02751|FINC_HUMANFibronectinOS=HomosapiensGN=FN1PE=1SV=4	MSMS	FN4	exp4	939.899	2	939.9	1877.79	NaN	NaN	NaN	NaN	NaN	NaN	NaN	NaN	49.001	1	49.001	48.501	49.501	0								0	0	0	4.7701e-29	1	10270	210.91
EYLGAICSCTCFGGQR	16	Unmodified	_EYLGAICSCTCFGGQR_					0	0	0	0	00;GPMAWsp|P02751|FINC_HUMANFibronectinOS=HomosapiensGN=FN1PE=1SV=4	00;GPMAWsp|P02751|FINC_HUMANFibronectinOS=HomosapiensGN=FN1PE=1SV=4	00;GPMAWsp|P02751|FINC_HUMANFibronectinOS=HomosapiensGN=FN1PE=1SV=4	MSMS	FN4	exp4	939.904	2	939.9	1877.79	NaN	NaN	NaN	NaN	NaN	NaN	NaN	NaN	50.245	1	50.245	49.745	50.745	0								0	0	0	1.6101e-19	1	10547	174.42
EYLGAICSCTCFGGQR	16	Unmodified	_EYLGAICSCTCFGGQR_					0	0	0	0	00;GPMAWsp|P02751|FINC_HUMANFibronectinOS=HomosapiensGN=FN1PE=1SV=4	00;GPMAWsp|P02751|FINC_HUMANFibronectinOS=HomosapiensGN=FN1PE=1SV=4	00;GPMAWsp|P02751|FINC_HUMANFibronectinOS=HomosapiensGN=FN1PE=1SV=4	MSMS	FN4	exp4	939.9	2	939.9	1877.79	NaN	NaN	NaN	NaN	NaN	NaN	NaN	NaN	51.099	1	51.099	50.599	51.599	0								0	0	0	1.5671e-26	1	10737	206.51
EYLGAICSCTCFGGQR	16	Unmodified	_EYLGAICSCTCFGGQR_					0	0	0	0	00;GPMAWsp|P02751|FINC_HUMANFibronectinOS=HomosapiensGN=FN1PE=1SV=4	00;GPMAWsp|P02751|FINC_HUMANFibronectinOS=HomosapiensGN=FN1PE=1SV=4	00;GPMAWsp|P02751|FINC_HUMANFibronectinOS=HomosapiensGN=FN1PE=1SV=4	MSMS	FN4	exp4	626.935	3	626.936	1877.79	NaN	NaN	NaN	NaN	NaN	NaN	NaN	NaN	60.122	1	60.122	59.622	60.622	0								0	0	0	2.714e-05	1	12745	76.548
EYLGAICSCTCFGGQR	16	Unmodified	_EYLGAICSCTCFGGQR_					0	0	0	0	00;GPMAWsp|P02751|FINC_HUMANFibronectinOS=HomosapiensGN=FN1PE=1SV=4	00;GPMAWsp|P02751|FINC_HUMANFibronectinOS=HomosapiensGN=FN1PE=1SV=4	00;GPMAWsp|P02751|FINC_HUMANFibronectinOS=HomosapiensGN=FN1PE=1SV=4	MULTI-MSMS	FN5	exp5	940.4	2	939.9	1877.79	62266.6	-0.90059	-0.00084646	-0.88241	-0.00082938	-1.783	-0.0016758	939.901	38.736	8.0202	38.736	38.158	46.178	0					548	167	8	0	0	0	7.2758e-89	11	7923	322.99
EYLGAICSCTCFGGQR	16	Unmodified	_EYLGAICSCTCFGGQR_					0	0	0	0	00;GPMAWsp|P02751|FINC_HUMANFibronectinOS=HomosapiensGN=FN1PE=1SV=4	00;GPMAWsp|P02751|FINC_HUMANFibronectinOS=HomosapiensGN=FN1PE=1SV=4	00;GPMAWsp|P02751|FINC_HUMANFibronectinOS=HomosapiensGN=FN1PE=1SV=4	MULTI-MSMS	FN5	exp5	626.935	3	626.936	1877.79	75910.3	-0.97228	-0.00060956	-0.64794	-0.00040622	-1.6202	-0.0010158	627.27	38.721	2.2836	38.721	38.472	40.756	0					202	47	6	0	0	0	5.3516e-60	2	7938	221.59
EYLGAICSCTCFGGQR	16	Unmodified	_EYLGAICSCTCFGGQR_					0	0	0	0	00;GPMAWsp|P02751|FINC_HUMANFibronectinOS=HomosapiensGN=FN1PE=1SV=4	00;GPMAWsp|P02751|FINC_HUMANFibronectinOS=HomosapiensGN=FN1PE=1SV=4	00;GPMAWsp|P02751|FINC_HUMANFibronectinOS=HomosapiensGN=FN1PE=1SV=4	MULTI-MSMS	FN5	exp5	626.936	3	626.936	1877.79	79130.8	-0.66235	-0.00041525	0.08377	5.2519e-05	-0.57858	-0.00036273	626.936	43.274	1.3727	43.274	42.394	43.767	0					50	27	3	0	0	0	1.0891e-12	1	9001	101.2
[truncated: 3,171 more rows]
[truncated: 14 more columns]
