# Supplementary material for: Cross-linking and modification of fibronectin by peroxynitrous acid: Mapping and quantification of damage provides a new model for domain interactions
Source: J Biol Chem. 2021 Feb 2;296:100360. doi: 10.1016/j.jbc.2021.100360 (PMC7950325; doi:10.1016/j.jbc.2021.100360)
Supplement: Supplemental Data 4 [file mmc5.xlsx]

## Sheet: Ark1
Sequence	Length	Modifications	Modified sequence	Nitration Probabilities	Oxidation (M) Probabilities	Nitration Score Diffs	Oxidation (M) Score Diffs	Acetyl (Protein N-term)	Nitration	Oxidation (M)	Missed cleavages	Proteins	Leading proteins	Leading razor protein	Type	Raw file	MS/MS m/z	Charge	m/z	Mass	Resolution	Uncalibrated - Calibrated m/z [ppm]	Uncalibrated - Calibrated m/z [Da]	Mass error [ppm]	Mass error [Da]	Uncalibrated mass error [ppm]	Uncalibrated mass error [Da]	Max intensity m/z 0	Retention time	Retention length	Calibrated retention time	Calibrated retention time start	Calibrated retention time finish	Retention time calibration	Match time difference	Match m/z difference	Match q-value	Match score	Number of data points	Number of scans	Number of isotopic peaks	PIF	Fraction of total spectrum	Base peak fraction	PEP	MS/MS count	MS/MS scan number	Score	Delta score
AACLLPK	7	Unmodified	_AACLLPK_					0	0	0	0	CON__P02768-1	CON__P02768-1	CON__P02768-1	MULTI-MSMS	LUM2_03694_MM_E2_FN3I_HCD	386.723	2	386.723	771.431	100236	0.92597	0.00035809	0.42103	0.00016282	1.347	0.00052092	386.723	19.286	1.0518	19.286	19.09	20.142	0					33	24	2	0	0	0	0.023734	1	3668	49.669	49.669
AAFGGSGGR	9	Unmodified	_AAFGGSGGR_					0	0	0	0	CON__P35908	CON__P35908	CON__P35908	MULTI-MSMS	LUM2_03695_MM_E3_FN4_HCD	390.194	2	390.193	778.372	105505	1.2218	0.00047674	0.3638	0.00014195	1.5856	0.00061869	390.193	9.1709	0.40833	9.1709	9.1013	9.5096	0					10	8	2	0	0	0	0.031307	1	1430	43.083	39.715
AAFTECCQAADK	12	Unmodified	_AAFTECCQAADK_					0	0	0	0	CON__P02768-1	CON__P02768-1	CON__P02768-1	MULTI-MSMS	LUM2_03695_MM_E3_FN4_HCD	686.287	2	686.287	1370.56	74453.8	0.97677	0.00067034	-0.74649	-0.00051231	0.23027	0.00015803	686.287	16.217	0.88587	16.217	15.584	16.469	0					33	18	3	0	0	0	0.0014358	1	2944	91.469	91.066
AAFTECCQAADK	12	Unmodified	_AAFTECCQAADK_					0	0	0	0	CON__P02768-1	CON__P02768-1	CON__P02768-1	MULTI-MSMS	LUM2_03694_MM_E2_FN3I_HCD	686.287	2	686.287	1370.56	73092.4	0.81531	0.00055953	-0.35285	-0.00024216	0.46246	0.00031738	686.287	16.066	0.73162	16.066	15.63	16.362	0					71	17	6	0	0	0	2.0576e-06	1	2926	132.32	125.39
AAVYQPQPHPQPPPYGHCVTDSGVVYSVGMQWLK	34	Oxidation (M)	_AAVYQPQPHPQPPPYGHCVTDSGVVYSVGM(ox)QWLK_		AAVYQPQPHPQPPPYGHCVTDSGVVYSVGM(1)QWLK		AAVYQPQPHPQPPPYGHCVTDSGVVYSVGM(114.23)QWLK	0	0	1	0	00;GPMAWsp|P02751|FINC_HUMANFibronectinOS=HomosapiensGN=FN1PE=1SV=4	00;GPMAWsp|P02751|FINC_HUMANFibronectinOS=HomosapiensGN=FN1PE=1SV=4	00;GPMAWsp|P02751|FINC_HUMANFibronectinOS=HomosapiensGN=FN1PE=1SV=4	MULTI-MSMS	LUM2_03695_MM_E3_FN4_HCD	953.713	4	953.211	3808.81	62521.4	0.61187	0.00058324	0.89425	0.00085241	1.5061	0.0014356	953.713	41.842	1.4534	41.842	41.079	42.532	0					103	31	4	0	0	0	7.703e-07	2	8650	114.23	114.23
AAVYQPQPHPQPPPYGHCVTDSGVVYSVGMQWLK	34	Oxidation (M)	_AAVYQPQPHPQPPPYGHCVTDSGVVYSVGM(ox)QWLK_		AAVYQPQPHPQPPPYGHCVTDSGVVYSVGM(1)QWLK		AAVYQPQPHPQPPPYGHCVTDSGVVYSVGM(142.01)QWLK	0	0	1	0	00;GPMAWsp|P02751|FINC_HUMANFibronectinOS=HomosapiensGN=FN1PE=1SV=4	00;GPMAWsp|P02751|FINC_HUMANFibronectinOS=HomosapiensGN=FN1PE=1SV=4	00;GPMAWsp|P02751|FINC_HUMANFibronectinOS=HomosapiensGN=FN1PE=1SV=4	MULTI-MSMS	LUM2_03695_MM_E3_FN4_HCD	953.713	4	953.211	3808.81	61643.4	0.87878	0.00083766	0.1096	0.00010447	0.98838	0.00094214	953.712	43.9	2.7392	43.9	42.617	45.357	0					342	57	11	0	0	0	7.6063e-12	4	9237	142.01	142.01
AAVYQPQPHPQPPPYGHCVTDSGVVYSVGMQWLK	34	Oxidation (M)	_AAVYQPQPHPQPPPYGHCVTDSGVVYSVGM(ox)QWLK_		AAVYQPQPHPQPPPYGHCVTDSGVVYSVGM(1)QWLK		AAVYQPQPHPQPPPYGHCVTDSGVVYSVGM(94.75)QWLK	0	0	1	0	00;GPMAWsp|P02751|FINC_HUMANFibronectinOS=HomosapiensGN=FN1PE=1SV=4	00;GPMAWsp|P02751|FINC_HUMANFibronectinOS=HomosapiensGN=FN1PE=1SV=4	00;GPMAWsp|P02751|FINC_HUMANFibronectinOS=HomosapiensGN=FN1PE=1SV=4	MULTI-MSMS	LUM2_03695_MM_E3_FN4_HCD	1271.62	3	1270.61	3808.81	55898.2	0.54028	0.00068649	0.090557	0.00011506	0.63084	0.00080155	1271.28	44.011	1.1545	44.011	43.344	44.498	0					127	23	7	0	0	0	0.00025184	1	9080	94.75	94.75
AAVYQPQPHPQPPPYGHCVTDSGVVYSVGMQWLK	34	Oxidation (M)	_AAVYQPQPHPQPPPYGHCVTDSGVVYSVGM(ox)QWLK_		AAVYQPQPHPQPPPYGHCVTDSGVVYSVGM(1)QWLK		AAVYQPQPHPQPPPYGHCVTDSGVVYSVGM(86.87)QWLK	0	0	1	0	00;GPMAWsp|P02751|FINC_HUMANFibronectinOS=HomosapiensGN=FN1PE=1SV=4	00;GPMAWsp|P02751|FINC_HUMANFibronectinOS=HomosapiensGN=FN1PE=1SV=4	00;GPMAWsp|P02751|FINC_HUMANFibronectinOS=HomosapiensGN=FN1PE=1SV=4	MULTI-MSMS	LUM2_03695_MM_E3_FN4_HCD	953.463	4	953.211	3808.81	62041.1	1.0317	0.00098339	0.21777	0.00020758	1.2494	0.001191	953.712	46.146	1.3865	46.146	45.11	46.497	0					89	29	5	0	0	0	0.00093895	2	9475	86.867	86.867
AAVYQPQPHPQPPPYGHCVTDSGVVYSVGMQWLK	34	Oxidation (M)	_AAVYQPQPHPQPPPYGHCVTDSGVVYSVGM(ox)QWLK_		AAVYQPQPHPQPPPYGHCVTDSGVVYSVGM(1)QWLK		AAVYQPQPHPQPPPYGHCVTDSGVVYSVGM(124.9)QWLK	0	0	1	0	00;GPMAWsp|P02751|FINC_HUMANFibronectinOS=HomosapiensGN=FN1PE=1SV=4	00;GPMAWsp|P02751|FINC_HUMANFibronectinOS=HomosapiensGN=FN1PE=1SV=4	00;GPMAWsp|P02751|FINC_HUMANFibronectinOS=HomosapiensGN=FN1PE=1SV=4	MULTI-MSMS	LUM2_03695_MM_E3_FN4_HCD	953.713	4	953.211	3808.81	62061.8	1.0765	0.0010261	-0.73769	-0.00070317	0.33878	0.00032293	953.711	47.149	4.0324	47.149	45.012	49.044	0					326	85	8	0	0	0	3.9518e-07	2	9953	124.9	124.9
AAVYQPQPHPQPPPYGHCVTDSGVVYSVGMQWLK	34	Oxidation (M)	_AAVYQPQPHPQPPPYGHCVTDSGVVYSVGM(ox)QWLK_		AAVYQPQPHPQPPPYGHCVTDSGVVYSVGM(1)QWLK		AAVYQPQPHPQPPPYGHCVTDSGVVYSVGM(117.65)QWLK	0	0	1	0	00;GPMAWsp|P02751|FINC_HUMANFibronectinOS=HomosapiensGN=FN1PE=1SV=4	00;GPMAWsp|P02751|FINC_HUMANFibronectinOS=HomosapiensGN=FN1PE=1SV=4	00;GPMAWsp|P02751|FINC_HUMANFibronectinOS=HomosapiensGN=FN1PE=1SV=4	MULTI-MSMS	LUM2_03694_MM_E2_FN3I_HCD	953.714	4	953.211	3808.81	62225	0.94965	0.00090521	0.5035	0.00047994	1.4531	0.0013851	953.713	43.86	1.8386	43.86	42.671	44.509	7.1054e-15					222	39	8	0	0	0	6.4992e-07	2	9049	117.65	117.65
AAVYQPQPHPQPPPYGHCVTDSGVVYSVGMQWLK	34	Oxidation (M)	_AAVYQPQPHPQPPPYGHCVTDSGVVYSVGM(ox)QWLK_		AAVYQPQPHPQPPPYGHCVTDSGVVYSVGM(1)QWLK		AAVYQPQPHPQPPPYGHCVTDSGVVYSVGM(79.84)QWLK	0	0	1	0	00;GPMAWsp|P02751|FINC_HUMANFibronectinOS=HomosapiensGN=FN1PE=1SV=4	00;GPMAWsp|P02751|FINC_HUMANFibronectinOS=HomosapiensGN=FN1PE=1SV=4	00;GPMAWsp|P02751|FINC_HUMANFibronectinOS=HomosapiensGN=FN1PE=1SV=4	MULTI-MSMS	LUM2_03694_MM_E2_FN3I_HCD	1271.62	3	1270.61	3808.81	56106.9	0.48993	0.00062252	1.011	0.0012845	1.5009	0.001907	1271.28	43.855	0.91926	43.855	43.404	44.323	7.1054e-15					42	19	4	0	0	0	0.001566	1	9134	79.843	79.843
AAVYQPQPHPQPPPYGHCVTDSGVVYSVGMQWLK	34	Oxidation (M)	_AAVYQPQPHPQPPPYGHCVTDSGVVYSVGM(ox)QWLK_		AAVYQPQPHPQPPPYGHCVTDSGVVYSVGM(1)QWLK		AAVYQPQPHPQPPPYGHCVTDSGVVYSVGM(64.14)QWLK	0	0	1	0	00;GPMAWsp|P02751|FINC_HUMANFibronectinOS=HomosapiensGN=FN1PE=1SV=4	00;GPMAWsp|P02751|FINC_HUMANFibronectinOS=HomosapiensGN=FN1PE=1SV=4	00;GPMAWsp|P02751|FINC_HUMANFibronectinOS=HomosapiensGN=FN1PE=1SV=4	MULTI-MSMS	LUM2_03694_MM_E2_FN3I_HCD	953.713	4	953.211	3808.81	61681.8	1.3281	0.001266	-0.34658	-0.00033036	0.98153	0.0009356	953.711	47.193	0.88151	47.193	46.65	47.532	0					77	19	6	0	0	0	0.0029253	1	9882	64.144	64.144
AAVYQPQPHPQPPPYGHCVTDSGVVYSVGMQWLK	34	Unmodified	_AAVYQPQPHPQPPPYGHCVTDSGVVYSVGMQWLK_					0	0	0	0	00;GPMAWsp|P02751|FINC_HUMANFibronectinOS=HomosapiensGN=FN1PE=1SV=4	00;GPMAWsp|P02751|FINC_HUMANFibronectinOS=HomosapiensGN=FN1PE=1SV=4	00;GPMAWsp|P02751|FINC_HUMANFibronectinOS=HomosapiensGN=FN1PE=1SV=4	MULTI-MSMS	LUM2_03695_MM_E3_FN4_HCD	949.715	4	949.212	3792.82	61598.2	1.1243	0.0010672	-0.35655	-0.00033845	0.76773	0.00072874	949.713	47.049	3.7841	47.049	45.814	49.598	0					463	80	11	0	0	0	1.1805e-12	4	9677	169.73	169.73
AAVYQPQPHPQPPPYGHCVTDSGVVYSVGMQWLK	34	Unmodified	_AAVYQPQPHPQPPPYGHCVTDSGVVYSVGMQWLK_					0	0	0	0	00;GPMAWsp|P02751|FINC_HUMANFibronectinOS=HomosapiensGN=FN1PE=1SV=4	00;GPMAWsp|P02751|FINC_HUMANFibronectinOS=HomosapiensGN=FN1PE=1SV=4	00;GPMAWsp|P02751|FINC_HUMANFibronectinOS=HomosapiensGN=FN1PE=1SV=4	MULTI-MSMS	LUM2_03695_MM_E3_FN4_HCD	1265.62	3	1265.28	3792.82	55136.1	0.74906	0.00094778	-0.32885	-0.00041609	0.42021	0.00053168	1265.95	47.078	2.1731	47.078	46.081	48.255	7.1054e-15					218	45	8	0	0	0	2.1901e-18	2	9966	176.84	176.84
AAVYQPQPHPQPPPYGHCVTDSGVVYSVGMQWLK	34	Unmodified	_AAVYQPQPHPQPPPYGHCVTDSGVVYSVGMQWLK_					0	0	0	0	00;GPMAWsp|P02751|FINC_HUMANFibronectinOS=HomosapiensGN=FN1PE=1SV=4	00;GPMAWsp|P02751|FINC_HUMANFibronectinOS=HomosapiensGN=FN1PE=1SV=4	00;GPMAWsp|P02751|FINC_HUMANFibronectinOS=HomosapiensGN=FN1PE=1SV=4	MULTI-MSMS	LUM2_03695_MM_E3_FN4_HCD	759.772	5	759.571	3792.82	71819.1	0.94465	0.00071753	-0.068473	-5.201e-05	0.87618	0.00066552	759.972	47.035	1.2825	47.035	46.317	47.6	0					69	26	4	0	0	0	0.0030519	1	9816	64.532	64.532
AAVYQPQPHPQPPPYGHCVTDSGVVYSVGMQWLK	34	Unmodified	_AAVYQPQPHPQPPPYGHCVTDSGVVYSVGMQWLK_					0	0	0	0	00;GPMAWsp|P02751|FINC_HUMANFibronectinOS=HomosapiensGN=FN1PE=1SV=4	00;GPMAWsp|P02751|FINC_HUMANFibronectinOS=HomosapiensGN=FN1PE=1SV=4	00;GPMAWsp|P02751|FINC_HUMANFibronectinOS=HomosapiensGN=FN1PE=1SV=4	MULTI-MSMS	LUM2_03695_MM_E3_FN4_HCD	949.714	4	949.212	3792.82	62331.5	1.0089	0.00095764	0.29571	0.00028069	1.3046	0.0012383	949.463	48.449	1.436	48.449	48.162	49.598	0					110	30	4	0	0	0	2.234e-18	2	10149	175.69	175.69
AAVYQPQPHPQPPPYGHCVTDSGVVYSVGMQWLK	34	Unmodified	_AAVYQPQPHPQPPPYGHCVTDSGVVYSVGMQWLK_					0	0	0	0	00;GPMAWsp|P02751|FINC_HUMANFibronectinOS=HomosapiensGN=FN1PE=1SV=4	00;GPMAWsp|P02751|FINC_HUMANFibronectinOS=HomosapiensGN=FN1PE=1SV=4	00;GPMAWsp|P02751|FINC_HUMANFibronectinOS=HomosapiensGN=FN1PE=1SV=4	MULTI-MSMS	LUM2_03695_MM_E3_FN4_HCD	949.715	4	949.212	3792.82	61930.7	1.0332	0.0009807	-0.66171	-0.0006281	0.37147	0.0003526	949.462	49.956	2.9621	49.956	49.376	52.338	0					255	63	8	0	0	0	7.9288e-08	1	10665	133.94	133.94
AAVYQPQPHPQPPPYGHCVTDSGVVYSVGMQWLK	34	Unmodified	_AAVYQPQPHPQPPPYGHCVTDSGVVYSVGMQWLK_					0	0	0	0	00;GPMAWsp|P02751|FINC_HUMANFibronectinOS=HomosapiensGN=FN1PE=1SV=4	00;GPMAWsp|P02751|FINC_HUMANFibronectinOS=HomosapiensGN=FN1PE=1SV=4	00;GPMAWsp|P02751|FINC_HUMANFibronectinOS=HomosapiensGN=FN1PE=1SV=4	MULTI-MSMS	LUM2_03695_MM_E3_FN4_HCD	949.716	4	949.212	3792.82	62324.4	1.3492	0.0012807	-0.38431	-0.00036479	0.9649	0.00091589	949.713	52.777	0.89235	52.777	52.289	53.181	0					55	18	4	0	0	0	0.00026529	1	11175	94.642	94.642
AAVYQPQPHPQPPPYGHCVTDSGVVYSVGMQWLK	34	Unmodified	_AAVYQPQPHPQPPPYGHCVTDSGVVYSVGMQWLK_					0	0	0	0	00;GPMAWsp|P02751|FINC_HUMANFibronectinOS=HomosapiensGN=FN1PE=1SV=4	00;GPMAWsp|P02751|FINC_HUMANFibronectinOS=HomosapiensGN=FN1PE=1SV=4	00;GPMAWsp|P02751|FINC_HUMANFibronectinOS=HomosapiensGN=FN1PE=1SV=4	MULTI-MSMS	LUM2_03695_MM_E3_FN4_HCD	949.714	4	949.212	3792.82	63630.7	1.2617	0.0011976	-0.23416	-0.00022227	1.0275	0.00097536	949.462	53.812	1.4691	53.812	52.771	54.24	0					113	31	6	0	0	0	0.00014164	2	11357	96.024	96.024
AAVYQPQPHPQPPPYGHCVTDSGVVYSVGMQWLK	34	Unmodified	_AAVYQPQPHPQPPPYGHCVTDSGVVYSVGMQWLK_					0	0	0	0	00;GPMAWsp|P02751|FINC_HUMANFibronectinOS=HomosapiensGN=FN1PE=1SV=4	00;GPMAWsp|P02751|FINC_HUMANFibronectinOS=HomosapiensGN=FN1PE=1SV=4	00;GPMAWsp|P02751|FINC_HUMANFibronectinOS=HomosapiensGN=FN1PE=1SV=4	MULTI-MSMS	LUM2_03695_MM_E3_FN4_HCD	949.714	4	949.212	3792.82	62634.7	1.423	0.0013508	0.060492	5.742e-05	1.4835	0.0014082	949.713	55.72	2.6544	55.72	54.24	56.894	-7.1054e-15					168	59	5	0	0	0	7.3391e-07	3	11538	115.74	115.74
AAVYQPQPHPQPPPYGHCVTDSGVVYSVGMQWLK	34	Unmodified	_AAVYQPQPHPQPPPYGHCVTDSGVVYSVGMQWLK_					0	0	0	0	00;GPMAWsp|P02751|FINC_HUMANFibronectinOS=HomosapiensGN=FN1PE=1SV=4	00;GPMAWsp|P02751|FINC_HUMANFibronectinOS=HomosapiensGN=FN1PE=1SV=4	00;GPMAWsp|P02751|FINC_HUMANFibronectinOS=HomosapiensGN=FN1PE=1SV=4	MULTI-MSMS	LUM2_03695_MM_E3_FN4_HCD	949.464	4	949.212	3792.82	63136.7	1.478	0.001403	0.075008	7.1198e-05	1.5531	0.0014742	949.964	61.173	2.1069	61.173	60.527	62.634	0					215	59	7	0	0	0	0.010977	1	13158	53.987	53.987
AAVYQPQPHPQPPPYGHCVTDSGVVYSVGMQWLK	34	Unmodified	_AAVYQPQPHPQPPPYGHCVTDSGVVYSVGMQWLK_					0	0	0	0	00;GPMAWsp|P02751|FINC_HUMANFibronectinOS=HomosapiensGN=FN1PE=1SV=4	00;GPMAWsp|P02751|FINC_HUMANFibronectinOS=HomosapiensGN=FN1PE=1SV=4	00;GPMAWsp|P02751|FINC_HUMANFibronectinOS=HomosapiensGN=FN1PE=1SV=4	MULTI-MSMS	LUM2_03695_MM_E3_FN4_HCD	949.716	4	949.212	3792.82	62634.7	1.4587	0.0013846	-0.076141	-7.2274e-05	1.3826	0.0013124	949.713	64.168	4.5608	64.168	62.596	67.157	0					743	210	5	0	0	0	5.6873e-07	6	13428	120.33	120.33
AAVYQPQPHPQPPPYGHCVTDSGVVYSVGMQWLK	34	Unmodified	_AAVYQPQPHPQPPPYGHCVTDSGVVYSVGMQWLK_					0	0	0	0	00;GPMAWsp|P02751|FINC_HUMANFibronectinOS=HomosapiensGN=FN1PE=1SV=4	00;GPMAWsp|P02751|FINC_HUMANFibronectinOS=HomosapiensGN=FN1PE=1SV=4	00;GPMAWsp|P02751|FINC_HUMANFibronectinOS=HomosapiensGN=FN1PE=1SV=4	MULTI-MSMS	LUM2_03694_MM_E2_FN3I_HCD	949.465	4	949.212	3792.82	62282.5	1.3767	0.0013067	0.11006	0.00010447	1.4867	0.0014112	949.713	47.157	1.4038	47.157	46.471	47.875	7.1054e-15					193	30	9	0	0	0	5.5524e-12	1	9815	151.38	151.38
AAVYQPQPHPQPPPYGHCVTDSGVVYSVGMQWLK	34	Unmodified	_AAVYQPQPHPQPPPYGHCVTDSGVVYSVGMQWLK_					0	0	0	0	00;GPMAWsp|P02751|FINC_HUMANFibronectinOS=HomosapiensGN=FN1PE=1SV=4	00;GPMAWsp|P02751|FINC_HUMANFibronectinOS=HomosapiensGN=FN1PE=1SV=4	00;GPMAWsp|P02751|FINC_HUMANFibronectinOS=HomosapiensGN=FN1PE=1SV=4	MULTI-MSMS	LUM2_03694_MM_E2_FN3I_HCD	1265.95	3	1265.28	3792.82	55854.4	0.87346	0.0011052	0.2748	0.0003477	1.1483	0.0014529	1265.95	47.112	0.71324	47.112	46.778	47.492	0					67	15	6	0	0	0	1.8435e-18	1	9870	182.6	182.6
AAVYQPQPHPQPPPYGHCVTDSGVVYSVGMQWLK	34	Nitration	_AAVYQPQPHPQPPPY(ni)GHCVTDSGVVYSVGMQWLK_	AAVYQPQPHPQPPPY(1)GHCVTDSGVVYSVGMQWLK		AAVY(-59.83)QPQPHPQPPPY(57.37)GHCVTDSGVVY(-57.37)SVGMQW(-91.04)LK		0	1	0	0	00;GPMAWsp|P02751|FINC_HUMANFibronectinOS=HomosapiensGN=FN1PE=1SV=4	00;GPMAWsp|P02751|FINC_HUMANFibronectinOS=HomosapiensGN=FN1PE=1SV=4	00;GPMAWsp|P02751|FINC_HUMANFibronectinOS=HomosapiensGN=FN1PE=1SV=4	MULTI-MSMS	LUM2_03695_MM_E3_FN4_HCD	960.96	4	960.458	3837.8	61888.4	0.86932	0.00083495	-0.27589	-0.00026498	0.59344	0.00056997	960.96	49.969	1.4727	49.969	49.23	50.703	7.1054e-15					186	31	9	0	0	0	9.1697e-12	1	10533	136.79	136.79
AAVYQPQPHPQPPPYGHCVTDSGVVYSVGMQWLK	34	Nitration	_AAVY(ni)QPQPHPQPPPYGHCVTDSGVVYSVGMQWLK_	AAVY(1)QPQPHPQPPPYGHCVTDSGVVYSVGMQWLK		AAVY(59.43)QPQPHPQPPPY(-59.43)GHCVTDSGVVY(-110.07)SVGMQW(-127.17)LK		0	1	0	0	00;GPMAWsp|P02751|FINC_HUMANFibronectinOS=HomosapiensGN=FN1PE=1SV=4	00;GPMAWsp|P02751|FINC_HUMANFibronectinOS=HomosapiensGN=FN1PE=1SV=4	00;GPMAWsp|P02751|FINC_HUMANFibronectinOS=HomosapiensGN=FN1PE=1SV=4	MULTI-MSMS	LUM2_03694_MM_E2_FN3I_HCD	960.96	4	960.458	3837.8	61903.3	1.1945	0.0011473	0.42548	0.00040866	1.62	0.0015559	960.96	48.902	1.3189	48.902	48.117	49.436	0					186	28	9	0	0	0	1.8175e-07	2	10230	131.16	131.16
AAVYQPQPHPQPPPYGHCVTDSGVVYSVGMQWLK	34	Nitration	_AAVY(ni)QPQPHPQPPPYGHCVTDSGVVYSVGMQWLK_	AAVY(1)QPQPHPQPPPYGHCVTDSGVVYSVGMQWLK		AAVY(36.61)QPQPHPQPPPY(-36.61)GHCVTDSGVVY(-74.39)SVGMQW(-92.68)LK		0	1	0	0	00;GPMAWsp|P02751|FINC_HUMANFibronectinOS=HomosapiensGN=FN1PE=1SV=4	00;GPMAWsp|P02751|FINC_HUMANFibronectinOS=HomosapiensGN=FN1PE=1SV=4	00;GPMAWsp|P02751|FINC_HUMANFibronectinOS=HomosapiensGN=FN1PE=1SV=4	MULTI-MSMS	LUM2_03694_MM_E2_FN3I_HCD	1280.95	3	1280.28	3837.8	56298.3	0.81386	0.001042	1.5375	0.0019684	2.3513	0.0030103	1280.94	48.854	0.63928	48.854	48.523	49.162	0					27	13	4	0	0	0	0.00031918	1	10300	94.155	93.619
AAVYQPQPHPQPPPYGHCVTDSGVVYSVGMQWLK	34	Nitration	_AAVYQPQPHPQPPPY(ni)GHCVTDSGVVYSVGMQWLK_	AAVYQPQPHPQPPPY(1)GHCVTDSGVVYSVGMQWLK		AAVY(-50.79)QPQPHPQPPPY(50.79)GHCVTDSGVVY(-52.23)SVGMQW(-88.47)LK		0	1	0	0	00;GPMAWsp|P02751|FINC_HUMANFibronectinOS=HomosapiensGN=FN1PE=1SV=4	00;GPMAWsp|P02751|FINC_HUMANFibronectinOS=HomosapiensGN=FN1PE=1SV=4	00;GPMAWsp|P02751|FINC_HUMANFibronectinOS=HomosapiensGN=FN1PE=1SV=4	MULTI-MSMS	LUM2_03694_MM_E2_FN3I_HCD	960.961	4	960.458	3837.8	61897.8	1.0643	0.0010222	0.42671	0.00040984	1.491	0.001432	960.96	49.994	1.3981	49.994	49.341	50.74	0					189	31	9	0	0	0	6.9015e-07	1	10461	117.25	117.25
AAVYQPQPHPQPPPYGHCVTDSGVVYSVGMQWLK	34	3 Nitration	_AAVY(ni)QPQPHPQPPPY(ni)GHCVTDSGVVYSVGMQW(ni)LK_	AAVY(1)QPQPHPQPPPY(0.999)GHCVTDSGVVY(0.128)SVGMQW(0.873)LK		AAVY(37.62)QPQPHPQPPPY(29.7)GHCVTDSGVVY(-8.37)SVGMQW(8.37)LK		0	3	0	0	00;GPMAWsp|P02751|FINC_HUMANFibronectinOS=HomosapiensGN=FN1PE=1SV=4	00;GPMAWsp|P02751|FINC_HUMANFibronectinOS=HomosapiensGN=FN1PE=1SV=4	00;GPMAWsp|P02751|FINC_HUMANFibronectinOS=HomosapiensGN=FN1PE=1SV=4	MULTI-MSMS	LUM2_03694_MM_E2_FN3I_HCD	983.451	4	982.951	3927.77	62679.6	0.66908	0.00065767	0.22857	0.00022467	0.89765	0.00088235	983.452	44.834	0.9951	44.834	44.7	45.695	0					22	20	2	0	0	0	0.043452	1	9379	43.416	41.871
AAVYQPQPHPQPPPYGHCVTDSGVVYSVGMQWLK	34	3 Nitration	_AAVY(ni)QPQPHPQPPPY(ni)GHCVTDSGVVYSVGMQW(ni)LK_	AAVY(1)QPQPHPQPPPY(1)GHCVTDSGVVY(0.001)SVGMQW(0.999)LK		AAVY(55.09)QPQPHPQPPPY(39.39)GHCVTDSGVVY(-30.19)SVGMQW(30.19)LK		0	3	0	0	00;GPMAWsp|P02751|FINC_HUMANFibronectinOS=HomosapiensGN=FN1PE=1SV=4	00;GPMAWsp|P02751|FINC_HUMANFibronectinOS=HomosapiensGN=FN1PE=1SV=4	00;GPMAWsp|P02751|FINC_HUMANFibronectinOS=HomosapiensGN=FN1PE=1SV=4	MULTI-MSMS	LUM2_03694_MM_E2_FN3I_HCD	983.203	4	982.951	3927.77	61762.9	0.96751	0.00095102	-0.1472	-0.00014469	0.82031	0.00080633	983.202	52.743	0.70378	52.743	52.303	53.007	0					66	14	8	0	0	0	0.0022633	1	11132	82.058	82.014
AAVYQPQPHPQPPPYGHCVTDSGVVYSVGMQWLK	34	3 Nitration	_AAVY(ni)QPQPHPQPPPY(ni)GHCVTDSGVVY(ni)SVGMQWLK_	AAVY(1)QPQPHPQPPPY(1)GHCVTDSGVVY(0.999)SVGMQW(0.001)LK		AAVY(92.27)QPQPHPQPPPY(75.66)GHCVTDSGVVY(32.82)SVGMQW(-32.82)LK		0	3	0	0	00;GPMAWsp|P02751|FINC_HUMANFibronectinOS=HomosapiensGN=FN1PE=1SV=4	00;GPMAWsp|P02751|FINC_HUMANFibronectinOS=HomosapiensGN=FN1PE=1SV=4	00;GPMAWsp|P02751|FINC_HUMANFibronectinOS=HomosapiensGN=FN1PE=1SV=4	MULTI-MSMS	LUM2_03694_MM_E2_FN3I_HCD	983.452	4	982.951	3927.77	61814.2	1.0007	0.00098365	0.1321	0.00012985	1.1328	0.0011135	983.452	53.259	0.9463	53.259	52.922	53.868	-7.1054e-15					103	20	10	0	0	0	1.5059e-06	1	11224	110.41	108.68
AAVYQPQPHPQPPPYGHCVTDSGVVYSVGMQWLK	34	Oxidation (M),Nitration	_AAVY(ni)QPQPHPQPPPYGHCVTDSGVVYSVGM(ox)QWLK_	AAVY(0.998)QPQPHPQPPPY(0.002)GHCVTDSGVVYSVGMQWLK	AAVYQPQPHPQPPPYGHCVTDSGVVYSVGM(1)QWLK	AAVY(26.22)QPQPHPQPPPY(-26.22)GHCVTDSGVVY(-108.4)SVGMQW(-135.4)LK	AAVYQPQPHPQPPPYGHCVTDSGVVYSVGM(145.86)QWLK	0	1	1	0	00;GPMAWsp|P02751|FINC_HUMANFibronectinOS=HomosapiensGN=FN1PE=1SV=4	00;GPMAWsp|P02751|FINC_HUMANFibronectinOS=HomosapiensGN=FN1PE=1SV=4	00;GPMAWsp|P02751|FINC_HUMANFibronectinOS=HomosapiensGN=FN1PE=1SV=4	MULTI-MSMS	LUM2_03694_MM_E2_FN3I_HCD	964.96	4	964.457	3853.8	61056.8	0.93753	0.00090421	0.33254	0.00032072	1.2701	0.0012249	964.959	45.875	1.2489	45.875	45.222	46.471	0					151	26	7	0	0	0	6.5174e-12	2	9561	145.86	145.86
AAVYQPQPHPQPPPYGHCVTDSGVVYSVGMQWLK	34	Oxidation (M),Nitration	_AAVYQPQPHPQPPPY(ni)GHCVTDSGVVYSVGM(ox)QWLK_	AAVYQPQPHPQPPPY(0.999)GHCVTDSGVVY(0.001)SVGMQWLK	AAVYQPQPHPQPPPYGHCVTDSGVVYSVGM(1)QWLK	AAVY(-37.31)QPQPHPQPPPY(30.83)GHCVTDSGVVY(-30.83)SVGMQW(-45.66)LK	AAVYQPQPHPQPPPYGHCVTDSGVVYSVGM(77.6)QWLK	0	1	1	0	00;GPMAWsp|P02751|FINC_HUMANFibronectinOS=HomosapiensGN=FN1PE=1SV=4	00;GPMAWsp|P02751|FINC_HUMANFibronectinOS=HomosapiensGN=FN1PE=1SV=4	00;GPMAWsp|P02751|FINC_HUMANFibronectinOS=HomosapiensGN=FN1PE=1SV=4	MULTI-MSMS	LUM2_03694_MM_E2_FN3I_HCD	964.96	4	964.457	3853.8	61056.8	1.1184	0.0010787	0.22207	0.00021417	1.3405	0.0012929	965.209	46.866	1.3323	46.866	46.247	47.579	0					126	29	7	0	0	0	0.001699	1	9811	77.598	77.598
AAVYQPQPHPQPPPYGHCVTDSGVVYSVGMQWLK	34	Oxidation (M),Nitration	_AAVY(ni)QPQPHPQPPPYGHCVTDSGVVYSVGM(ox)QWLK_	AAVY(0.999)QPQPHPQPPPY(0.001)GHCVTDSGVVYSVGMQWLK	AAVYQPQPHPQPPPYGHCVTDSGVVYSVGM(1)QWLK	AAVY(31.73)QPQPHPQPPPY(-31.73)GHCVTDSGVVY(-55.59)SVGMQW(-67.28)LK	AAVYQPQPHPQPPPYGHCVTDSGVVYSVGM(68.71)QWLK	0	1	1	0	00;GPMAWsp|P02751|FINC_HUMANFibronectinOS=HomosapiensGN=FN1PE=1SV=4	00;GPMAWsp|P02751|FINC_HUMANFibronectinOS=HomosapiensGN=FN1PE=1SV=4	00;GPMAWsp|P02751|FINC_HUMANFibronectinOS=HomosapiensGN=FN1PE=1SV=4	MULTI-MSMS	LUM2_03694_MM_E2_FN3I_HCD	964.962	4	964.457	3853.8	61399.5	1.1048	0.0010656	1.336	0.0012885	2.4408	0.0023541	964.959	49.185	1.9384	49.185	48.476	50.414	0					183	42	6	0	0	0	0.0024537	2	10326	68.708	68.708
AAVYQPQPHPQPPPYGHCVTDSGVVYSVGMQWLK	34	Oxidation (M),2 Nitration	_AAVY(ni)QPQPHPQPPPY(ni)GHCVTDSGVVYSVGM(ox)QWLK_	AAVY(1)QPQPHPQPPPY(1)GHCVTDSGVVYSVGMQWLK	AAVYQPQPHPQPPPYGHCVTDSGVVYSVGM(1)QWLK	AAVY(123.62)QPQPHPQPPPY(69.71)GHCVTDSGVVY(-69.71)SVGMQW(-101.23)LK	AAVYQPQPHPQPPPYGHCVTDSGVVYSVGM(149)QWLK	0	2	1	0	00;GPMAWsp|P02751|FINC_HUMANFibronectinOS=HomosapiensGN=FN1PE=1SV=4	00;GPMAWsp|P02751|FINC_HUMANFibronectinOS=HomosapiensGN=FN1PE=1SV=4	00;GPMAWsp|P02751|FINC_HUMANFibronectinOS=HomosapiensGN=FN1PE=1SV=4	MULTI-MSMS	LUM2_03694_MM_E2_FN3I_HCD	976.205	4	975.703	3898.78	61166.4	1.071	0.0010449	-0.30692	-0.00029946	0.76403	0.00074547	976.205	48.413	1.7765	48.413	47.875	49.651	0					246	38	9	0	0	0	9.9572e-12	1	10142	149	149
AAVYQPQPHPQPPPYGHCVTDSGVVYSVGMQWLK	34	Oxidation (M),2 Nitration	_AAVY(ni)QPQPHPQPPPY(ni)GHCVTDSGVVYSVGM(ox)QWLK_	AAVY(1)QPQPHPQPPPY(0.992)GHCVTDSGVVY(0.008)SVGMQWLK	AAVYQPQPHPQPPPYGHCVTDSGVVYSVGM(1)QWLK	AAVY(46.21)QPQPHPQPPPY(21.01)GHCVTDSGVVY(-21.01)SVGMQW(-38.56)LK	AAVYQPQPHPQPPPYGHCVTDSGVVYSVGM(59.84)QWLK	0	2	1	0	00;GPMAWsp|P02751|FINC_HUMANFibronectinOS=HomosapiensGN=FN1PE=1SV=4	00;GPMAWsp|P02751|FINC_HUMANFibronectinOS=HomosapiensGN=FN1PE=1SV=4	00;GPMAWsp|P02751|FINC_HUMANFibronectinOS=HomosapiensGN=FN1PE=1SV=4	MULTI-MSMS	LUM2_03694_MM_E2_FN3I_HCD	976.207	4	975.703	3898.78	61129.5	0.8762	0.00085491	-0.19839	-0.00019357	0.67781	0.00066134	976.205	50.044	1.777	50.044	49.294	51.071	7.1054e-15					184	39	9	0	0	0	0.0054974	1	10583	59.838	59.838
AAVYQPQPHPQPPPYGHCVTDSGVVYSVGMQWLK	34	Oxidation (M),2 Nitration	_AAVY(ni)QPQPHPQPPPY(ni)GHCVTDSGVVYSVGM(ox)QWLK_	AAVY(1)QPQPHPQPPPY(1)GHCVTDSGVVYSVGMQWLK	AAVYQPQPHPQPPPYGHCVTDSGVVYSVGM(1)QWLK	AAVY(59.4)QPQPHPQPPPY(33.15)GHCVTDSGVVY(-33.15)SVGMQW(-50.83)LK	AAVYQPQPHPQPPPYGHCVTDSGVVYSVGM(72.84)QWLK	0	2	1	0	00;GPMAWsp|P02751|FINC_HUMANFibronectinOS=HomosapiensGN=FN1PE=1SV=4	00;GPMAWsp|P02751|FINC_HUMANFibronectinOS=HomosapiensGN=FN1PE=1SV=4	00;GPMAWsp|P02751|FINC_HUMANFibronectinOS=HomosapiensGN=FN1PE=1SV=4	MULTI-MSMS	LUM2_03694_MM_E2_FN3I_HCD	976.206	4	975.703	3898.78	60902.2	0.90072	0.00087884	-0.024808	-2.4205e-05	0.87592	0.00085463	975.954	51.52	1.3729	51.52	50.881	52.254	-7.1054e-15					139	30	7	0	0	0	0.0036048	1	10888	72.842	72.842
AAVYQPQPHPQPPPYGHCVTDSGVVYSVGMQWLK	34	Oxidation (M),3 Nitration	_AAVY(ni)QPQPHPQPPPY(ni)GHCVTDSGVVY(ni)SVGM(ox)QWLK_	AAVY(1)QPQPHPQPPPY(1)GHCVTDSGVVY(0.99)SVGMQW(0.01)LK	AAVYQPQPHPQPPPYGHCVTDSGVVYSVGM(1)QWLK	AAVY(118.18)QPQPHPQPPPY(88.73)GHCVTDSGVVY(20.14)SVGMQW(-20.14)LK	AAVYQPQPHPQPPPYGHCVTDSGVVYSVGM(131.3)QWLK	0	3	1	0	00;GPMAWsp|P02751|FINC_HUMANFibronectinOS=HomosapiensGN=FN1PE=1SV=4	00;GPMAWsp|P02751|FINC_HUMANFibronectinOS=HomosapiensGN=FN1PE=1SV=4	00;GPMAWsp|P02751|FINC_HUMANFibronectinOS=HomosapiensGN=FN1PE=1SV=4	MULTI-MSMS	LUM2_03694_MM_E2_FN3I_HCD	987.452	4	986.949	3943.77	61089.9	0.77217	0.0007621	0.17901	0.00017667	0.95118	0.00093877	987.451	50.284	2.6116	50.284	49.202	51.814	0					282	58	10	0	0	0	2.8307e-07	3	10532	131.3	131.3
AAVYQPQPHPQPPPYGHCVTDSGVVYSVGMQWLK	34	2 Nitration	_AAVY(ni)QPQPHPQPPPY(ni)GHCVTDSGVVYSVGMQWLK_	AAVY(1)QPQPHPQPPPY(1)GHCVTDSGVVYSVGMQWLK		AAVY(55.9)QPQPHPQPPPY(43.37)GHCVTDSGVVY(-43.37)SVGMQW(-74.15)LK		0	2	0	0	00;GPMAWsp|P02751|FINC_HUMANFibronectinOS=HomosapiensGN=FN1PE=1SV=4	00;GPMAWsp|P02751|FINC_HUMANFibronectinOS=HomosapiensGN=FN1PE=1SV=4	00;GPMAWsp|P02751|FINC_HUMANFibronectinOS=HomosapiensGN=FN1PE=1SV=4	MULTI-MSMS	LUM2_03694_MM_E2_FN3I_HCD	972.207	4	971.704	3882.79	61331.3	0.9369	0.00091039	0.065576	6.372e-05	1.0025	0.00097411	972.206	51.481	2.6868	51.481	50.585	53.272	0					276	59	10	0	0	0	7.3835e-07	1	10795	115.74	115.74
AAVYQPQPHPQPPPYGHCVTDSGVVYSVGMQWLK	34	2 Nitration	_AAVY(ni)QPQPHPQPPPY(ni)GHCVTDSGVVYSVGMQWLK_	AAVY(1)QPQPHPQPPPY(1)GHCVTDSGVVYSVGMQWLK		AAVY(142.36)QPQPHPQPPPY(82.19)GHCVTDSGVVY(-82.19)SVGMQW(-96.43)LK		0	2	0	0	00;GPMAWsp|P02751|FINC_HUMANFibronectinOS=HomosapiensGN=FN1PE=1SV=4	00;GPMAWsp|P02751|FINC_HUMANFibronectinOS=HomosapiensGN=FN1PE=1SV=4	00;GPMAWsp|P02751|FINC_HUMANFibronectinOS=HomosapiensGN=FN1PE=1SV=4	MULTI-MSMS	LUM2_03694_MM_E2_FN3I_HCD	1295.94	3	1295.27	3882.79	55822.2	0.65872	0.00085322	0.20665	0.00026766	0.86537	0.0011209	1295.94	51.48	0.83908	51.48	51.15	51.989	0					61	18	6	0	0	0	2.5663e-12	1	10866	163.89	163.82
AAVYQPQPHPQPPPYGHCVTDSGVVYSVGMQWLK	34	4 Nitration	_AAVY(ni)QPQPHPQPPPY(ni)GHCVTDSGVVY(ni)SVGMQW(ni)LK_	AAVY(1)QPQPHPQPPPY(1)GHCVTDSGVVY(1)SVGMQW(1)LK		AAVY(114)QPQPHPQPPPY(114)GHCVTDSGVVY(114)SVGMQW(114)LK		0	4	0	0	00;GPMAWsp|P02751|FINC_HUMANFibronectinOS=HomosapiensGN=FN1PE=1SV=4	00;GPMAWsp|P02751|FINC_HUMANFibronectinOS=HomosapiensGN=FN1PE=1SV=4	00;GPMAWsp|P02751|FINC_HUMANFibronectinOS=HomosapiensGN=FN1PE=1SV=4	MULTI-MSMS	LUM2_03694_MM_E2_FN3I_HCD	994.7	4	994.197	3972.76	62066	1.0262	0.0010202	0.1564	0.00015549	1.1826	0.0011757	994.699	53.617	1.2581	53.617	52.832	54.09	0					69	27	7	0	0	0	1.2956e-06	1	11353	114	112.28
AAVYQPQPHPQPPPYGHCVTDSGVVYSVGMQWLKTQGNK	39	3 Nitration	_AAVY(ni)QPQPHPQPPPY(ni)GHCVTDSGVVYSVGMQW(ni)LKTQGNK_	AAVY(1)QPQPHPQPPPY(1)GHCVTDSGVVYSVGMQW(1)LKTQGNK		AAVY(82.35)QPQPHPQPPPY(52.54)GHCVTDSGVVY(-52.54)SVGMQW(74.66)LKTQGNK		0	3	0	1	00;GPMAWsp|P02751|FINC_HUMANFibronectinOS=HomosapiensGN=FN1PE=1SV=4	00;GPMAWsp|P02751|FINC_HUMANFibronectinOS=HomosapiensGN=FN1PE=1SV=4	00;GPMAWsp|P02751|FINC_HUMANFibronectinOS=HomosapiensGN=FN1PE=1SV=4	MULTI-MSMS	LUM2_03694_MM_E2_FN3I_HCD	1115.77	4	1115.02	4456.04	57451.8	0.83345	0.00092931	0.64841	0.00072299	1.4819	0.0016523	1115.52	50.221	1.4988	50.221	49.611	51.11	-7.1054e-15					183	33	9	0	0	0	2.463e-07	1	10538	132.17	132.17
ACEPGVDYVYK	11	Unmodified	_ACEPGVDYVYK_					0	0	0	0	CON__Q2UVX4	CON__Q2UVX4	CON__Q2UVX4	MULTI-MSMS	LUM2_03695_MM_E3_FN4_HCD	650.798	2	650.798	1299.58	76639.9	0.91543	0.00059576	0.37352	0.00024309	1.2889	0.00083884	650.798	27.051	0.74476	27.051	26.862	27.607	3.5527e-15					33	16	3	0	0	0	0.015907	1	5419	54.608	54.608
ADDKETCFAEEGKK	14	Unmodified	_ADDKETCFAEEGKK_					0	0	0	2	CON__P02768-1	CON__P02768-1	CON__P02768-1	MULTI-MSMS	LUM2_03695_MM_E3_FN4_HCD	543.582	3	543.247	1626.72	83499	1.4046	0.00076305	0.24846	0.00013497	1.6531	0.00089802	543.582	9.7995	1.0203	9.7995	9.5479	10.568	0					58	26	3	0	0	0	0.0026536	1	1579	79.652	79.652
ADDKETCFAEEGKK	14	Unmodified	_ADDKETCFAEEGKK_					0	0	0	2	CON__P02768-1	CON__P02768-1	CON__P02768-1	MSMS	LUM2_03694_MM_E2_FN3I_HCD	543.248	3	543.247	1626.72	NaN	NaN	NaN	NaN	NaN	NaN	NaN	NaN	9.7903	1	9.7903	9.2903	10.29	0								0	0	0	0.0001881	1	1562	97.767	97.692
ADTLTDEINFLR	12	Unmodified	_ADTLTDEINFLR_					0	0	0	0	CON__P48668;CON__P04259;CON__P02538	CON__P48668	CON__P48668	MULTI-MSMS	LUM2_03695_MM_E3_FN4_HCD	704.36	2	704.359	1406.7	74860.5	0.77575	0.00054641	0.11013	7.757e-05	0.88588	0.00062398	704.36	50.349	0.50514	50.349	50.157	50.662	7.1054e-15					30	10	4	0	0	0	1.1613e-05	1	10595	114.5	111.52
AEAESLYQSK	10	Unmodified	_AEAESLYQSK_					0	0	0	0	CON__P04264	CON__P04264	CON__P04264	MULTI-MSMS	LUM2_03695_MM_E3_FN4_HCD	563.275	2	563.275	1124.53	87314.2	1.2528	0.00070566	0.1738	9.7897e-05	1.4266	0.00080356	563.275	16.564	0.44384	16.564	16.326	16.77	0					16	9	2	0	0	0	4.5428e-09	1	3054	139.78	133.58
AEAESLYQSKYEELQITAGR	20	Unmodified	_AEAESLYQSKYEELQITAGR_					0	0	0	1	CON__P04264	CON__P04264	CON__P04264	MULTI-MSMS	LUM2_03695_MM_E3_FN4_HCD	762.714	3	762.713	2285.12	71360.2	0.68976	0.00052609	0.28655	0.00021856	0.97632	0.00074465	762.713	37.012	0.45515	37.012	36.736	37.191	0					25	9	4	0	0	0	2.6954e-07	1	7629	128.41	128.41
AEFAEVSK	8	Unmodified	_AEFAEVSK_					0	0	0	0	CON__P02768-1	CON__P02768-1	CON__P02768-1	MULTI-MSMS	LUM2_03695_MM_E3_FN4_HCD	440.724	2	440.724	879.434	100218	1.0424	0.0004594	-0.3494	-0.00015399	0.69299	0.00030542	440.724	15.98	0.5201	15.98	15.806	16.326	0					16	10	2	0	0	0	3.8414e-05	1	2953	106.36	102.14
AEFAEVSK	8	Unmodified	_AEFAEVSK_					0	0	0	0	CON__P02768-1	CON__P02768-1	CON__P02768-1	MULTI-MSMS	LUM2_03694_MM_E2_FN3I_HCD	440.724	2	440.724	879.434	92698.5	1.0962	0.00048312	-0.057178	-2.52e-05	1.039	0.00045792	440.724	15.94	0.70466	15.94	15.583	16.288	0					48	16	4	0	0	0	3.882e-05	1	2914	106.04	100.95
AEFVEVTK	8	Unmodified	_AEFVEVTK_					0	0	0	0	CON__P02769	CON__P02769	CON__P02769	MULTI-MSMS	LUM2_03695_MM_E3_FN4_HCD	461.748	2	461.748	921.481	90497.7	0.92371	0.00042652	0.13774	6.3601e-05	1.0615	0.00049012	461.748	21.243	1.3406	21.243	20.975	22.316	0					64	29	4	0	0	0	0.032588	1	4083	41.956	41.956
AETECQNTEYQQLLDIK	17	Unmodified	_AETECQNTEYQQLLDIK_					0	0	0	0	CON__P13645	CON__P13645	CON__P13645	MULTI-MSMS	LUM2_03695_MM_E3_FN4_HCD	1042.49	2	1041.99	2081.96	61624.9	0.42537	0.00044323	0.83829	0.00087348	1.2637	0.0013167	1041.99	42.588	0.49342	42.588	42.223	42.716	-7.1054e-15					25	10	3	0	0	0	2.767e-29	1	8844	272.92	269.88
AKQDMACLLK	10	Oxidation (M)	_AKQDM(ox)ACLLK_		AKQDM(1)ACLLK		AKQDM(54.78)ACLLK	0	0	1	1	CON__Q61726;CON__P78386;CON__Q9NSB4	CON__Q61726;CON__Q9NSB4	CON__Q61726	MULTI-SECPEP	LUM2_03694_MM_E2_FN3I_HCD	597.314	2	597.304	1192.59	78463.2	1.475	0.00088102	0.45909	0.00027421	1.9341	0.0011552	597.305	11.377	1.4158	11.377	11.051	12.467	0					84	38	4	0	0	0	0.026545	1	1997	54.776	49.788
ALEESNYELEGK	12	Unmodified	_ALEESNYELEGK_					0	0	0	0	CON__P13645;CON__P02535-1	CON__P13645	CON__P13645	MULTI-MSMS	LUM2_03695_MM_E3_FN4_HCD	691.83	2	691.328	1380.64	75395.1	0.77	0.00053232	-0.24867	-0.00017191	0.52132	0.00036041	691.328	25.046	0.58297	25.046	24.608	25.191	0					30	12	3	0	0	0	5.2782e-09	1	4899	153.12	151.79
ALEESNYELEGK	12	Unmodified	_ALEESNYELEGK_					0	0	0	0	CON__P13645;CON__P02535-1	CON__P13645	CON__P13645	MULTI-MSMS	LUM2_03694_MM_E2_FN3I_HCD	691.328	2	691.328	1380.64	75343.2	0.74961	0.00051823	0.078891	5.4539e-05	0.8285	0.00057277	691.328	24.995	0.52701	24.995	24.681	25.208	3.5527e-15					34	11	4	0	0	0	2.7178e-06	1	4927	131.09	126.79
AQITGYR	7	Unmodified	_AQITGYR_					0	0	0	0	00;GPMAWsp|P02751|FINC_HUMANFibronectinOS=HomosapiensGN=FN1PE=1SV=4	00;GPMAWsp|P02751|FINC_HUMANFibronectinOS=HomosapiensGN=FN1PE=1SV=4	00;GPMAWsp|P02751|FINC_HUMANFibronectinOS=HomosapiensGN=FN1PE=1SV=4	MULTI-MSMS	LUM2_03695_MM_E3_FN4_HCD	404.72	2	404.719	807.424	92872.4	0.97767	0.00039568	-0.054085	-2.1889e-05	0.92359	0.00037379	404.719	13.192	2.2355	13.192	12.736	14.971	0					123	52	5	0	0	0	2.3739e-08	2	2490	143.97	143.97
AQITGYR	7	Unmodified	_AQITGYR_					0	0	0	0	00;GPMAWsp|P02751|FINC_HUMANFibronectinOS=HomosapiensGN=FN1PE=1SV=4	00;GPMAWsp|P02751|FINC_HUMANFibronectinOS=HomosapiensGN=FN1PE=1SV=4	00;GPMAWsp|P02751|FINC_HUMANFibronectinOS=HomosapiensGN=FN1PE=1SV=4	MULTI-MSMS	LUM2_03694_MM_E2_FN3I_HCD	404.72	2	404.719	807.424	95367.7	1.0348	0.00041882	0.053357	2.1595e-05	1.0882	0.00044041	404.719	12.828	3.7361	12.828	12.507	16.243	0					205	88	5	0	0	0	1.1976e-08	6	2449	159.19	159.19
AQITGYR	7	Unmodified	_AQITGYR_					0	0	0	0	00;GPMAWsp|P02751|FINC_HUMANFibronectinOS=HomosapiensGN=FN1PE=1SV=4	00;GPMAWsp|P02751|FINC_HUMANFibronectinOS=HomosapiensGN=FN1PE=1SV=4	00;GPMAWsp|P02751|FINC_HUMANFibronectinOS=HomosapiensGN=FN1PE=1SV=4	MULTI-MSMS	LUM2_03694_MM_E2_FN3I_HCD	404.719	2	404.719	807.424	98733.2	0.99985	0.00040466	0.078847	3.1911e-05	1.0787	0.00043657	404.719	25.037	0.53146	25.037	24.722	25.253	0					21	11	2	0	0	0	0.0095747	1	4975	69.093	69.093
AQITGYR	7	Unmodified	_AQITGYR_					0	0	0	0	00;GPMAWsp|P02751|FINC_HUMANFibronectinOS=HomosapiensGN=FN1PE=1SV=4	00;GPMAWsp|P02751|FINC_HUMANFibronectinOS=HomosapiensGN=FN1PE=1SV=4	00;GPMAWsp|P02751|FINC_HUMANFibronectinOS=HomosapiensGN=FN1PE=1SV=4	MULTI-SECPEP	LUM2_03694_MM_E2_FN3I_HCD	808.237	1	808.431	807.424	67998.4	0.69461	0.00056154	0.40656	0.00032868	1.1012	0.00089022	808.431	12.853	2.5158	12.853	12.597	15.112	0					131	59	5	0	0	0	2.0531e-05	1	2376	152.34	152.34
AQITGYR	7	Nitration	_AQITGY(ni)R_	AQITGY(1)R		AQITGY(98.5)R		0	1	0	0	00;GPMAWsp|P02751|FINC_HUMANFibronectinOS=HomosapiensGN=FN1PE=1SV=4	00;GPMAWsp|P02751|FINC_HUMANFibronectinOS=HomosapiensGN=FN1PE=1SV=4	00;GPMAWsp|P02751|FINC_HUMANFibronectinOS=HomosapiensGN=FN1PE=1SV=4	MULTI-MSMS	LUM2_03695_MM_E3_FN4_HCD	427.212	2	427.212	852.409	93177.5	0.89089	0.0003806	-0.069643	-2.9752e-05	0.82125	0.00035085	427.212	20.154	0.39019	20.154	19.975	20.366	0					11	8	2	0	0	0	9.1296e-05	1	3877	98.503	96.71
AQITGYR	7	Nitration	_AQITGY(ni)R_	AQITGY(1)R		AQITGY(175.93)R		0	1	0	0	00;GPMAWsp|P02751|FINC_HUMANFibronectinOS=HomosapiensGN=FN1PE=1SV=4	00;GPMAWsp|P02751|FINC_HUMANFibronectinOS=HomosapiensGN=FN1PE=1SV=4	00;GPMAWsp|P02751|FINC_HUMANFibronectinOS=HomosapiensGN=FN1PE=1SV=4	MULTI-MSMS	LUM2_03694_MM_E2_FN3I_HCD	427.212	2	427.212	852.409	94088	1.0268	0.00043867	0.097075	4.1472e-05	1.1239	0.00048014	427.212	20.285	0.52916	20.285	19.94	20.469	0					31	11	3	0	0	0	4.7061e-13	1	3865	175.93	167.25
AQITGYRLTVGLTR	14	Unmodified	_AQITGYRLTVGLTR_					0	0	0	1	00;GPMAWsp|P02751|FINC_HUMANFibronectinOS=HomosapiensGN=FN1PE=1SV=4	00;GPMAWsp|P02751|FINC_HUMANFibronectinOS=HomosapiensGN=FN1PE=1SV=4	00;GPMAWsp|P02751|FINC_HUMANFibronectinOS=HomosapiensGN=FN1PE=1SV=4	MULTI-MSMS	LUM2_03695_MM_E3_FN4_HCD	516.967	3	516.967	1547.88	85312.3	0.7434	0.00038431	0.41464	0.00021435	1.158	0.00059867	516.967	33.114	0.65026	33.114	32.866	33.516	0					45	13	4	0	0	0	3.4378e-14	1	6735	163.99	162.8
AQITGYRLTVGLTR	14	Unmodified	_AQITGYRLTVGLTR_					0	0	0	1	00;GPMAWsp|P02751|FINC_HUMANFibronectinOS=HomosapiensGN=FN1PE=1SV=4	00;GPMAWsp|P02751|FINC_HUMANFibronectinOS=HomosapiensGN=FN1PE=1SV=4	00;GPMAWsp|P02751|FINC_HUMANFibronectinOS=HomosapiensGN=FN1PE=1SV=4	MULTI-MSMS	LUM2_03695_MM_E3_FN4_HCD	774.947	2	774.946	1547.88	71802.7	0.60482	0.00046871	-0.13675	-0.00010598	0.46807	0.00036273	775.448	33.102	0.3855	33.102	32.911	33.296	0					11	7	2	0	0	0	0.0042436	1	6757	77.593	72.687
AQITGYRLTVGLTR	14	Unmodified	_AQITGYRLTVGLTR_					0	0	0	1	00;GPMAWsp|P02751|FINC_HUMANFibronectinOS=HomosapiensGN=FN1PE=1SV=4	00;GPMAWsp|P02751|FINC_HUMANFibronectinOS=HomosapiensGN=FN1PE=1SV=4	00;GPMAWsp|P02751|FINC_HUMANFibronectinOS=HomosapiensGN=FN1PE=1SV=4	MULTI-MSMS	LUM2_03694_MM_E2_FN3I_HCD	517.301	3	516.967	1547.88	85110.4	0.91658	0.00047384	0.34921	0.00018053	1.2658	0.00065437	516.967	33.254	0.6394	33.254	33.014	33.653	0					48	14	4	0	0	0	4.0184e-09	1	6784	124.09	121.56
AQITGYRLTVGLTR	14	Unmodified	_AQITGYRLTVGLTR_					0	0	0	1	00;GPMAWsp|P02751|FINC_HUMANFibronectinOS=HomosapiensGN=FN1PE=1SV=4	00;GPMAWsp|P02751|FINC_HUMANFibronectinOS=HomosapiensGN=FN1PE=1SV=4	00;GPMAWsp|P02751|FINC_HUMANFibronectinOS=HomosapiensGN=FN1PE=1SV=4	MULTI-MSMS	LUM2_03694_MM_E2_FN3I_HCD	775.449	2	774.946	1547.88	73160.4	0.59721	0.00046281	0.70078	0.00054307	1.298	0.0010059	775.448	33.23	0.40147	33.23	33.052	33.453	0					18	8	3	0	0	0	0.019029	1	6797	53.448	45.802
AQITGYRLTVGLTRR	15	Unmodified	_AQITGYRLTVGLTRR_					0	0	0	2	00;GPMAWsp|P02751|FINC_HUMANFibronectinOS=HomosapiensGN=FN1PE=1SV=4	00;GPMAWsp|P02751|FINC_HUMANFibronectinOS=HomosapiensGN=FN1PE=1SV=4	00;GPMAWsp|P02751|FINC_HUMANFibronectinOS=HomosapiensGN=FN1PE=1SV=4	MULTI-MSMS	LUM2_03695_MM_E3_FN4_HCD	569.001	3	569	1703.98	79147.7	1.3743	0.00078195	0.61679	0.00035095	1.991	0.0011329	569.001	28.357	0.89333	28.357	27.973	28.866	0					77	19	6	0	0	0	6.6945e-06	1	5655	109.36	109.36
AQITGYRLTVGLTRR	15	Unmodified	_AQITGYRLTVGLTRR_					0	0	0	2	00;GPMAWsp|P02751|FINC_HUMANFibronectinOS=HomosapiensGN=FN1PE=1SV=4	00;GPMAWsp|P02751|FINC_HUMANFibronectinOS=HomosapiensGN=FN1PE=1SV=4	00;GPMAWsp|P02751|FINC_HUMANFibronectinOS=HomosapiensGN=FN1PE=1SV=4	MULTI-MSMS	LUM2_03695_MM_E3_FN4_HCD	427.253	4	427.002	1703.98	92983.2	1.0391	0.00044371	0.12999	5.5504e-05	1.1691	0.00049921	427.253	28.357	0.89328	28.357	28.017	28.911	0					64	19	5	0	0	0	3.0664e-14	1	5664	192.39	192.39
AQITGYRLTVGLTRR	15	Unmodified	_AQITGYRLTVGLTRR_					0	0	0	2	00;GPMAWsp|P02751|FINC_HUMANFibronectinOS=HomosapiensGN=FN1PE=1SV=4	00;GPMAWsp|P02751|FINC_HUMANFibronectinOS=HomosapiensGN=FN1PE=1SV=4	00;GPMAWsp|P02751|FINC_HUMANFibronectinOS=HomosapiensGN=FN1PE=1SV=4	MULTI-MSMS	LUM2_03694_MM_E2_FN3I_HCD	569.335	3	569	1703.98	81252.4	1.5811	0.00089963	-0.079874	-4.5448e-05	1.5012	0.00085418	569	28.025	0.45098	28.025	27.807	28.258	0					27	10	4	0	0	0	8.1328e-06	1	5636	103.6	103.6
AQYEEIANR	9	Unmodified	_AQYEEIANR_					0	0	0	0	CON__P13647	CON__P13647	CON__P13647	MULTI-MSMS	LUM2_03695_MM_E3_FN4_HCD	547.267	2	547.267	1092.52	83505.4	1.0185	0.00055739	0.57547	0.00031494	1.594	0.00087233	547.268	17.444	0.74449	17.444	17.021	17.765	0					27	16	2	0	0	0	0.037965	1	3237	38.176	19.197
AQYEEIAQR	9	Unmodified	_AQYEEIAQR_					0	0	0	0	CON__P35908;CON__P19013;CON__P48668;CON__P04259;CON__P02538	CON__P35908;CON__P48668	CON__P35908	MULTI-MSMS	LUM2_03695_MM_E3_FN4_HCD	554.276	2	554.275	1106.54	80912.8	1.1149	0.00061794	0.27798	0.00015408	1.3928	0.00077201	554.275	17.088	1.6343	17.088	16.687	18.321	0					124	36	5	0	0	0	1.6874e-05	1	3377	127.46	123.89
AQYEEIAQR	9	Unmodified	_AQYEEIAQR_					0	0	0	0	CON__P35908;CON__P19013;CON__P48668;CON__P04259;CON__P02538	CON__P35908;CON__P48668	CON__P35908	MULTI-MSMS	LUM2_03694_MM_E2_FN3I_HCD	369.853	3	369.852	1106.54	102470	1.3056	0.00048288	-0.033322	-1.2324e-05	1.2723	0.00047056	369.852	9.346	0.35871	9.346	9.2339	9.5926	0					9	7	2	0	0	0	0.051408	1	1480	8.2203	1.0921
ARITGYIIK	9	Unmodified	_ARITGYIIK_					0	0	0	1	00;GPMAWsp|P02751|FINC_HUMANFibronectinOS=HomosapiensGN=FN1PE=1SV=4	00;GPMAWsp|P02751|FINC_HUMANFibronectinOS=HomosapiensGN=FN1PE=1SV=4	00;GPMAWsp|P02751|FINC_HUMANFibronectinOS=HomosapiensGN=FN1PE=1SV=4	MULTI-SECPEP	LUM2_03694_MM_E2_FN3I_HCD	518.231	2	517.821	1033.63	87028.7	0.9704	0.00050249	0.26411	0.00013676	1.2345	0.00063926	517.822	22.222	0.31159	22.222	21.949	22.26	0					11	6	3	0	0	0	0.045957	1	4316	28.013	19.15
ARVTDATETTITISWR	16	Unmodified	_ARVTDATETTITISWR_					0	0	0	1	00;GPMAWsp|P02751|FINC_HUMANFibronectinOS=HomosapiensGN=FN1PE=1SV=4	00;GPMAWsp|P02751|FINC_HUMANFibronectinOS=HomosapiensGN=FN1PE=1SV=4	00;GPMAWsp|P02751|FINC_HUMANFibronectinOS=HomosapiensGN=FN1PE=1SV=4	MULTI-MSMS	LUM2_03695_MM_E3_FN4_HCD	607.99	3	607.655	1819.94	78698	1.8333	0.001114	-0.21309	-0.00012948	1.6202	0.00098453	607.655	59.998	1.4887	59.998	59.097	60.586	0					61	31	3	0	0	0	0.0026751	1	12839	73.208	72.8
ARVTDATETTITISWR	16	Unmodified	_ARVTDATETTITISWR_					0	0	0	1	00;GPMAWsp|P02751|FINC_HUMANFibronectinOS=HomosapiensGN=FN1PE=1SV=4	00;GPMAWsp|P02751|FINC_HUMANFibronectinOS=HomosapiensGN=FN1PE=1SV=4	00;GPMAWsp|P02751|FINC_HUMANFibronectinOS=HomosapiensGN=FN1PE=1SV=4	MULTI-MSMS	LUM2_03695_MM_E3_FN4_HCD	607.656	3	607.655	1819.94	78698.1	1.8233	0.0011079	0.10094	6.1334e-05	1.9242	0.0011693	607.989	62.253	2.0658	62.253	60.552	62.618	0					102	56	3	0	0	0	0.00415	2	13183	59.728	59.728
ARVTDATETTITISWR	16	Unmodified	_ARVTDATETTITISWR_					0	0	0	1	00;GPMAWsp|P02751|FINC_HUMANFibronectinOS=HomosapiensGN=FN1PE=1SV=4	00;GPMAWsp|P02751|FINC_HUMANFibronectinOS=HomosapiensGN=FN1PE=1SV=4	00;GPMAWsp|P02751|FINC_HUMANFibronectinOS=HomosapiensGN=FN1PE=1SV=4	MULTI-MSMS	LUM2_03695_MM_E3_FN4_HCD	607.656	3	607.655	1819.94	78698.1	1.8003	0.0010939	0.27548	0.0001674	2.0757	0.0012613	607.655	65.886	1.7771	65.886	65.001	66.778	0					220	109	3	0	0	0	0.002504	1	13941	74.772	74.772
ARVTDATETTITISWR	16	Unmodified	_ARVTDATETTITISWR_					0	0	0	1	00;GPMAWsp|P02751|FINC_HUMANFibronectinOS=HomosapiensGN=FN1PE=1SV=4	00;GPMAWsp|P02751|FINC_HUMANFibronectinOS=HomosapiensGN=FN1PE=1SV=4	00;GPMAWsp|P02751|FINC_HUMANFibronectinOS=HomosapiensGN=FN1PE=1SV=4	MSMS	LUM2_03695_MM_E3_FN4_HCD	607.656	3	607.655	1819.94	NaN	NaN	NaN	NaN	NaN	NaN	NaN	NaN	64.702	1	64.702	64.202	65.202	0								0	0	0	0.00014329	1	13781	90.754	88.367
ARVTDATETTITISWR	16	Unmodified	_ARVTDATETTITISWR_					0	0	0	1	00;GPMAWsp|P02751|FINC_HUMANFibronectinOS=HomosapiensGN=FN1PE=1SV=4	00;GPMAWsp|P02751|FINC_HUMANFibronectinOS=HomosapiensGN=FN1PE=1SV=4	00;GPMAWsp|P02751|FINC_HUMANFibronectinOS=HomosapiensGN=FN1PE=1SV=4	MSMS	LUM2_03694_MM_E2_FN3I_HCD	607.656	3	607.655	1819.94	NaN	NaN	NaN	NaN	NaN	NaN	NaN	NaN	64.78	1	64.78	64.28	65.28	0								0	0	0	0.016177	1	13811	64.565	62.775
ATITGYR	7	Unmodified	_ATITGYR_					0	0	0	0	00;GPMAWsp|P02751|FINC_HUMANFibronectinOS=HomosapiensGN=FN1PE=1SV=4	00;GPMAWsp|P02751|FINC_HUMANFibronectinOS=HomosapiensGN=FN1PE=1SV=4	00;GPMAWsp|P02751|FINC_HUMANFibronectinOS=HomosapiensGN=FN1PE=1SV=4	MULTI-MSMS	LUM2_03695_MM_E3_FN4_HCD	391.214	2	391.214	780.413	95334.1	0.95539	0.00037376	-0.17841	-6.9797e-05	0.77698	0.00030397	391.214	14.125	2.8109	14.125	13.701	16.512	1.7764e-15					180	61	6	0	0	0	6.4116e-06	2	2455	132.96	132.96
ATITGYR	7	Unmodified	_ATITGYR_					0	0	0	0	00;GPMAWsp|P02751|FINC_HUMANFibronectinOS=HomosapiensGN=FN1PE=1SV=4	00;GPMAWsp|P02751|FINC_HUMANFibronectinOS=HomosapiensGN=FN1PE=1SV=4	00;GPMAWsp|P02751|FINC_HUMANFibronectinOS=HomosapiensGN=FN1PE=1SV=4	MULTI-MSMS	LUM2_03695_MM_E3_FN4_HCD	391.214	2	391.214	780.413	99601	0.76772	0.00030034	0.27776	0.00010866	1.0455	0.000409	391.214	26.009	0.56984	26.009	25.716	26.285	0					22	12	2	0	0	0	1.4732e-05	1	5158	128.82	128.82
ATITGYR	7	Unmodified	_ATITGYR_					0	0	0	0	00;GPMAWsp|P02751|FINC_HUMANFibronectinOS=HomosapiensGN=FN1PE=1SV=4	00;GPMAWsp|P02751|FINC_HUMANFibronectinOS=HomosapiensGN=FN1PE=1SV=4	00;GPMAWsp|P02751|FINC_HUMANFibronectinOS=HomosapiensGN=FN1PE=1SV=4	MULTI-MSMS	LUM2_03694_MM_E2_FN3I_HCD	391.214	2	391.214	780.413	96377.8	1.0768	0.00042125	-0.075717	-2.9621e-05	1.0011	0.00039163	391.214	13.805	2.8615	13.805	13.426	16.288	0					213	66	5	0	0	0	2.3492e-08	3	2880	144.29	144.29
ATITGYR	7	Unmodified	_ATITGYR_					0	0	0	0	00;GPMAWsp|P02751|FINC_HUMANFibronectinOS=HomosapiensGN=FN1PE=1SV=4	00;GPMAWsp|P02751|FINC_HUMANFibronectinOS=HomosapiensGN=FN1PE=1SV=4	00;GPMAWsp|P02751|FINC_HUMANFibronectinOS=HomosapiensGN=FN1PE=1SV=4	MULTI-MSMS	LUM2_03694_MM_E2_FN3I_HCD	391.214	2	391.214	780.413	99812.1	1.0485	0.00041018	0.26414	0.00010333	1.3126	0.00051351	391.214	25.949	0.51609	25.949	25.592	26.108	-3.5527e-15					24	12	3	0	0	0	3.0628e-05	1	5164	120.9	120.9
ATITGYR	7	Nitration	_ATITGY(ni)R_	ATITGY(1)R		ATITGY(122.98)R		0	1	0	0	00;GPMAWsp|P02751|FINC_HUMANFibronectinOS=HomosapiensGN=FN1PE=1SV=4	00;GPMAWsp|P02751|FINC_HUMANFibronectinOS=HomosapiensGN=FN1PE=1SV=4	00;GPMAWsp|P02751|FINC_HUMANFibronectinOS=HomosapiensGN=FN1PE=1SV=4	MULTI-MSMS	LUM2_03695_MM_E3_FN4_HCD	413.707	2	413.706	825.398	96238.5	0.9488	0.00039252	0.11801	4.8819e-05	1.0668	0.00044134	413.706	21.641	0.62324	21.641	21.347	21.97	0					26	13	3	0	0	0	3.1947e-05	1	4177	122.98	122.98
ATITGYR	7	Nitration	_ATITGY(ni)R_	ATITGY(1)R		ATITGY(159.19)R		0	1	0	0	00;GPMAWsp|P02751|FINC_HUMANFibronectinOS=HomosapiensGN=FN1PE=1SV=4	00;GPMAWsp|P02751|FINC_HUMANFibronectinOS=HomosapiensGN=FN1PE=1SV=4	00;GPMAWsp|P02751|FINC_HUMANFibronectinOS=HomosapiensGN=FN1PE=1SV=4	MULTI-MSMS	LUM2_03694_MM_E2_FN3I_HCD	413.707	2	413.706	825.398	94048.2	1.0852	0.00044896	-0.19526	-8.0782e-05	0.88995	0.00036818	413.706	21.532	0.67489	21.532	21.274	21.949	0					44	15	4	0	0	0	1.4466e-08	1	4166	159.19	159.19
ATITGYRIR	9	Unmodified	_ATITGYRIR_					0	0	0	1	00;GPMAWsp|P02751|FINC_HUMANFibronectinOS=HomosapiensGN=FN1PE=1SV=4	00;GPMAWsp|P02751|FINC_HUMANFibronectinOS=HomosapiensGN=FN1PE=1SV=4	00;GPMAWsp|P02751|FINC_HUMANFibronectinOS=HomosapiensGN=FN1PE=1SV=4	MULTI-MSMS	LUM2_03695_MM_E3_FN4_HCD	525.807	2	525.806	1049.6	85715	0.91223	0.00047966	-0.058627	-3.0827e-05	0.85361	0.00044883	525.806	19.144	0.43465	19.144	18.872	19.307	0					20	8	4	0	0	0	8.7555e-06	1	3618	125.31	105.53
AVMDDFAAFVEK	12	Unmodified	_AVMDDFAAFVEK_					0	0	0	0	CON__P02768-1	CON__P02768-1	CON__P02768-1	MULTI-MSMS	LUM2_03695_MM_E3_FN4_HCD	671.822	2	671.821	1341.63	76297.3	1.3844	0.00093009	-0.50517	-0.00033938	0.87926	0.0005907	671.821	51.771	0.74033	51.771	51.41	52.15	-7.1054e-15					41	15	4	0	0	0	0.00038511	1	10877	96.015	95.259
AVMDDFAAFVEK	12	Unmodified	_AVMDDFAAFVEK_					0	0	0	0	CON__P02768-1	CON__P02768-1	CON__P02768-1	MULTI-MSMS	LUM2_03694_MM_E2_FN3I_HCD	672.323	2	671.821	1341.63	75744.6	1.0493	0.00070493	0.027702	1.8611e-05	1.077	0.00072354	671.821	51.748	0.65303	51.748	51.424	52.077	0					45	14	4	0	0	0	1.4335e-05	1	10900	109.42	108.04
CCAADDKEACFAVEGPK	17	Unmodified	_CCAADDKEACFAVEGPK_					0	0	0	1	CON__P02769	CON__P02769	CON__P02769	MULTI-MSMS	LUM2_03695_MM_E3_FN4_HCD	643.272	3	643.271	1926.79	77423.7	1.0584	0.00068087	-0.50912	-0.0003275	0.54933	0.00035337	643.271	23.175	0.57847	23.175	22.858	23.437	3.5527e-15					29	12	4	0	0	0	1.6608e-09	1	4535	149.57	149.57
CCTESLVNR	9	Unmodified	_CCTESLVNR_					0	0	0	0	CON__P02769;CON__P02768-1	CON__P02769;CON__P02768-1	CON__P02769	MULTI-MSMS	LUM2_03695_MM_E3_FN4_HCD	569.753	2	569.753	1137.49	82722.4	1.3706	0.00078089	-0.50076	-0.00028531	0.86982	0.00049558	569.752	15.912	0.45555	15.912	15.584	16.039	0					18	9	3	0	0	0	2.07e-05	1	2895	106.04	105.54
CDNCRRPGGEPSPEGTTGQSYNQYSQR	27	Unmodified	_CDNCRRPGGEPSPEGTTGQSYNQYSQR_					0	0	0	2	00;GPMAWsp|P02751|FINC_HUMANFibronectinOS=HomosapiensGN=FN1PE=1SV=4	00;GPMAWsp|P02751|FINC_HUMANFibronectinOS=HomosapiensGN=FN1PE=1SV=4	00;GPMAWsp|P02751|FINC_HUMANFibronectinOS=HomosapiensGN=FN1PE=1SV=4	MULTI-MSMS	LUM2_03695_MM_E3_FN4_HCD	776.587	4	776.085	3100.31	70382.3	0.76637	0.00059477	-0.40361	-0.00031324	0.36276	0.00028154	776.586	18.087	0.87844	18.087	17.81	18.689	0					66	18	6	0	0	0	2.676e-45	3	3378	299.48	299.48
CDNCRRPGGEPSPEGTTGQSYNQYSQR	27	Unmodified	_CDNCRRPGGEPSPEGTTGQSYNQYSQR_					0	0	0	2	00;GPMAWsp|P02751|FINC_HUMANFibronectinOS=HomosapiensGN=FN1PE=1SV=4	00;GPMAWsp|P02751|FINC_HUMANFibronectinOS=HomosapiensGN=FN1PE=1SV=4	00;GPMAWsp|P02751|FINC_HUMANFibronectinOS=HomosapiensGN=FN1PE=1SV=4	MULTI-MSMS	LUM2_03695_MM_E3_FN4_HCD	1034.78	3	1034.44	3100.31	62483.8	0.50799	0.00052549	0.033532	3.4687e-05	0.54153	0.00056018	1035.11	18.12	0.37422	18.12	17.9	18.274	0					26	7	5	0	0	0	2.4776e-19	1	3388	207.72	207.72
CDNCRRPGGEPSPEGTTGQSYNQYSQR	27	Unmodified	_CDNCRRPGGEPSPEGTTGQSYNQYSQR_					0	0	0	2	00;GPMAWsp|P02751|FINC_HUMANFibronectinOS=HomosapiensGN=FN1PE=1SV=4	00;GPMAWsp|P02751|FINC_HUMANFibronectinOS=HomosapiensGN=FN1PE=1SV=4	00;GPMAWsp|P02751|FINC_HUMANFibronectinOS=HomosapiensGN=FN1PE=1SV=4	MULTI-MSMS	LUM2_03694_MM_E2_FN3I_HCD	776.587	4	776.085	3100.31	70910.2	0.39671	0.00030788	0.49353	0.00038302	0.89024	0.0006909	776.587	18.14	0.58492	18.14	17.859	18.444	0					30	12	4	0	0	0	2.0544e-26	1	3421	225.17	225.17
CDPHEATCYDDGK	13	Unmodified	_CDPHEATCYDDGK_					0	0	0	0	00;GPMAWsp|P02751|FINC_HUMANFibronectinOS=HomosapiensGN=FN1PE=1SV=4	00;GPMAWsp|P02751|FINC_HUMANFibronectinOS=HomosapiensGN=FN1PE=1SV=4	00;GPMAWsp|P02751|FINC_HUMANFibronectinOS=HomosapiensGN=FN1PE=1SV=4	MULTI-MSMS	LUM2_03695_MM_E3_FN4_HCD	524.534	3	523.198	1566.57	81736.1	1.2845	0.00067207	-0.63437	-0.0003319	0.65016	0.00034016	523.198	11.403	1.1851	11.403	10.963	12.148	1.7764e-15					84	29	5	0	0	0	0.0031829	2	1920	78.287	78.287
CDPHEATCYDDGK	13	Unmodified	_CDPHEATCYDDGK_					0	0	0	0	00;GPMAWsp|P02751|FINC_HUMANFibronectinOS=HomosapiensGN=FN1PE=1SV=4	00;GPMAWsp|P02751|FINC_HUMANFibronectinOS=HomosapiensGN=FN1PE=1SV=4	00;GPMAWsp|P02751|FINC_HUMANFibronectinOS=HomosapiensGN=FN1PE=1SV=4	MULTI-MSMS	LUM2_03695_MM_E3_FN4_HCD	784.294	2	784.293	1566.57	69821.9	1.1621	0.00091146	-0.51266	-0.00040208	0.64948	0.00050938	784.293	11.372	0.56528	11.372	11.08	11.645	-1.7764e-15					41	13	5	0	0	0	2.4523e-28	1	1874	321.92	321.92
CDPHEATCYDDGK	13	Unmodified	_CDPHEATCYDDGK_					0	0	0	0	00;GPMAWsp|P02751|FINC_HUMANFibronectinOS=HomosapiensGN=FN1PE=1SV=4	00;GPMAWsp|P02751|FINC_HUMANFibronectinOS=HomosapiensGN=FN1PE=1SV=4	00;GPMAWsp|P02751|FINC_HUMANFibronectinOS=HomosapiensGN=FN1PE=1SV=4	MULTI-SECPEP	LUM2_03695_MM_E3_FN4_HCD	523.239	3	523.198	1566.57	84710.4	1.344	0.00070319	-0.17804	-9.3148e-05	1.166	0.00061004	523.198	10.935	0.39488	10.935	10.568	10.963	0					24	10	3	0	0	0	0.044458	1	1802	37.092	37.092
CDPHEATCYDDGK	13	Unmodified	_CDPHEATCYDDGK_					0	0	0	0	00;GPMAWsp|P02751|FINC_HUMANFibronectinOS=HomosapiensGN=FN1PE=1SV=4	00;GPMAWsp|P02751|FINC_HUMANFibronectinOS=HomosapiensGN=FN1PE=1SV=4	00;GPMAWsp|P02751|FINC_HUMANFibronectinOS=HomosapiensGN=FN1PE=1SV=4	MULTI-MSMS	LUM2_03694_MM_E2_FN3I_HCD	523.199	3	523.198	1566.57	86088.1	1.1247	0.00058845	-0.57955	-0.00030322	0.54517	0.00028523	523.198	11.332	0.69816	11.332	10.9	11.599	0					50	21	3	0	0	0	3.4507e-14	2	1849	198.74	198.74
CDPHEATCYDDGK	13	Unmodified	_CDPHEATCYDDGK_					0	0	0	0	00;GPMAWsp|P02751|FINC_HUMANFibronectinOS=HomosapiensGN=FN1PE=1SV=4	00;GPMAWsp|P02751|FINC_HUMANFibronectinOS=HomosapiensGN=FN1PE=1SV=4	00;GPMAWsp|P02751|FINC_HUMANFibronectinOS=HomosapiensGN=FN1PE=1SV=4	MULTI-MSMS	LUM2_03694_MM_E2_FN3I_HCD	784.294	2	784.293	1566.57	69953.8	0.85513	0.00067067	-0.17973	-0.00014096	0.67539	0.00052971	784.293	11.33	0.52298	11.33	10.95	11.473	0					23	15	2	0	0	0	3.0778e-20	2	1862	266.12	266.12
CDPHEATCYDDGK	13	Nitration	_CDPHEATCY(ni)DDGK_	CDPHEATCY(1)DDGK		CDPHEATCY(135.58)DDGK		0	1	0	0	00;GPMAWsp|P02751|FINC_HUMANFibronectinOS=HomosapiensGN=FN1PE=1SV=4	00;GPMAWsp|P02751|FINC_HUMANFibronectinOS=HomosapiensGN=FN1PE=1SV=4	00;GPMAWsp|P02751|FINC_HUMANFibronectinOS=HomosapiensGN=FN1PE=1SV=4	MULTI-MSMS	LUM2_03694_MM_E2_FN3I_HCD	538.528	3	538.193	1611.56	84406.8	0.90246	0.0004857	0.23339	0.00012561	1.1359	0.00061131	538.527	16.488	0.87917	16.488	16.048	16.927	0					44	20	3	0	0	0	2.1558e-07	1	3017	135.58	135.58
CDPHEATCYDDGKTYHVGEQWQK	23	Unmodified	_CDPHEATCYDDGKTYHVGEQWQK_					0	0	0	1	00;GPMAWsp|P02751|FINC_HUMANFibronectinOS=HomosapiensGN=FN1PE=1SV=4	00;GPMAWsp|P02751|FINC_HUMANFibronectinOS=HomosapiensGN=FN1PE=1SV=4	00;GPMAWsp|P02751|FINC_HUMANFibronectinOS=HomosapiensGN=FN1PE=1SV=4	MULTI-MSMS	LUM2_03695_MM_E3_FN4_HCD	707.3	4	706.799	2823.17	73678.9	0.71474	0.00050518	-0.22798	-0.00016114	0.48676	0.00034404	707.049	23.283	1.4066	23.283	22.906	24.312	0					144	31	7	0	0	0	1.2364e-31	2	4579	266.74	266.74
CDPHEATCYDDGKTYHVGEQWQK	23	Unmodified	_CDPHEATCYDDGKTYHVGEQWQK_					0	0	0	1	00;GPMAWsp|P02751|FINC_HUMANFibronectinOS=HomosapiensGN=FN1PE=1SV=4	00;GPMAWsp|P02751|FINC_HUMANFibronectinOS=HomosapiensGN=FN1PE=1SV=4	00;GPMAWsp|P02751|FINC_HUMANFibronectinOS=HomosapiensGN=FN1PE=1SV=4	MULTI-MSMS	LUM2_03695_MM_E3_FN4_HCD	566.043	5	565.64	2823.17	80437.5	1.3663	0.00077284	-0.51714	-0.00029252	0.84916	0.00048032	565.841	23.301	1.3236	23.301	22.948	24.272	0					152	29	6	0	0	0	3.2073e-17	2	4524	208.61	208.61
CDPHEATCYDDGKTYHVGEQWQK	23	Unmodified	_CDPHEATCYDDGKTYHVGEQWQK_					0	0	0	1	00;GPMAWsp|P02751|FINC_HUMANFibronectinOS=HomosapiensGN=FN1PE=1SV=4	00;GPMAWsp|P02751|FINC_HUMANFibronectinOS=HomosapiensGN=FN1PE=1SV=4	00;GPMAWsp|P02751|FINC_HUMANFibronectinOS=HomosapiensGN=FN1PE=1SV=4	MULTI-MSMS	LUM2_03695_MM_E3_FN4_HCD	942.732	3	942.062	2823.17	64734.3	1.1186	0.0010538	-0.12887	-0.0001214	0.98974	0.0009324	942.731	23.252	0.83166	23.252	23.031	23.863	0					37	17	5	0	0	0	1.2027e-16	1	4560	195.71	195.71
CDPHEATCYDDGKTYHVGEQWQK	23	Unmodified	_CDPHEATCYDDGKTYHVGEQWQK_					0	0	0	1	00;GPMAWsp|P02751|FINC_HUMANFibronectinOS=HomosapiensGN=FN1PE=1SV=4	00;GPMAWsp|P02751|FINC_HUMANFibronectinOS=HomosapiensGN=FN1PE=1SV=4	00;GPMAWsp|P02751|FINC_HUMANFibronectinOS=HomosapiensGN=FN1PE=1SV=4	MULTI-MSMS	LUM2_03694_MM_E2_FN3I_HCD	706.799	4	706.799	2823.17	77242.3	0.58509	0.00041354	-0.27113	-0.00019163	0.31396	0.00022191	706.799	23.585	0.59836	23.585	23.193	23.791	0					35	12	5	0	0	0	3.7709e-07	1	4650	123.2	123.2
CDPHEATCYDDGKTYHVGEQWQK	23	Nitration	_CDPHEATCYDDGKTY(ni)HVGEQWQK_	CDPHEATCYDDGKTY(0.997)HVGEQW(0.003)QK		CDPHEATCY(-41.07)DDGKTY(25.76)HVGEQW(-25.76)QK		0	1	0	1	00;GPMAWsp|P02751|FINC_HUMANFibronectinOS=HomosapiensGN=FN1PE=1SV=4	00;GPMAWsp|P02751|FINC_HUMANFibronectinOS=HomosapiensGN=FN1PE=1SV=4	00;GPMAWsp|P02751|FINC_HUMANFibronectinOS=HomosapiensGN=FN1PE=1SV=4	MULTI-MSMS	LUM2_03694_MM_E2_FN3I_HCD	574.838	5	574.637	2868.15	79348	1.5436	0.00088699	-0.25522	-0.00014666	1.2883	0.00074032	574.838	26.735	1.0246	26.735	26.437	27.462	0					86	22	6	0	0	0	7.8745e-07	1	5324	119.34	119.34
CDPHEATCYDDGKTYHVGEQWQK	23	Nitration	_CDPHEATCYDDGKTY(ni)HVGEQWQK_	CDPHEATCY(0.001)DDGKTY(0.999)HVGEQWQK		CDPHEATCY(-28.59)DDGKTY(28.59)HVGEQW(-92.23)QK		0	1	0	1	00;GPMAWsp|P02751|FINC_HUMANFibronectinOS=HomosapiensGN=FN1PE=1SV=4	00;GPMAWsp|P02751|FINC_HUMANFibronectinOS=HomosapiensGN=FN1PE=1SV=4	00;GPMAWsp|P02751|FINC_HUMANFibronectinOS=HomosapiensGN=FN1PE=1SV=4	MULTI-MSMS	LUM2_03694_MM_E2_FN3I_HCD	718.045	4	718.045	2868.15	72449.1	0.73708	0.00052925	0.31359	0.00022517	1.0507	0.00075442	718.296	26.753	1.0246	26.753	26.437	27.462	3.5527e-15					88	22	6	0	0	0	1.7337e-23	1	5325	239.22	239.22
CDPVDQCQDSETGTFYQIGDSWEK	24	Unmodified	_CDPVDQCQDSETGTFYQIGDSWEK_					0	0	0	0	00;GPMAWsp|P02751|FINC_HUMANFibronectinOS=HomosapiensGN=FN1PE=1SV=4	00;GPMAWsp|P02751|FINC_HUMANFibronectinOS=HomosapiensGN=FN1PE=1SV=4	00;GPMAWsp|P02751|FINC_HUMANFibronectinOS=HomosapiensGN=FN1PE=1SV=4	MULTI-MSMS	LUM2_03695_MM_E3_FN4_HCD	956.393	3	955.725	2864.15	62884.2	1.027	0.00098153	0.08916	8.5213e-05	1.1162	0.0010667	956.06	47.594	1.0271	47.594	47.272	48.299	0					97	21	7	0	0	0	1.3969e-24	2	9949	249.99	249.99
CDPVDQCQDSETGTFYQIGDSWEK	24	Unmodified	_CDPVDQCQDSETGTFYQIGDSWEK_					0	0	0	0	00;GPMAWsp|P02751|FINC_HUMANFibronectinOS=HomosapiensGN=FN1PE=1SV=4	00;GPMAWsp|P02751|FINC_HUMANFibronectinOS=HomosapiensGN=FN1PE=1SV=4	00;GPMAWsp|P02751|FINC_HUMANFibronectinOS=HomosapiensGN=FN1PE=1SV=4	MULTI-MSMS	LUM2_03695_MM_E3_FN4_HCD	1433.59	2	1433.08	2864.15	52075.4	0.67656	0.00096957	0.37026	0.00053061	1.0468	0.0015002	1433.59	47.548	0.66349	47.548	47.272	47.936	-7.1054e-15					48	13	6	0	0	0	1.2304e-23	1	9960	313.04	313.04
CDPVDQCQDSETGTFYQIGDSWEK	24	Unmodified	_CDPVDQCQDSETGTFYQIGDSWEK_					0	0	0	0	00;GPMAWsp|P02751|FINC_HUMANFibronectinOS=HomosapiensGN=FN1PE=1SV=4	00;GPMAWsp|P02751|FINC_HUMANFibronectinOS=HomosapiensGN=FN1PE=1SV=4	00;GPMAWsp|P02751|FINC_HUMANFibronectinOS=HomosapiensGN=FN1PE=1SV=4	MULTI-MSMS	LUM2_03695_MM_E3_FN4_HCD	1433.59	2	1433.08	2864.15	50031.5	0.93742	0.0013434	-0.5841	-0.00083706	0.35332	0.00050633	1433.59	55.048	1.0233	55.048	54.56	55.584	0					78	23	7	0	0	0	8.7984e-12	1	11630	209.13	209.13
CDPVDQCQDSETGTFYQIGDSWEK	24	Unmodified	_CDPVDQCQDSETGTFYQIGDSWEK_					0	0	0	0	00;GPMAWsp|P02751|FINC_HUMANFibronectinOS=HomosapiensGN=FN1PE=1SV=4	00;GPMAWsp|P02751|FINC_HUMANFibronectinOS=HomosapiensGN=FN1PE=1SV=4	00;GPMAWsp|P02751|FINC_HUMANFibronectinOS=HomosapiensGN=FN1PE=1SV=4	MULTI-MSMS	LUM2_03695_MM_E3_FN4_HCD	956.061	3	955.725	2864.15	60493.7	1.2886	0.0012315	-0.9494	-0.00090736	0.33918	0.00032416	956.059	55.042	0.61018	55.042	54.837	55.447	7.1054e-15					66	13	7	0	0	0	2.2527e-11	1	11631	139.26	139.26
CDPVDQCQDSETGTFYQIGDSWEK	24	Unmodified	_CDPVDQCQDSETGTFYQIGDSWEK_					0	0	0	0	00;GPMAWsp|P02751|FINC_HUMANFibronectinOS=HomosapiensGN=FN1PE=1SV=4	00;GPMAWsp|P02751|FINC_HUMANFibronectinOS=HomosapiensGN=FN1PE=1SV=4	00;GPMAWsp|P02751|FINC_HUMANFibronectinOS=HomosapiensGN=FN1PE=1SV=4	MULTI-MSMS	LUM2_03694_MM_E2_FN3I_HCD	956.062	3	955.725	2864.15	63032.4	1.39	0.0013285	-0.50087	-0.00047869	0.88918	0.00084981	956.393	47.646	0.8429	47.646	47.274	48.117	0					45	17	4	0	0	0	1.1135e-16	2	9992	185.62	185.62
CDPVDQCQDSETGTFYQIGDSWEK	24	Unmodified	_CDPVDQCQDSETGTFYQIGDSWEK_					0	0	0	0	00;GPMAWsp|P02751|FINC_HUMANFibronectinOS=HomosapiensGN=FN1PE=1SV=4	00;GPMAWsp|P02751|FINC_HUMANFibronectinOS=HomosapiensGN=FN1PE=1SV=4	00;GPMAWsp|P02751|FINC_HUMANFibronectinOS=HomosapiensGN=FN1PE=1SV=4	MULTI-MSMS	LUM2_03694_MM_E2_FN3I_HCD	1433.59	2	1433.08	2864.15	49981.5	0.77109	0.001105	-0.76146	-0.0010912	0.00963	1.3801e-05	1433.59	55.06	0.58387	55.06	54.716	55.3	0					53	13	6	0	0	0	8.83e-07	1	11652	149	149
CDPVDQCQDSETGTFYQIGDSWEK	24	Unmodified	_CDPVDQCQDSETGTFYQIGDSWEK_					0	0	0	0	00;GPMAWsp|P02751|FINC_HUMANFibronectinOS=HomosapiensGN=FN1PE=1SV=4	00;GPMAWsp|P02751|FINC_HUMANFibronectinOS=HomosapiensGN=FN1PE=1SV=4	00;GPMAWsp|P02751|FINC_HUMANFibronectinOS=HomosapiensGN=FN1PE=1SV=4	MULTI-MSMS	LUM2_03694_MM_E2_FN3I_HCD	956.061	3	955.725	2864.15	60258.6	1.3933	0.0013316	-0.45206	-0.00043205	0.94121	0.00089953	956.394	55.057	0.45368	55.057	54.846	55.3	0					43	10	6	0	0	0	1.0181e-06	1	11654	98.74	98.74
CDPVDQCQDSETGTFYQIGDSWEK	24	Unmodified	_CDPVDQCQDSETGTFYQIGDSWEK_					0	0	0	0	00;GPMAWsp|P02751|FINC_HUMANFibronectinOS=HomosapiensGN=FN1PE=1SV=4	00;GPMAWsp|P02751|FINC_HUMANFibronectinOS=HomosapiensGN=FN1PE=1SV=4	00;GPMAWsp|P02751|FINC_HUMANFibronectinOS=HomosapiensGN=FN1PE=1SV=4	MSMS	LUM2_03694_MM_E2_FN3I_HCD	1433.09	2	1433.08	2864.15	NaN	NaN	NaN	NaN	NaN	NaN	NaN	NaN	47.689	1	47.689	47.189	48.189	0								0	0	0	0.00042503	1	10008	114.59	114.59
CDPVDQCQDSETGTFYQIGDSWEK	24	Nitration	_CDPVDQCQDSETGTFY(ni)QIGDSWEK_	CDPVDQCQDSETGTFY(1)QIGDSWEK		CDPVDQCQDSETGTFY(63.71)QIGDSW(-63.71)EK		0	1	0	0	00;GPMAWsp|P02751|FINC_HUMANFibronectinOS=HomosapiensGN=FN1PE=1SV=4	00;GPMAWsp|P02751|FINC_HUMANFibronectinOS=HomosapiensGN=FN1PE=1SV=4	00;GPMAWsp|P02751|FINC_HUMANFibronectinOS=HomosapiensGN=FN1PE=1SV=4	MULTI-MSMS	LUM2_03694_MM_E2_FN3I_HCD	971.056	3	970.72	2909.14	62196	1.0722	0.0010409	-0.10104	-9.8086e-05	0.9712	0.00094277	971.055	52.484	0.80237	52.484	52.16	52.962	0					69	16	6	0	0	0	3.4685e-17	2	11048	204.82	204.82
CDPVDQCQDSETGTFYQIGDSWEK	24	Nitration	_CDPVDQCQDSETGTFY(ni)QIGDSWEK_	CDPVDQCQDSETGTFY(1)QIGDSWEK		CDPVDQCQDSETGTFY(57.89)QIGDSW(-57.89)EK		0	1	0	0	00;GPMAWsp|P02751|FINC_HUMANFibronectinOS=HomosapiensGN=FN1PE=1SV=4	00;GPMAWsp|P02751|FINC_HUMANFibronectinOS=HomosapiensGN=FN1PE=1SV=4	00;GPMAWsp|P02751|FINC_HUMANFibronectinOS=HomosapiensGN=FN1PE=1SV=4	MULTI-MSMS	LUM2_03694_MM_E2_FN3I_HCD	1456.08	2	1455.58	2909.14	50966.8	0.59429	0.00086503	-0.58564	-0.00085244	0.0086498	1.259e-05	1456.08	52.496	0.52885	52.496	52.204	52.733	7.1054e-15					38	10	6	0	0	0	1.3553e-12	1	11056	173.28	173.28
CDPVDQCQDSETGTFYQIGDSWEK	24	Nitration	_CDPVDQCQDSETGTFY(ni)QIGDSWEK_	CDPVDQCQDSETGTFY(1)QIGDSWEK		CDPVDQCQDSETGTFY(74.79)QIGDSW(-74.79)EK		0	1	0	0	00;GPMAWsp|P02751|FINC_HUMANFibronectinOS=HomosapiensGN=FN1PE=1SV=4	00;GPMAWsp|P02751|FINC_HUMANFibronectinOS=HomosapiensGN=FN1PE=1SV=4	00;GPMAWsp|P02751|FINC_HUMANFibronectinOS=HomosapiensGN=FN1PE=1SV=4	MULTI-MSMS	LUM2_03694_MM_E2_FN3I_HCD	1456.08	2	1455.58	2909.14	49814.5	0.68072	0.00099084	-1.197	-0.0017423	-0.51624	-0.00075143	1456.08	57.107	0.65969	57.107	56.863	57.523	0					57	14	6	0	0	0	3.1035e-12	1	12097	171.46	171.46
CDPVDQCQDSETGTFYQIGDSWEK	24	Nitration	_CDPVDQCQDSETGTFY(ni)QIGDSWEK_	CDPVDQCQDSETGTFY(1)QIGDSWEK		CDPVDQCQDSETGTFY(43.41)QIGDSW(-43.41)EK		0	1	0	0	00;GPMAWsp|P02751|FINC_HUMANFibronectinOS=HomosapiensGN=FN1PE=1SV=4	00;GPMAWsp|P02751|FINC_HUMANFibronectinOS=HomosapiensGN=FN1PE=1SV=4	00;GPMAWsp|P02751|FINC_HUMANFibronectinOS=HomosapiensGN=FN1PE=1SV=4	MULTI-MSMS	LUM2_03694_MM_E2_FN3I_HCD	971.055	3	970.72	2909.14	60373.1	1.1567	0.0011229	-1.1874	-0.0011526	-0.030642	-2.9745e-05	971.388	57.104	0.83264	57.104	56.782	57.615	7.1054e-15					70	18	6	0	0	0	1.03e-06	1	12098	99.11	99.11
CFDHAAGTSYVVGETWEKPYQGWMMVDCTCLGEGSGR	37	Oxidation (M)	_CFDHAAGTSYVVGETWEKPYQGWMM(ox)VDCTCLGEGSGR_		CFDHAAGTSYVVGETWEKPYQGWM(0.16)M(0.84)VDCTCLGEGSGR		CFDHAAGTSYVVGETWEKPYQGWM(-7.2)M(7.2)VDCTCLGEGSGR	0	0	1	1	00;GPMAWsp|P02751|FINC_HUMANFibronectinOS=HomosapiensGN=FN1PE=1SV=4	00;GPMAWsp|P02751|FINC_HUMANFibronectinOS=HomosapiensGN=FN1PE=1SV=4	00;GPMAWsp|P02751|FINC_HUMANFibronectinOS=HomosapiensGN=FN1PE=1SV=4	MULTI-MSMS	LUM2_03695_MM_E3_FN4_HCD	1065.7	4	1065.2	4256.78	58920.1	0.63581	0.00067726	-0.46004	-0.00049004	0.17577	0.00018723	1065.95	49.201	1.0619	49.201	48.86	49.922	-7.1054e-15					101	22	6	0	0	0	6.9483e-13	1	10330	171.5	171.5
CFDHAAGTSYVVGETWEKPYQGWMMVDCTCLGEGSGR	37	Unmodified	_CFDHAAGTSYVVGETWEKPYQGWMMVDCTCLGEGSGR_					0	0	0	1	00;GPMAWsp|P02751|FINC_HUMANFibronectinOS=HomosapiensGN=FN1PE=1SV=4	00;GPMAWsp|P02751|FINC_HUMANFibronectinOS=HomosapiensGN=FN1PE=1SV=4	00;GPMAWsp|P02751|FINC_HUMANFibronectinOS=HomosapiensGN=FN1PE=1SV=4	MULTI-MSMS	LUM2_03695_MM_E3_FN4_HCD	1061.96	4	1061.2	4240.78	59531.9	1.0131	0.0010751	0.078452	8.3253e-05	1.0916	0.0011584	1061.96	51.62	1.1663	51.62	51.172	52.338	-7.1054e-15					134	24	8	0	0	0	5.7831e-48	2	10841	300.98	300.98
CHEGGQSYK	9	Nitration	_CHEGGQSY(ni)K_	CHEGGQSY(1)K		CHEGGQSY(42.19)K		0	1	0	0	00;GPMAWsp|P02751|FINC_HUMANFibronectinOS=HomosapiensGN=FN1PE=1SV=4	00;GPMAWsp|P02751|FINC_HUMANFibronectinOS=HomosapiensGN=FN1PE=1SV=4	00;GPMAWsp|P02751|FINC_HUMANFibronectinOS=HomosapiensGN=FN1PE=1SV=4	MULTI-MSMS	LUM2_03694_MM_E2_FN3I_HCD	370.814	3	370.814	1109.42	98649.8	1.4046	0.00052083	-0.21125	-7.8335e-05	1.1933	0.00044249	370.814	8.5436	0.55523	8.5436	8.4209	8.9761	0					29	16	3	0	0	0	0.026516	1	1319	42.19	42.19
CHEGGQSYKIGDTWR	15	Unmodified	_CHEGGQSYKIGDTWR_					0	0	0	1	00;GPMAWsp|P02751|FINC_HUMANFibronectinOS=HomosapiensGN=FN1PE=1SV=4	00;GPMAWsp|P02751|FINC_HUMANFibronectinOS=HomosapiensGN=FN1PE=1SV=4	00;GPMAWsp|P02751|FINC_HUMANFibronectinOS=HomosapiensGN=FN1PE=1SV=4	MULTI-MSMS	LUM2_03695_MM_E3_FN4_HCD	449.206	4	449.206	1792.8	91021.3	0.86138	0.00038694	-0.079042	-3.5506e-05	0.78234	0.00035143	449.206	19.894	0.50929	19.894	19.715	20.224	0					46	11	5	0	0	0	2.9197e-06	1	3808	124.16	123.85
CHEGGQSYKIGDTWR	15	Unmodified	_CHEGGQSYKIGDTWR_					0	0	0	1	00;GPMAWsp|P02751|FINC_HUMANFibronectinOS=HomosapiensGN=FN1PE=1SV=4	00;GPMAWsp|P02751|FINC_HUMANFibronectinOS=HomosapiensGN=FN1PE=1SV=4	00;GPMAWsp|P02751|FINC_HUMANFibronectinOS=HomosapiensGN=FN1PE=1SV=4	MULTI-MSMS	LUM2_03695_MM_E3_FN4_HCD	598.941	3	598.606	1792.8	78074.6	1.2201	0.00073037	-0.033659	-2.0148e-05	1.1865	0.00071022	598.94	19.915	0.46668	19.915	19.715	20.182	0					38	10	6	0	0	0	3.6561e-09	1	3812	143.28	142.78
CTCVGNGRGEWTCIAYSQLR	20	Unmodified	_CTCVGNGRGEWTCIAYSQLR_					0	0	0	1	00;GPMAWsp|P02751|FINC_HUMANFibronectinOS=HomosapiensGN=FN1PE=1SV=4	00;GPMAWsp|P02751|FINC_HUMANFibronectinOS=HomosapiensGN=FN1PE=1SV=4	00;GPMAWsp|P02751|FINC_HUMANFibronectinOS=HomosapiensGN=FN1PE=1SV=4	MULTI-MSMS	LUM2_03695_MM_E3_FN4_HCD	797.028	3	796.693	2387.06	69711.1	0.79698	0.00063494	-0.2415	-0.0001924	0.55547	0.00044254	797.027	36.865	0.59634	36.865	36.595	37.191	0					41	12	5	0	0	0	2.5168e-16	1	7595	197.86	197.86
DAEAWFNEK	9	Unmodified	_DAEAWFNEK_					0	0	0	0	CON__P13645;CON__Q148H6;CON__Q7Z3Y7;CON__Q7Z3Z0;CON__Q7Z3Y8	CON__P13645	CON__P13645	MULTI-MSMS	LUM2_03695_MM_E3_FN4_HCD	555.249	2	555.249	1108.48	86167.3	0.82861	0.00046008	-0.46657	-0.00025906	0.36204	0.00020102	555.248	35.236	0.56019	35.236	34.958	35.518	7.1054e-15					24	11	3	0	0	0	3.9017e-14	1	7195	194.2	174.41
DAEAWFNEK	9	Unmodified	_DAEAWFNEK_					0	0	0	0	CON__P13645;CON__Q148H6;CON__Q7Z3Y7;CON__Q7Z3Z0;CON__Q7Z3Y8	CON__P13645	CON__P13645	MULTI-MSMS	LUM2_03694_MM_E2_FN3I_HCD	555.249	2	555.249	1108.48	84218.2	0.93788	0.00052076	-0.061416	-3.4101e-05	0.87647	0.00048666	555.248	35.308	0.37665	35.308	35.155	35.532	0					12	8	2	0	0	0	0.0028378	1	7261	86.332	77.8
DAFLGSFLYEYSR	13	Unmodified	_DAFLGSFLYEYSR_					0	0	0	0	CON__P02769	CON__P02769	CON__P02769	MULTI-MSMS	LUM2_03695_MM_E3_FN4_HCD	784.377	2	784.375	1566.74	70214.8	1.5187	0.0011912	-0.5159	-0.00040466	1.0028	0.00078657	784.375	56.352	2.4646	56.352	56.107	58.571	7.1054e-15					147	52	7	0	0	0	6.3503e-38	2	11908	293.53	289.02
DAFLGSFLYEYSR	13	Unmodified	_DAFLGSFLYEYSR_					0	0	0	0	CON__P02769	CON__P02769	CON__P02769	MULTI-MSMS	LUM2_03695_MM_E3_FN4_HCD	784.378	2	784.375	1566.74	72656.3	1.5033	0.0011791	0.043144	3.3841e-05	1.5464	0.001213	784.375	58.751	2.4189	58.751	58.133	60.552	0					106	50	3	0	0	0	0.005148	1	12473	72.652	72.652
DAFLGSFLYEYSR	13	Unmodified	_DAFLGSFLYEYSR_					0	0	0	0	CON__P02769	CON__P02769	CON__P02769	MULTI-MSMS	LUM2_03695_MM_E3_FN4_HCD	784.376	2	784.375	1566.74	72583.8	1.4585	0.001144	0.34055	0.00026712	1.7991	0.0014111	784.375	67.536	0.90522	67.536	66.994	67.899	0					98	50	2	0	0	0	0.01052	2	14359	57.492	57.492
DAIPENLPPLTADFAEDKDVCK	22	Unmodified	_DAIPENLPPLTADFAEDKDVCK_					0	0	0	1	CON__P02769	CON__P02769	CON__P02769	MULTI-MSMS	LUM2_03695_MM_E3_FN4_HCD	820.4	3	820.065	2457.17	69039.1	0.86726	0.00071121	-0.047042	-3.8577e-05	0.82022	0.00067263	820.399	47.004	0.86755	47.004	46.454	47.322	-7.1054e-15					55	17	4	0	0	0	4.4838e-11	2	9822	139.69	139.69
DAPIVNK	7	Unmodified	_DAPIVNK_					0	0	0	0	00;GPMAWsp|P02751|FINC_HUMANFibronectinOS=HomosapiensGN=FN1PE=1SV=4	00;GPMAWsp|P02751|FINC_HUMANFibronectinOS=HomosapiensGN=FN1PE=1SV=4	00;GPMAWsp|P02751|FINC_HUMANFibronectinOS=HomosapiensGN=FN1PE=1SV=4	MULTI-MSMS	LUM2_03695_MM_E3_FN4_HCD	378.717	2	378.716	755.418	97448.4	1.0434	0.00039514	-0.18204	-6.894e-05	0.86133	0.0003262	378.716	11.104	1.7288	11.104	10.706	12.435	-1.7764e-15					136	42	5	0	0	0	6.5987e-05	3	1793	103.28	103.28
DAPIVNK	7	Unmodified	_DAPIVNK_					0	0	0	0	00;GPMAWsp|P02751|FINC_HUMANFibronectinOS=HomosapiensGN=FN1PE=1SV=4	00;GPMAWsp|P02751|FINC_HUMANFibronectinOS=HomosapiensGN=FN1PE=1SV=4	00;GPMAWsp|P02751|FINC_HUMANFibronectinOS=HomosapiensGN=FN1PE=1SV=4	MULTI-MSMS	LUM2_03695_MM_E3_FN4_HCD	378.717	2	378.716	755.418	99789.6	0.87468	0.00033126	0.21069	7.979e-05	1.0854	0.00041105	378.716	12.598	0.8306	12.598	12.435	13.266	0					29	18	2	0	0	0	0.0084	1	2267	72.618	72.618
DAPIVNK	7	Unmodified	_DAPIVNK_					0	0	0	0	00;GPMAWsp|P02751|FINC_HUMANFibronectinOS=HomosapiensGN=FN1PE=1SV=4	00;GPMAWsp|P02751|FINC_HUMANFibronectinOS=HomosapiensGN=FN1PE=1SV=4	00;GPMAWsp|P02751|FINC_HUMANFibronectinOS=HomosapiensGN=FN1PE=1SV=4	MULTI-MSMS	LUM2_03694_MM_E2_FN3I_HCD	378.717	2	378.716	755.418	96669.4	1.1196	0.00042403	-0.046814	-1.7729e-05	1.0728	0.0004063	378.716	10.988	2.6158	10.988	10.57	13.186	0					169	67	6	0	0	0	6.5987e-05	3	1771	103.28	103.28
DAPIVNK	7	Unmodified	_DAPIVNK_					0	0	0	0	00;GPMAWsp|P02751|FINC_HUMANFibronectinOS=HomosapiensGN=FN1PE=1SV=4	00;GPMAWsp|P02751|FINC_HUMANFibronectinOS=HomosapiensGN=FN1PE=1SV=4	00;GPMAWsp|P02751|FINC_HUMANFibronectinOS=HomosapiensGN=FN1PE=1SV=4	MSMS	LUM2_03694_MM_E2_FN3I_HCD	378.716	2	378.716	755.418	NaN	NaN	NaN	NaN	NaN	NaN	NaN	NaN	18.675	1	18.675	18.175	19.175	0								0	0	0	0.0039778	1	3543	79.833	79.833
DDKESVPISDTIIPAVPPPTDLR	23	Unmodified	_DDKESVPISDTIIPAVPPPTDLR_					0	0	0	1	00;GPMAWsp|P02751|FINC_HUMANFibronectinOS=HomosapiensGN=FN1PE=1SV=4	00;GPMAWsp|P02751|FINC_HUMANFibronectinOS=HomosapiensGN=FN1PE=1SV=4	00;GPMAWsp|P02751|FINC_HUMANFibronectinOS=HomosapiensGN=FN1PE=1SV=4	MULTI-MSMS	LUM2_03695_MM_E3_FN4_HCD	825.771	3	825.771	2474.29	67933.6	0.67569	0.00055797	0.54725	0.0004519	1.2229	0.0010099	826.106	48.79	1.6741	48.79	48.344	50.018	-7.1054e-15					207	35	9	0	0	0	7.6498e-07	2	10418	109.44	109.44
DDKESVPISDTIIPAVPPPTDLR	23	Unmodified	_DDKESVPISDTIIPAVPPPTDLR_					0	0	0	1	00;GPMAWsp|P02751|FINC_HUMANFibronectinOS=HomosapiensGN=FN1PE=1SV=4	00;GPMAWsp|P02751|FINC_HUMANFibronectinOS=HomosapiensGN=FN1PE=1SV=4	00;GPMAWsp|P02751|FINC_HUMANFibronectinOS=HomosapiensGN=FN1PE=1SV=4	MULTI-MSMS	LUM2_03695_MM_E3_FN4_HCD	1238.66	2	1238.15	2474.29	56723.5	0.62113	0.00076905	0.60433	0.00074825	1.2255	0.0015173	1238.65	48.791	0.88389	48.791	48.492	49.376	-7.1054e-15					70	18	5	0	0	0	3.5703e-17	1	10229	260.65	260.65
DDKESVPISDTIIPAVPPPTDLR	23	Unmodified	_DDKESVPISDTIIPAVPPPTDLR_					0	0	0	1	00;GPMAWsp|P02751|FINC_HUMANFibronectinOS=HomosapiensGN=FN1PE=1SV=4	00;GPMAWsp|P02751|FINC_HUMANFibronectinOS=HomosapiensGN=FN1PE=1SV=4	00;GPMAWsp|P02751|FINC_HUMANFibronectinOS=HomosapiensGN=FN1PE=1SV=4	MULTI-MSMS	LUM2_03694_MM_E2_FN3I_HCD	826.106	3	825.771	2474.29	68165.7	0.93449	0.00077167	0.79561	0.00065699	1.7301	0.0014287	826.106	48.778	2.6206	48.778	48.26	50.881	7.1054e-15					261	58	9	0	0	0	1.0924e-06	2	10191	98.019	98.019
DDKESVPISDTIIPAVPPPTDLR	23	Unmodified	_DDKESVPISDTIIPAVPPPTDLR_					0	0	0	1	00;GPMAWsp|P02751|FINC_HUMANFibronectinOS=HomosapiensGN=FN1PE=1SV=4	00;GPMAWsp|P02751|FINC_HUMANFibronectinOS=HomosapiensGN=FN1PE=1SV=4	00;GPMAWsp|P02751|FINC_HUMANFibronectinOS=HomosapiensGN=FN1PE=1SV=4	MULTI-MSMS	LUM2_03694_MM_E2_FN3I_HCD	1238.65	2	1238.15	2474.29	56446.6	0.86222	0.0010676	1.0582	0.0013102	1.9204	0.0023778	1238.66	48.783	1.0049	48.783	48.386	49.391	0					73	21	5	0	0	0	1.6973e-11	1	10234	205.06	205.06
DDKESVPISDTIIPAVPPPTDLRFTNIGPDTMR	33	Unmodified	_DDKESVPISDTIIPAVPPPTDLRFTNIGPDTMR_					0	0	0	2	00;GPMAWsp|P02751|FINC_HUMANFibronectinOS=HomosapiensGN=FN1PE=1SV=4	00;GPMAWsp|P02751|FINC_HUMANFibronectinOS=HomosapiensGN=FN1PE=1SV=4	00;GPMAWsp|P02751|FINC_HUMANFibronectinOS=HomosapiensGN=FN1PE=1SV=4	MULTI-MSMS	LUM2_03695_MM_E3_FN4_HCD	903.216	4	902.713	3606.82	64282	1.3582	0.0012261	0.22675	0.00020469	1.585	0.0014308	903.215	53.941	0.46423	53.941	53.735	54.199	0					47	9	8	0	0	0	5.3639e-12	1	11393	152.62	152.62
DDKESVPISDTIIPAVPPPTDLRFTNIGPDTMR	33	Unmodified	_DDKESVPISDTIIPAVPPPTDLRFTNIGPDTMR_					0	0	0	2	00;GPMAWsp|P02751|FINC_HUMANFibronectinOS=HomosapiensGN=FN1PE=1SV=4	00;GPMAWsp|P02751|FINC_HUMANFibronectinOS=HomosapiensGN=FN1PE=1SV=4	00;GPMAWsp|P02751|FINC_HUMANFibronectinOS=HomosapiensGN=FN1PE=1SV=4	MULTI-MSMS	LUM2_03694_MM_E2_FN3I_HCD	902.965	4	902.713	3606.82	64263.9	1.4102	0.001273	0.23308	0.0002104	1.6433	0.0014834	903.215	53.885	0.57207	53.885	53.646	54.218	0					64	12	8	0	0	0	1.6223e-12	1	11387	168.01	168.01
DDKESVPISDTIIPAVPPPTDLRFTNIGPDTMR	33	Oxidation (M)	_DDKESVPISDTIIPAVPPPTDLRFTNIGPDTM(ox)R_		DDKESVPISDTIIPAVPPPTDLRFTNIGPDTM(1)R		DDKESVPISDTIIPAVPPPTDLRFTNIGPDTM(62.92)R	0	0	1	2	00;GPMAWsp|P02751|FINC_HUMANFibronectinOS=HomosapiensGN=FN1PE=1SV=4	00;GPMAWsp|P02751|FINC_HUMANFibronectinOS=HomosapiensGN=FN1PE=1SV=4	00;GPMAWsp|P02751|FINC_HUMANFibronectinOS=HomosapiensGN=FN1PE=1SV=4	MULTI-MSMS	LUM2_03694_MM_E2_FN3I_HCD	907.215	4	906.712	3622.82	64880.4	1.3918	0.0012619	0.30186	0.0002737	1.6936	0.0015356	907.214	53.071	0.39028	53.071	52.881	53.272	0					34	8	6	0	0	0	0.0030222	1	11220	62.918	62.918
DDNPNLPR	8	Unmodified	_DDNPNLPR_					0	0	0	0	CON__P02768-1	CON__P02768-1	CON__P02768-1	MULTI-MSMS	LUM2_03695_MM_E3_FN4_HCD	470.728	2	470.728	939.441	92589.7	0.94739	0.00044596	-0.22612	-0.00010644	0.72126	0.00033952	470.728	15.811	0.54549	15.811	15.444	15.99	0					19	11	2	0	0	0	0.034918	1	2869	40.103	35.747
DDNPNLPR	8	Unmodified	_DDNPNLPR_					0	0	0	0	CON__P02768-1	CON__P02768-1	CON__P02768-1	MULTI-MSMS	LUM2_03694_MM_E2_FN3I_HCD	470.728	2	470.728	939.441	94712.6	1.0624	0.00050008	0.10532	4.9575e-05	1.1677	0.00054966	470.728	15.648	0.71121	15.648	15.415	16.126	0					35	16	4	0	0	0	0.00092422	1	2893	94.539	90.402
DDPHACYSTVFDK	13	Unmodified	_DDPHACYSTVFDK_					0	0	0	0	CON__P02769	CON__P02769	CON__P02769	MULTI-MSMS	LUM2_03695_MM_E3_FN4_HCD	518.89	3	518.889	1553.65	82578.6	1.0639	0.00055205	-0.28719	-0.00014902	0.77672	0.00040303	518.889	27.858	1.3508	27.858	27.425	28.776	0					97	29	5	0	0	0	0.0039827	1	5539	73.415	73.415
DDPHACYSTVFDK	13	Unmodified	_DDPHACYSTVFDK_					0	0	0	0	CON__P02769	CON__P02769	CON__P02769	MULTI-MSMS	LUM2_03695_MM_E3_FN4_HCD	778.332	2	777.83	1553.65	69387.2	0.92806	0.00072187	-0.09998	-7.7768e-05	0.82808	0.0006441	777.83	27.858	0.95812	27.858	27.513	28.471	0					49	20	3	0	0	0	2.9059e-09	1	5544	196.16	196.16
DDSPDLPK	8	Unmodified	_DDSPDLPK_					0	0	0	0	CON__P02769	CON__P02769	CON__P02769	MULTI-MSMS	LUM2_03695_MM_E3_FN4_HCD	443.712	2	443.711	885.408	95927.6	0.92984	0.00041258	0.098343	4.3636e-05	1.0282	0.00045622	443.711	17.55	0.61224	17.55	17.153	17.765	0					23	13	3	0	0	0	0.0029914	1	3259	87.323	87.323
DGQERDAPIVNK	12	Unmodified	_DGQERDAPIVNK_					0	0	0	1	00;GPMAWsp|P02751|FINC_HUMANFibronectinOS=HomosapiensGN=FN1PE=1SV=4	00;GPMAWsp|P02751|FINC_HUMANFibronectinOS=HomosapiensGN=FN1PE=1SV=4	00;GPMAWsp|P02751|FINC_HUMANFibronectinOS=HomosapiensGN=FN1PE=1SV=4	MULTI-MSMS	LUM2_03695_MM_E3_FN4_HCD	447.897	3	447.897	1340.67	91368.6	1.1308	0.0005065	-0.077384	-3.466e-05	1.0535	0.00047184	447.897	11.706	0.74314	11.706	11.531	12.274	0					73	18	5	0	0	0	6.1304e-09	1	1963	142.76	142.76
DGQERDAPIVNK	12	Unmodified	_DGQERDAPIVNK_					0	0	0	1	00;GPMAWsp|P02751|FINC_HUMANFibronectinOS=HomosapiensGN=FN1PE=1SV=4	00;GPMAWsp|P02751|FINC_HUMANFibronectinOS=HomosapiensGN=FN1PE=1SV=4	00;GPMAWsp|P02751|FINC_HUMANFibronectinOS=HomosapiensGN=FN1PE=1SV=4	MULTI-MSMS	LUM2_03695_MM_E3_FN4_HCD	671.343	2	671.341	1340.67	75215.5	1.1225	0.0007536	0.35459	0.00023805	1.4771	0.00099165	671.342	11.76	0.6557	11.76	11.531	12.186	0					61	16	5	0	0	0	2.112e-20	1	1970	262.39	262.39
DGQERDAPIVNK	12	Unmodified	_DGQERDAPIVNK_					0	0	0	1	00;GPMAWsp|P02751|FINC_HUMANFibronectinOS=HomosapiensGN=FN1PE=1SV=4	00;GPMAWsp|P02751|FINC_HUMANFibronectinOS=HomosapiensGN=FN1PE=1SV=4	00;GPMAWsp|P02751|FINC_HUMANFibronectinOS=HomosapiensGN=FN1PE=1SV=4	MULTI-MSMS	LUM2_03694_MM_E2_FN3I_HCD	448.232	3	447.897	1340.67	91873.8	1.1184	0.00050093	-0.43298	-0.00019393	0.68543	0.000307	447.897	11.656	1.2473	11.656	11.473	12.72	-1.7764e-15					79	31	5	0	0	0	2.2587e-09	2	1949	162.93	162.93
DGQERDAPIVNK	12	Unmodified	_DGQERDAPIVNK_					0	0	0	1	00;GPMAWsp|P02751|FINC_HUMANFibronectinOS=HomosapiensGN=FN1PE=1SV=4	00;GPMAWsp|P02751|FINC_HUMANFibronectinOS=HomosapiensGN=FN1PE=1SV=4	00;GPMAWsp|P02751|FINC_HUMANFibronectinOS=HomosapiensGN=FN1PE=1SV=4	MULTI-MSMS	LUM2_03694_MM_E2_FN3I_HCD	671.342	2	671.341	1340.67	75800.8	0.93738	0.0006293	-0.043391	-2.913e-05	0.89399	0.00060017	671.341	11.623	0.6527	11.623	11.473	12.125	0					53	16	4	0	0	0	4.7471e-20	1	1951	253.1	253.1
DIENQYETQITQIEHEVSSSGQEVQSSAK	29	Unmodified	_DIENQYETQITQIEHEVSSSGQEVQSSAK_					0	0	0	0	CON__P35527	CON__P35527	CON__P35527	MULTI-MSMS	LUM2_03695_MM_E3_FN4_HCD	1089.51	3	1088.84	3263.51	59903.7	0.93576	0.0010189	-0.099167	-0.00010798	0.83659	0.00091092	1089.18	53.619	0.50235	53.619	53.414	53.917	0					45	10	6	0	0	0	1.2919e-57	1	11314	340.21	338.28
DLGEEHFK	8	Unmodified	_DLGEEHFK_					0	0	0	0	CON__P02769	CON__P02769	CON__P02769	MULTI-MSMS	LUM2_03695_MM_E3_FN4_HCD	488.234	2	487.733	973.451	90730	0.83629	0.00040789	-0.16503	-8.0492e-05	0.67126	0.00032739	487.732	16.664	0.69946	16.664	16.236	16.936	0					26	15	2	0	0	0	3.2676e-05	1	3043	110.81	78.872
DLQFVEVTDVK	11	Unmodified	_DLQFVEVTDVK_					0	0	0	0	00;GPMAWsp|P02751|FINC_HUMANFibronectinOS=HomosapiensGN=FN1PE=1SV=4	00;GPMAWsp|P02751|FINC_HUMANFibronectinOS=HomosapiensGN=FN1PE=1SV=4	00;GPMAWsp|P02751|FINC_HUMANFibronectinOS=HomosapiensGN=FN1PE=1SV=4	MULTI-MSMS	LUM2_03695_MM_E3_FN4_HCD	646.841	2	646.84	1291.67	76193.1	0.71346	0.0004615	0.50976	0.00032973	1.2232	0.00079123	646.841	41.536	0.44873	41.536	41.303	41.752	0					21	9	4	0	0	0	0.00078538	1	8636	94.297	94.297
DLQFVEVTDVK	11	Unmodified	_DLQFVEVTDVK_					0	0	0	0	00;GPMAWsp|P02751|FINC_HUMANFibronectinOS=HomosapiensGN=FN1PE=1SV=4	00;GPMAWsp|P02751|FINC_HUMANFibronectinOS=HomosapiensGN=FN1PE=1SV=4	00;GPMAWsp|P02751|FINC_HUMANFibronectinOS=HomosapiensGN=FN1PE=1SV=4	MULTI-MSMS	LUM2_03695_MM_E3_FN4_HCD	646.841	2	646.84	1291.67	76032	0.79659	0.00051526	0.13689	8.8549e-05	0.93348	0.00060381	646.84	42.617	4.8909	42.617	41.987	46.878	0					264	104	5	0	0	0	2.0952e-09	3	8871	163.66	163.66
DLQFVEVTDVK	11	Unmodified	_DLQFVEVTDVK_					0	0	0	0	00;GPMAWsp|P02751|FINC_HUMANFibronectinOS=HomosapiensGN=FN1PE=1SV=4	00;GPMAWsp|P02751|FINC_HUMANFibronectinOS=HomosapiensGN=FN1PE=1SV=4	00;GPMAWsp|P02751|FINC_HUMANFibronectinOS=HomosapiensGN=FN1PE=1SV=4	MULTI-MSMS	LUM2_03695_MM_E3_FN4_HCD	646.841	2	646.84	1291.67	78425.9	0.99947	0.0006465	0.26376	0.00017061	1.2632	0.00081711	646.841	48.838	1.6562	48.838	48.032	49.688	0					81	35	3	0	0	0	0.0055406	1	10363	73.841	73.841
DLQFVEVTDVK	11	Unmodified	_DLQFVEVTDVK_					0	0	0	0	00;GPMAWsp|P02751|FINC_HUMANFibronectinOS=HomosapiensGN=FN1PE=1SV=4	00;GPMAWsp|P02751|FINC_HUMANFibronectinOS=HomosapiensGN=FN1PE=1SV=4	00;GPMAWsp|P02751|FINC_HUMANFibronectinOS=HomosapiensGN=FN1PE=1SV=4	MULTI-MSMS	LUM2_03695_MM_E3_FN4_HCD	646.841	2	646.84	1291.67	77826	1.0499	0.00067914	-0.10296	-6.6598e-05	0.94698	0.00061254	646.84	49.988	1.9995	49.988	49.598	51.598	7.1054e-15					63	42	2	0	0	0	0.00038593	1	10596	96.015	96.015
DLQFVEVTDVK	11	Unmodified	_DLQFVEVTDVK_					0	0	0	0	00;GPMAWsp|P02751|FINC_HUMANFibronectinOS=HomosapiensGN=FN1PE=1SV=4	00;GPMAWsp|P02751|FINC_HUMANFibronectinOS=HomosapiensGN=FN1PE=1SV=4	00;GPMAWsp|P02751|FINC_HUMANFibronectinOS=HomosapiensGN=FN1PE=1SV=4	MULTI-MSMS	LUM2_03695_MM_E3_FN4_HCD	646.841	2	646.84	1291.67	76397.3	1.4537	0.00094033	0.081461	5.2692e-05	1.5352	0.00099302	646.84	57.553	17.568	57.553	52.437	70.004	0					1955	717	3	0	0	0	7.2316e-09	15	14287	136.63	136.63
DLQFVEVTDVK	11	Unmodified	_DLQFVEVTDVK_					0	0	0	0	00;GPMAWsp|P02751|FINC_HUMANFibronectinOS=HomosapiensGN=FN1PE=1SV=4	00;GPMAWsp|P02751|FINC_HUMANFibronectinOS=HomosapiensGN=FN1PE=1SV=4	00;GPMAWsp|P02751|FINC_HUMANFibronectinOS=HomosapiensGN=FN1PE=1SV=4	MSMS	LUM2_03695_MM_E3_FN4_HCD	646.84	2	646.84	1291.67	NaN	NaN	NaN	NaN	NaN	NaN	NaN	NaN	45.005	1	45.005	44.505	45.505	0								0	0	0	2.8083e-07	1	9398	146.11	110.81
DLQFVEVTDVK	11	Unmodified	_DLQFVEVTDVK_					0	0	0	0	00;GPMAWsp|P02751|FINC_HUMANFibronectinOS=HomosapiensGN=FN1PE=1SV=4	00;GPMAWsp|P02751|FINC_HUMANFibronectinOS=HomosapiensGN=FN1PE=1SV=4	00;GPMAWsp|P02751|FINC_HUMANFibronectinOS=HomosapiensGN=FN1PE=1SV=4	MSMS	LUM2_03695_MM_E3_FN4_HCD	646.841	2	646.84	1291.67	NaN	NaN	NaN	NaN	NaN	NaN	NaN	NaN	46.073	1	46.073	45.573	46.573	0								0	0	0	4.4238e-07	1	9636	137.95	97.908
DLQFVEVTDVK	11	Unmodified	_DLQFVEVTDVK_					0	0	0	0	00;GPMAWsp|P02751|FINC_HUMANFibronectinOS=HomosapiensGN=FN1PE=1SV=4	00;GPMAWsp|P02751|FINC_HUMANFibronectinOS=HomosapiensGN=FN1PE=1SV=4	00;GPMAWsp|P02751|FINC_HUMANFibronectinOS=HomosapiensGN=FN1PE=1SV=4	MULTI-MSMS	LUM2_03694_MM_E2_FN3I_HCD	646.841	2	646.84	1291.67	76303.3	0.91417	0.00059132	0.14924	9.6536e-05	1.0634	0.00068786	646.84	42.52	5.372	42.52	42.077	47.449	0					309	116	6	0	0	0	3.0212e-09	5	9273	158.79	158.79
DNMKWCGTTQNYDADQK	17	Oxidation (M)	_DNM(ox)KWCGTTQNYDADQK_		DNM(1)KWCGTTQNYDADQK		DNM(237.35)KWCGTTQNYDADQK	0	0	1	1	00;GPMAWsp|P02751|FINC_HUMANFibronectinOS=HomosapiensGN=FN1PE=1SV=4	00;GPMAWsp|P02751|FINC_HUMANFibronectinOS=HomosapiensGN=FN1PE=1SV=4	00;GPMAWsp|P02751|FINC_HUMANFibronectinOS=HomosapiensGN=FN1PE=1SV=4	MULTI-MSMS	LUM2_03695_MM_E3_FN4_HCD	697.958	3	697.623	2089.85	74372.1	0.61774	0.00043095	-0.55395	-0.00038645	0.063791	4.4502e-05	697.957	19.524	0.66822	19.524	19.307	19.975	0					46	14	5	0	0	0	3.2796e-21	1	3714	237.35	237.35
DNMKWCGTTQNYDADQK	17	Oxidation (M)	_DNM(ox)KWCGTTQNYDADQK_		DNM(1)KWCGTTQNYDADQK		DNM(222.75)KWCGTTQNYDADQK	0	0	1	1	00;GPMAWsp|P02751|FINC_HUMANFibronectinOS=HomosapiensGN=FN1PE=1SV=4	00;GPMAWsp|P02751|FINC_HUMANFibronectinOS=HomosapiensGN=FN1PE=1SV=4	00;GPMAWsp|P02751|FINC_HUMANFibronectinOS=HomosapiensGN=FN1PE=1SV=4	MULTI-MSMS	LUM2_03695_MM_E3_FN4_HCD	1046.43	2	1045.93	2089.85	63160.8	0.48108	0.00050318	0.1993	0.00020846	0.68038	0.00071163	1046.43	19.512	0.40352	19.512	19.356	19.76	0					27	8	5	0	0	0	6.8764e-21	1	3737	222.75	222.75
DNMKWCGTTQNYDADQK	17	Oxidation (M)	_DNM(ox)KWCGTTQNYDADQK_		DNM(1)KWCGTTQNYDADQK		DNM(198.98)KWCGTTQNYDADQK	0	0	1	1	00;GPMAWsp|P02751|FINC_HUMANFibronectinOS=HomosapiensGN=FN1PE=1SV=4	00;GPMAWsp|P02751|FINC_HUMANFibronectinOS=HomosapiensGN=FN1PE=1SV=4	00;GPMAWsp|P02751|FINC_HUMANFibronectinOS=HomosapiensGN=FN1PE=1SV=4	MULTI-MSMS	LUM2_03694_MM_E2_FN3I_HCD	697.957	3	697.623	2089.85	72523.3	0.7093	0.00049482	-0.13577	-9.4715e-05	0.57353	0.00040011	697.957	19.388	1.0451	19.388	19.139	20.184	0					99	24	7	0	0	0	1.1658e-14	1	3685	198.98	198.98
DNMKWCGTTQNYDADQK	17	Oxidation (M)	_DNM(ox)KWCGTTQNYDADQK_		DNM(1)KWCGTTQNYDADQK		DNM(315.08)KWCGTTQNYDADQK	0	0	1	1	00;GPMAWsp|P02751|FINC_HUMANFibronectinOS=HomosapiensGN=FN1PE=1SV=4	00;GPMAWsp|P02751|FINC_HUMANFibronectinOS=HomosapiensGN=FN1PE=1SV=4	00;GPMAWsp|P02751|FINC_HUMANFibronectinOS=HomosapiensGN=FN1PE=1SV=4	MULTI-MSMS	LUM2_03694_MM_E2_FN3I_HCD	1045.93	2	1045.93	2089.85	61404.3	0.62251	0.0006511	0.1436	0.00015019	0.76611	0.00080129	1046.43	19.388	0.75571	19.388	19.139	19.895	0					68	17	6	0	0	0	2.8527e-39	1	3686	315.08	315.08
DNMKWCGTTQNYDADQK	17	Unmodified	_DNMKWCGTTQNYDADQK_					0	0	0	1	00;GPMAWsp|P02751|FINC_HUMANFibronectinOS=HomosapiensGN=FN1PE=1SV=4	00;GPMAWsp|P02751|FINC_HUMANFibronectinOS=HomosapiensGN=FN1PE=1SV=4	00;GPMAWsp|P02751|FINC_HUMANFibronectinOS=HomosapiensGN=FN1PE=1SV=4	MULTI-MSMS	LUM2_03695_MM_E3_FN4_HCD	692.627	3	692.291	2073.85	73384	0.83934	0.00058107	-0.34052	-0.00023574	0.49882	0.00034533	692.626	23.95	0.7812	23.95	23.58	24.362	0					85	17	6	0	0	0	5.1426e-21	1	4677	228.32	228.32
DNMKWCGTTQNYDADQK	17	Unmodified	_DNMKWCGTTQNYDADQK_					0	0	0	1	00;GPMAWsp|P02751|FINC_HUMANFibronectinOS=HomosapiensGN=FN1PE=1SV=4	00;GPMAWsp|P02751|FINC_HUMANFibronectinOS=HomosapiensGN=FN1PE=1SV=4	00;GPMAWsp|P02751|FINC_HUMANFibronectinOS=HomosapiensGN=FN1PE=1SV=4	MULTI-MSMS	LUM2_03695_MM_E3_FN4_HCD	1038.44	2	1037.93	2073.85	58641.9	0.62444	0.00064812	-0.3255	-0.00033785	0.29894	0.00031028	1038.43	23.969	0.64214	23.969	23.63	24.272	3.5527e-15					58	14	5	0	0	0	5.9673e-29	1	4697	307.87	307.87
DNMKWCGTTQNYDADQK	17	Unmodified	_DNMKWCGTTQNYDADQK_					0	0	0	1	00;GPMAWsp|P02751|FINC_HUMANFibronectinOS=HomosapiensGN=FN1PE=1SV=4	00;GPMAWsp|P02751|FINC_HUMANFibronectinOS=HomosapiensGN=FN1PE=1SV=4	00;GPMAWsp|P02751|FINC_HUMANFibronectinOS=HomosapiensGN=FN1PE=1SV=4	MULTI-MSMS	LUM2_03694_MM_E2_FN3I_HCD	692.626	3	692.291	2073.85	73852.5	0.66097	0.00045759	-0.30599	-0.00021184	0.35498	0.00024575	692.626	24.012	0.53363	24.012	23.791	24.325	0					38	11	4	0	0	0	0.001505	1	4761	82.9	82.9
DNMKWCGTTQNYDADQK	17	Nitration	_DNMKW(ni)CGTTQNYDADQK_	DNMKW(1)CGTTQNYDADQK		DNMKW(57.43)CGTTQNY(-57.43)DADQK		0	1	0	1	00;GPMAWsp|P02751|FINC_HUMANFibronectinOS=HomosapiensGN=FN1PE=1SV=4	00;GPMAWsp|P02751|FINC_HUMANFibronectinOS=HomosapiensGN=FN1PE=1SV=4	00;GPMAWsp|P02751|FINC_HUMANFibronectinOS=HomosapiensGN=FN1PE=1SV=4	MULTI-MSMS	LUM2_03694_MM_E2_FN3I_HCD	707.287	3	707.286	2118.84	75114.1	0.4672	0.00033044	0.2829	0.00020009	0.7501	0.00053053	707.287	18.312	0.62305	18.312	17.902	18.525	-3.5527e-15					30	13	3	0	0	0	0.00206	2	3420	77.795	77.437
DNMKWCGTTQNYDADQK	17	Oxidation (M),Nitration	_DNM(ox)KWCGTTQNY(ni)DADQK_	DNMKWCGTTQNY(1)DADQK	DNM(1)KWCGTTQNYDADQK	DNMKW(-118.23)CGTTQNY(118.23)DADQK	DNM(168.29)KWCGTTQNYDADQK	0	1	1	1	00;GPMAWsp|P02751|FINC_HUMANFibronectinOS=HomosapiensGN=FN1PE=1SV=4	00;GPMAWsp|P02751|FINC_HUMANFibronectinOS=HomosapiensGN=FN1PE=1SV=4	00;GPMAWsp|P02751|FINC_HUMANFibronectinOS=HomosapiensGN=FN1PE=1SV=4	MULTI-MSMS	LUM2_03694_MM_E2_FN3I_HCD	712.619	3	712.618	2134.83	71943.6	0.62142	0.00044283	-0.37686	-0.00026856	0.24455	0.00017427	712.952	24.946	0.70638	24.946	24.547	25.253	3.5527e-15					70	15	6	0	0	0	4.3354e-10	1	4899	168.29	168.29
DNMKWCGTTQNYDADQK	17	Oxidation (M),Nitration	_DNM(ox)KWCGTTQNY(ni)DADQK_	DNMKWCGTTQNY(1)DADQK	DNM(1)KWCGTTQNYDADQK	DNMKW(-197.4)CGTTQNY(197.4)DADQK	DNM(312.78)KWCGTTQNYDADQK	0	1	1	1	00;GPMAWsp|P02751|FINC_HUMANFibronectinOS=HomosapiensGN=FN1PE=1SV=4	00;GPMAWsp|P02751|FINC_HUMANFibronectinOS=HomosapiensGN=FN1PE=1SV=4	00;GPMAWsp|P02751|FINC_HUMANFibronectinOS=HomosapiensGN=FN1PE=1SV=4	MULTI-MSMS	LUM2_03694_MM_E2_FN3I_HCD	1068.92	2	1068.42	2134.83	59250	0.65308	0.00069777	-0.29701	-0.00031733	0.35607	0.00038044	1068.92	24.947	0.70638	24.947	24.547	25.253	-3.5527e-15					44	15	5	0	0	0	3.177e-39	2	4926	312.78	312.78
DQCIVDDITYNVNDTFHK	18	Unmodified	_DQCIVDDITYNVNDTFHK_					0	0	0	0	00;GPMAWsp|P02751|FINC_HUMANFibronectinOS=HomosapiensGN=FN1PE=1SV=4	00;GPMAWsp|P02751|FINC_HUMANFibronectinOS=HomosapiensGN=FN1PE=1SV=4	00;GPMAWsp|P02751|FINC_HUMANFibronectinOS=HomosapiensGN=FN1PE=1SV=4	MULTI-MSMS	LUM2_03695_MM_E3_FN4_HCD	733.336	3	733	2195.98	73166.8	0.75107	0.00055054	0.029016	2.1269e-05	0.78009	0.0005718	733.335	47.134	0.90989	47.134	46.73	47.64	0					57	18	5	0	0	0	1.221e-14	1	9845	189.41	189.38
DQCIVDDITYNVNDTFHK	18	Unmodified	_DQCIVDDITYNVNDTFHK_					0	0	0	0	00;GPMAWsp|P02751|FINC_HUMANFibronectinOS=HomosapiensGN=FN1PE=1SV=4	00;GPMAWsp|P02751|FINC_HUMANFibronectinOS=HomosapiensGN=FN1PE=1SV=4	00;GPMAWsp|P02751|FINC_HUMANFibronectinOS=HomosapiensGN=FN1PE=1SV=4	MULTI-MSMS	LUM2_03694_MM_E2_FN3I_HCD	733.67	3	733	2195.98	72100.9	0.78565	0.00057588	-0.048824	-3.5788e-05	0.73683	0.0005401	733.335	47.159	0.75358	47.159	46.825	47.579	0					63	16	5	0	0	0	4.6142e-15	1	9862	204.23	204.22
DQCIVDDITYNVNDTFHK	18	Nitration	_DQCIVDDITY(ni)NVNDTFHK_	DQCIVDDITY(1)NVNDTFHK		DQCIVDDITY(205.18)NVNDTFHK		0	1	0	0	00;GPMAWsp|P02751|FINC_HUMANFibronectinOS=HomosapiensGN=FN1PE=1SV=4	00;GPMAWsp|P02751|FINC_HUMANFibronectinOS=HomosapiensGN=FN1PE=1SV=4	00;GPMAWsp|P02751|FINC_HUMANFibronectinOS=HomosapiensGN=FN1PE=1SV=4	MULTI-MSMS	LUM2_03694_MM_E2_FN3I_HCD	748.33	3	747.995	2240.96	72037.6	0.57476	0.00042992	0.17617	0.00013177	0.75093	0.00056169	747.996	50.43	0.92883	50.43	50.1	51.029	0					74	20	6	0	0	0	4.2153e-15	1	10599	205.18	205.15
DQCIVDDITYNVNDTFHKR	19	Unmodified	_DQCIVDDITYNVNDTFHKR_					0	0	0	1	00;GPMAWsp|P02751|FINC_HUMANFibronectinOS=HomosapiensGN=FN1PE=1SV=4	00;GPMAWsp|P02751|FINC_HUMANFibronectinOS=HomosapiensGN=FN1PE=1SV=4	00;GPMAWsp|P02751|FINC_HUMANFibronectinOS=HomosapiensGN=FN1PE=1SV=4	MULTI-MSMS	LUM2_03695_MM_E3_FN4_HCD	589.279	4	589.027	2352.08	78750.3	1.2809	0.00075448	0.39506	0.0002327	1.676	0.00098719	589.278	43.216	0.76225	43.216	42.864	43.626	7.1054e-15					60	15	5	0	0	0	2.3337e-06	1	8977	102.07	101.93
DQCIVDDITYNVNDTFHKR	19	Unmodified	_DQCIVDDITYNVNDTFHKR_					0	0	0	1	00;GPMAWsp|P02751|FINC_HUMANFibronectinOS=HomosapiensGN=FN1PE=1SV=4	00;GPMAWsp|P02751|FINC_HUMANFibronectinOS=HomosapiensGN=FN1PE=1SV=4	00;GPMAWsp|P02751|FINC_HUMANFibronectinOS=HomosapiensGN=FN1PE=1SV=4	MULTI-MSMS	LUM2_03695_MM_E3_FN4_HCD	785.37	3	785.034	2352.08	72333.1	0.87784	0.00068913	0.59627	0.00046809	1.4741	0.0011572	785.37	43.233	0.62103	43.233	42.913	43.534	0					37	12	4	0	0	0	0.0028928	1	9031	66.536	66.502
DQCIVDDITYNVNDTFHKR	19	Unmodified	_DQCIVDDITYNVNDTFHKR_					0	0	0	1	00;GPMAWsp|P02751|FINC_HUMANFibronectinOS=HomosapiensGN=FN1PE=1SV=4	00;GPMAWsp|P02751|FINC_HUMANFibronectinOS=HomosapiensGN=FN1PE=1SV=4	00;GPMAWsp|P02751|FINC_HUMANFibronectinOS=HomosapiensGN=FN1PE=1SV=4	MULTI-MSMS	LUM2_03694_MM_E2_FN3I_HCD	589.279	4	589.027	2352.08	78867.6	1.3929	0.00082049	0.4136	0.00024362	1.8066	0.0010641	589.027	43.101	0.50229	43.101	42.713	43.216	0					38	10	4	0	0	0	7.6954e-10	1	8979	137.61	137.01
DQCIVDDITYNVNDTFHKR	19	Nitration	_DQCIVDDITY(ni)NVNDTFHKR_	DQCIVDDITY(1)NVNDTFHKR		DQCIVDDITY(49.77)NVNDTFHKR		0	1	0	1	00;GPMAWsp|P02751|FINC_HUMANFibronectinOS=HomosapiensGN=FN1PE=1SV=4	00;GPMAWsp|P02751|FINC_HUMANFibronectinOS=HomosapiensGN=FN1PE=1SV=4	00;GPMAWsp|P02751|FINC_HUMANFibronectinOS=HomosapiensGN=FN1PE=1SV=4	MULTI-MSMS	LUM2_03694_MM_E2_FN3I_HCD	600.274	4	600.274	2397.07	78687.6	1.4333	0.00086039	0.26485	0.00015898	1.6982	0.0010194	600.274	45.648	0.64576	45.648	45.368	46.013	0					34	13	3	0	0	0	0.014441	1	9607	49.768	49.768
DSMIWDCTCIGAGR	14	Oxidation (M)	_DSM(ox)IWDCTCIGAGR_		DSM(1)IWDCTCIGAGR		DSM(270.63)IWDCTCIGAGR	0	0	1	0	00;GPMAWsp|P02751|FINC_HUMANFibronectinOS=HomosapiensGN=FN1PE=1SV=4	00;GPMAWsp|P02751|FINC_HUMANFibronectinOS=HomosapiensGN=FN1PE=1SV=4	00;GPMAWsp|P02751|FINC_HUMANFibronectinOS=HomosapiensGN=FN1PE=1SV=4	MULTI-MSMS	LUM2_03695_MM_E3_FN4_HCD	829.343	2	829.342	1656.67	65964.3	0.71613	0.00059391	-0.59627	-0.00049451	0.11986	9.9402e-05	829.342	38.403	5.7541	38.403	37.921	43.676	0					332	123	7	0	0	0	9.2866e-29	6	7859	270.63	270.63
DSMIWDCTCIGAGR	14	Oxidation (M)	_DSM(ox)IWDCTCIGAGR_		DSM(1)IWDCTCIGAGR		DSM(261.87)IWDCTCIGAGR	0	0	1	0	00;GPMAWsp|P02751|FINC_HUMANFibronectinOS=HomosapiensGN=FN1PE=1SV=4	00;GPMAWsp|P02751|FINC_HUMANFibronectinOS=HomosapiensGN=FN1PE=1SV=4	00;GPMAWsp|P02751|FINC_HUMANFibronectinOS=HomosapiensGN=FN1PE=1SV=4	MULTI-MSMS	LUM2_03695_MM_E3_FN4_HCD	829.342	2	829.342	1656.67	66900.1	0.59195	0.00049093	-0.68929	-0.00057166	-0.097343	-8.073e-05	829.342	44.09	3.4311	44.09	43.111	46.542	0					152	73	5	0	0	0	1.3421e-28	4	9228	261.87	261.87
DSMIWDCTCIGAGR	14	Oxidation (M)	_DSM(ox)IWDCTCIGAGR_		DSM(1)IWDCTCIGAGR		DSM(73.78)IWDCTCIGAGR	0	0	1	0	00;GPMAWsp|P02751|FINC_HUMANFibronectinOS=HomosapiensGN=FN1PE=1SV=4	00;GPMAWsp|P02751|FINC_HUMANFibronectinOS=HomosapiensGN=FN1PE=1SV=4	00;GPMAWsp|P02751|FINC_HUMANFibronectinOS=HomosapiensGN=FN1PE=1SV=4	MULTI-MSMS	LUM2_03695_MM_E3_FN4_HCD	829.343	2	829.342	1656.67	69506.5	1.147	0.00095126	0.015634	1.2966e-05	1.1626	0.00096422	829.342	57.759	1.3565	57.759	57.258	58.614	0					51	28	3	0	0	0	0.0034818	1	12380	73.781	73.781
DSMIWDCTCIGAGR	14	Oxidation (M)	_DSM(ox)IWDCTCIGAGR_		DSM(1)IWDCTCIGAGR		DSM(74.94)IWDCTCIGAGR	0	0	1	0	00;GPMAWsp|P02751|FINC_HUMANFibronectinOS=HomosapiensGN=FN1PE=1SV=4	00;GPMAWsp|P02751|FINC_HUMANFibronectinOS=HomosapiensGN=FN1PE=1SV=4	00;GPMAWsp|P02751|FINC_HUMANFibronectinOS=HomosapiensGN=FN1PE=1SV=4	MULTI-MSMS	LUM2_03695_MM_E3_FN4_HCD	829.343	2	829.342	1656.67	69506.5	1.1292	0.00093652	-0.048038	-3.984e-05	1.0812	0.00089668	829.844	60.229	3.183	60.229	59.344	62.527	0					151	76	3	0	0	0	0.0033123	2	12940	74.944	74.944
DSMIWDCTCIGAGR	14	Oxidation (M)	_DSM(ox)IWDCTCIGAGR_		DSM(1)IWDCTCIGAGR		DSM(93.82)IWDCTCIGAGR	0	0	1	0	00;GPMAWsp|P02751|FINC_HUMANFibronectinOS=HomosapiensGN=FN1PE=1SV=4	00;GPMAWsp|P02751|FINC_HUMANFibronectinOS=HomosapiensGN=FN1PE=1SV=4	00;GPMAWsp|P02751|FINC_HUMANFibronectinOS=HomosapiensGN=FN1PE=1SV=4	MULTI-MSMS	LUM2_03695_MM_E3_FN4_HCD	829.343	2	829.342	1656.67	69226.9	1.1137	0.00092362	-0.064273	-5.3304e-05	1.0494	0.00087031	829.342	64.687	3.1169	64.687	62.406	65.523	0					140	80	3	0	0	0	0.00056143	3	13595	93.821	93.821
DSMIWDCTCIGAGR	14	Oxidation (M)	_DSM(ox)IWDCTCIGAGR_		DSM(1)IWDCTCIGAGR		DSM(59.54)IWDCTCIGAGR	0	0	1	0	00;GPMAWsp|P02751|FINC_HUMANFibronectinOS=HomosapiensGN=FN1PE=1SV=4	00;GPMAWsp|P02751|FINC_HUMANFibronectinOS=HomosapiensGN=FN1PE=1SV=4	00;GPMAWsp|P02751|FINC_HUMANFibronectinOS=HomosapiensGN=FN1PE=1SV=4	MULTI-MSMS	LUM2_03695_MM_E3_FN4_HCD	829.343	2	829.342	1656.67	69226.9	1.1039	0.00091547	-0.42782	-0.00035481	0.67604	0.00056067	829.342	65.819	1.4652	65.819	64.803	66.268	0					123	53	3	0	0	0	0.0055569	1	14083	59.542	59.542
DSMIWDCTCIGAGR	14	Oxidation (M)	_DSM(ox)IWDCTCIGAGR_		DSM(1)IWDCTCIGAGR		DSM(59.54)IWDCTCIGAGR	0	0	1	0	00;GPMAWsp|P02751|FINC_HUMANFibronectinOS=HomosapiensGN=FN1PE=1SV=4	00;GPMAWsp|P02751|FINC_HUMANFibronectinOS=HomosapiensGN=FN1PE=1SV=4	00;GPMAWsp|P02751|FINC_HUMANFibronectinOS=HomosapiensGN=FN1PE=1SV=4	MULTI-MSMS	LUM2_03695_MM_E3_FN4_HCD	829.343	2	829.342	1656.67	69226.9	1.0968	0.00090962	-0.16524	-0.00013704	0.93156	0.00077258	829.342	67.425	1.3335	67.425	66.864	68.198	0					151	84	3	0	0	0	0.0055569	1	14312	59.542	59.542
DSMIWDCTCIGAGR	14	Oxidation (M)	_DSM(ox)IWDCTCIGAGR_		DSM(1)IWDCTCIGAGR		DSM(91.85)IWDCTCIGAGR	0	0	1	0	00;GPMAWsp|P02751|FINC_HUMANFibronectinOS=HomosapiensGN=FN1PE=1SV=4	00;GPMAWsp|P02751|FINC_HUMANFibronectinOS=HomosapiensGN=FN1PE=1SV=4	00;GPMAWsp|P02751|FINC_HUMANFibronectinOS=HomosapiensGN=FN1PE=1SV=4	MSMS	LUM2_03695_MM_E3_FN4_HCD	829.343	2	829.342	1656.67	NaN	NaN	NaN	NaN	NaN	NaN	NaN	NaN	49.338	1	49.338	48.838	49.838	0								0	0	0	0.00022876	1	10364	91.855	91.855
DSMIWDCTCIGAGR	14	Oxidation (M)	_DSM(ox)IWDCTCIGAGR_		DSM(1)IWDCTCIGAGR		DSM(301.09)IWDCTCIGAGR	0	0	1	0	00;GPMAWsp|P02751|FINC_HUMANFibronectinOS=HomosapiensGN=FN1PE=1SV=4	00;GPMAWsp|P02751|FINC_HUMANFibronectinOS=HomosapiensGN=FN1PE=1SV=4	00;GPMAWsp|P02751|FINC_HUMANFibronectinOS=HomosapiensGN=FN1PE=1SV=4	MULTI-MSMS	LUM2_03694_MM_E2_FN3I_HCD	829.344	2	829.342	1656.67	64972.7	1.182	0.00098027	-0.74601	-0.0006187	0.43597	0.00036157	829.342	38.345	5.0618	38.345	37.921	42.983	0					374	109	7	0	0	0	2.7067e-38	5	7869	301.09	301.09
DSMIWDCTCIGAGR	14	Oxidation (M)	_DSM(ox)IWDCTCIGAGR_		DSM(1)IWDCTCIGAGR		DSM(160.18)IWDCTCIGAGR	0	0	1	0	00;GPMAWsp|P02751|FINC_HUMANFibronectinOS=HomosapiensGN=FN1PE=1SV=4	00;GPMAWsp|P02751|FINC_HUMANFibronectinOS=HomosapiensGN=FN1PE=1SV=4	00;GPMAWsp|P02751|FINC_HUMANFibronectinOS=HomosapiensGN=FN1PE=1SV=4	MULTI-MSMS	LUM2_03694_MM_E2_FN3I_HCD	553.232	3	553.23	1656.67	80465.2	1.758	0.0009726	-0.95836	-0.00053019	0.79968	0.00044241	553.23	38.416	1.1345	38.416	38.055	39.19	0					66	24	5	0	0	0	2.0381e-09	1	7921	160.18	160.18
DSMIWDCTCIGAGR	14	Oxidation (M)	_DSM(ox)IWDCTCIGAGR_		DSM(1)IWDCTCIGAGR		DSM(126.67)IWDCTCIGAGR	0	0	1	0	00;GPMAWsp|P02751|FINC_HUMANFibronectinOS=HomosapiensGN=FN1PE=1SV=4	00;GPMAWsp|P02751|FINC_HUMANFibronectinOS=HomosapiensGN=FN1PE=1SV=4	00;GPMAWsp|P02751|FINC_HUMANFibronectinOS=HomosapiensGN=FN1PE=1SV=4	MULTI-MSMS	LUM2_03694_MM_E2_FN3I_HCD	829.344	2	829.342	1656.67	67917.4	0.94122	0.00078059	0.074735	6.1981e-05	1.016	0.00084257	829.844	47.947	2.7969	47.947	47.532	50.329	0					126	60	3	0	0	0	2.9215e-06	3	10187	126.67	126.67
DSMIWDCTCIGAGR	14	Oxidation (M)	_DSM(ox)IWDCTCIGAGR_		DSM(1)IWDCTCIGAGR		DSM(104.79)IWDCTCIGAGR	0	0	1	0	00;GPMAWsp|P02751|FINC_HUMANFibronectinOS=HomosapiensGN=FN1PE=1SV=4	00;GPMAWsp|P02751|FINC_HUMANFibronectinOS=HomosapiensGN=FN1PE=1SV=4	00;GPMAWsp|P02751|FINC_HUMANFibronectinOS=HomosapiensGN=FN1PE=1SV=4	MULTI-MSMS	LUM2_03694_MM_E2_FN3I_HCD	829.343	2	829.342	1656.67	67899.8	0.7251	0.00060136	0.49456	0.00041016	1.2197	0.0010115	829.343	51.07	1.2249	51.07	50.329	51.554	0					60	27	4	0	0	0	9.6587e-06	1	10809	104.79	104.79
DSMIWDCTCIGAGR	14	Oxidation (M)	_DSM(ox)IWDCTCIGAGR_		DSM(1)IWDCTCIGAGR		DSM(140.3)IWDCTCIGAGR	0	0	1	0	00;GPMAWsp|P02751|FINC_HUMANFibronectinOS=HomosapiensGN=FN1PE=1SV=4	00;GPMAWsp|P02751|FINC_HUMANFibronectinOS=HomosapiensGN=FN1PE=1SV=4	00;GPMAWsp|P02751|FINC_HUMANFibronectinOS=HomosapiensGN=FN1PE=1SV=4	MULTI-MSMS	LUM2_03694_MM_E2_FN3I_HCD	829.343	2	829.342	1656.67	67094.5	0.73059	0.00060591	0.057925	4.804e-05	0.78851	0.00065395	829.844	55.874	16.544	55.874	53.453	69.997	0					2037	755	3	0	0	0	5.0377e-09	12	12711	140.3	140.3
DSMIWDCTCIGAGR	14	Oxidation (M)	_DSM(ox)IWDCTCIGAGR_		DSM(1)IWDCTCIGAGR		DSM(67.38)IWDCTCIGAGR	0	0	1	0	00;GPMAWsp|P02751|FINC_HUMANFibronectinOS=HomosapiensGN=FN1PE=1SV=4	00;GPMAWsp|P02751|FINC_HUMANFibronectinOS=HomosapiensGN=FN1PE=1SV=4	00;GPMAWsp|P02751|FINC_HUMANFibronectinOS=HomosapiensGN=FN1PE=1SV=4	MSMS	LUM2_03694_MM_E2_FN3I_HCD	829.343	2	829.342	1656.67	NaN	NaN	NaN	NaN	NaN	NaN	NaN	NaN	43.528	1	43.528	43.028	44.028	0								0	0	0	0.014884	1	9080	67.385	67.385
DSMIWDCTCIGAGR	14	Oxidation (M)	_DSM(ox)IWDCTCIGAGR_		DSM(1)IWDCTCIGAGR		DSM(160.77)IWDCTCIGAGR	0	0	1	0	00;GPMAWsp|P02751|FINC_HUMANFibronectinOS=HomosapiensGN=FN1PE=1SV=4	00;GPMAWsp|P02751|FINC_HUMANFibronectinOS=HomosapiensGN=FN1PE=1SV=4	00;GPMAWsp|P02751|FINC_HUMANFibronectinOS=HomosapiensGN=FN1PE=1SV=4	MSMS	LUM2_03694_MM_E2_FN3I_HCD	829.297	2	829.342	1656.67	NaN	NaN	NaN	NaN	NaN	NaN	NaN	NaN	44.765	1	44.765	44.265	45.265	0								0	0	0	4.2623e-12	1	9356	160.77	160.77
DSMIWDCTCIGAGR	14	Oxidation (M)	_DSM(ox)IWDCTCIGAGR_		DSM(1)IWDCTCIGAGR		DSM(84.51)IWDCTCIGAGR	0	0	1	0	00;GPMAWsp|P02751|FINC_HUMANFibronectinOS=HomosapiensGN=FN1PE=1SV=4	00;GPMAWsp|P02751|FINC_HUMANFibronectinOS=HomosapiensGN=FN1PE=1SV=4	00;GPMAWsp|P02751|FINC_HUMANFibronectinOS=HomosapiensGN=FN1PE=1SV=4	MSMS	LUM2_03694_MM_E2_FN3I_HCD	829.344	2	829.342	1656.67	NaN	NaN	NaN	NaN	NaN	NaN	NaN	NaN	45.285	1	45.285	44.785	45.785	0								0	0	0	0.00028499	1	9472	84.507	84.507
DSMIWDCTCIGAGR	14	Oxidation (M)	_DSM(ox)IWDCTCIGAGR_		DSM(1)IWDCTCIGAGR		DSM(84.51)IWDCTCIGAGR	0	0	1	0	00;GPMAWsp|P02751|FINC_HUMANFibronectinOS=HomosapiensGN=FN1PE=1SV=4	00;GPMAWsp|P02751|FINC_HUMANFibronectinOS=HomosapiensGN=FN1PE=1SV=4	00;GPMAWsp|P02751|FINC_HUMANFibronectinOS=HomosapiensGN=FN1PE=1SV=4	MSMS	LUM2_03694_MM_E2_FN3I_HCD	829.343	2	829.342	1656.67	NaN	NaN	NaN	NaN	NaN	NaN	NaN	NaN	45.657	1	45.657	45.157	46.157	0								0	0	0	0.00028499	1	9555	84.507	84.507
DSMIWDCTCIGAGR	14	Unmodified	_DSMIWDCTCIGAGR_					0	0	0	0	00;GPMAWsp|P02751|FINC_HUMANFibronectinOS=HomosapiensGN=FN1PE=1SV=4	00;GPMAWsp|P02751|FINC_HUMANFibronectinOS=HomosapiensGN=FN1PE=1SV=4	00;GPMAWsp|P02751|FINC_HUMANFibronectinOS=HomosapiensGN=FN1PE=1SV=4	MULTI-MSMS	LUM2_03695_MM_E3_FN4_HCD	821.846	2	821.345	1640.67	69193.1	0.3548	0.00029141	0.17118	0.0001406	0.52597	0.000432	821.846	41.798	0.69295	41.798	41.53	42.223	0					41	14	4	0	0	0	0.00040368	2	8700	123.51	106.08
DSMIWDCTCIGAGR	14	Unmodified	_DSMIWDCTCIGAGR_					0	0	0	0	00;GPMAWsp|P02751|FINC_HUMANFibronectinOS=HomosapiensGN=FN1PE=1SV=4	00;GPMAWsp|P02751|FINC_HUMANFibronectinOS=HomosapiensGN=FN1PE=1SV=4	00;GPMAWsp|P02751|FINC_HUMANFibronectinOS=HomosapiensGN=FN1PE=1SV=4	MULTI-MSMS	LUM2_03695_MM_E3_FN4_HCD	821.345	2	821.345	1640.67	65850.7	0.68966	0.00056645	-0.5835	-0.00047925	0.10616	8.7197e-05	821.345	44.094	26.427	44.094	43.577	70.004	7.1054e-15					1319	907	8	0	0	0	2.8736e-20	23	9614	260.98	260.98
DSMIWDCTCIGAGR	14	Unmodified	_DSMIWDCTCIGAGR_					0	0	0	0	00;GPMAWsp|P02751|FINC_HUMANFibronectinOS=HomosapiensGN=FN1PE=1SV=4	00;GPMAWsp|P02751|FINC_HUMANFibronectinOS=HomosapiensGN=FN1PE=1SV=4	00;GPMAWsp|P02751|FINC_HUMANFibronectinOS=HomosapiensGN=FN1PE=1SV=4	MULTI-MSMS	LUM2_03695_MM_E3_FN4_HCD	547.9	3	547.899	1640.67	83516.4	1.0695	0.00058597	-0.83267	-0.00045622	0.23682	0.00012975	547.899	44.13	0.84074	44.13	43.824	44.664	0					43	17	4	0	0	0	0.00034561	1	9218	95.264	95.264
DSMIWDCTCIGAGR	14	Unmodified	_DSMIWDCTCIGAGR_					0	0	0	0	00;GPMAWsp|P02751|FINC_HUMANFibronectinOS=HomosapiensGN=FN1PE=1SV=4	00;GPMAWsp|P02751|FINC_HUMANFibronectinOS=HomosapiensGN=FN1PE=1SV=4	00;GPMAWsp|P02751|FINC_HUMANFibronectinOS=HomosapiensGN=FN1PE=1SV=4	MULTI-MSMS	LUM2_03694_MM_E2_FN3I_HCD	821.847	2	821.345	1640.67	66959	0.62977	0.00051726	-0.12981	-0.00010662	0.49997	0.00041064	821.345	44.039	4.1815	44.039	43.496	47.678	0					298	90	7	0	0	0	5.0638e-09	3	9121	190.57	190.57
DSMIWDCTCIGAGR	14	Unmodified	_DSMIWDCTCIGAGR_					0	0	0	0	00;GPMAWsp|P02751|FINC_HUMANFibronectinOS=HomosapiensGN=FN1PE=1SV=4	00;GPMAWsp|P02751|FINC_HUMANFibronectinOS=HomosapiensGN=FN1PE=1SV=4	00;GPMAWsp|P02751|FINC_HUMANFibronectinOS=HomosapiensGN=FN1PE=1SV=4	MSMS	LUM2_03694_MM_E2_FN3I_HCD	821.346	2	821.345	1640.67	NaN	NaN	NaN	NaN	NaN	NaN	NaN	NaN	49.878	1	49.878	49.378	50.378	0								0	0	0	0.015797	1	10496	82.171	64.735
DSMIWDCTCIGAGR	14	Unmodified	_DSMIWDCTCIGAGR_					0	0	0	0	00;GPMAWsp|P02751|FINC_HUMANFibronectinOS=HomosapiensGN=FN1PE=1SV=4	00;GPMAWsp|P02751|FINC_HUMANFibronectinOS=HomosapiensGN=FN1PE=1SV=4	00;GPMAWsp|P02751|FINC_HUMANFibronectinOS=HomosapiensGN=FN1PE=1SV=4	MULTI-SECPEP	LUM2_03694_MM_E2_FN3I_HCD	821.374	2	821.345	1640.67	68091.2	0.90594	0.00074409	1.2156	0.00099845	2.1216	0.0017425	821.346	52.222	0.90833	52.222	51.686	52.594	-7.1054e-15					30	19	2	0	0	0	0.052813	1	11037	31.04	13.604
DSMIWDCTCIGAGR	14	Unmodified	_DSMIWDCTCIGAGR_					0	0	0	0	00;GPMAWsp|P02751|FINC_HUMANFibronectinOS=HomosapiensGN=FN1PE=1SV=4	00;GPMAWsp|P02751|FINC_HUMANFibronectinOS=HomosapiensGN=FN1PE=1SV=4	00;GPMAWsp|P02751|FINC_HUMANFibronectinOS=HomosapiensGN=FN1PE=1SV=4	MULTI-SECPEP	LUM2_03694_MM_E2_FN3I_HCD	821.409	2	821.345	1640.67	68636.5	1.0844	0.00089069	-3.218	-0.0026431	-2.1336	-0.0017524	821.341	55.06	1.6585	55.06	53.832	55.49	0					64	37	3	0	0	0	0.00034821	1	11666	93.258	93.258
DSMIWDCTCIGAGR	14	Unmodified	_DSMIWDCTCIGAGR_					0	0	0	0	00;GPMAWsp|P02751|FINC_HUMANFibronectinOS=HomosapiensGN=FN1PE=1SV=4	00;GPMAWsp|P02751|FINC_HUMANFibronectinOS=HomosapiensGN=FN1PE=1SV=4	00;GPMAWsp|P02751|FINC_HUMANFibronectinOS=HomosapiensGN=FN1PE=1SV=4	MULTI-SECPEP	LUM2_03694_MM_E2_FN3I_HCD	821.743	2	821.345	1640.67	69291.3	1.0579	0.00086889	0.034575	2.8398e-05	1.0925	0.00089729	821.846	56.672	1.5812	56.672	55.49	57.072	-7.1054e-15					65	36	2	0	0	0	0.030127	1	12025	59.418	59.418
DSMIWDCTCIGAGR	14	Nitration	_DSMIW(ni)DCTCIGAGR_	DSMIW(1)DCTCIGAGR		DSMIW(139.38)DCTCIGAGR		0	1	0	0	00;GPMAWsp|P02751|FINC_HUMANFibronectinOS=HomosapiensGN=FN1PE=1SV=4	00;GPMAWsp|P02751|FINC_HUMANFibronectinOS=HomosapiensGN=FN1PE=1SV=4	00;GPMAWsp|P02751|FINC_HUMANFibronectinOS=HomosapiensGN=FN1PE=1SV=4	MULTI-MSMS	LUM2_03694_MM_E2_FN3I_HCD	843.837	2	843.837	1685.66	67557.9	0.48804	0.00041183	-0.20069	-0.00016935	0.28734	0.00024247	843.837	35.104	0.77999	35.104	34.801	35.581	7.1054e-15					41	17	3	0	0	0	6.001e-09	1	7192	139.38	139.38
DSMIWDCTCIGAGR	14	Nitration	_DSMIW(ni)DCTCIGAGR_	DSMIW(1)DCTCIGAGR		DSMIW(134.75)DCTCIGAGR		0	1	0	0	00;GPMAWsp|P02751|FINC_HUMANFibronectinOS=HomosapiensGN=FN1PE=1SV=4	00;GPMAWsp|P02751|FINC_HUMANFibronectinOS=HomosapiensGN=FN1PE=1SV=4	00;GPMAWsp|P02751|FINC_HUMANFibronectinOS=HomosapiensGN=FN1PE=1SV=4	MULTI-MSMS	LUM2_03694_MM_E2_FN3I_HCD	843.838	2	843.837	1685.66	67338.9	0.73944	0.00062397	-0.099378	-8.3859e-05	0.64006	0.00054011	843.837	45.128	0.66334	45.128	44.843	45.507	0					34	13	3	0	0	0	5.0313e-07	1	9424	134.75	134.75
DSMIWDCTCIGAGR	14	Nitration	_DSMIW(ni)DCTCIGAGR_	DSMIW(1)DCTCIGAGR		DSMIW(274.5)DCTCIGAGR		0	1	0	0	00;GPMAWsp|P02751|FINC_HUMANFibronectinOS=HomosapiensGN=FN1PE=1SV=4	00;GPMAWsp|P02751|FINC_HUMANFibronectinOS=HomosapiensGN=FN1PE=1SV=4	00;GPMAWsp|P02751|FINC_HUMANFibronectinOS=HomosapiensGN=FN1PE=1SV=4	MULTI-MSMS	LUM2_03694_MM_E2_FN3I_HCD	843.839	2	843.837	1685.66	67039.3	0.82709	0.00069793	-0.50402	-0.00042531	0.32307	0.00027262	843.837	45.974	1.9848	45.974	45.507	47.492	-7.1054e-15					165	43	5	0	0	0	8.661e-29	1	9661	274.5	274.5
DSMIWDCTCIGAGR	14	Nitration	_DSMIW(ni)DCTCIGAGR_	DSMIW(1)DCTCIGAGR		DSMIW(99.28)DCTCIGAGR		0	1	0	0	00;GPMAWsp|P02751|FINC_HUMANFibronectinOS=HomosapiensGN=FN1PE=1SV=4	00;GPMAWsp|P02751|FINC_HUMANFibronectinOS=HomosapiensGN=FN1PE=1SV=4	00;GPMAWsp|P02751|FINC_HUMANFibronectinOS=HomosapiensGN=FN1PE=1SV=4	MULTI-MSMS	LUM2_03694_MM_E2_FN3I_HCD	843.837	2	843.837	1685.66	68298.9	0.78545	0.00066279	-0.91023	-0.00076809	-0.12479	-0.0001053	843.837	50.775	0.99619	50.775	50.329	51.325	0					91	22	5	0	0	0	1.3176e-05	1	10671	99.283	99.283
DSMIWDCTCIGAGR	14	Oxidation (M),Nitration	_DSM(ox)IW(ni)DCTCIGAGR_	DSMIW(1)DCTCIGAGR	DSM(1)IWDCTCIGAGR	DSMIW(75.57)DCTCIGAGR	DSM(75.57)IWDCTCIGAGR	0	1	1	0	00;GPMAWsp|P02751|FINC_HUMANFibronectinOS=HomosapiensGN=FN1PE=1SV=4	00;GPMAWsp|P02751|FINC_HUMANFibronectinOS=HomosapiensGN=FN1PE=1SV=4	00;GPMAWsp|P02751|FINC_HUMANFibronectinOS=HomosapiensGN=FN1PE=1SV=4	MULTI-MSMS	LUM2_03694_MM_E2_FN3I_HCD	852.337	2	851.835	1701.65	67131	1.0037	0.00085501	-0.16733	-0.00014254	0.8364	0.00071247	851.835	39.739	0.72415	39.739	39.315	40.04	0					43	15	3	0	0	0	0.0051028	1	8188	75.566	75.566
DSMIWDCTCIGAGR	14	Oxidation (M),Nitration	_DSM(ox)IW(ni)DCTCIGAGR_	DSMIW(1)DCTCIGAGR	DSM(1)IWDCTCIGAGR	DSMIW(292.2)DCTCIGAGR	DSM(292.2)IWDCTCIGAGR	0	1	1	0	00;GPMAWsp|P02751|FINC_HUMANFibronectinOS=HomosapiensGN=FN1PE=1SV=4	00;GPMAWsp|P02751|FINC_HUMANFibronectinOS=HomosapiensGN=FN1PE=1SV=4	00;GPMAWsp|P02751|FINC_HUMANFibronectinOS=HomosapiensGN=FN1PE=1SV=4	MULTI-MSMS	LUM2_03694_MM_E2_FN3I_HCD	851.835	2	851.835	1701.65	67131	0.70307	0.0005989	-0.38695	-0.00032962	0.31612	0.00026928	851.835	40.494	2.0373	40.494	40.04	42.077	0					132	42	5	0	0	0	5.6583e-38	1	8424	292.2	292.2
DSMIWDCTCIGAGR	14	Oxidation (M),Nitration	_DSM(ox)IW(ni)DCTCIGAGR_	DSMIW(1)DCTCIGAGR	DSM(1)IWDCTCIGAGR	DSMIW(91.75)DCTCIGAGR	DSM(91.75)IWDCTCIGAGR	0	1	1	0	00;GPMAWsp|P02751|FINC_HUMANFibronectinOS=HomosapiensGN=FN1PE=1SV=4	00;GPMAWsp|P02751|FINC_HUMANFibronectinOS=HomosapiensGN=FN1PE=1SV=4	00;GPMAWsp|P02751|FINC_HUMANFibronectinOS=HomosapiensGN=FN1PE=1SV=4	MULTI-MSMS	LUM2_03694_MM_E2_FN3I_HCD	851.836	2	851.835	1701.65	67458.7	0.71588	0.00060981	0.50143	0.00042713	1.2173	0.0010369	852.336	44.061	0.79373	44.061	43.716	44.509	0					30	16	2	0	0	0	0.0013667	1	9175	91.752	91.752
DSMIWDCTCIGAGR	14	Oxidation (M),Nitration	_DSM(ox)IW(ni)DCTCIGAGR_	DSMIW(1)DCTCIGAGR	DSM(1)IWDCTCIGAGR	DSMIW(88.6)DCTCIGAGR	DSM(88.6)IWDCTCIGAGR	0	1	1	0	00;GPMAWsp|P02751|FINC_HUMANFibronectinOS=HomosapiensGN=FN1PE=1SV=4	00;GPMAWsp|P02751|FINC_HUMANFibronectinOS=HomosapiensGN=FN1PE=1SV=4	00;GPMAWsp|P02751|FINC_HUMANFibronectinOS=HomosapiensGN=FN1PE=1SV=4	MULTI-MSMS	LUM2_03694_MM_E2_FN3I_HCD	851.836	2	851.835	1701.65	65959.4	0.821	0.00069935	0.54823	0.000467	1.3692	0.0011664	851.835	45.675	1.832	45.675	45.036	46.868	7.1054e-15					109	39	5	0	0	0	0.0020952	1	9512	88.596	88.596
DSSTWLTAFVLK	12	Unmodified	_DSSTWLTAFVLK_					0	0	0	0	CON__ENSEMBL:ENSBTAP00000007350;CON__P01030	CON__ENSEMBL:ENSBTAP00000007350	CON__ENSEMBL:ENSBTAP00000007350	MULTI-MSMS	LUM2_03695_MM_E3_FN4_HCD	684.866	2	684.364	1366.71	77404.4	1.509	0.0010327	-0.71706	-0.00049073	0.79195	0.00054198	684.364	57.257	0.23759	57.257	57.116	57.354	7.1054e-15					10	4	3	0	0	0	0.025582	1	12140	48.981	48.981
DTLTSRPAQGVVTTLENVSPPR	22	Unmodified	_DTLTSRPAQGVVTTLENVSPPR_					0	0	0	1	00;GPMAWsp|P02751|FINC_HUMANFibronectinOS=HomosapiensGN=FN1PE=1SV=4	00;GPMAWsp|P02751|FINC_HUMANFibronectinOS=HomosapiensGN=FN1PE=1SV=4	00;GPMAWsp|P02751|FINC_HUMANFibronectinOS=HomosapiensGN=FN1PE=1SV=4	MULTI-MSMS	LUM2_03695_MM_E3_FN4_HCD	780.418	3	780.084	2337.23	69587.1	0.74833	0.00058376	0.06258	4.8818e-05	0.81091	0.00063258	780.418	42.708	2.074	42.708	41.848	43.922	0					204	43	6	0	0	0	2.2185e-42	2	8989	259.97	248.01
DTLTSRPAQGVVTTLENVSPPR	22	Unmodified	_DTLTSRPAQGVVTTLENVSPPR_					0	0	0	1	00;GPMAWsp|P02751|FINC_HUMANFibronectinOS=HomosapiensGN=FN1PE=1SV=4	00;GPMAWsp|P02751|FINC_HUMANFibronectinOS=HomosapiensGN=FN1PE=1SV=4	00;GPMAWsp|P02751|FINC_HUMANFibronectinOS=HomosapiensGN=FN1PE=1SV=4	MULTI-MSMS	LUM2_03695_MM_E3_FN4_HCD	585.566	4	585.314	2337.23	78452.8	1.2079	0.00070702	0.28718	0.00016809	1.4951	0.00087511	585.565	42.756	1.1189	42.756	42.126	43.245	0					63	23	3	0	0	0	2.6754e-16	1	8839	128.67	127.6
DTLTSRPAQGVVTTLENVSPPR	22	Unmodified	_DTLTSRPAQGVVTTLENVSPPR_					0	0	0	1	00;GPMAWsp|P02751|FINC_HUMANFibronectinOS=HomosapiensGN=FN1PE=1SV=4	00;GPMAWsp|P02751|FINC_HUMANFibronectinOS=HomosapiensGN=FN1PE=1SV=4	00;GPMAWsp|P02751|FINC_HUMANFibronectinOS=HomosapiensGN=FN1PE=1SV=4	MULTI-MSMS	LUM2_03695_MM_E3_FN4_HCD	1170.12	2	1169.62	2337.23	58477.8	0.41193	0.0004818	0.11055	0.0001293	0.52247	0.0006111	1170.12	42.751	1.3161	42.751	42.126	43.442	0					77	27	4	0	0	0	1.3599e-16	1	8843	204.05	192.36
DTLTSRPAQGVVTTLENVSPPR	22	Unmodified	_DTLTSRPAQGVVTTLENVSPPR_					0	0	0	1	00;GPMAWsp|P02751|FINC_HUMANFibronectinOS=HomosapiensGN=FN1PE=1SV=4	00;GPMAWsp|P02751|FINC_HUMANFibronectinOS=HomosapiensGN=FN1PE=1SV=4	00;GPMAWsp|P02751|FINC_HUMANFibronectinOS=HomosapiensGN=FN1PE=1SV=4	MULTI-MSMS	LUM2_03694_MM_E2_FN3I_HCD	780.418	3	780.084	2337.23	69178.7	0.69814	0.00054461	0.2252	0.00017568	0.92335	0.00072029	780.418	42.555	2.7554	42.555	41.709	44.465	0					261	59	6	0	0	0	2.3195e-41	2	8953	243.48	239.81
DTLTSRPAQGVVTTLENVSPPR	22	Unmodified	_DTLTSRPAQGVVTTLENVSPPR_					0	0	0	1	00;GPMAWsp|P02751|FINC_HUMANFibronectinOS=HomosapiensGN=FN1PE=1SV=4	00;GPMAWsp|P02751|FINC_HUMANFibronectinOS=HomosapiensGN=FN1PE=1SV=4	00;GPMAWsp|P02751|FINC_HUMANFibronectinOS=HomosapiensGN=FN1PE=1SV=4	MULTI-MSMS	LUM2_03694_MM_E2_FN3I_HCD	1170.12	2	1169.62	2337.23	57802.3	0.62743	0.00073386	-0.068828	-8.0503e-05	0.5586	0.00065335	1170.12	42.613	1.2308	42.613	41.985	43.216	0					95	26	6	0	0	0	4.3632e-16	1	8786	183.77	181.11
DTLTSRPAQGVVTTLENVSPPR	22	Unmodified	_DTLTSRPAQGVVTTLENVSPPR_					0	0	0	1	00;GPMAWsp|P02751|FINC_HUMANFibronectinOS=HomosapiensGN=FN1PE=1SV=4	00;GPMAWsp|P02751|FINC_HUMANFibronectinOS=HomosapiensGN=FN1PE=1SV=4	00;GPMAWsp|P02751|FINC_HUMANFibronectinOS=HomosapiensGN=FN1PE=1SV=4	MULTI-MSMS	LUM2_03694_MM_E2_FN3I_HCD	585.566	4	585.314	2337.23	78889	1.4118	0.00082637	0.17796	0.00010416	1.5898	0.00093053	585.565	42.577	1.2779	42.577	41.938	43.216	0					98	27	5	0	0	0	4.7097e-23	1	8823	166.38	165.2
DTLTSRPAQGVVTTLENVSPPR	22	Unmodified	_DTLTSRPAQGVVTTLENVSPPR_					0	0	0	1	00;GPMAWsp|P02751|FINC_HUMANFibronectinOS=HomosapiensGN=FN1PE=1SV=4	00;GPMAWsp|P02751|FINC_HUMANFibronectinOS=HomosapiensGN=FN1PE=1SV=4	00;GPMAWsp|P02751|FINC_HUMANFibronectinOS=HomosapiensGN=FN1PE=1SV=4	MULTI-MSMS	LUM2_03694_MM_E2_FN3I_HCD	780.419	3	780.084	2337.23	70797	0.64096	0.00050001	0.4468	0.00034854	1.0878	0.00084855	780.418	68.363	0.25785	68.363	68.308	68.566	0					22	6	5	0	0	0	7.1719e-07	1	14518	107.45	106.27
DTLTSRPAQGVVTTLENVSPPRR	23	Unmodified	_DTLTSRPAQGVVTTLENVSPPRR_					0	0	0	2	00;GPMAWsp|P02751|FINC_HUMANFibronectinOS=HomosapiensGN=FN1PE=1SV=4	00;GPMAWsp|P02751|FINC_HUMANFibronectinOS=HomosapiensGN=FN1PE=1SV=4	00;GPMAWsp|P02751|FINC_HUMANFibronectinOS=HomosapiensGN=FN1PE=1SV=4	MULTI-MSMS	LUM2_03695_MM_E3_FN4_HCD	832.454	3	832.117	2493.33	66704	0.6337	0.00052731	0.33841	0.0002816	0.97211	0.00080891	832.452	38.166	2.0134	38.166	37.021	39.034	0					183	42	8	0	0	0	3.5741e-11	2	7750	138.49	138.49
DTLTSRPAQGVVTTLENVSPPRR	23	Unmodified	_DTLTSRPAQGVVTTLENVSPPRR_					0	0	0	2	00;GPMAWsp|P02751|FINC_HUMANFibronectinOS=HomosapiensGN=FN1PE=1SV=4	00;GPMAWsp|P02751|FINC_HUMANFibronectinOS=HomosapiensGN=FN1PE=1SV=4	00;GPMAWsp|P02751|FINC_HUMANFibronectinOS=HomosapiensGN=FN1PE=1SV=4	MULTI-MSMS	LUM2_03695_MM_E3_FN4_HCD	624.591	4	624.34	2493.33	75927.1	1.1754	0.00073387	0.045849	2.8625e-05	1.2213	0.0007625	624.591	38.172	1.9685	38.172	37.339	39.307	0					245	41	8	0	0	0	1.779e-32	2	7751	286.92	286.92
DTLTSRPAQGVVTTLENVSPPRR	23	Unmodified	_DTLTSRPAQGVVTTLENVSPPRR_					0	0	0	2	00;GPMAWsp|P02751|FINC_HUMANFibronectinOS=HomosapiensGN=FN1PE=1SV=4	00;GPMAWsp|P02751|FINC_HUMANFibronectinOS=HomosapiensGN=FN1PE=1SV=4	00;GPMAWsp|P02751|FINC_HUMANFibronectinOS=HomosapiensGN=FN1PE=1SV=4	MULTI-MSMS	LUM2_03695_MM_E3_FN4_HCD	499.875	5	499.673	2493.33	87293.7	0.93373	0.00046656	-0.16038	-8.0136e-05	0.77335	0.00038642	499.874	38.157	0.83639	38.157	37.729	38.565	0					39	17	3	0	0	0	6.7706e-07	1	7888	113.51	113.51
DTLTSRPAQGVVTTLENVSPPRR	23	Unmodified	_DTLTSRPAQGVVTTLENVSPPRR_					0	0	0	2	00;GPMAWsp|P02751|FINC_HUMANFibronectinOS=HomosapiensGN=FN1PE=1SV=4	00;GPMAWsp|P02751|FINC_HUMANFibronectinOS=HomosapiensGN=FN1PE=1SV=4	00;GPMAWsp|P02751|FINC_HUMANFibronectinOS=HomosapiensGN=FN1PE=1SV=4	MULTI-MSMS	LUM2_03694_MM_E2_FN3I_HCD	624.34	4	624.34	2493.33	75932.2	1.6255	0.0010149	0.15991	9.9839e-05	1.7854	0.0011147	624.591	38.08	2.7641	38.08	36.816	39.58	0					305	60	8	0	0	0	1.3953e-31	2	7702	263.61	263.04
DTLTSRPAQGVVTTLENVSPPRR	23	Unmodified	_DTLTSRPAQGVVTTLENVSPPRR_					0	0	0	2	00;GPMAWsp|P02751|FINC_HUMANFibronectinOS=HomosapiensGN=FN1PE=1SV=4	00;GPMAWsp|P02751|FINC_HUMANFibronectinOS=HomosapiensGN=FN1PE=1SV=4	00;GPMAWsp|P02751|FINC_HUMANFibronectinOS=HomosapiensGN=FN1PE=1SV=4	MULTI-MSMS	LUM2_03694_MM_E2_FN3I_HCD	832.786	3	832.117	2493.33	67262.9	1.0684	0.000889	0.16854	0.00014024	1.2369	0.0010292	832.452	38.08	2.1297	38.08	37.186	39.315	0					228	46	8	0	0	0	2.2276e-16	2	7952	182.13	182.13
DTLTSRPAQGVVTTLENVSPPRR	23	Unmodified	_DTLTSRPAQGVVTTLENVSPPRR_					0	0	0	2	00;GPMAWsp|P02751|FINC_HUMANFibronectinOS=HomosapiensGN=FN1PE=1SV=4	00;GPMAWsp|P02751|FINC_HUMANFibronectinOS=HomosapiensGN=FN1PE=1SV=4	00;GPMAWsp|P02751|FINC_HUMANFibronectinOS=HomosapiensGN=FN1PE=1SV=4	MULTI-MSMS	LUM2_03694_MM_E2_FN3I_HCD	499.875	5	499.673	2493.33	86384.3	1.3559	0.00067752	-0.037075	-1.8526e-05	1.3189	0.000659	499.673	38.13	0.80474	38.13	37.69	38.495	0					62	17	5	0	0	0	3.51e-07	1	7837	124.41	124.41
DTLTSRPAQGVVTTLENVSPPRR	23	Unmodified	_DTLTSRPAQGVVTTLENVSPPRR_					0	0	0	2	00;GPMAWsp|P02751|FINC_HUMANFibronectinOS=HomosapiensGN=FN1PE=1SV=4	00;GPMAWsp|P02751|FINC_HUMANFibronectinOS=HomosapiensGN=FN1PE=1SV=4	00;GPMAWsp|P02751|FINC_HUMANFibronectinOS=HomosapiensGN=FN1PE=1SV=4	MULTI-MSMS	LUM2_03694_MM_E2_FN3I_HCD	1248.18	2	1247.67	2493.33	55760.4	0.98215	0.0012254	0.53319	0.00066525	1.5153	0.0018907	1248.17	38.08	0.44609	38.08	37.829	38.275	0					21	9	3	0	0	0	0.01359	1	7866	75.018	75.018
DVDGAYMTK	9	Oxidation (M)	_DVDGAYM(ox)TK_		DVDGAYM(1)TK		DVDGAYM(56.73)TK	0	0	1	0	CON__P04264	CON__P04264	CON__P04264	MULTI-MSMS	LUM2_03695_MM_E3_FN4_HCD	508.224	2	508.224	1014.43	86872	1.004	0.00051028	-0.29831	-0.00015161	0.70573	0.00035867	508.223	12.59	0.50285	12.59	12.35	12.853	0					19	11	2	0	0	0	0.010368	1	2167	56.729	22.933
DVDGAYMTK	9	Unmodified	_DVDGAYMTK_					0	0	0	0	CON__P04264	CON__P04264	CON__P04264	MULTI-MSMS	LUM2_03695_MM_E3_FN4_HCD	500.227	2	500.226	998.438	90184.6	0.67134	0.00033582	0.47785	0.00023903	1.1492	0.00057486	500.226	19.144	0.48392	19.144	18.872	19.356	0					12	9	2	0	0	0	0.0017719	1	3634	90.601	33.423
DVDGAYMTK	9	Unmodified	_DVDGAYMTK_					0	0	0	0	CON__P04264	CON__P04264	CON__P04264	MULTI-MSMS	LUM2_03694_MM_E2_FN3I_HCD	500.227	2	500.226	998.438	88959.3	0.82641	0.00041339	0.023994	1.2003e-05	0.8504	0.00042539	500.226	19.06	0.51789	19.06	18.711	19.229	3.5527e-15					15	11	2	0	0	0	0.007759	1	3631	66.621	33.781
DVWGIEGPIDAAFTR	15	Unmodified	_DVWGIEGPIDAAFTR_					0	0	0	0	CON__Q3ZBS7	CON__Q3ZBS7	CON__Q3ZBS7	MULTI-MSMS	LUM2_03695_MM_E3_FN4_HCD	824.414	2	823.912	1645.81	68759.2	1.2087	0.0009959	0.1377	0.00011345	1.3464	0.0011094	823.912	56.134	0.68666	56.134	55.831	56.517	0					46	14	4	0	0	0	1.035e-09	1	11856	167.71	159.61
DVWGIEGPIDAAFTR	15	Unmodified	_DVWGIEGPIDAAFTR_					0	0	0	0	CON__Q3ZBS7	CON__Q3ZBS7	CON__Q3ZBS7	MULTI-MSMS	LUM2_03694_MM_E2_FN3I_HCD	823.913	2	823.912	1645.81	68333.3	1.0573	0.00087114	0.50364	0.00041495	1.561	0.0012861	823.913	56.156	0.64246	56.156	55.845	56.488	0					43	14	4	0	0	0	6.2719e-14	1	11875	179.35	175.51
DYQELMNTK	9	Unmodified	_DYQELMNTK_					0	0	0	0	CON__P04264	CON__P04264	CON__P04264	MSMS	LUM2_03695_MM_E3_FN4_HCD	571.264	2	571.263	1140.51	NaN	NaN	NaN	NaN	NaN	NaN	NaN	NaN	28.873	1	28.873	28.373	29.373	0								0	0	0	0.00087642	1	5805	86.136	59.346
EACFAVEGPK	10	Unmodified	_EACFAVEGPK_					0	0	0	0	CON__P02769	CON__P02769	CON__P02769	MSMS	LUM2_03695_MM_E3_FN4_HCD	554.261	2	554.261	1106.51	NaN	NaN	NaN	NaN	NaN	NaN	NaN	NaN	23.229	1	23.229	22.729	23.729	0								0	0	0	0.032121	1	4547	56.013	53.615
EATIPGHLNSYTIK	14	Unmodified	_EATIPGHLNSYTIK_					0	0	0	0	00;GPMAWsp|P02751|FINC_HUMANFibronectinOS=HomosapiensGN=FN1PE=1SV=4	00;GPMAWsp|P02751|FINC_HUMANFibronectinOS=HomosapiensGN=FN1PE=1SV=4	00;GPMAWsp|P02751|FINC_HUMANFibronectinOS=HomosapiensGN=FN1PE=1SV=4	MULTI-MSMS	LUM2_03695_MM_E3_FN4_HCD	515.61	3	515.275	1542.8	83830.1	1.0903	0.00056178	-0.11124	-5.7318e-05	0.97901	0.00050446	515.275	28.661	1.7837	28.661	28.166	29.949	0					120	39	6	0	0	0	8.6999e-06	1	5697	107.46	104.97
EATIPGHLNSYTIK	14	Unmodified	_EATIPGHLNSYTIK_					0	0	0	0	00;GPMAWsp|P02751|FINC_HUMANFibronectinOS=HomosapiensGN=FN1PE=1SV=4	00;GPMAWsp|P02751|FINC_HUMANFibronectinOS=HomosapiensGN=FN1PE=1SV=4	00;GPMAWsp|P02751|FINC_HUMANFibronectinOS=HomosapiensGN=FN1PE=1SV=4	MULTI-MSMS	LUM2_03695_MM_E3_FN4_HCD	772.41	2	772.409	1542.8	70350.4	0.94837	0.00073253	0.22133	0.00017096	1.1697	0.00090348	772.41	28.62	0.80095	28.62	28.253	29.054	-3.5527e-15					69	17	6	0	0	0	2.9525e-09	1	5706	188.26	180.04
EATIPGHLNSYTIK	14	Unmodified	_EATIPGHLNSYTIK_					0	0	0	0	00;GPMAWsp|P02751|FINC_HUMANFibronectinOS=HomosapiensGN=FN1PE=1SV=4	00;GPMAWsp|P02751|FINC_HUMANFibronectinOS=HomosapiensGN=FN1PE=1SV=4	00;GPMAWsp|P02751|FINC_HUMANFibronectinOS=HomosapiensGN=FN1PE=1SV=4	MULTI-MSMS	LUM2_03694_MM_E2_FN3I_HCD	515.276	3	515.275	1542.8	84730.5	1.0916	0.00056248	-0.05147	-2.6521e-05	1.0401	0.00053596	515.275	28.362	1.5882	28.362	27.888	29.476	0					162	36	7	0	0	0	6.1752e-06	2	5649	115.79	113.16
EATIPGHLNSYTIK	14	Nitration	_EATIPGHLNSY(ni)TIK_	EATIPGHLNSY(1)TIK		EATIPGHLNSY(108.36)TIK		0	1	0	0	00;GPMAWsp|P02751|FINC_HUMANFibronectinOS=HomosapiensGN=FN1PE=1SV=4	00;GPMAWsp|P02751|FINC_HUMANFibronectinOS=HomosapiensGN=FN1PE=1SV=4	00;GPMAWsp|P02751|FINC_HUMANFibronectinOS=HomosapiensGN=FN1PE=1SV=4	MULTI-MSMS	LUM2_03694_MM_E2_FN3I_HCD	530.271	3	530.27	1587.79	83794.2	0.93853	0.00049767	0.10139	5.3765e-05	1.0399	0.00055144	530.27	34.637	1.345	34.637	34.187	35.532	0					111	30	6	0	0	0	8.6138e-06	1	7029	108.36	102.45
EATIPGHLNSYTIK	14	Nitration	_EATIPGHLNSY(ni)TIK_	EATIPGHLNSY(1)TIK		EATIPGHLNSY(80.81)TIK		0	1	0	0	00;GPMAWsp|P02751|FINC_HUMANFibronectinOS=HomosapiensGN=FN1PE=1SV=4	00;GPMAWsp|P02751|FINC_HUMANFibronectinOS=HomosapiensGN=FN1PE=1SV=4	00;GPMAWsp|P02751|FINC_HUMANFibronectinOS=HomosapiensGN=FN1PE=1SV=4	MULTI-SECPEP	LUM2_03694_MM_E2_FN3I_HCD	530.599	3	530.27	1587.79	90211.8	0.65943	0.00034968	-0.034875	-1.8493e-05	0.62455	0.00033118	530.27	35.682	0.70847	35.682	35.581	36.289	0					19	15	2	0	0	0	0.0073148	1	7426	80.815	73.776
ECCDKPLLEK	10	Unmodified	_ECCDKPLLEK_					0	0	0	1	CON__P02769	CON__P02769	CON__P02769	MULTI-MSMS	LUM2_03695_MM_E3_FN4_HCD	431.206	3	431.206	1290.59	93570.3	1.0858	0.00046822	-0.532	-0.0002294	0.55385	0.00023882	431.54	13.415	0.69562	13.415	13.167	13.863	-1.7764e-15					44	17	4	0	0	0	0.00028546	1	2347	96.113	96.113
ECCDKPLLEK	10	Unmodified	_ECCDKPLLEK_					0	0	0	1	CON__P02769	CON__P02769	CON__P02769	MULTI-MSMS	LUM2_03695_MM_E3_FN4_HCD	646.305	2	646.305	1290.59	77725.2	1.0403	0.00067235	0.8445	0.00054581	1.8848	0.0012182	646.305	13.435	0.96947	13.435	12.893	13.863	1.7764e-15					33	23	2	0	0	0	5.2043e-06	1	2357	150.18	132.19
ECCHGDLLECADDR	14	Unmodified	_ECCHGDLLECADDR_					0	0	0	0	CON__P02769	CON__P02769	CON__P02769	MULTI-MSMS	LUM2_03695_MM_E3_FN4_HCD	583.893	3	583.892	1748.66	79168.2	1.4613	0.00085325	-0.76638	-0.00044749	0.69492	0.00040576	583.892	22.331	0.71325	22.331	22.015	22.728	0					58	16	5	0	0	0	6.3802e-06	1	4359	115.12	115.12
ECCHGDLLECADDRADLAK	19	Unmodified	_ECCHGDLLECADDRADLAK_					0	0	0	1	CON__P02769	CON__P02769	CON__P02769	MULTI-MSMS	LUM2_03695_MM_E3_FN4_HCD	563.243	4	562.741	2246.94	79598.3	1.221	0.00068711	-0.26083	-0.00014678	0.96017	0.00054033	562.992	27.423	1.0812	27.423	27.035	28.116	0					92	23	6	0	0	0	5.6455e-10	3	5440	147.06	147.06
ECCHGDLLECADDRADLAK	19	Unmodified	_ECCHGDLLECADDRADLAK_					0	0	0	1	CON__P02769	CON__P02769	CON__P02769	MULTI-MSMS	LUM2_03695_MM_E3_FN4_HCD	749.986	3	749.986	2246.94	71607.4	0.66423	0.00049817	-0.31032	-0.00023274	0.35391	0.00026543	750.32	27.433	0.65728	27.433	27.084	27.742	0					54	14	5	0	0	0	9.2949e-11	1	5452	170.06	170.06
EDRVPHSR	8	Unmodified	_EDRVPHSR_					0	0	0	1	00;GPMAWsp|P02751|FINC_HUMANFibronectinOS=HomosapiensGN=FN1PE=1SV=4	00;GPMAWsp|P02751|FINC_HUMANFibronectinOS=HomosapiensGN=FN1PE=1SV=4	00;GPMAWsp|P02751|FINC_HUMANFibronectinOS=HomosapiensGN=FN1PE=1SV=4	MULTI-MSMS	LUM2_03695_MM_E3_FN4_HCD	498.255	2	498.254	994.494	85957.5	1.2676	0.00063156	0.16734	8.3378e-05	1.4349	0.00071494	498.255	8.59	0.15978	8.59	8.5738	8.7335	0					12	5	3	0	0	0	5.6161e-14	1	1292	203.64	191.68
EDRVPHSR	8	Unmodified	_EDRVPHSR_					0	0	0	1	00;GPMAWsp|P02751|FINC_HUMANFibronectinOS=HomosapiensGN=FN1PE=1SV=4	00;GPMAWsp|P02751|FINC_HUMANFibronectinOS=HomosapiensGN=FN1PE=1SV=4	00;GPMAWsp|P02751|FINC_HUMANFibronectinOS=HomosapiensGN=FN1PE=1SV=4	MULTI-SECPEP	LUM2_03694_MM_E2_FN3I_HCD	498.716	2	498.254	994.494	87879.6	1.3622	0.00067873	0.37896	0.00018882	1.7412	0.00086754	498.255	8.5432	0.33245	8.5432	8.527	8.8595	0					16	9	2	0	0	0	0.028349	1	1317	62.969	58.028
EESPLLIGQQSTVSDVPR	18	Unmodified	_EESPLLIGQQSTVSDVPR_					0	0	0	0	00;GPMAWsp|P02751|FINC_HUMANFibronectinOS=HomosapiensGN=FN1PE=1SV=4	00;GPMAWsp|P02751|FINC_HUMANFibronectinOS=HomosapiensGN=FN1PE=1SV=4	00;GPMAWsp|P02751|FINC_HUMANFibronectinOS=HomosapiensGN=FN1PE=1SV=4	MULTI-MSMS	LUM2_03695_MM_E3_FN4_HCD	978.509	2	978.008	1954	62786.6	0.94659	0.00092577	0.23898	0.00023372	1.1856	0.0011595	978.509	39.613	1.4354	39.613	39.168	40.604	0					124	30	6	0	0	0	7.3703e-15	1	8139	201.76	201.76
EESPLLIGQQSTVSDVPR	18	Unmodified	_EESPLLIGQQSTVSDVPR_					0	0	0	0	00;GPMAWsp|P02751|FINC_HUMANFibronectinOS=HomosapiensGN=FN1PE=1SV=4	00;GPMAWsp|P02751|FINC_HUMANFibronectinOS=HomosapiensGN=FN1PE=1SV=4	00;GPMAWsp|P02751|FINC_HUMANFibronectinOS=HomosapiensGN=FN1PE=1SV=4	MULTI-MSMS	LUM2_03695_MM_E3_FN4_HCD	652.676	3	652.341	1954	76400.5	1.2472	0.00081363	-0.19345	-0.00012619	1.0538	0.00068744	652.675	39.581	1.4332	39.581	39.213	40.646	0					102	30	5	0	0	0	1.4279e-29	1	8156	208.85	208.77
EESPLLIGQQSTVSDVPR	18	Unmodified	_EESPLLIGQQSTVSDVPR_					0	0	0	0	00;GPMAWsp|P02751|FINC_HUMANFibronectinOS=HomosapiensGN=FN1PE=1SV=4	00;GPMAWsp|P02751|FINC_HUMANFibronectinOS=HomosapiensGN=FN1PE=1SV=4	00;GPMAWsp|P02751|FINC_HUMANFibronectinOS=HomosapiensGN=FN1PE=1SV=4	MULTI-MSMS	LUM2_03695_MM_E3_FN4_HCD	978.511	2	978.008	1954	62799.5	0.72171	0.00070584	-0.46296	-0.00045278	0.25875	0.00025306	978.007	40.644	0.22445	40.644	40.465	40.689	-7.1054e-15					7	4	2	0	0	0	1.803e-09	1	8389	141.37	141.37
EESPLLIGQQSTVSDVPR	18	Unmodified	_EESPLLIGQQSTVSDVPR_					0	0	0	0	00;GPMAWsp|P02751|FINC_HUMANFibronectinOS=HomosapiensGN=FN1PE=1SV=4	00;GPMAWsp|P02751|FINC_HUMANFibronectinOS=HomosapiensGN=FN1PE=1SV=4	00;GPMAWsp|P02751|FINC_HUMANFibronectinOS=HomosapiensGN=FN1PE=1SV=4	MULTI-MSMS	LUM2_03694_MM_E2_FN3I_HCD	978.009	2	978.008	1954	62888.2	1.0396	0.0010167	0.53729	0.00052547	1.5769	0.0015422	978.51	39.466	1.4684	39.466	38.95	40.418	0					159	31	7	0	0	0	2.2053e-39	2	8104	314.59	312.68
EESPLLIGQQSTVSDVPR	18	Unmodified	_EESPLLIGQQSTVSDVPR_					0	0	0	0	00;GPMAWsp|P02751|FINC_HUMANFibronectinOS=HomosapiensGN=FN1PE=1SV=4	00;GPMAWsp|P02751|FINC_HUMANFibronectinOS=HomosapiensGN=FN1PE=1SV=4	00;GPMAWsp|P02751|FINC_HUMANFibronectinOS=HomosapiensGN=FN1PE=1SV=4	MULTI-MSMS	LUM2_03694_MM_E2_FN3I_HCD	652.342	3	652.341	1954	76274.8	1.2534	0.00081763	0.034984	2.2822e-05	1.2884	0.00084045	652.341	39.423	1.2287	39.423	38.997	40.226	0					115	26	6	0	0	0	2.9267e-29	1	8118	193.41	193.34
EEVVTVGNSVNEGLNQPTDDSCFDPYTVSHYAVGDEWER	39	Unmodified	_EEVVTVGNSVNEGLNQPTDDSCFDPYTVSHYAVGDEWER_					0	0	0	0	00;GPMAWsp|P02751|FINC_HUMANFibronectinOS=HomosapiensGN=FN1PE=1SV=4	00;GPMAWsp|P02751|FINC_HUMANFibronectinOS=HomosapiensGN=FN1PE=1SV=4	00;GPMAWsp|P02751|FINC_HUMANFibronectinOS=HomosapiensGN=FN1PE=1SV=4	MULTI-MSMS	LUM2_03695_MM_E3_FN4_HCD	1473.32	3	1472.32	4413.92	50539.7	1.0745	0.001582	-0.80396	-0.0011837	0.27052	0.00039829	1473.32	57.5	1.8099	57.5	56.847	58.657	0					122	38	5	0	0	0	0.031106	2	12321	39.887	39.887
EEVVTVGNSVNEGLNQPTDDSCFDPYTVSHYAVGDEWER	39	Unmodified	_EEVVTVGNSVNEGLNQPTDDSCFDPYTVSHYAVGDEWER_					0	0	0	0	00;GPMAWsp|P02751|FINC_HUMANFibronectinOS=HomosapiensGN=FN1PE=1SV=4	00;GPMAWsp|P02751|FINC_HUMANFibronectinOS=HomosapiensGN=FN1PE=1SV=4	00;GPMAWsp|P02751|FINC_HUMANFibronectinOS=HomosapiensGN=FN1PE=1SV=4	MULTI-MSMS	LUM2_03695_MM_E3_FN4_HCD	1472.99	3	1472.32	4413.92	50919.3	1.0644	0.0015671	-0.63871	-0.00094038	0.42566	0.00062671	1472.98	59.316	4.8275	59.316	57.799	62.626	0					250	115	5	0	0	0	0.025294	6	13170	43.896	43.896
EEVVTVGNSVNEGLNQPTDDSCFDPYTVSHYAVGDEWER	39	Unmodified	_EEVVTVGNSVNEGLNQPTDDSCFDPYTVSHYAVGDEWER_					0	0	0	0	00;GPMAWsp|P02751|FINC_HUMANFibronectinOS=HomosapiensGN=FN1PE=1SV=4	00;GPMAWsp|P02751|FINC_HUMANFibronectinOS=HomosapiensGN=FN1PE=1SV=4	00;GPMAWsp|P02751|FINC_HUMANFibronectinOS=HomosapiensGN=FN1PE=1SV=4	MULTI-MSMS	LUM2_03695_MM_E3_FN4_HCD	1472.99	3	1472.32	4413.92	50919.3	1.0469	0.0015414	-0.24316	-0.00035801	0.80376	0.0011834	1472.98	63.142	1.088	63.142	62.406	63.494	0					145	37	5	0	0	0	0.039575	1	13419	34.044	34.044
EEVVTVGNSVNEGLNQPTDDSCFDPYTVSHYAVGDEWER	39	Unmodified	_EEVVTVGNSVNEGLNQPTDDSCFDPYTVSHYAVGDEWER_					0	0	0	0	00;GPMAWsp|P02751|FINC_HUMANFibronectinOS=HomosapiensGN=FN1PE=1SV=4	00;GPMAWsp|P02751|FINC_HUMANFibronectinOS=HomosapiensGN=FN1PE=1SV=4	00;GPMAWsp|P02751|FINC_HUMANFibronectinOS=HomosapiensGN=FN1PE=1SV=4	MULTI-MSMS	LUM2_03695_MM_E3_FN4_HCD	1104.99	4	1104.49	4413.92	59193.6	1.1124	0.0012286	-0.30785	-0.00034001	0.80454	0.0008886	1104.99	66.885	0.43078	66.885	66.734	67.165	0					183	48	6	0	0	0	0.034225	2	14281	37.468	37.468
EEVVTVGNSVNEGLNQPTDDSCFDPYTVSHYAVGDEWER	39	Unmodified	_EEVVTVGNSVNEGLNQPTDDSCFDPYTVSHYAVGDEWER_					0	0	0	0	00;GPMAWsp|P02751|FINC_HUMANFibronectinOS=HomosapiensGN=FN1PE=1SV=4	00;GPMAWsp|P02751|FINC_HUMANFibronectinOS=HomosapiensGN=FN1PE=1SV=4	00;GPMAWsp|P02751|FINC_HUMANFibronectinOS=HomosapiensGN=FN1PE=1SV=4	MULTI-MSMS	LUM2_03695_MM_E3_FN4_HCD	1104.99	4	1104.49	4413.92	59356.9	1.1091	0.001225	-0.41857	-0.0004623	0.69054	0.00076269	1104.99	67.951	1.3884	67.951	67.139	68.528	0					511	96	9	0	0	0	0.0020724	1	14486	73.371	73.371
EEVVTVGNSVNEGLNQPTDDSCFDPYTVSHYAVGDEWER	39	Unmodified	_EEVVTVGNSVNEGLNQPTDDSCFDPYTVSHYAVGDEWER_					0	0	0	0	00;GPMAWsp|P02751|FINC_HUMANFibronectinOS=HomosapiensGN=FN1PE=1SV=4	00;GPMAWsp|P02751|FINC_HUMANFibronectinOS=HomosapiensGN=FN1PE=1SV=4	00;GPMAWsp|P02751|FINC_HUMANFibronectinOS=HomosapiensGN=FN1PE=1SV=4	MULTI-MSMS	LUM2_03694_MM_E2_FN3I_HCD	1472.98	3	1472.32	4413.92	51632.7	0.5453	0.00080285	-0.013209	-1.9447e-05	0.53209	0.0007834	1472.98	52.226	0.87011	52.226	51.771	52.641	0					120	18	9	0	0	0	5.422e-20	1	10983	212.08	212.08
EEVVTVGNSVNEGLNQPTDDSCFDPYTVSHYAVGDEWER	39	Unmodified	_EEVVTVGNSVNEGLNQPTDDSCFDPYTVSHYAVGDEWER_					0	0	0	0	00;GPMAWsp|P02751|FINC_HUMANFibronectinOS=HomosapiensGN=FN1PE=1SV=4	00;GPMAWsp|P02751|FINC_HUMANFibronectinOS=HomosapiensGN=FN1PE=1SV=4	00;GPMAWsp|P02751|FINC_HUMANFibronectinOS=HomosapiensGN=FN1PE=1SV=4	MULTI-MSMS	LUM2_03694_MM_E2_FN3I_HCD	1104.99	4	1104.49	4413.92	59236.9	0.96749	0.0010686	-0.55037	-0.00060787	0.41712	0.00046071	1104.99	52.208	0.87011	52.208	51.771	52.641	0					122	18	10	0	0	0	1.1536e-19	1	10985	210.75	210.75
EEVVTVGNSVNEGLNQPTDDSCFDPYTVSHYAVGDEWER	39	Nitration	_EEVVTVGNSVNEGLNQPTDDSCFDPYTVSHY(ni)AVGDEWER_	EEVVTVGNSVNEGLNQPTDDSCFDPYTVSHY(1)AVGDEWER		EEVVTVGNSVNEGLNQPTDDSCFDPY(-56.81)TVSHY(45.92)AVGDEW(-45.92)ER		0	1	0	0	00;GPMAWsp|P02751|FINC_HUMANFibronectinOS=HomosapiensGN=FN1PE=1SV=4	00;GPMAWsp|P02751|FINC_HUMANFibronectinOS=HomosapiensGN=FN1PE=1SV=4	00;GPMAWsp|P02751|FINC_HUMANFibronectinOS=HomosapiensGN=FN1PE=1SV=4	MULTI-MSMS	LUM2_03694_MM_E2_FN3I_HCD	1488.31	3	1487.31	4458.91	49829.1	0.66964	0.00099596	-0.34959	-0.00051994	0.32005	0.00047601	1487.98	53.623	0.50229	53.623	53.406	53.908	0					70	10	9	0	0	0	5.2954e-37	2	11325	282.39	282.39
EIETYHNLLEGGQEDFESSGAGK	23	Unmodified	_EIETYHNLLEGGQEDFESSGAGK_					0	0	0	0	CON__P35527	CON__P35527	CON__P35527	MULTI-MSMS	LUM2_03695_MM_E3_FN4_HCD	838.052	3	837.382	2509.12	69757.3	0.81019	0.00067844	0.3054	0.00025574	1.1156	0.00093417	837.717	39.691	0.79586	39.691	39.357	40.153	0					57	16	5	0	0	0	9.1988e-12	1	8197	165.13	165.13
EIETYHNLLEGGQEDFESSGAGK	23	Unmodified	_EIETYHNLLEGGQEDFESSGAGK_					0	0	0	0	CON__P35527	CON__P35527	CON__P35527	MULTI-SECPEP	LUM2_03694_MM_E2_FN3I_HCD	837.341	3	837.382	2509.12	73202.7	0.9764	0.00081762	0.093612	7.8389e-05	1.07	0.00089601	837.717	39.557	0.58959	39.557	39.271	39.86	0					22	12	3	0	0	0	0.032211	1	8185	52.019	50.381
EINLAPDSSSVVVSGLMVATK	21	Oxidation (M)	_EINLAPDSSSVVVSGLM(ox)VATK_		EINLAPDSSSVVVSGLM(1)VATK		EINLAPDSSSVVVSGLM(143.28)VATK	0	0	1	0	00;GPMAWsp|P02751|FINC_HUMANFibronectinOS=HomosapiensGN=FN1PE=1SV=4	00;GPMAWsp|P02751|FINC_HUMANFibronectinOS=HomosapiensGN=FN1PE=1SV=4	00;GPMAWsp|P02751|FINC_HUMANFibronectinOS=HomosapiensGN=FN1PE=1SV=4	MULTI-MSMS	LUM2_03695_MM_E3_FN4_HCD	1067.56	2	1067.06	2132.1	60106.2	0.64752	0.00069094	-0.13386	-0.00014284	0.51366	0.0005481	1067.56	49.112	2.4037	49.112	48.638	51.042	-7.1054e-15					186	51	7	0	0	0	5.2931e-11	2	10491	143.28	143.28
EINLAPDSSSVVVSGLMVATK	21	Oxidation (M)	_EINLAPDSSSVVVSGLM(ox)VATK_		EINLAPDSSSVVVSGLM(1)VATK		EINLAPDSSSVVVSGLM(148.4)VATK	0	0	1	0	00;GPMAWsp|P02751|FINC_HUMANFibronectinOS=HomosapiensGN=FN1PE=1SV=4	00;GPMAWsp|P02751|FINC_HUMANFibronectinOS=HomosapiensGN=FN1PE=1SV=4	00;GPMAWsp|P02751|FINC_HUMANFibronectinOS=HomosapiensGN=FN1PE=1SV=4	MULTI-MSMS	LUM2_03695_MM_E3_FN4_HCD	712.044	3	711.708	2132.1	73069.3	0.57465	0.00040899	0.16965	0.00012074	0.74431	0.00052973	712.043	49.202	1.928	49.202	48.638	50.566	0					148	41	6	0	0	0	4.2497e-11	1	10255	148.4	148.4
EINLAPDSSSVVVSGLMVATK	21	Oxidation (M)	_EINLAPDSSSVVVSGLM(ox)VATK_		EINLAPDSSSVVVSGLM(1)VATK		EINLAPDSSSVVVSGLM(141.86)VATK	0	0	1	0	00;GPMAWsp|P02751|FINC_HUMANFibronectinOS=HomosapiensGN=FN1PE=1SV=4	00;GPMAWsp|P02751|FINC_HUMANFibronectinOS=HomosapiensGN=FN1PE=1SV=4	00;GPMAWsp|P02751|FINC_HUMANFibronectinOS=HomosapiensGN=FN1PE=1SV=4	MULTI-MSMS	LUM2_03695_MM_E3_FN4_HCD	1067.56	2	1067.06	2132.1	61295.8	0.9533	0.0010172	0.20728	0.00022118	1.1606	0.0012384	1067.56	53.341	1.9673	53.341	53.053	55.021	0					121	43	5	0	0	0	5.5329e-11	1	11257	141.86	141.86
EINLAPDSSSVVVSGLMVATK	21	Oxidation (M)	_EINLAPDSSSVVVSGLM(ox)VATK_		EINLAPDSSSVVVSGLM(1)VATK		EINLAPDSSSVVVSGLM(102.93)VATK	0	0	1	0	00;GPMAWsp|P02751|FINC_HUMANFibronectinOS=HomosapiensGN=FN1PE=1SV=4	00;GPMAWsp|P02751|FINC_HUMANFibronectinOS=HomosapiensGN=FN1PE=1SV=4	00;GPMAWsp|P02751|FINC_HUMANFibronectinOS=HomosapiensGN=FN1PE=1SV=4	MULTI-MSMS	LUM2_03695_MM_E3_FN4_HCD	711.709	3	711.708	2132.1	76997.5	0.889	0.00063271	0.10186	7.2495e-05	0.99086	0.0007052	712.043	53.415	1.1461	53.415	53.139	54.285	0					42	24	3	0	0	0	1.0757e-06	1	11265	102.93	102.93
EINLAPDSSSVVVSGLMVATK	21	Oxidation (M)	_EINLAPDSSSVVVSGLM(ox)VATK_		EINLAPDSSSVVVSGLM(1)VATK		EINLAPDSSSVVVSGLM(41.09)VATK	0	0	1	0	00;GPMAWsp|P02751|FINC_HUMANFibronectinOS=HomosapiensGN=FN1PE=1SV=4	00;GPMAWsp|P02751|FINC_HUMANFibronectinOS=HomosapiensGN=FN1PE=1SV=4	00;GPMAWsp|P02751|FINC_HUMANFibronectinOS=HomosapiensGN=FN1PE=1SV=4	MULTI-SECPEP	LUM2_03695_MM_E3_FN4_HCD	1067.75	2	1067.06	2132.1	61181.6	1.1375	0.0012138	0.3585	0.00038254	1.496	0.0015964	1067.06	64.675	1.286	64.675	64.011	65.297	0					35	25	2	0	0	0	0.037023	1	13782	41.092	35.589
EINLAPDSSSVVVSGLMVATK	21	Oxidation (M)	_EINLAPDSSSVVVSGLM(ox)VATK_		EINLAPDSSSVVVSGLM(1)VATK		EINLAPDSSSVVVSGLM(164.48)VATK	0	0	1	0	00;GPMAWsp|P02751|FINC_HUMANFibronectinOS=HomosapiensGN=FN1PE=1SV=4	00;GPMAWsp|P02751|FINC_HUMANFibronectinOS=HomosapiensGN=FN1PE=1SV=4	00;GPMAWsp|P02751|FINC_HUMANFibronectinOS=HomosapiensGN=FN1PE=1SV=4	MULTI-MSMS	LUM2_03694_MM_E2_FN3I_HCD	1067.56	2	1067.06	2132.1	59797.6	0.96308	0.0010277	0.055439	5.9157e-05	1.0185	0.0010868	1067.56	49.225	3.5898	49.225	48.615	52.204	0					338	80	7	0	0	0	1.7206e-11	1	10261	164.48	164.48
EINLAPDSSSVVVSGLMVATK	21	Oxidation (M)	_EINLAPDSSSVVVSGLM(ox)VATK_		EINLAPDSSSVVVSGLM(1)VATK		EINLAPDSSSVVVSGLM(171.9)VATK	0	0	1	0	00;GPMAWsp|P02751|FINC_HUMANFibronectinOS=HomosapiensGN=FN1PE=1SV=4	00;GPMAWsp|P02751|FINC_HUMANFibronectinOS=HomosapiensGN=FN1PE=1SV=4	00;GPMAWsp|P02751|FINC_HUMANFibronectinOS=HomosapiensGN=FN1PE=1SV=4	MULTI-MSMS	LUM2_03694_MM_E2_FN3I_HCD	711.71	3	711.708	2132.1	71754.5	0.94383	0.00067173	0.11179	7.9564e-05	1.0556	0.0007513	712.043	49.211	2.6631	49.211	48.662	51.325	0					244	59	7	0	0	0	4.5056e-12	2	10267	171.9	171.9
EINLAPDSSSVVVSGLMVATK	21	Oxidation (M)	_EINLAPDSSSVVVSGLM(ox)VATK_		EINLAPDSSSVVVSGLM(1)VATK		EINLAPDSSSVVVSGLM(94.64)VATK	0	0	1	0	00;GPMAWsp|P02751|FINC_HUMANFibronectinOS=HomosapiensGN=FN1PE=1SV=4	00;GPMAWsp|P02751|FINC_HUMANFibronectinOS=HomosapiensGN=FN1PE=1SV=4	00;GPMAWsp|P02751|FINC_HUMANFibronectinOS=HomosapiensGN=FN1PE=1SV=4	MULTI-MSMS	LUM2_03694_MM_E2_FN3I_HCD	1067.06	2	1067.06	2132.1	60555.4	1.0847	0.0011574	0.018967	2.0239e-05	1.1037	0.0011777	1067.56	53.408	2.2482	53.408	53.052	55.3	-7.1054e-15					71	50	2	0	0	0	0.00024968	1	11291	94.639	94.639
EINLAPDSSSVVVSGLMVATK	21	Oxidation (M)	_EINLAPDSSSVVVSGLM(ox)VATK_		EINLAPDSSSVVVSGLM(1)VATK		EINLAPDSSSVVVSGLM(102.29)VATK	0	0	1	0	00;GPMAWsp|P02751|FINC_HUMANFibronectinOS=HomosapiensGN=FN1PE=1SV=4	00;GPMAWsp|P02751|FINC_HUMANFibronectinOS=HomosapiensGN=FN1PE=1SV=4	00;GPMAWsp|P02751|FINC_HUMANFibronectinOS=HomosapiensGN=FN1PE=1SV=4	MULTI-MSMS	LUM2_03694_MM_E2_FN3I_HCD	1067.56	2	1067.06	2132.1	60061.4	1.1243	0.0011997	0.54759	0.00058432	1.6719	0.001784	1067.56	56.224	1.3924	56.224	55.3	56.692	0					96	31	4	0	0	0	1.1428e-06	1	11779	102.29	102.29
EINLAPDSSSVVVSGLMVATK	21	Oxidation (M)	_EINLAPDSSSVVVSGLM(ox)VATK_		EINLAPDSSSVVVSGLM(1)VATK		EINLAPDSSSVVVSGLM(107.07)VATK	0	0	1	0	00;GPMAWsp|P02751|FINC_HUMANFibronectinOS=HomosapiensGN=FN1PE=1SV=4	00;GPMAWsp|P02751|FINC_HUMANFibronectinOS=HomosapiensGN=FN1PE=1SV=4	00;GPMAWsp|P02751|FINC_HUMANFibronectinOS=HomosapiensGN=FN1PE=1SV=4	MULTI-MSMS	LUM2_03694_MM_E2_FN3I_HCD	1067.26	2	1067.06	2132.1	59918.5	0.83008	0.00088575	1.8415	0.001965	2.6716	0.0028507	1067.56	57.232	13.092	57.232	56.735	69.827	0					1253	656	2	0	0	0	9.814e-07	12	13867	107.07	107.07
EINLAPDSSSVVVSGLMVATK	21	Unmodified	_EINLAPDSSSVVVSGLMVATK_					0	0	0	0	00;GPMAWsp|P02751|FINC_HUMANFibronectinOS=HomosapiensGN=FN1PE=1SV=4	00;GPMAWsp|P02751|FINC_HUMANFibronectinOS=HomosapiensGN=FN1PE=1SV=4	00;GPMAWsp|P02751|FINC_HUMANFibronectinOS=HomosapiensGN=FN1PE=1SV=4	MULTI-MSMS	LUM2_03695_MM_E3_FN4_HCD	1059.56	2	1059.06	2116.11	59944.5	0.97517	0.0010328	0.31118	0.00032955	1.2863	0.0013623	1059.56	53.341	3.9713	53.341	53.096	57.067	0					383	88	7	0	0	0	5.067e-16	4	11236	240.5	240.5
EINLAPDSSSVVVSGLMVATK	21	Unmodified	_EINLAPDSSSVVVSGLMVATK_					0	0	0	0	00;GPMAWsp|P02751|FINC_HUMANFibronectinOS=HomosapiensGN=FN1PE=1SV=4	00;GPMAWsp|P02751|FINC_HUMANFibronectinOS=HomosapiensGN=FN1PE=1SV=4	00;GPMAWsp|P02751|FINC_HUMANFibronectinOS=HomosapiensGN=FN1PE=1SV=4	MULTI-MSMS	LUM2_03695_MM_E3_FN4_HCD	706.377	3	706.377	2116.11	72913.1	0.97504	0.00068875	0.27537	0.00019452	1.2504	0.00088327	706.711	53.341	3.3207	53.341	53.053	56.374	0					196	74	7	0	0	0	1.4218e-16	3	11239	202.52	202.52
EINLAPDSSSVVVSGLMVATK	21	Unmodified	_EINLAPDSSSVVVSGLMVATK_					0	0	0	0	00;GPMAWsp|P02751|FINC_HUMANFibronectinOS=HomosapiensGN=FN1PE=1SV=4	00;GPMAWsp|P02751|FINC_HUMANFibronectinOS=HomosapiensGN=FN1PE=1SV=4	00;GPMAWsp|P02751|FINC_HUMANFibronectinOS=HomosapiensGN=FN1PE=1SV=4	MULTI-MSMS	LUM2_03695_MM_E3_FN4_HCD	1059.56	2	1059.06	2116.11	60633.8	1.1671	0.001236	0.28178	0.00029843	1.4489	0.0015344	1059.56	57.92	5.3993	57.92	57.116	62.516	7.1054e-15					215	122	2	0	0	0	0.00081864	5	12437	117.2	117.2
EINLAPDSSSVVVSGLMVATK	21	Unmodified	_EINLAPDSSSVVVSGLMVATK_					0	0	0	0	00;GPMAWsp|P02751|FINC_HUMANFibronectinOS=HomosapiensGN=FN1PE=1SV=4	00;GPMAWsp|P02751|FINC_HUMANFibronectinOS=HomosapiensGN=FN1PE=1SV=4	00;GPMAWsp|P02751|FINC_HUMANFibronectinOS=HomosapiensGN=FN1PE=1SV=4	MULTI-MSMS	LUM2_03695_MM_E3_FN4_HCD	706.713	3	706.377	2116.11	75005.8	1.1798	0.00083336	0.097345	6.8762e-05	1.2771	0.00090213	706.711	58.688	2.9967	58.688	58.329	61.325	0					86	66	2	0	0	0	0.024701	1	12498	41.115	41.115
EINLAPDSSSVVVSGLMVATK	21	Unmodified	_EINLAPDSSSVVVSGLMVATK_					0	0	0	0	00;GPMAWsp|P02751|FINC_HUMANFibronectinOS=HomosapiensGN=FN1PE=1SV=4	00;GPMAWsp|P02751|FINC_HUMANFibronectinOS=HomosapiensGN=FN1PE=1SV=4	00;GPMAWsp|P02751|FINC_HUMANFibronectinOS=HomosapiensGN=FN1PE=1SV=4	MULTI-MSMS	LUM2_03695_MM_E3_FN4_HCD	706.378	3	706.377	2116.11	75005.8	1.1652	0.00082308	0.21547	0.0001522	1.3807	0.00097528	706.377	62.174	1.0376	62.174	61.753	62.79	0					52	34	2	0	0	0	0.031827	1	13176	35.174	35.174
EINLAPDSSSVVVSGLMVATK	21	Unmodified	_EINLAPDSSSVVVSGLMVATK_					0	0	0	0	00;GPMAWsp|P02751|FINC_HUMANFibronectinOS=HomosapiensGN=FN1PE=1SV=4	00;GPMAWsp|P02751|FINC_HUMANFibronectinOS=HomosapiensGN=FN1PE=1SV=4	00;GPMAWsp|P02751|FINC_HUMANFibronectinOS=HomosapiensGN=FN1PE=1SV=4	MULTI-MSMS	LUM2_03695_MM_E3_FN4_HCD	1059.56	2	1059.06	2116.11	60239.1	1.1367	0.0012038	0.1182	0.00012518	1.2549	0.001329	1059.56	64.459	5.4841	64.459	62.381	67.865	0					617	254	3	0	0	0	7.8155e-07	5	13853	151.8	151.8
EINLAPDSSSVVVSGLMVATK	21	Unmodified	_EINLAPDSSSVVVSGLMVATK_					0	0	0	0	00;GPMAWsp|P02751|FINC_HUMANFibronectinOS=HomosapiensGN=FN1PE=1SV=4	00;GPMAWsp|P02751|FINC_HUMANFibronectinOS=HomosapiensGN=FN1PE=1SV=4	00;GPMAWsp|P02751|FINC_HUMANFibronectinOS=HomosapiensGN=FN1PE=1SV=4	MULTI-MSMS	LUM2_03695_MM_E3_FN4_HCD	706.713	3	706.377	2116.11	75005.8	1.1595	0.00081905	0.074026	5.229e-05	1.2335	0.00087134	706.711	63.316	1.3064	63.316	62.655	63.962	0					55	30	2	0	0	0	0.010204	1	13442	53.201	53.201
EINLAPDSSSVVVSGLMVATK	21	Unmodified	_EINLAPDSSSVVVSGLMVATK_					0	0	0	0	00;GPMAWsp|P02751|FINC_HUMANFibronectinOS=HomosapiensGN=FN1PE=1SV=4	00;GPMAWsp|P02751|FINC_HUMANFibronectinOS=HomosapiensGN=FN1PE=1SV=4	00;GPMAWsp|P02751|FINC_HUMANFibronectinOS=HomosapiensGN=FN1PE=1SV=4	MULTI-MSMS	LUM2_03695_MM_E3_FN4_HCD	706.712	3	706.377	2116.11	75041.7	1.1493	0.00081182	-0.1462	-0.00010327	1.0031	0.00070855	706.711	64.559	3.2182	64.559	62.582	65.801	0					132	78	4	0	0	0	0.0031172	1	13726	59.975	59.975
EINLAPDSSSVVVSGLMVATK	21	Unmodified	_EINLAPDSSSVVVSGLMVATK_					0	0	0	0	00;GPMAWsp|P02751|FINC_HUMANFibronectinOS=HomosapiensGN=FN1PE=1SV=4	00;GPMAWsp|P02751|FINC_HUMANFibronectinOS=HomosapiensGN=FN1PE=1SV=4	00;GPMAWsp|P02751|FINC_HUMANFibronectinOS=HomosapiensGN=FN1PE=1SV=4	MULTI-MSMS	LUM2_03695_MM_E3_FN4_HCD	706.712	3	706.377	2116.11	75005.8	1.1452	0.00080891	-0.030896	-2.1824e-05	1.1143	0.00078709	706.711	66.265	1.1383	66.265	65.297	66.436	0					95	59	2	0	0	0	0.023985	1	13963	41.711	41.711
EINLAPDSSSVVVSGLMVATK	21	Unmodified	_EINLAPDSSSVVVSGLMVATK_					0	0	0	0	00;GPMAWsp|P02751|FINC_HUMANFibronectinOS=HomosapiensGN=FN1PE=1SV=4	00;GPMAWsp|P02751|FINC_HUMANFibronectinOS=HomosapiensGN=FN1PE=1SV=4	00;GPMAWsp|P02751|FINC_HUMANFibronectinOS=HomosapiensGN=FN1PE=1SV=4	MULTI-MSMS	LUM2_03695_MM_E3_FN4_HCD	706.712	3	706.377	2116.11	74709.2	1.1396	0.00080502	0.18561	0.00013111	1.3253	0.00093613	706.711	66.47	0.46159	66.47	66.316	66.778	0					135	55	4	0	0	0	0.013534	1	14178	50.425	50.425
EINLAPDSSSVVVSGLMVATK	21	Unmodified	_EINLAPDSSSVVVSGLMVATK_					0	0	0	0	00;GPMAWsp|P02751|FINC_HUMANFibronectinOS=HomosapiensGN=FN1PE=1SV=4	00;GPMAWsp|P02751|FINC_HUMANFibronectinOS=HomosapiensGN=FN1PE=1SV=4	00;GPMAWsp|P02751|FINC_HUMANFibronectinOS=HomosapiensGN=FN1PE=1SV=4	MULTI-MSMS	LUM2_03695_MM_E3_FN4_HCD	1059.56	2	1059.06	2116.11	60067.6	1.1265	0.0011931	0.086114	9.12e-05	1.2127	0.0012843	1059.56	68.67	1.4442	68.67	68.56	70.004	0					656	176	5	0	0	0	0.029159	1	14661	57.804	57.804
EINLAPDSSSVVVSGLMVATK	21	Unmodified	_EINLAPDSSSVVVSGLMVATK_					0	0	0	0	00;GPMAWsp|P02751|FINC_HUMANFibronectinOS=HomosapiensGN=FN1PE=1SV=4	00;GPMAWsp|P02751|FINC_HUMANFibronectinOS=HomosapiensGN=FN1PE=1SV=4	00;GPMAWsp|P02751|FINC_HUMANFibronectinOS=HomosapiensGN=FN1PE=1SV=4	MSMS	LUM2_03695_MM_E3_FN4_HCD	706.377	3	706.377	2116.11	NaN	NaN	NaN	NaN	NaN	NaN	NaN	NaN	60.053	1	60.053	59.553	60.553	0								0	0	0	0.045895	1	12751	41.711	41.711
EINLAPDSSSVVVSGLMVATK	21	Unmodified	_EINLAPDSSSVVVSGLMVATK_					0	0	0	0	00;GPMAWsp|P02751|FINC_HUMANFibronectinOS=HomosapiensGN=FN1PE=1SV=4	00;GPMAWsp|P02751|FINC_HUMANFibronectinOS=HomosapiensGN=FN1PE=1SV=4	00;GPMAWsp|P02751|FINC_HUMANFibronectinOS=HomosapiensGN=FN1PE=1SV=4	MULTI-MSMS	LUM2_03694_MM_E2_FN3I_HCD	706.711	3	706.377	2116.11	72609.6	1.1089	0.00078333	-0.25268	-0.00017849	0.85626	0.00060485	706.711	53.376	2.2056	53.376	53.094	55.3	7.1054e-15					150	49	6	0	0	0	2.2119e-23	1	11259	243.23	243.23
EINLAPDSSSVVVSGLMVATK	21	Unmodified	_EINLAPDSSSVVVSGLMVATK_					0	0	0	0	00;GPMAWsp|P02751|FINC_HUMANFibronectinOS=HomosapiensGN=FN1PE=1SV=4	00;GPMAWsp|P02751|FINC_HUMANFibronectinOS=HomosapiensGN=FN1PE=1SV=4	00;GPMAWsp|P02751|FINC_HUMANFibronectinOS=HomosapiensGN=FN1PE=1SV=4	MULTI-MSMS	LUM2_03694_MM_E2_FN3I_HCD	706.712	3	706.377	2116.11	74757.9	0.81314	0.00057438	-0.20002	-0.00014129	0.61312	0.00043309	706.377	64.961	1.463	64.961	64.201	65.664	0					65	32	3	0	0	0	0.032017	1	13993	35.015	35.015
EINLAPDSSSVVVSGLMVATK	21	Unmodified	_EINLAPDSSSVVVSGLMVATK_					0	0	0	0	00;GPMAWsp|P02751|FINC_HUMANFibronectinOS=HomosapiensGN=FN1PE=1SV=4	00;GPMAWsp|P02751|FINC_HUMANFibronectinOS=HomosapiensGN=FN1PE=1SV=4	00;GPMAWsp|P02751|FINC_HUMANFibronectinOS=HomosapiensGN=FN1PE=1SV=4	MSMS	LUM2_03694_MM_E2_FN3I_HCD	1059.06	2	1059.06	2116.11	NaN	NaN	NaN	NaN	NaN	NaN	NaN	NaN	55.536	1	55.536	55.036	56.036	0								0	0	0	0.039757	1	11757	72.797	72.797
EINLAPDSSSVVVSGLMVATK	21	Unmodified	_EINLAPDSSSVVVSGLMVATK_					0	0	0	0	00;GPMAWsp|P02751|FINC_HUMANFibronectinOS=HomosapiensGN=FN1PE=1SV=4	00;GPMAWsp|P02751|FINC_HUMANFibronectinOS=HomosapiensGN=FN1PE=1SV=4	00;GPMAWsp|P02751|FINC_HUMANFibronectinOS=HomosapiensGN=FN1PE=1SV=4	MSMS	LUM2_03694_MM_E2_FN3I_HCD	1059.06	2	1059.06	2116.11	NaN	NaN	NaN	NaN	NaN	NaN	NaN	NaN	56.093	1	56.093	55.593	56.593	0								0	0	0	0.02457	1	11881	86.367	86.367
EINLAPDSSSVVVSGLMVATK	21	Unmodified	_EINLAPDSSSVVVSGLMVATK_					0	0	0	0	00;GPMAWsp|P02751|FINC_HUMANFibronectinOS=HomosapiensGN=FN1PE=1SV=4	00;GPMAWsp|P02751|FINC_HUMANFibronectinOS=HomosapiensGN=FN1PE=1SV=4	00;GPMAWsp|P02751|FINC_HUMANFibronectinOS=HomosapiensGN=FN1PE=1SV=4	MSMS	LUM2_03694_MM_E2_FN3I_HCD	1058.74	2	1059.06	2116.11	NaN	NaN	NaN	NaN	NaN	NaN	NaN	NaN	59.359	1	59.359	58.859	59.859	0								0	0	0	0.031499	1	12608	65.472	65.472
EINLAPDSSSVVVSGLMVATK	21	Unmodified	_EINLAPDSSSVVVSGLMVATK_					0	0	0	0	00;GPMAWsp|P02751|FINC_HUMANFibronectinOS=HomosapiensGN=FN1PE=1SV=4	00;GPMAWsp|P02751|FINC_HUMANFibronectinOS=HomosapiensGN=FN1PE=1SV=4	00;GPMAWsp|P02751|FINC_HUMANFibronectinOS=HomosapiensGN=FN1PE=1SV=4	MSMS	LUM2_03694_MM_E2_FN3I_HCD	1059.06	2	1059.06	2116.11	NaN	NaN	NaN	NaN	NaN	NaN	NaN	NaN	60.924	1	60.924	60.424	61.424	0								0	0	0	0.031742	1	12956	72.315	72.315
EINLAPDSSSVVVSGLMVATK	21	Unmodified	_EINLAPDSSSVVVSGLMVATK_					0	0	0	0	00;GPMAWsp|P02751|FINC_HUMANFibronectinOS=HomosapiensGN=FN1PE=1SV=4	00;GPMAWsp|P02751|FINC_HUMANFibronectinOS=HomosapiensGN=FN1PE=1SV=4	00;GPMAWsp|P02751|FINC_HUMANFibronectinOS=HomosapiensGN=FN1PE=1SV=4	MSMS	LUM2_03694_MM_E2_FN3I_HCD	1059.06	2	1059.06	2116.11	NaN	NaN	NaN	NaN	NaN	NaN	NaN	NaN	62.027	1	62.027	61.527	62.527	0								0	0	0	0.0044661	1	13201	101.36	101.36
EINLAPDSSSVVVSGLMVATK	21	Unmodified	_EINLAPDSSSVVVSGLMVATK_					0	0	0	0	00;GPMAWsp|P02751|FINC_HUMANFibronectinOS=HomosapiensGN=FN1PE=1SV=4	00;GPMAWsp|P02751|FINC_HUMANFibronectinOS=HomosapiensGN=FN1PE=1SV=4	00;GPMAWsp|P02751|FINC_HUMANFibronectinOS=HomosapiensGN=FN1PE=1SV=4	MSMS	LUM2_03694_MM_E2_FN3I_HCD	1059.2	2	1059.06	2116.11	NaN	NaN	NaN	NaN	NaN	NaN	NaN	NaN	62.894	1	62.894	62.394	63.394	0								0	0	0	0.00022077	1	13393	115.38	115.38
EINLAPDSSSVVVSGLMVATK	21	Unmodified	_EINLAPDSSSVVVSGLMVATK_					0	0	0	0	00;GPMAWsp|P02751|FINC_HUMANFibronectinOS=HomosapiensGN=FN1PE=1SV=4	00;GPMAWsp|P02751|FINC_HUMANFibronectinOS=HomosapiensGN=FN1PE=1SV=4	00;GPMAWsp|P02751|FINC_HUMANFibronectinOS=HomosapiensGN=FN1PE=1SV=4	MSMS	LUM2_03694_MM_E2_FN3I_HCD	1059.06	2	1059.06	2116.11	NaN	NaN	NaN	NaN	NaN	NaN	NaN	NaN	66.239	1	66.239	65.739	66.739	0								0	0	0	0.014947	1	14129	96.673	96.673
EINLAPDSSSVVVSGLMVATK	21	Unmodified	_EINLAPDSSSVVVSGLMVATK_					0	0	0	0	00;GPMAWsp|P02751|FINC_HUMANFibronectinOS=HomosapiensGN=FN1PE=1SV=4	00;GPMAWsp|P02751|FINC_HUMANFibronectinOS=HomosapiensGN=FN1PE=1SV=4	00;GPMAWsp|P02751|FINC_HUMANFibronectinOS=HomosapiensGN=FN1PE=1SV=4	MSMS	LUM2_03694_MM_E2_FN3I_HCD	1059.06	2	1059.06	2116.11	NaN	NaN	NaN	NaN	NaN	NaN	NaN	NaN	67.242	1	67.242	66.742	67.742	0								0	0	0	0.023902	1	14316	77.146	77.146
EKTGPMKEINLAPDSSSVVVSGLMVATK	28	Unmodified	_EKTGPMKEINLAPDSSSVVVSGLMVATK_					0	0	0	2	00;GPMAWsp|P02751|FINC_HUMANFibronectinOS=HomosapiensGN=FN1PE=1SV=4	00;GPMAWsp|P02751|FINC_HUMANFibronectinOS=HomosapiensGN=FN1PE=1SV=4	00;GPMAWsp|P02751|FINC_HUMANFibronectinOS=HomosapiensGN=FN1PE=1SV=4	MULTI-MSMS	LUM2_03695_MM_E3_FN4_HCD	723.385	4	722.883	2887.5	72009.2	0.59529	0.00043033	0.40089	0.00028979	0.99618	0.00072012	723.134	45.452	0.96903	45.452	45.16	46.129	7.1054e-15					72	20	6	0	0	0	5.4925e-12	1	9496	148.85	148.85
EKTGPMKEINLAPDSSSVVVSGLMVATK	28	Unmodified	_EKTGPMKEINLAPDSSSVVVSGLMVATK_					0	0	0	2	00;GPMAWsp|P02751|FINC_HUMANFibronectinOS=HomosapiensGN=FN1PE=1SV=4	00;GPMAWsp|P02751|FINC_HUMANFibronectinOS=HomosapiensGN=FN1PE=1SV=4	00;GPMAWsp|P02751|FINC_HUMANFibronectinOS=HomosapiensGN=FN1PE=1SV=4	MULTI-MSMS	LUM2_03694_MM_E2_FN3I_HCD	723.135	4	722.883	2887.5	73109.6	0.61892	0.00044741	0.37642	0.00027211	0.99535	0.00071952	723.134	45.6	0.74656	45.6	45.222	45.969	7.1054e-15					62	15	6	0	0	0	6.9965e-12	1	9529	141.78	141.78
EKTGPMKEINLAPDSSSVVVSGLMVATK	28	2 Oxidation (M)	_EKTGPM(ox)KEINLAPDSSSVVVSGLM(ox)VATK_		EKTGPM(1)KEINLAPDSSSVVVSGLM(1)VATK		EKTGPM(131.2)KEINLAPDSSSVVVSGLM(131.2)VATK	0	0	2	2	00;GPMAWsp|P02751|FINC_HUMANFibronectinOS=HomosapiensGN=FN1PE=1SV=4	00;GPMAWsp|P02751|FINC_HUMANFibronectinOS=HomosapiensGN=FN1PE=1SV=4	00;GPMAWsp|P02751|FINC_HUMANFibronectinOS=HomosapiensGN=FN1PE=1SV=4	MULTI-MSMS	LUM2_03694_MM_E2_FN3I_HCD	731.383	4	730.881	2919.49	71516.3	1.0814	0.00079038	-0.42278	-0.000309	0.65863	0.00048138	731.131	38.526	1.2153	38.526	38.055	39.271	0					122	26	7	0	0	0	2.2991e-07	1	7917	131.2	131.19
EKTGPMKEINLAPDSSSVVVSGLMVATK	28	2 Oxidation (M)	_EKTGPM(ox)KEINLAPDSSSVVVSGLM(ox)VATK_		EKTGPM(1)KEINLAPDSSSVVVSGLM(1)VATK		EKTGPM(190.21)KEINLAPDSSSVVVSGLM(190.21)VATK	0	0	2	2	00;GPMAWsp|P02751|FINC_HUMANFibronectinOS=HomosapiensGN=FN1PE=1SV=4	00;GPMAWsp|P02751|FINC_HUMANFibronectinOS=HomosapiensGN=FN1PE=1SV=4	00;GPMAWsp|P02751|FINC_HUMANFibronectinOS=HomosapiensGN=FN1PE=1SV=4	MULTI-MSMS	LUM2_03694_MM_E2_FN3I_HCD	974.508	3	974.172	2919.49	63491.7	1.3559	0.0013208	0.0016686	1.6255e-06	1.3575	0.0013225	974.172	38.461	0.71969	38.461	38.145	38.865	0					60	15	5	0	0	0	1.1155e-18	1	7935	190.21	190.2
EKTGPMKEINLAPDSSSVVVSGLMVATK	28	Oxidation (M)	_EKTGPM(ox)KEINLAPDSSSVVVSGLMVATK_		EKTGPM(1)KEINLAPDSSSVVVSGLMVATK		EKTGPM(47.44)KEINLAPDSSSVVVSGLM(-47.44)VATK	0	0	1	2	00;GPMAWsp|P02751|FINC_HUMANFibronectinOS=HomosapiensGN=FN1PE=1SV=4	00;GPMAWsp|P02751|FINC_HUMANFibronectinOS=HomosapiensGN=FN1PE=1SV=4	00;GPMAWsp|P02751|FINC_HUMANFibronectinOS=HomosapiensGN=FN1PE=1SV=4	MULTI-MSMS	LUM2_03694_MM_E2_FN3I_HCD	727.385	4	726.882	2903.5	72470	0.46694	0.00033941	-0.14503	-0.00010542	0.32192	0.000234	727.132	42.016	1.5043	42.016	41.573	43.077	0					129	32	7	0	0	0	0.0018523	1	8703	74.058	74.055
EKTGPMKEINLAPDSSSVVVSGLMVATK	28	Oxidation (M)	_EKTGPM(ox)KEINLAPDSSSVVVSGLMVATK_		EKTGPM(1)KEINLAPDSSSVVVSGLMVATK		EKTGPM(41.59)KEINLAPDSSSVVVSGLM(-41.59)VATK	0	0	1	2	00;GPMAWsp|P02751|FINC_HUMANFibronectinOS=HomosapiensGN=FN1PE=1SV=4	00;GPMAWsp|P02751|FINC_HUMANFibronectinOS=HomosapiensGN=FN1PE=1SV=4	00;GPMAWsp|P02751|FINC_HUMANFibronectinOS=HomosapiensGN=FN1PE=1SV=4	MULTI-MSMS	LUM2_03694_MM_E2_FN3I_HCD	969.509	3	968.84	2903.5	64243.2	0.75632	0.00073275	-0.10308	-9.9865e-05	0.65324	0.00063288	969.174	42.01	0.51105	42.01	41.709	42.22	0					36	10	5	0	0	0	0.0024482	1	8741	68.489	68.478
ELTTEIDNNIEQISSYKSEITELRR	25	Unmodified	_ELTTEIDNNIEQISSYKSEITELRR_					0	0	0	2	CON__P13645	CON__P13645	CON__P13645	MULTI-MSMS	LUM2_03695_MM_E3_FN4_HCD	746.383	4	746.132	2980.5	72141.5	0.66779	0.00049826	0.26643	0.00019879	0.93422	0.00069705	746.634	49.9	0.86638	49.9	49.515	50.382	0					51	18	5	0	0	0	0.0015012	1	10461	78.067	78.065
EQIKSLNNQFASFIDKVR	18	Unmodified	_EQIKSLNNQFASFIDKVR_					0	0	0	2	CON__P04264	CON__P04264	CON__P04264	MULTI-MSMS	LUM2_03695_MM_E3_FN4_HCD	535.292	4	535.04	2136.13	85605	1.0606	0.00056745	0.034208	1.8303e-05	1.0948	0.00058575	535.291	43.898	0.59175	43.898	43.577	44.169	7.1054e-15					26	11	3	0	0	0	0.0033596	1	9159	62.765	62.765
ESKPLTAQQTTK	12	Unmodified	_ESKPLTAQQTTK_					0	0	0	1	00;GPMAWsp|P02751|FINC_HUMANFibronectinOS=HomosapiensGN=FN1PE=1SV=4	00;GPMAWsp|P02751|FINC_HUMANFibronectinOS=HomosapiensGN=FN1PE=1SV=4	00;GPMAWsp|P02751|FINC_HUMANFibronectinOS=HomosapiensGN=FN1PE=1SV=4	MULTI-MSMS	LUM2_03695_MM_E3_FN4_HCD	666.363	2	666.362	1330.71	75478.7	1.3983	0.00093176	-0.040565	-2.7031e-05	1.3577	0.00090473	666.362	8.59	0.48494	8.59	8.5738	9.0587	0					42	13	5	0	0	0	1.6243e-05	1	1299	129.89	128.56
ESKPLTAQQTTK	12	Unmodified	_ESKPLTAQQTTK_					0	0	0	1	00;GPMAWsp|P02751|FINC_HUMANFibronectinOS=HomosapiensGN=FN1PE=1SV=4	00;GPMAWsp|P02751|FINC_HUMANFibronectinOS=HomosapiensGN=FN1PE=1SV=4	00;GPMAWsp|P02751|FINC_HUMANFibronectinOS=HomosapiensGN=FN1PE=1SV=4	MSMS	LUM2_03695_MM_E3_FN4_HCD	444.578	3	444.577	1330.71	NaN	NaN	NaN	NaN	NaN	NaN	NaN	NaN	8.6441	1	8.6441	8.1441	9.1441	0								0	0	0	0.0092913	1	1297	75.088	70.458
ESKPLTAQQTTK	12	Unmodified	_ESKPLTAQQTTK_					0	0	0	1	00;GPMAWsp|P02751|FINC_HUMANFibronectinOS=HomosapiensGN=FN1PE=1SV=4	00;GPMAWsp|P02751|FINC_HUMANFibronectinOS=HomosapiensGN=FN1PE=1SV=4	00;GPMAWsp|P02751|FINC_HUMANFibronectinOS=HomosapiensGN=FN1PE=1SV=4	MULTI-MSMS	LUM2_03694_MM_E2_FN3I_HCD	666.363	2	666.362	1330.71	75564.3	1.3238	0.00088212	0.27385	0.00018248	1.5976	0.0010646	666.362	8.5432	1.4086	8.5432	8.527	9.9357	0					89	34	5	0	0	0	7.1122e-09	1	1296	182.93	179.98
ESKPLTAQQTTK	12	Unmodified	_ESKPLTAQQTTK_					0	0	0	1	00;GPMAWsp|P02751|FINC_HUMANFibronectinOS=HomosapiensGN=FN1PE=1SV=4	00;GPMAWsp|P02751|FINC_HUMANFibronectinOS=HomosapiensGN=FN1PE=1SV=4	00;GPMAWsp|P02751|FINC_HUMANFibronectinOS=HomosapiensGN=FN1PE=1SV=4	MULTI-MSMS	LUM2_03694_MM_E2_FN3I_HCD	444.578	3	444.577	1330.71	92240.5	1.4919	0.00066327	0.0091953	4.088e-06	1.5011	0.00066736	444.577	8.5432	2.3308	8.5432	8.527	10.858	0					156	55	5	0	0	0	5.7254e-06	3	1297	122.55	117.21
ESKPLTAQQTTK	12	Unmodified	_ESKPLTAQQTTK_					0	0	0	1	00;GPMAWsp|P02751|FINC_HUMANFibronectinOS=HomosapiensGN=FN1PE=1SV=4	00;GPMAWsp|P02751|FINC_HUMANFibronectinOS=HomosapiensGN=FN1PE=1SV=4	00;GPMAWsp|P02751|FINC_HUMANFibronectinOS=HomosapiensGN=FN1PE=1SV=4	MSMS	LUM2_03694_MM_E2_FN3I_HCD	666.363	2	666.362	1330.71	NaN	NaN	NaN	NaN	NaN	NaN	NaN	NaN	10.441	1	10.441	9.9406	10.941	0								0	0	0	0.030794	1	1707	70.942	64.637
ESVPISDTIIPAVPPPTDLR	20	Unmodified	_ESVPISDTIIPAVPPPTDLR_					0	0	0	0	00;GPMAWsp|P02751|FINC_HUMANFibronectinOS=HomosapiensGN=FN1PE=1SV=4	00;GPMAWsp|P02751|FINC_HUMANFibronectinOS=HomosapiensGN=FN1PE=1SV=4	00;GPMAWsp|P02751|FINC_HUMANFibronectinOS=HomosapiensGN=FN1PE=1SV=4	MULTI-MSMS	LUM2_03695_MM_E3_FN4_HCD	1059.58	2	1059.08	2116.14	60726.1	0.86769	0.00091895	0.29497	0.0003124	1.1627	0.0012313	1059.58	50.869	1.4047	50.869	50.382	51.786	0					120	29	6	0	0	0	2.7209e-07	1	10656	177.21	177.15
ESVPISDTIIPAVPPPTDLR	20	Unmodified	_ESVPISDTIIPAVPPPTDLR_					0	0	0	0	00;GPMAWsp|P02751|FINC_HUMANFibronectinOS=HomosapiensGN=FN1PE=1SV=4	00;GPMAWsp|P02751|FINC_HUMANFibronectinOS=HomosapiensGN=FN1PE=1SV=4	00;GPMAWsp|P02751|FINC_HUMANFibronectinOS=HomosapiensGN=FN1PE=1SV=4	MULTI-MSMS	LUM2_03695_MM_E3_FN4_HCD	706.723	3	706.388	2116.14	73579.4	0.87169	0.00061575	0.13023	9.1995e-05	1.0019	0.00070774	706.722	50.868	1.3082	50.868	50.429	51.737	0					119	27	6	0	0	0	9.0043e-07	1	10659	110.74	107.59
ESVPISDTIIPAVPPPTDLR	20	Unmodified	_ESVPISDTIIPAVPPPTDLR_					0	0	0	0	00;GPMAWsp|P02751|FINC_HUMANFibronectinOS=HomosapiensGN=FN1PE=1SV=4	00;GPMAWsp|P02751|FINC_HUMANFibronectinOS=HomosapiensGN=FN1PE=1SV=4	00;GPMAWsp|P02751|FINC_HUMANFibronectinOS=HomosapiensGN=FN1PE=1SV=4	MULTI-MSMS	LUM2_03695_MM_E3_FN4_HCD	706.724	3	706.388	2116.14	72958.4	1.1347	0.00080153	0.45778	0.00032337	1.5925	0.0011249	706.722	67.924	0.48121	67.924	67.61	68.091	0					41	13	4	0	0	0	0.017255	1	14421	47.047	45.778
ESVPISDTIIPAVPPPTDLR	20	Unmodified	_ESVPISDTIIPAVPPPTDLR_					0	0	0	0	00;GPMAWsp|P02751|FINC_HUMANFibronectinOS=HomosapiensGN=FN1PE=1SV=4	00;GPMAWsp|P02751|FINC_HUMANFibronectinOS=HomosapiensGN=FN1PE=1SV=4	00;GPMAWsp|P02751|FINC_HUMANFibronectinOS=HomosapiensGN=FN1PE=1SV=4	MULTI-MSMS	LUM2_03694_MM_E2_FN3I_HCD	1059.58	2	1059.08	2116.14	60313.4	0.78816	0.00083472	-0.097024	-0.00010276	0.69114	0.00073197	1059.58	50.825	1.272	50.825	50.414	51.686	0					139	28	6	0	0	0	1.0973e-11	1	10659	218.68	218.68
ESVPISDTIIPAVPPPTDLR	20	Unmodified	_ESVPISDTIIPAVPPPTDLR_					0	0	0	0	00;GPMAWsp|P02751|FINC_HUMANFibronectinOS=HomosapiensGN=FN1PE=1SV=4	00;GPMAWsp|P02751|FINC_HUMANFibronectinOS=HomosapiensGN=FN1PE=1SV=4	00;GPMAWsp|P02751|FINC_HUMANFibronectinOS=HomosapiensGN=FN1PE=1SV=4	MULTI-MSMS	LUM2_03694_MM_E2_FN3I_HCD	706.723	3	706.388	2116.14	73358.9	0.83269	0.0005882	-0.33643	-0.00023765	0.49626	0.00035056	706.722	50.859	1.4022	50.859	50.369	51.771	0					137	31	6	0	0	0	6.9832e-11	1	10668	140.35	140.35
ESVPISDTIIPAVPPPTDLRFTNIGPDTMR	30	Unmodified	_ESVPISDTIIPAVPPPTDLRFTNIGPDTMR_					0	0	0	1	00;GPMAWsp|P02751|FINC_HUMANFibronectinOS=HomosapiensGN=FN1PE=1SV=4	00;GPMAWsp|P02751|FINC_HUMANFibronectinOS=HomosapiensGN=FN1PE=1SV=4	00;GPMAWsp|P02751|FINC_HUMANFibronectinOS=HomosapiensGN=FN1PE=1SV=4	MULTI-MSMS	LUM2_03695_MM_E3_FN4_HCD	1084.57	3	1083.9	3248.68	60786.8	0.92433	0.0010019	-0.040121	-4.3487e-05	0.88421	0.00095839	1084.23	54.457	0.42632	54.457	54.285	54.711	0					33	9	6	0	0	0	3.7523e-12	1	11512	157.95	157.95
ESVPISDTIIPAVPPPTDLRFTNIGPDTMR	30	Unmodified	_ESVPISDTIIPAVPPPTDLRFTNIGPDTMR_					0	0	0	1	00;GPMAWsp|P02751|FINC_HUMANFibronectinOS=HomosapiensGN=FN1PE=1SV=4	00;GPMAWsp|P02751|FINC_HUMANFibronectinOS=HomosapiensGN=FN1PE=1SV=4	00;GPMAWsp|P02751|FINC_HUMANFibronectinOS=HomosapiensGN=FN1PE=1SV=4	MULTI-MSMS	LUM2_03694_MM_E2_FN3I_HCD	1084.23	3	1083.9	3248.68	60060	1.1281	0.0012228	-0.37551	-0.00040701	0.75263	0.00081578	1084.57	54.431	0.45329	54.431	54.218	54.671	-7.1054e-15					40	9	7	0	0	0	1.1965e-18	1	11511	191.22	191.22
ETYGDMADCCEK	12	Oxidation (M)	_ETYGDM(ox)ADCCEK_		ETYGDM(1)ADCCEK		ETYGDM(152.97)ADCCEK	0	0	1	0	CON__P02769	CON__P02769	CON__P02769	MULTI-MSMS	LUM2_03695_MM_E3_FN4_HCD	747.765	2	747.763	1493.51	72528.7	0.76263	0.00057026	-0.32415	-0.00024239	0.43848	0.00032788	747.763	12.198	0.50279	12.198	11.932	12.435	-1.7764e-15					26	11	4	0	0	0	4.3069e-09	1	2086	152.97	152.97
ETYGDMADCCEK	12	Unmodified	_ETYGDMADCCEK_					0	0	0	0	CON__P02769	CON__P02769	CON__P02769	MULTI-MSMS	LUM2_03695_MM_E3_FN4_HCD	739.766	2	739.765	1477.52	68072.6	0.49606	0.00036697	0.092785	6.8639e-05	0.58885	0.00043561	739.766	19.879	0.6775	19.879	19.547	20.224	0					62	15	6	0	0	0	7.1565e-14	1	3776	192.64	192.64
ETYGEMADCCAK	12	Oxidation (M)	_ETYGEM(ox)ADCCAK_		ETYGEM(1)ADCCAK		ETYGEM(47.3)ADCCAK	0	0	1	0	CON__P02768-1	CON__P02768-1	CON__P02768-1	MULTI-MSMS	LUM2_03695_MM_E3_FN4_HCD	726.27	2	725.768	1449.52	73987.5	0.59305	0.00043041	-0.082278	-5.9715e-05	0.51077	0.0003707	726.27	12.668	0.41337	12.668	12.525	12.938	0					27	9	4	0	0	0	0.022986	1	2191	47.302	47.302
ETYGEMADCCAK	12	Unmodified	_ETYGEMADCCAK_					0	0	0	0	CON__P02768-1	CON__P02768-1	CON__P02768-1	MULTI-MSMS	LUM2_03695_MM_E3_FN4_HCD	717.771	2	717.77	1433.53	72154.5	0.37875	0.00027185	-0.10469	-7.5145e-05	0.27406	0.00019671	717.771	20.162	0.37464	20.162	19.897	20.271	0					27	8	4	0	0	0	6.5907e-06	1	3842	123.86	123.86
EVVPRPR	7	Unmodified	_EVVPRPR_					0	0	0	1	00;GPMAWsp|P02751|FINC_HUMANFibronectinOS=HomosapiensGN=FN1PE=1SV=4	00;GPMAWsp|P02751|FINC_HUMANFibronectinOS=HomosapiensGN=FN1PE=1SV=4	00;GPMAWsp|P02751|FINC_HUMANFibronectinOS=HomosapiensGN=FN1PE=1SV=4	MULTI-MSMS	LUM2_03695_MM_E3_FN4_HCD	426.757	2	426.756	851.498	91968.5	1.3421	0.00057274	0.54978	0.00023462	1.8919	0.00080736	426.756	9.4422	1.5309	9.4422	9.1417	10.673	0					68	39	4	0	0	0	1.2003e-08	1	1446	161.47	161.47
EVVPRPR	7	Unmodified	_EVVPRPR_					0	0	0	1	00;GPMAWsp|P02751|FINC_HUMANFibronectinOS=HomosapiensGN=FN1PE=1SV=4	00;GPMAWsp|P02751|FINC_HUMANFibronectinOS=HomosapiensGN=FN1PE=1SV=4	00;GPMAWsp|P02751|FINC_HUMANFibronectinOS=HomosapiensGN=FN1PE=1SV=4	MULTI-MSMS	LUM2_03694_MM_E2_FN3I_HCD	426.756	2	426.756	851.498	92688.6	1.3893	0.00059288	-0.12263	-5.2333e-05	1.2666	0.00054055	426.756	9.4888	1.588	9.4888	9.1869	10.775	0					79	35	4	0	0	0	3.2893e-08	1	1468	138.48	138.48
EYEATLEECCAK	12	Unmodified	_EYEATLEECCAK_					0	0	0	0	CON__P02769	CON__P02769	CON__P02769	MULTI-MSMS	LUM2_03695_MM_E3_FN4_HCD	751.812	2	751.811	1501.61	68123.1	0.79824	0.00060013	0.33388	0.00025101	1.1321	0.00085114	751.811	22.708	0.89706	22.708	22.401	23.298	0					80	20	5	0	0	0	4.1255e-20	1	4406	218.47	218.47
EYEATLEECCAKDDPHACYSTVFDK	25	Unmodified	_EYEATLEECCAKDDPHACYSTVFDK_					0	0	0	1	CON__P02769	CON__P02769	CON__P02769	MULTI-MSMS	LUM2_03695_MM_E3_FN4_HCD	760.569	4	760.318	3037.24	73561.9	0.46147	0.00035086	-0.31182	-0.00023708	0.14965	0.00011378	760.569	34.322	0.62965	34.322	34.047	34.677	0					28	12	4	0	0	0	1.2358e-11	2	7017	136.4	136.4
EYLGAICSCTCFGGQR	16	Nitration	_EY(ni)LGAICSCTCFGGQR_	EY(1)LGAICSCTCFGGQR		EY(240.05)LGAICSCTCFGGQR		0	1	0	0	00;GPMAWsp|P02751|FINC_HUMANFibronectinOS=HomosapiensGN=FN1PE=1SV=4	00;GPMAWsp|P02751|FINC_HUMANFibronectinOS=HomosapiensGN=FN1PE=1SV=4	00;GPMAWsp|P02751|FINC_HUMANFibronectinOS=HomosapiensGN=FN1PE=1SV=4	MULTI-MSMS	LUM2_03695_MM_E3_FN4_HCD	962.394	2	962.393	1922.77	62304.6	0.63238	0.0006086	-0.024274	-2.3361e-05	0.60811	0.00058524	962.895	42.565	2.6345	42.565	42.03	44.664	7.1054e-15					195	55	7	0	0	0	5.4852e-21	2	8807	240.05	240.05
EYLGAICSCTCFGGQR	16	Nitration	_EY(ni)LGAICSCTCFGGQR_	EY(1)LGAICSCTCFGGQR		EY(130.1)LGAICSCTCFGGQR		0	1	0	0	00;GPMAWsp|P02751|FINC_HUMANFibronectinOS=HomosapiensGN=FN1PE=1SV=4	00;GPMAWsp|P02751|FINC_HUMANFibronectinOS=HomosapiensGN=FN1PE=1SV=4	00;GPMAWsp|P02751|FINC_HUMANFibronectinOS=HomosapiensGN=FN1PE=1SV=4	MULTI-MSMS	LUM2_03695_MM_E3_FN4_HCD	641.932	3	641.931	1922.77	77251.8	0.74207	0.00047636	-0.3676	-0.00023597	0.37447	0.00024038	641.931	42.614	0.97986	42.614	42.173	43.153	0					58	20	5	0	0	0	1.1888e-06	1	8829	130.1	130.1
EYLGAICSCTCFGGQR	16	Nitration	_EY(ni)LGAICSCTCFGGQR_	EY(1)LGAICSCTCFGGQR		EY(212.11)LGAICSCTCFGGQR		0	1	0	0	00;GPMAWsp|P02751|FINC_HUMANFibronectinOS=HomosapiensGN=FN1PE=1SV=4	00;GPMAWsp|P02751|FINC_HUMANFibronectinOS=HomosapiensGN=FN1PE=1SV=4	00;GPMAWsp|P02751|FINC_HUMANFibronectinOS=HomosapiensGN=FN1PE=1SV=4	MULTI-MSMS	LUM2_03694_MM_E2_FN3I_HCD	641.931	3	641.931	1922.77	75149.5	0.96766	0.00062117	-0.39583	-0.0002541	0.57183	0.00036707	641.931	42.509	2.3407	42.509	42.124	44.465	0					196	50	6	0	0	0	1.2747e-15	1	8810	212.11	212.11
EYLGAICSCTCFGGQR	16	Nitration	_EY(ni)LGAICSCTCFGGQR_	EY(1)LGAICSCTCFGGQR		EY(302.33)LGAICSCTCFGGQR		0	1	0	0	00;GPMAWsp|P02751|FINC_HUMANFibronectinOS=HomosapiensGN=FN1PE=1SV=4	00;GPMAWsp|P02751|FINC_HUMANFibronectinOS=HomosapiensGN=FN1PE=1SV=4	00;GPMAWsp|P02751|FINC_HUMANFibronectinOS=HomosapiensGN=FN1PE=1SV=4	MSMS	LUM2_03694_MM_E2_FN3I_HCD	962.394	2	962.393	1922.77	NaN	NaN	NaN	NaN	NaN	NaN	NaN	NaN	42.169	1	42.169	41.669	42.669	0								0	0	0	1.2263e-39	1	8777	302.33	302.33
EYLGAICSCTCFGGQR	16	Nitration	_EY(ni)LGAICSCTCFGGQR_	EY(1)LGAICSCTCFGGQR		EY(312.78)LGAICSCTCFGGQR		0	1	0	0	00;GPMAWsp|P02751|FINC_HUMANFibronectinOS=HomosapiensGN=FN1PE=1SV=4	00;GPMAWsp|P02751|FINC_HUMANFibronectinOS=HomosapiensGN=FN1PE=1SV=4	00;GPMAWsp|P02751|FINC_HUMANFibronectinOS=HomosapiensGN=FN1PE=1SV=4	MSMS	LUM2_03694_MM_E2_FN3I_HCD	962.395	2	962.393	1922.77	NaN	NaN	NaN	NaN	NaN	NaN	NaN	NaN	43.241	1	43.241	42.741	43.741	0								0	0	0	1.7071e-40	1	9016	312.78	312.78
EYLGAICSCTCFGGQR	16	Nitration	_EY(ni)LGAICSCTCFGGQR_	EY(1)LGAICSCTCFGGQR		EY(278.51)LGAICSCTCFGGQR		0	1	0	0	00;GPMAWsp|P02751|FINC_HUMANFibronectinOS=HomosapiensGN=FN1PE=1SV=4	00;GPMAWsp|P02751|FINC_HUMANFibronectinOS=HomosapiensGN=FN1PE=1SV=4	00;GPMAWsp|P02751|FINC_HUMANFibronectinOS=HomosapiensGN=FN1PE=1SV=4	MSMS	LUM2_03694_MM_E2_FN3I_HCD	962.394	2	962.393	1922.77	NaN	NaN	NaN	NaN	NaN	NaN	NaN	NaN	45.348	1	45.348	44.848	45.848	0								0	0	0	3.6335e-39	1	9486	278.51	278.51
EYLGAICSCTCFGGQR	16	Nitration	_EY(ni)LGAICSCTCFGGQR_	EY(1)LGAICSCTCFGGQR		EY(232.56)LGAICSCTCFGGQR		0	1	0	0	00;GPMAWsp|P02751|FINC_HUMANFibronectinOS=HomosapiensGN=FN1PE=1SV=4	00;GPMAWsp|P02751|FINC_HUMANFibronectinOS=HomosapiensGN=FN1PE=1SV=4	00;GPMAWsp|P02751|FINC_HUMANFibronectinOS=HomosapiensGN=FN1PE=1SV=4	MSMS	LUM2_03694_MM_E2_FN3I_HCD	962.395	2	962.393	1922.77	NaN	NaN	NaN	NaN	NaN	NaN	NaN	NaN	46.402	1	46.402	45.902	46.902	0								0	0	0	9.1605e-22	1	9721	232.56	232.56
EYLGAICSCTCFGGQR	16	Nitration	_EY(ni)LGAICSCTCFGGQR_	EY(1)LGAICSCTCFGGQR		EY(215.04)LGAICSCTCFGGQR		0	1	0	0	00;GPMAWsp|P02751|FINC_HUMANFibronectinOS=HomosapiensGN=FN1PE=1SV=4	00;GPMAWsp|P02751|FINC_HUMANFibronectinOS=HomosapiensGN=FN1PE=1SV=4	00;GPMAWsp|P02751|FINC_HUMANFibronectinOS=HomosapiensGN=FN1PE=1SV=4	MSMS	LUM2_03694_MM_E2_FN3I_HCD	962.395	2	962.393	1922.77	NaN	NaN	NaN	NaN	NaN	NaN	NaN	NaN	48.505	1	48.505	48.005	49.005	0								0	0	0	4.2475e-21	1	10190	215.04	215.04
EYLGAICSCTCFGGQR	16	Nitration	_EY(ni)LGAICSCTCFGGQR_	EY(1)LGAICSCTCFGGQR		EY(205.56)LGAICSCTCFGGQR		0	1	0	0	00;GPMAWsp|P02751|FINC_HUMANFibronectinOS=HomosapiensGN=FN1PE=1SV=4	00;GPMAWsp|P02751|FINC_HUMANFibronectinOS=HomosapiensGN=FN1PE=1SV=4	00;GPMAWsp|P02751|FINC_HUMANFibronectinOS=HomosapiensGN=FN1PE=1SV=4	MSMS	LUM2_03694_MM_E2_FN3I_HCD	962.395	2	962.393	1922.77	NaN	NaN	NaN	NaN	NaN	NaN	NaN	NaN	58.711	1	58.711	58.211	59.211	0								0	0	0	6.0503e-21	1	12464	205.56	205.56
EYLGAICSCTCFGGQR	16	Nitration	_EY(ni)LGAICSCTCFGGQR_	EY(1)LGAICSCTCFGGQR		EY(227.81)LGAICSCTCFGGQR		0	1	0	0	00;GPMAWsp|P02751|FINC_HUMANFibronectinOS=HomosapiensGN=FN1PE=1SV=4	00;GPMAWsp|P02751|FINC_HUMANFibronectinOS=HomosapiensGN=FN1PE=1SV=4	00;GPMAWsp|P02751|FINC_HUMANFibronectinOS=HomosapiensGN=FN1PE=1SV=4	MSMS	LUM2_03694_MM_E2_FN3I_HCD	962.395	2	962.393	1922.77	NaN	NaN	NaN	NaN	NaN	NaN	NaN	NaN	60.856	1	60.856	60.356	61.356	0								0	0	0	1.8191e-21	1	12941	227.81	227.81
EYLGAICSCTCFGGQR	16	Nitration	_EY(ni)LGAICSCTCFGGQR_	EY(1)LGAICSCTCFGGQR		EY(197.3)LGAICSCTCFGGQR		0	1	0	0	00;GPMAWsp|P02751|FINC_HUMANFibronectinOS=HomosapiensGN=FN1PE=1SV=4	00;GPMAWsp|P02751|FINC_HUMANFibronectinOS=HomosapiensGN=FN1PE=1SV=4	00;GPMAWsp|P02751|FINC_HUMANFibronectinOS=HomosapiensGN=FN1PE=1SV=4	MSMS	LUM2_03694_MM_E2_FN3I_HCD	962.394	2	962.393	1922.77	NaN	NaN	NaN	NaN	NaN	NaN	NaN	NaN	64.154	1	64.154	63.654	64.654	0								0	0	0	5.9548e-15	1	13672	197.3	197.3
EYLGAICSCTCFGGQR	16	Nitration	_EY(ni)LGAICSCTCFGGQR_	EY(1)LGAICSCTCFGGQR		EY(197.07)LGAICSCTCFGGQR		0	1	0	0	00;GPMAWsp|P02751|FINC_HUMANFibronectinOS=HomosapiensGN=FN1PE=1SV=4	00;GPMAWsp|P02751|FINC_HUMANFibronectinOS=HomosapiensGN=FN1PE=1SV=4	00;GPMAWsp|P02751|FINC_HUMANFibronectinOS=HomosapiensGN=FN1PE=1SV=4	MSMS	LUM2_03694_MM_E2_FN3I_HCD	962.394	2	962.393	1922.77	NaN	NaN	NaN	NaN	NaN	NaN	NaN	NaN	65.185	1	65.185	64.685	65.685	0								0	0	0	6.8353e-15	1	13901	197.07	197.07
EYLGAICSCTCFGGQR	16	Nitration	_EY(ni)LGAICSCTCFGGQR_	EY(1)LGAICSCTCFGGQR		EY(44.81)LGAICSCTCFGGQR		0	1	0	0	00;GPMAWsp|P02751|FINC_HUMANFibronectinOS=HomosapiensGN=FN1PE=1SV=4	00;GPMAWsp|P02751|FINC_HUMANFibronectinOS=HomosapiensGN=FN1PE=1SV=4	00;GPMAWsp|P02751|FINC_HUMANFibronectinOS=HomosapiensGN=FN1PE=1SV=4	MSMS	LUM2_03694_MM_E2_FN3I_HCD	641.932	3	641.931	1922.77	NaN	NaN	NaN	NaN	NaN	NaN	NaN	NaN	65.831	1	65.831	65.331	66.331	0								0	0	0	0.033156	1	14044	44.807	44.807
EYLGAICSCTCFGGQR	16	Unmodified	_EYLGAICSCTCFGGQR_					0	0	0	0	00;GPMAWsp|P02751|FINC_HUMANFibronectinOS=HomosapiensGN=FN1PE=1SV=4	00;GPMAWsp|P02751|FINC_HUMANFibronectinOS=HomosapiensGN=FN1PE=1SV=4	00;GPMAWsp|P02751|FINC_HUMANFibronectinOS=HomosapiensGN=FN1PE=1SV=4	MULTI-MSMS	LUM2_03695_MM_E3_FN4_HCD	627.271	3	626.936	1877.79	78244.6	1.0571	0.00066273	-0.11437	-7.1702e-05	0.94272	0.00059103	627.27	44.139	1.2219	44.139	43.442	44.664	-7.1054e-15					36	25	2	0	0	0	0.0019577	1	9124	80.063	80.063
EYLGAICSCTCFGGQR	16	Unmodified	_EYLGAICSCTCFGGQR_					0	0	0	0	00;GPMAWsp|P02751|FINC_HUMANFibronectinOS=HomosapiensGN=FN1PE=1SV=4	00;GPMAWsp|P02751|FINC_HUMANFibronectinOS=HomosapiensGN=FN1PE=1SV=4	00;GPMAWsp|P02751|FINC_HUMANFibronectinOS=HomosapiensGN=FN1PE=1SV=4	MULTI-MSMS	LUM2_03695_MM_E3_FN4_HCD	626.937	3	626.936	1877.79	77582	1.1698	0.00073337	-0.19897	-0.00012474	0.97079	0.00060862	626.936	45.037	1.7272	45.037	44.864	46.591	0					69	36	3	0	0	0	0.0042721	2	9741	59.261	59.261
EYLGAICSCTCFGGQR	16	Unmodified	_EYLGAICSCTCFGGQR_					0	0	0	0	00;GPMAWsp|P02751|FINC_HUMANFibronectinOS=HomosapiensGN=FN1PE=1SV=4	00;GPMAWsp|P02751|FINC_HUMANFibronectinOS=HomosapiensGN=FN1PE=1SV=4	00;GPMAWsp|P02751|FINC_HUMANFibronectinOS=HomosapiensGN=FN1PE=1SV=4	MULTI-MSMS	LUM2_03695_MM_E3_FN4_HCD	627.271	3	626.936	1877.79	78027.1	1.0848	0.00068008	-0.0050152	-3.1442e-06	1.0798	0.00067694	627.27	49.771	1.4769	49.771	49.044	50.521	0					51	31	3	0	0	0	0.00064683	1	10440	91.845	91.845
EYLGAICSCTCFGGQR	16	Unmodified	_EYLGAICSCTCFGGQR_					0	0	0	0	00;GPMAWsp|P02751|FINC_HUMANFibronectinOS=HomosapiensGN=FN1PE=1SV=4	00;GPMAWsp|P02751|FINC_HUMANFibronectinOS=HomosapiensGN=FN1PE=1SV=4	00;GPMAWsp|P02751|FINC_HUMANFibronectinOS=HomosapiensGN=FN1PE=1SV=4	MULTI-MSMS	LUM2_03695_MM_E3_FN4_HCD	626.937	3	626.936	1877.79	78654.3	1.4672	0.00091986	-0.6257	-0.00039228	0.84152	0.00052758	626.936	54.377	2.8765	54.377	53.457	56.334	0					106	64	3	0	0	0	0.0019858	1	11727	79.81	79.81
EYLGAICSCTCFGGQR	16	Unmodified	_EYLGAICSCTCFGGQR_					0	0	0	0	00;GPMAWsp|P02751|FINC_HUMANFibronectinOS=HomosapiensGN=FN1PE=1SV=4	00;GPMAWsp|P02751|FINC_HUMANFibronectinOS=HomosapiensGN=FN1PE=1SV=4	00;GPMAWsp|P02751|FINC_HUMANFibronectinOS=HomosapiensGN=FN1PE=1SV=4	MSMS	LUM2_03695_MM_E3_FN4_HCD	939.902	2	939.9	1877.79	NaN	NaN	NaN	NaN	NaN	NaN	NaN	NaN	38.032	1	38.032	37.532	38.532	0								0	0	0	3.246e-30	1	7843	326.43	326.43
EYLGAICSCTCFGGQR	16	Unmodified	_EYLGAICSCTCFGGQR_					0	0	0	0	00;GPMAWsp|P02751|FINC_HUMANFibronectinOS=HomosapiensGN=FN1PE=1SV=4	00;GPMAWsp|P02751|FINC_HUMANFibronectinOS=HomosapiensGN=FN1PE=1SV=4	00;GPMAWsp|P02751|FINC_HUMANFibronectinOS=HomosapiensGN=FN1PE=1SV=4	MSMS	LUM2_03695_MM_E3_FN4_HCD	939.901	2	939.9	1877.79	NaN	NaN	NaN	NaN	NaN	NaN	NaN	NaN	39.099	1	39.099	38.599	39.599	0								0	0	0	2.6436e-39	1	8081	341.83	341.22
EYLGAICSCTCFGGQR	16	Unmodified	_EYLGAICSCTCFGGQR_					0	0	0	0	00;GPMAWsp|P02751|FINC_HUMANFibronectinOS=HomosapiensGN=FN1PE=1SV=4	00;GPMAWsp|P02751|FINC_HUMANFibronectinOS=HomosapiensGN=FN1PE=1SV=4	00;GPMAWsp|P02751|FINC_HUMANFibronectinOS=HomosapiensGN=FN1PE=1SV=4	MSMS	LUM2_03695_MM_E3_FN4_HCD	939.901	2	939.9	1877.79	NaN	NaN	NaN	NaN	NaN	NaN	NaN	NaN	41.207	1	41.207	40.707	41.707	0								0	0	0	1.0617e-29	1	8551	311.88	311.88
EYLGAICSCTCFGGQR	16	Unmodified	_EYLGAICSCTCFGGQR_					0	0	0	0	00;GPMAWsp|P02751|FINC_HUMANFibronectinOS=HomosapiensGN=FN1PE=1SV=4	00;GPMAWsp|P02751|FINC_HUMANFibronectinOS=HomosapiensGN=FN1PE=1SV=4	00;GPMAWsp|P02751|FINC_HUMANFibronectinOS=HomosapiensGN=FN1PE=1SV=4	MSMS	LUM2_03695_MM_E3_FN4_HCD	939.902	2	939.9	1877.79	NaN	NaN	NaN	NaN	NaN	NaN	NaN	NaN	42.248	1	42.248	41.748	42.748	0								0	0	0	3.6155e-30	1	8783	326.43	326.43
EYLGAICSCTCFGGQR	16	Unmodified	_EYLGAICSCTCFGGQR_					0	0	0	0	00;GPMAWsp|P02751|FINC_HUMANFibronectinOS=HomosapiensGN=FN1PE=1SV=4	00;GPMAWsp|P02751|FINC_HUMANFibronectinOS=HomosapiensGN=FN1PE=1SV=4	00;GPMAWsp|P02751|FINC_HUMANFibronectinOS=HomosapiensGN=FN1PE=1SV=4	MSMS	LUM2_03695_MM_E3_FN4_HCD	626.937	3	626.936	1877.79	NaN	NaN	NaN	NaN	NaN	NaN	NaN	NaN	42.53	1	42.53	42.03	43.03	0								0	0	0	0.02729	1	8846	51.147	51.147
EYLGAICSCTCFGGQR	16	Unmodified	_EYLGAICSCTCFGGQR_					0	0	0	0	00;GPMAWsp|P02751|FINC_HUMANFibronectinOS=HomosapiensGN=FN1PE=1SV=4	00;GPMAWsp|P02751|FINC_HUMANFibronectinOS=HomosapiensGN=FN1PE=1SV=4	00;GPMAWsp|P02751|FINC_HUMANFibronectinOS=HomosapiensGN=FN1PE=1SV=4	MSMS	LUM2_03695_MM_E3_FN4_HCD	939.902	2	939.9	1877.79	NaN	NaN	NaN	NaN	NaN	NaN	NaN	NaN	43.319	1	43.319	42.819	43.819	0								0	0	0	3.6155e-30	1	9022	326.43	326.43
EYLGAICSCTCFGGQR	16	Unmodified	_EYLGAICSCTCFGGQR_					0	0	0	0	00;GPMAWsp|P02751|FINC_HUMANFibronectinOS=HomosapiensGN=FN1PE=1SV=4	00;GPMAWsp|P02751|FINC_HUMANFibronectinOS=HomosapiensGN=FN1PE=1SV=4	00;GPMAWsp|P02751|FINC_HUMANFibronectinOS=HomosapiensGN=FN1PE=1SV=4	MSMS	LUM2_03695_MM_E3_FN4_HCD	939.778	2	939.9	1877.79	NaN	NaN	NaN	NaN	NaN	NaN	NaN	NaN	43.804	1	43.804	43.304	44.304	0								0	0	0	8.3839e-15	1	9130	218.75	218.75
EYLGAICSCTCFGGQR	16	Unmodified	_EYLGAICSCTCFGGQR_					0	0	0	0	00;GPMAWsp|P02751|FINC_HUMANFibronectinOS=HomosapiensGN=FN1PE=1SV=4	00;GPMAWsp|P02751|FINC_HUMANFibronectinOS=HomosapiensGN=FN1PE=1SV=4	00;GPMAWsp|P02751|FINC_HUMANFibronectinOS=HomosapiensGN=FN1PE=1SV=4	MSMS	LUM2_03695_MM_E3_FN4_HCD	939.901	2	939.9	1877.79	NaN	NaN	NaN	NaN	NaN	NaN	NaN	NaN	44.386	1	44.386	43.886	44.886	0								0	0	0	8.1196e-30	1	9260	318.35	318.35
EYLGAICSCTCFGGQR	16	Unmodified	_EYLGAICSCTCFGGQR_					0	0	0	0	00;GPMAWsp|P02751|FINC_HUMANFibronectinOS=HomosapiensGN=FN1PE=1SV=4	00;GPMAWsp|P02751|FINC_HUMANFibronectinOS=HomosapiensGN=FN1PE=1SV=4	00;GPMAWsp|P02751|FINC_HUMANFibronectinOS=HomosapiensGN=FN1PE=1SV=4	MSMS	LUM2_03695_MM_E3_FN4_HCD	939.901	2	939.9	1877.79	NaN	NaN	NaN	NaN	NaN	NaN	NaN	NaN	45.431	1	45.431	44.931	45.931	0								0	0	0	1.5498e-21	1	9493	301.58	301.58
EYLGAICSCTCFGGQR	16	Unmodified	_EYLGAICSCTCFGGQR_					0	0	0	0	00;GPMAWsp|P02751|FINC_HUMANFibronectinOS=HomosapiensGN=FN1PE=1SV=4	00;GPMAWsp|P02751|FINC_HUMANFibronectinOS=HomosapiensGN=FN1PE=1SV=4	00;GPMAWsp|P02751|FINC_HUMANFibronectinOS=HomosapiensGN=FN1PE=1SV=4	MSMS	LUM2_03695_MM_E3_FN4_HCD	939.904	2	939.9	1877.79	NaN	NaN	NaN	NaN	NaN	NaN	NaN	NaN	46.477	1	46.477	45.977	46.977	0								0	0	0	4.579e-21	1	9726	248.41	248.41
EYLGAICSCTCFGGQR	16	Unmodified	_EYLGAICSCTCFGGQR_					0	0	0	0	00;GPMAWsp|P02751|FINC_HUMANFibronectinOS=HomosapiensGN=FN1PE=1SV=4	00;GPMAWsp|P02751|FINC_HUMANFibronectinOS=HomosapiensGN=FN1PE=1SV=4	00;GPMAWsp|P02751|FINC_HUMANFibronectinOS=HomosapiensGN=FN1PE=1SV=4	MSMS	LUM2_03695_MM_E3_FN4_HCD	626.937	3	626.936	1877.79	NaN	NaN	NaN	NaN	NaN	NaN	NaN	NaN	48.167	1	48.167	47.667	48.667	0								0	0	0	0.00015136	1	10103	88.507	88.507
EYLGAICSCTCFGGQR	16	Unmodified	_EYLGAICSCTCFGGQR_					0	0	0	0	00;GPMAWsp|P02751|FINC_HUMANFibronectinOS=HomosapiensGN=FN1PE=1SV=4	00;GPMAWsp|P02751|FINC_HUMANFibronectinOS=HomosapiensGN=FN1PE=1SV=4	00;GPMAWsp|P02751|FINC_HUMANFibronectinOS=HomosapiensGN=FN1PE=1SV=4	MSMS	LUM2_03695_MM_E3_FN4_HCD	939.902	2	939.9	1877.79	NaN	NaN	NaN	NaN	NaN	NaN	NaN	NaN	50.771	1	50.771	50.271	51.271	0								0	0	0	5.2902e-21	1	10683	244	244
EYLGAICSCTCFGGQR	16	Unmodified	_EYLGAICSCTCFGGQR_					0	0	0	0	00;GPMAWsp|P02751|FINC_HUMANFibronectinOS=HomosapiensGN=FN1PE=1SV=4	00;GPMAWsp|P02751|FINC_HUMANFibronectinOS=HomosapiensGN=FN1PE=1SV=4	00;GPMAWsp|P02751|FINC_HUMANFibronectinOS=HomosapiensGN=FN1PE=1SV=4	MSMS	LUM2_03695_MM_E3_FN4_HCD	626.937	3	626.936	1877.79	NaN	NaN	NaN	NaN	NaN	NaN	NaN	NaN	51.654	1	51.654	51.154	52.154	0								0	0	0	0.0023341	1	10880	80.632	80.58
EYLGAICSCTCFGGQR	16	Unmodified	_EYLGAICSCTCFGGQR_					0	0	0	0	00;GPMAWsp|P02751|FINC_HUMANFibronectinOS=HomosapiensGN=FN1PE=1SV=4	00;GPMAWsp|P02751|FINC_HUMANFibronectinOS=HomosapiensGN=FN1PE=1SV=4	00;GPMAWsp|P02751|FINC_HUMANFibronectinOS=HomosapiensGN=FN1PE=1SV=4	MSMS	LUM2_03695_MM_E3_FN4_HCD	939.901	2	939.9	1877.79	NaN	NaN	NaN	NaN	NaN	NaN	NaN	NaN	51.811	1	51.811	51.311	52.311	0								0	0	0	2.887e-21	1	10915	260.6	260.6
EYLGAICSCTCFGGQR	16	Unmodified	_EYLGAICSCTCFGGQR_					0	0	0	0	00;GPMAWsp|P02751|FINC_HUMANFibronectinOS=HomosapiensGN=FN1PE=1SV=4	00;GPMAWsp|P02751|FINC_HUMANFibronectinOS=HomosapiensGN=FN1PE=1SV=4	00;GPMAWsp|P02751|FINC_HUMANFibronectinOS=HomosapiensGN=FN1PE=1SV=4	MSMS	LUM2_03695_MM_E3_FN4_HCD	939.901	2	939.9	1877.79	NaN	NaN	NaN	NaN	NaN	NaN	NaN	NaN	52.897	1	52.897	52.397	53.397	0								0	0	0	4.6416e-21	1	11157	244.95	244.95
EYLGAICSCTCFGGQR	16	Unmodified	_EYLGAICSCTCFGGQR_					0	0	0	0	00;GPMAWsp|P02751|FINC_HUMANFibronectinOS=HomosapiensGN=FN1PE=1SV=4	00;GPMAWsp|P02751|FINC_HUMANFibronectinOS=HomosapiensGN=FN1PE=1SV=4	00;GPMAWsp|P02751|FINC_HUMANFibronectinOS=HomosapiensGN=FN1PE=1SV=4	MSMS	LUM2_03695_MM_E3_FN4_HCD	939.902	2	939.9	1877.79	NaN	NaN	NaN	NaN	NaN	NaN	NaN	NaN	53.951	1	53.951	53.451	54.451	0								0	0	0	1.3441e-29	1	11392	282.94	282.94
EYLGAICSCTCFGGQR	16	Unmodified	_EYLGAICSCTCFGGQR_					0	0	0	0	00;GPMAWsp|P02751|FINC_HUMANFibronectinOS=HomosapiensGN=FN1PE=1SV=4	00;GPMAWsp|P02751|FINC_HUMANFibronectinOS=HomosapiensGN=FN1PE=1SV=4	00;GPMAWsp|P02751|FINC_HUMANFibronectinOS=HomosapiensGN=FN1PE=1SV=4	MSMS	LUM2_03695_MM_E3_FN4_HCD	939.903	2	939.9	1877.79	NaN	NaN	NaN	NaN	NaN	NaN	NaN	NaN	56.083	1	56.083	55.583	56.583	0								0	0	0	8.1196e-30	1	11867	288.35	288.35
EYLGAICSCTCFGGQR	16	Unmodified	_EYLGAICSCTCFGGQR_					0	0	0	0	00;GPMAWsp|P02751|FINC_HUMANFibronectinOS=HomosapiensGN=FN1PE=1SV=4	00;GPMAWsp|P02751|FINC_HUMANFibronectinOS=HomosapiensGN=FN1PE=1SV=4	00;GPMAWsp|P02751|FINC_HUMANFibronectinOS=HomosapiensGN=FN1PE=1SV=4	MSMS	LUM2_03695_MM_E3_FN4_HCD	939.902	2	939.9	1877.79	NaN	NaN	NaN	NaN	NaN	NaN	NaN	NaN	58.206	1	58.206	57.706	58.706	0								0	0	0	4.6416e-21	1	12340	244.95	244.95
EYLGAICSCTCFGGQR	16	Unmodified	_EYLGAICSCTCFGGQR_					0	0	0	0	00;GPMAWsp|P02751|FINC_HUMANFibronectinOS=HomosapiensGN=FN1PE=1SV=4	00;GPMAWsp|P02751|FINC_HUMANFibronectinOS=HomosapiensGN=FN1PE=1SV=4	00;GPMAWsp|P02751|FINC_HUMANFibronectinOS=HomosapiensGN=FN1PE=1SV=4	MSMS	LUM2_03695_MM_E3_FN4_HCD	939.902	2	939.9	1877.79	NaN	NaN	NaN	NaN	NaN	NaN	NaN	NaN	61.342	1	61.342	60.842	61.842	0								0	0	0	3.8811e-21	1	13037	245.58	245.58
EYLGAICSCTCFGGQR	16	Unmodified	_EYLGAICSCTCFGGQR_					0	0	0	0	00;GPMAWsp|P02751|FINC_HUMANFibronectinOS=HomosapiensGN=FN1PE=1SV=4	00;GPMAWsp|P02751|FINC_HUMANFibronectinOS=HomosapiensGN=FN1PE=1SV=4	00;GPMAWsp|P02751|FINC_HUMANFibronectinOS=HomosapiensGN=FN1PE=1SV=4	MSMS	LUM2_03695_MM_E3_FN4_HCD	939.902	2	939.9	1877.79	NaN	NaN	NaN	NaN	NaN	NaN	NaN	NaN	62.386	1	62.386	61.886	62.886	0								0	0	0	5.686e-21	1	13269	231.92	231.92
EYLGAICSCTCFGGQR	16	Unmodified	_EYLGAICSCTCFGGQR_					0	0	0	0	00;GPMAWsp|P02751|FINC_HUMANFibronectinOS=HomosapiensGN=FN1PE=1SV=4	00;GPMAWsp|P02751|FINC_HUMANFibronectinOS=HomosapiensGN=FN1PE=1SV=4	00;GPMAWsp|P02751|FINC_HUMANFibronectinOS=HomosapiensGN=FN1PE=1SV=4	MSMS	LUM2_03695_MM_E3_FN4_HCD	939.901	2	939.9	1877.79	NaN	NaN	NaN	NaN	NaN	NaN	NaN	NaN	63.47	1	63.47	62.97	63.97	0								0	0	0	4.1901e-22	1	13507	265.6	265.6
EYLGAICSCTCFGGQR	16	Unmodified	_EYLGAICSCTCFGGQR_					0	0	0	0	00;GPMAWsp|P02751|FINC_HUMANFibronectinOS=HomosapiensGN=FN1PE=1SV=4	00;GPMAWsp|P02751|FINC_HUMANFibronectinOS=HomosapiensGN=FN1PE=1SV=4	00;GPMAWsp|P02751|FINC_HUMANFibronectinOS=HomosapiensGN=FN1PE=1SV=4	MSMS	LUM2_03695_MM_E3_FN4_HCD	939.902	2	939.9	1877.79	NaN	NaN	NaN	NaN	NaN	NaN	NaN	NaN	65.58	1	65.58	65.08	66.08	0								0	0	0	2.1084e-21	1	13976	268.34	268.34
EYLGAICSCTCFGGQR	16	Unmodified	_EYLGAICSCTCFGGQR_					0	0	0	0	00;GPMAWsp|P02751|FINC_HUMANFibronectinOS=HomosapiensGN=FN1PE=1SV=4	00;GPMAWsp|P02751|FINC_HUMANFibronectinOS=HomosapiensGN=FN1PE=1SV=4	00;GPMAWsp|P02751|FINC_HUMANFibronectinOS=HomosapiensGN=FN1PE=1SV=4	MSMS	LUM2_03695_MM_E3_FN4_HCD	939.902	2	939.9	1877.79	NaN	NaN	NaN	NaN	NaN	NaN	NaN	NaN	66.586	1	66.586	66.086	67.086	0								0	0	0	2.6607e-21	1	14185	262.93	262.93
EYLGAICSCTCFGGQR	16	Unmodified	_EYLGAICSCTCFGGQR_					0	0	0	0	00;GPMAWsp|P02751|FINC_HUMANFibronectinOS=HomosapiensGN=FN1PE=1SV=4	00;GPMAWsp|P02751|FINC_HUMANFibronectinOS=HomosapiensGN=FN1PE=1SV=4	00;GPMAWsp|P02751|FINC_HUMANFibronectinOS=HomosapiensGN=FN1PE=1SV=4	MSMS	LUM2_03695_MM_E3_FN4_HCD	939.901	2	939.9	1877.79	NaN	NaN	NaN	NaN	NaN	NaN	NaN	NaN	68.648	1	68.648	68.148	69.148	0								0	0	0	6.1421e-10	1	14593	172.92	172.92
EYLGAICSCTCFGGQR	16	Unmodified	_EYLGAICSCTCFGGQR_					0	0	0	0	00;GPMAWsp|P02751|FINC_HUMANFibronectinOS=HomosapiensGN=FN1PE=1SV=4	00;GPMAWsp|P02751|FINC_HUMANFibronectinOS=HomosapiensGN=FN1PE=1SV=4	00;GPMAWsp|P02751|FINC_HUMANFibronectinOS=HomosapiensGN=FN1PE=1SV=4	MSMS	LUM2_03695_MM_E3_FN4_HCD	939.901	2	939.9	1877.79	NaN	NaN	NaN	NaN	NaN	NaN	NaN	NaN	69.65	1	69.65	69.15	70.15	0								0	0	0	0.00010097	1	14738	121.08	121.08
EYLGAICSCTCFGGQR	16	Unmodified	_EYLGAICSCTCFGGQR_					0	0	0	0	00;GPMAWsp|P02751|FINC_HUMANFibronectinOS=HomosapiensGN=FN1PE=1SV=4	00;GPMAWsp|P02751|FINC_HUMANFibronectinOS=HomosapiensGN=FN1PE=1SV=4	00;GPMAWsp|P02751|FINC_HUMANFibronectinOS=HomosapiensGN=FN1PE=1SV=4	MULTI-MSMS	LUM2_03694_MM_E2_FN3I_HCD	940.403	2	939.9	1877.79	62901.8	0.64523	0.00060645	0.7401	0.00069562	1.3853	0.0013021	940.403	36.288	0.24895	36.288	36.09	36.339	0					6	5	2	0	0	0	7.0008e-06	1	7476	128.67	128.67
EYLGAICSCTCFGGQR	16	Unmodified	_EYLGAICSCTCFGGQR_					0	0	0	0	00;GPMAWsp|P02751|FINC_HUMANFibronectinOS=HomosapiensGN=FN1PE=1SV=4	00;GPMAWsp|P02751|FINC_HUMANFibronectinOS=HomosapiensGN=FN1PE=1SV=4	00;GPMAWsp|P02751|FINC_HUMANFibronectinOS=HomosapiensGN=FN1PE=1SV=4	MULTI-MSMS	LUM2_03694_MM_E2_FN3I_HCD	626.937	3	626.936	1877.79	74295	1.34	0.00084008	-0.9829	-0.00061622	0.35708	0.00022387	626.936	37.446	3.5061	37.446	36.962	40.468	0					300	76	6	0	0	0	9.1467e-21	3	7673	222.16	222.16
EYLGAICSCTCFGGQR	16	Unmodified	_EYLGAICSCTCFGGQR_					0	0	0	0	00;GPMAWsp|P02751|FINC_HUMANFibronectinOS=HomosapiensGN=FN1PE=1SV=4	00;GPMAWsp|P02751|FINC_HUMANFibronectinOS=HomosapiensGN=FN1PE=1SV=4	00;GPMAWsp|P02751|FINC_HUMANFibronectinOS=HomosapiensGN=FN1PE=1SV=4	MSMS	LUM2_03694_MM_E2_FN3I_HCD	939.902	2	939.9	1877.79	NaN	NaN	NaN	NaN	NaN	NaN	NaN	NaN	37.386	1	37.386	36.886	37.886	0								0	0	0	8.1196e-30	1	7710	318.35	318.35
EYLGAICSCTCFGGQR	16	Unmodified	_EYLGAICSCTCFGGQR_					0	0	0	0	00;GPMAWsp|P02751|FINC_HUMANFibronectinOS=HomosapiensGN=FN1PE=1SV=4	00;GPMAWsp|P02751|FINC_HUMANFibronectinOS=HomosapiensGN=FN1PE=1SV=4	00;GPMAWsp|P02751|FINC_HUMANFibronectinOS=HomosapiensGN=FN1PE=1SV=4	MSMS	LUM2_03694_MM_E2_FN3I_HCD	939.902	2	939.9	1877.79	NaN	NaN	NaN	NaN	NaN	NaN	NaN	NaN	38.43	1	38.43	37.93	38.93	0								0	0	0	1.0115e-30	1	7943	333.8	333.8
EYLGAICSCTCFGGQR	16	Unmodified	_EYLGAICSCTCFGGQR_					0	0	0	0	00;GPMAWsp|P02751|FINC_HUMANFibronectinOS=HomosapiensGN=FN1PE=1SV=4	00;GPMAWsp|P02751|FINC_HUMANFibronectinOS=HomosapiensGN=FN1PE=1SV=4	00;GPMAWsp|P02751|FINC_HUMANFibronectinOS=HomosapiensGN=FN1PE=1SV=4	MSMS	LUM2_03694_MM_E2_FN3I_HCD	939.902	2	939.9	1877.79	NaN	NaN	NaN	NaN	NaN	NaN	NaN	NaN	39.466	1	39.466	38.966	39.966	0								0	0	0	4.579e-21	1	8174	248.41	248.41
EYLGAICSCTCFGGQR	16	Unmodified	_EYLGAICSCTCFGGQR_					0	0	0	0	00;GPMAWsp|P02751|FINC_HUMANFibronectinOS=HomosapiensGN=FN1PE=1SV=4	00;GPMAWsp|P02751|FINC_HUMANFibronectinOS=HomosapiensGN=FN1PE=1SV=4	00;GPMAWsp|P02751|FINC_HUMANFibronectinOS=HomosapiensGN=FN1PE=1SV=4	MSMS	LUM2_03694_MM_E2_FN3I_HCD	939.901	2	939.9	1877.79	NaN	NaN	NaN	NaN	NaN	NaN	NaN	NaN	40.538	1	40.538	40.038	41.038	0								0	0	0	1.8767e-29	1	8413	286.45	286.45
EYLGAICSCTCFGGQR	16	Unmodified	_EYLGAICSCTCFGGQR_					0	0	0	0	00;GPMAWsp|P02751|FINC_HUMANFibronectinOS=HomosapiensGN=FN1PE=1SV=4	00;GPMAWsp|P02751|FINC_HUMANFibronectinOS=HomosapiensGN=FN1PE=1SV=4	00;GPMAWsp|P02751|FINC_HUMANFibronectinOS=HomosapiensGN=FN1PE=1SV=4	MSMS	LUM2_03694_MM_E2_FN3I_HCD	939.902	2	939.9	1877.79	NaN	NaN	NaN	NaN	NaN	NaN	NaN	NaN	41.595	1	41.595	41.095	42.095	0								0	0	0	3.6828e-21	1	8649	279.7	279.7
EYLGAICSCTCFGGQR	16	Unmodified	_EYLGAICSCTCFGGQR_					0	0	0	0	00;GPMAWsp|P02751|FINC_HUMANFibronectinOS=HomosapiensGN=FN1PE=1SV=4	00;GPMAWsp|P02751|FINC_HUMANFibronectinOS=HomosapiensGN=FN1PE=1SV=4	00;GPMAWsp|P02751|FINC_HUMANFibronectinOS=HomosapiensGN=FN1PE=1SV=4	MSMS	LUM2_03694_MM_E2_FN3I_HCD	939.902	2	939.9	1877.79	NaN	NaN	NaN	NaN	NaN	NaN	NaN	NaN	42.653	1	42.653	42.153	43.153	0								0	0	0	1.7497e-29	1	8885	296.52	296.52
EYLGAICSCTCFGGQR	16	Unmodified	_EYLGAICSCTCFGGQR_					0	0	0	0	00;GPMAWsp|P02751|FINC_HUMANFibronectinOS=HomosapiensGN=FN1PE=1SV=4	00;GPMAWsp|P02751|FINC_HUMANFibronectinOS=HomosapiensGN=FN1PE=1SV=4	00;GPMAWsp|P02751|FINC_HUMANFibronectinOS=HomosapiensGN=FN1PE=1SV=4	MSMS	LUM2_03694_MM_E2_FN3I_HCD	939.901	2	939.9	1877.79	NaN	NaN	NaN	NaN	NaN	NaN	NaN	NaN	44.788	1	44.788	44.288	45.288	0								0	0	0	1.305e-08	1	9361	165.78	165.78
EYLGAICSCTCFGGQR	16	Unmodified	_EYLGAICSCTCFGGQR_					0	0	0	0	00;GPMAWsp|P02751|FINC_HUMANFibronectinOS=HomosapiensGN=FN1PE=1SV=4	00;GPMAWsp|P02751|FINC_HUMANFibronectinOS=HomosapiensGN=FN1PE=1SV=4	00;GPMAWsp|P02751|FINC_HUMANFibronectinOS=HomosapiensGN=FN1PE=1SV=4	MSMS	LUM2_03694_MM_E2_FN3I_HCD	939.902	2	939.9	1877.79	NaN	NaN	NaN	NaN	NaN	NaN	NaN	NaN	46.94	1	46.94	46.44	47.44	0								0	0	0	4.6092e-21	1	9841	250.7	250.7
EYLGAICSCTCFGGQR	16	Unmodified	_EYLGAICSCTCFGGQR_					0	0	0	0	00;GPMAWsp|P02751|FINC_HUMANFibronectinOS=HomosapiensGN=FN1PE=1SV=4	00;GPMAWsp|P02751|FINC_HUMANFibronectinOS=HomosapiensGN=FN1PE=1SV=4	00;GPMAWsp|P02751|FINC_HUMANFibronectinOS=HomosapiensGN=FN1PE=1SV=4	MSMS	LUM2_03694_MM_E2_FN3I_HCD	939.904	2	939.9	1877.79	NaN	NaN	NaN	NaN	NaN	NaN	NaN	NaN	49.232	1	49.232	48.732	49.732	0								0	0	0	1.4761e-29	1	10352	293.62	293.62
EYLGAICSCTCFGGQR	16	Unmodified	_EYLGAICSCTCFGGQR_					0	0	0	0	00;GPMAWsp|P02751|FINC_HUMANFibronectinOS=HomosapiensGN=FN1PE=1SV=4	00;GPMAWsp|P02751|FINC_HUMANFibronectinOS=HomosapiensGN=FN1PE=1SV=4	00;GPMAWsp|P02751|FINC_HUMANFibronectinOS=HomosapiensGN=FN1PE=1SV=4	MSMS	LUM2_03694_MM_E2_FN3I_HCD	939.902	2	939.9	1877.79	NaN	NaN	NaN	NaN	NaN	NaN	NaN	NaN	50.125	1	50.125	49.625	50.625	0								0	0	0	1.477e-16	1	10551	239.02	239.02
EYLGAICSCTCFGGQR	16	Unmodified	_EYLGAICSCTCFGGQR_					0	0	0	0	00;GPMAWsp|P02751|FINC_HUMANFibronectinOS=HomosapiensGN=FN1PE=1SV=4	00;GPMAWsp|P02751|FINC_HUMANFibronectinOS=HomosapiensGN=FN1PE=1SV=4	00;GPMAWsp|P02751|FINC_HUMANFibronectinOS=HomosapiensGN=FN1PE=1SV=4	MSMS	LUM2_03694_MM_E2_FN3I_HCD	939.902	2	939.9	1877.79	NaN	NaN	NaN	NaN	NaN	NaN	NaN	NaN	52.234	1	52.234	51.734	52.734	0								0	0	0	7.715e-14	1	11021	224.09	224.09
EYLGAICSCTCFGGQR	16	Unmodified	_EYLGAICSCTCFGGQR_					0	0	0	0	00;GPMAWsp|P02751|FINC_HUMANFibronectinOS=HomosapiensGN=FN1PE=1SV=4	00;GPMAWsp|P02751|FINC_HUMANFibronectinOS=HomosapiensGN=FN1PE=1SV=4	00;GPMAWsp|P02751|FINC_HUMANFibronectinOS=HomosapiensGN=FN1PE=1SV=4	MSMS	LUM2_03694_MM_E2_FN3I_HCD	939.902	2	939.9	1877.79	NaN	NaN	NaN	NaN	NaN	NaN	NaN	NaN	53.306	1	53.306	52.806	53.806	0								0	0	0	0.0059648	1	11260	100.38	100.38
EYLGAICSCTCFGGQR	16	Unmodified	_EYLGAICSCTCFGGQR_					0	0	0	0	00;GPMAWsp|P02751|FINC_HUMANFibronectinOS=HomosapiensGN=FN1PE=1SV=4	00;GPMAWsp|P02751|FINC_HUMANFibronectinOS=HomosapiensGN=FN1PE=1SV=4	00;GPMAWsp|P02751|FINC_HUMANFibronectinOS=HomosapiensGN=FN1PE=1SV=4	MSMS	LUM2_03694_MM_E2_FN3I_HCD	939.901	2	939.9	1877.79	NaN	NaN	NaN	NaN	NaN	NaN	NaN	NaN	55.734	1	55.734	55.234	56.234	0								0	0	0	2.0956e-15	1	11801	234.65	234.65
EYLGAICSCTCFGGQR	16	Unmodified	_EYLGAICSCTCFGGQR_					0	0	0	0	00;GPMAWsp|P02751|FINC_HUMANFibronectinOS=HomosapiensGN=FN1PE=1SV=4	00;GPMAWsp|P02751|FINC_HUMANFibronectinOS=HomosapiensGN=FN1PE=1SV=4	00;GPMAWsp|P02751|FINC_HUMANFibronectinOS=HomosapiensGN=FN1PE=1SV=4	MSMS	LUM2_03694_MM_E2_FN3I_HCD	939.901	2	939.9	1877.79	NaN	NaN	NaN	NaN	NaN	NaN	NaN	NaN	56.825	1	56.825	56.325	57.325	0								0	0	0	3.8811e-21	1	12044	245.58	245.58
EYLGAICSCTCFGGQR	16	Unmodified	_EYLGAICSCTCFGGQR_					0	0	0	0	00;GPMAWsp|P02751|FINC_HUMANFibronectinOS=HomosapiensGN=FN1PE=1SV=4	00;GPMAWsp|P02751|FINC_HUMANFibronectinOS=HomosapiensGN=FN1PE=1SV=4	00;GPMAWsp|P02751|FINC_HUMANFibronectinOS=HomosapiensGN=FN1PE=1SV=4	MSMS	LUM2_03694_MM_E2_FN3I_HCD	939.902	2	939.9	1877.79	NaN	NaN	NaN	NaN	NaN	NaN	NaN	NaN	58.959	1	58.959	58.459	59.459	0								0	0	0	3.1171e-21	1	12519	245.13	245.13
EYLGAICSCTCFGGQR	16	Unmodified	_EYLGAICSCTCFGGQR_					0	0	0	0	00;GPMAWsp|P02751|FINC_HUMANFibronectinOS=HomosapiensGN=FN1PE=1SV=4	00;GPMAWsp|P02751|FINC_HUMANFibronectinOS=HomosapiensGN=FN1PE=1SV=4	00;GPMAWsp|P02751|FINC_HUMANFibronectinOS=HomosapiensGN=FN1PE=1SV=4	MSMS	LUM2_03694_MM_E2_FN3I_HCD	939.902	2	939.9	1877.79	NaN	NaN	NaN	NaN	NaN	NaN	NaN	NaN	62.117	1	62.117	61.617	62.617	0								0	0	0	2.3869e-21	1	13221	252.69	252.69
EYLGAICSCTCFGGQR	16	Unmodified	_EYLGAICSCTCFGGQR_					0	0	0	0	00;GPMAWsp|P02751|FINC_HUMANFibronectinOS=HomosapiensGN=FN1PE=1SV=4	00;GPMAWsp|P02751|FINC_HUMANFibronectinOS=HomosapiensGN=FN1PE=1SV=4	00;GPMAWsp|P02751|FINC_HUMANFibronectinOS=HomosapiensGN=FN1PE=1SV=4	MSMS	LUM2_03694_MM_E2_FN3I_HCD	939.902	2	939.9	1877.79	NaN	NaN	NaN	NaN	NaN	NaN	NaN	NaN	64.226	1	64.226	63.726	64.726	0								0	0	0	2.0406e-21	1	13688	265.6	265.6
EYLGAICSCTCFGGQR	16	Unmodified	_EYLGAICSCTCFGGQR_					0	0	0	0	00;GPMAWsp|P02751|FINC_HUMANFibronectinOS=HomosapiensGN=FN1PE=1SV=4	00;GPMAWsp|P02751|FINC_HUMANFibronectinOS=HomosapiensGN=FN1PE=1SV=4	00;GPMAWsp|P02751|FINC_HUMANFibronectinOS=HomosapiensGN=FN1PE=1SV=4	MSMS	LUM2_03694_MM_E2_FN3I_HCD	939.901	2	939.9	1877.79	NaN	NaN	NaN	NaN	NaN	NaN	NaN	NaN	66.287	1	66.287	65.787	66.787	0								0	0	0	3.8811e-21	1	14139	231.92	231.92
FFVAPFPEVFGK	12	Unmodified	_FFVAPFPEVFGK_					0	0	0	0	CON__P02662	CON__P02662	CON__P02662	MULTI-MSMS	LUM2_03695_MM_E3_FN4_HCD	692.869	2	692.869	1383.72	75006.3	1.3247	0.00091782	0.23398	0.00016212	1.5586	0.0010799	692.868	55.516	0.3838	55.516	55.362	55.745	-7.1054e-15					20	8	4	0	0	0	0.00093198	1	11746	93.649	93.122
FGFCPMAAHEEICTTNEGVMYR	22	2 Oxidation (M)	_FGFCPM(ox)AAHEEICTTNEGVM(ox)YR_		FGFCPM(1)AAHEEICTTNEGVM(1)YR		FGFCPM(169.85)AAHEEICTTNEGVM(169.85)YR	0	0	2	0	00;GPMAWsp|P02751|FINC_HUMANFibronectinOS=HomosapiensGN=FN1PE=1SV=4	00;GPMAWsp|P02751|FINC_HUMANFibronectinOS=HomosapiensGN=FN1PE=1SV=4	00;GPMAWsp|P02751|FINC_HUMANFibronectinOS=HomosapiensGN=FN1PE=1SV=4	MULTI-MSMS	LUM2_03695_MM_E3_FN4_HCD	885.04	3	884.704	2651.09	65259.5	0.3969	0.00035114	0.13771	0.00012184	0.53461	0.00047298	885.039	36.457	1.2602	36.457	35.931	37.191	0					131	28	7	0	0	0	6.2656e-12	1	7428	169.85	169.85
FGFCPMAAHEEICTTNEGVMYR	22	2 Oxidation (M)	_FGFCPM(ox)AAHEEICTTNEGVM(ox)YR_		FGFCPM(1)AAHEEICTTNEGVM(1)YR		FGFCPM(76.49)AAHEEICTTNEGVM(76.49)YR	0	0	2	0	00;GPMAWsp|P02751|FINC_HUMANFibronectinOS=HomosapiensGN=FN1PE=1SV=4	00;GPMAWsp|P02751|FINC_HUMANFibronectinOS=HomosapiensGN=FN1PE=1SV=4	00;GPMAWsp|P02751|FINC_HUMANFibronectinOS=HomosapiensGN=FN1PE=1SV=4	MULTI-MSMS	LUM2_03695_MM_E3_FN4_HCD	884.705	3	884.704	2651.09	63783.1	0.82107	0.0007264	0.2654	0.0002348	1.0865	0.0009612	885.039	39.325	0.75087	39.325	39.034	39.785	0					44	15	4	0	0	0	0.0017057	1	8135	76.492	76.492
FGFCPMAAHEEICTTNEGVMYR	22	2 Oxidation (M)	_FGFCPM(ox)AAHEEICTTNEGVM(ox)YR_		FGFCPM(1)AAHEEICTTNEGVM(1)YR		FGFCPM(109.12)AAHEEICTTNEGVM(109.12)YR	0	0	2	0	00;GPMAWsp|P02751|FINC_HUMANFibronectinOS=HomosapiensGN=FN1PE=1SV=4	00;GPMAWsp|P02751|FINC_HUMANFibronectinOS=HomosapiensGN=FN1PE=1SV=4	00;GPMAWsp|P02751|FINC_HUMANFibronectinOS=HomosapiensGN=FN1PE=1SV=4	MULTI-MSMS	LUM2_03695_MM_E3_FN4_HCD	885.038	3	884.704	2651.09	65411	0.4308	0.00038113	-0.46611	-0.00041237	-0.035307	-3.1237e-05	885.039	42.794	1.6524	42.794	42.319	43.971	0					117	34	5	0	0	0	8.3612e-07	1	8886	109.12	109.12
FGFCPMAAHEEICTTNEGVMYR	22	2 Oxidation (M)	_FGFCPM(ox)AAHEEICTTNEGVM(ox)YR_		FGFCPM(1)AAHEEICTTNEGVM(1)YR		FGFCPM(163.78)AAHEEICTTNEGVM(163.78)YR	0	0	2	0	00;GPMAWsp|P02751|FINC_HUMANFibronectinOS=HomosapiensGN=FN1PE=1SV=4	00;GPMAWsp|P02751|FINC_HUMANFibronectinOS=HomosapiensGN=FN1PE=1SV=4	00;GPMAWsp|P02751|FINC_HUMANFibronectinOS=HomosapiensGN=FN1PE=1SV=4	MULTI-MSMS	LUM2_03694_MM_E2_FN3I_HCD	885.374	3	884.704	2651.09	64835.8	0.46043	0.00040735	0.025968	2.2974e-05	0.4864	0.00043032	885.039	36.349	1.3988	36.349	35.868	37.267	0					156	30	8	0	0	0	1.4116e-11	3	7411	163.78	163.78
FGFCPMAAHEEICTTNEGVMYR	22	2 Oxidation (M)	_FGFCPM(ox)AAHEEICTTNEGVM(ox)YR_		FGFCPM(1)AAHEEICTTNEGVM(1)YR		FGFCPM(187.16)AAHEEICTTNEGVM(187.16)YR	0	0	2	0	00;GPMAWsp|P02751|FINC_HUMANFibronectinOS=HomosapiensGN=FN1PE=1SV=4	00;GPMAWsp|P02751|FINC_HUMANFibronectinOS=HomosapiensGN=FN1PE=1SV=4	00;GPMAWsp|P02751|FINC_HUMANFibronectinOS=HomosapiensGN=FN1PE=1SV=4	MULTI-MSMS	LUM2_03694_MM_E2_FN3I_HCD	1327.06	2	1326.55	2651.09	54821.5	-0.029383	-3.8978e-05	0.35461	0.00047041	0.32523	0.00043144	1327.06	36.36	0.6321	36.36	35.998	36.63	0					47	13	6	0	0	0	2.6597e-16	1	7456	187.16	187.16
FGFCPMAAHEEICTTNEGVMYR	22	Oxidation (M)	_FGFCPM(ox)AAHEEICTTNEGVMYR_		FGFCPM(1)AAHEEICTTNEGVMYR		FGFCPM(196.03)AAHEEICTTNEGVM(-196.03)YR	0	0	1	0	00;GPMAWsp|P02751|FINC_HUMANFibronectinOS=HomosapiensGN=FN1PE=1SV=4	00;GPMAWsp|P02751|FINC_HUMANFibronectinOS=HomosapiensGN=FN1PE=1SV=4	00;GPMAWsp|P02751|FINC_HUMANFibronectinOS=HomosapiensGN=FN1PE=1SV=4	MULTI-MSMS	LUM2_03695_MM_E3_FN4_HCD	879.708	3	879.373	2635.1	63806.4	0.66923	0.00058851	-0.065751	-5.7819e-05	0.60348	0.00053069	879.708	39.286	0.88114	39.286	38.709	39.59	0					125	18	8	0	0	0	4.5493e-23	1	8058	227.95	227.85
FGFCPMAAHEEICTTNEGVMYR	22	Oxidation (M)	_FGFCPM(ox)AAHEEICTTNEGVMYR_		FGFCPM(1)AAHEEICTTNEGVMYR		FGFCPM(187.46)AAHEEICTTNEGVM(-187.46)YR	0	0	1	0	00;GPMAWsp|P02751|FINC_HUMANFibronectinOS=HomosapiensGN=FN1PE=1SV=4	00;GPMAWsp|P02751|FINC_HUMANFibronectinOS=HomosapiensGN=FN1PE=1SV=4	00;GPMAWsp|P02751|FINC_HUMANFibronectinOS=HomosapiensGN=FN1PE=1SV=4	MULTI-MSMS	LUM2_03695_MM_E3_FN4_HCD	1319.06	2	1318.56	2635.1	55286.5	0.80072	0.0010558	-0.0096711	-1.2752e-05	0.79105	0.001043	1319.06	39.278	0.60298	39.278	38.987	39.59	0					28	12	3	0	0	0	6.5866e-23	1	8113	218.68	218.45
FGFCPMAAHEEICTTNEGVMYR	22	Oxidation (M)	_FGFCPMAAHEEICTTNEGVM(ox)YR_		FGFCPMAAHEEICTTNEGVM(1)YR		FGFCPM(-41.52)AAHEEICTTNEGVM(41.52)YR	0	0	1	0	00;GPMAWsp|P02751|FINC_HUMANFibronectinOS=HomosapiensGN=FN1PE=1SV=4	00;GPMAWsp|P02751|FINC_HUMANFibronectinOS=HomosapiensGN=FN1PE=1SV=4	00;GPMAWsp|P02751|FINC_HUMANFibronectinOS=HomosapiensGN=FN1PE=1SV=4	MULTI-MSMS	LUM2_03695_MM_E3_FN4_HCD	660.032	4	659.781	2635.1	78971.5	1.2566	0.00082908	-1.1134	-0.00073457	0.14325	9.4514e-05	660.032	39.951	0.60106	39.951	39.688	40.289	0					45	12	5	0	0	0	0.015428	1	8268	48.616	44.884
FGFCPMAAHEEICTTNEGVMYR	22	Oxidation (M)	_FGFCPMAAHEEICTTNEGVM(ox)YR_		FGFCPMAAHEEICTTNEGVM(1)YR		FGFCPM(-111.24)AAHEEICTTNEGVM(111.24)YR	0	0	1	0	00;GPMAWsp|P02751|FINC_HUMANFibronectinOS=HomosapiensGN=FN1PE=1SV=4	00;GPMAWsp|P02751|FINC_HUMANFibronectinOS=HomosapiensGN=FN1PE=1SV=4	00;GPMAWsp|P02751|FINC_HUMANFibronectinOS=HomosapiensGN=FN1PE=1SV=4	MULTI-MSMS	LUM2_03695_MM_E3_FN4_HCD	879.709	3	879.373	2635.1	63437.4	0.70036	0.00061588	0.071717	6.3066e-05	0.77208	0.00067894	879.708	39.901	0.91971	39.901	39.59	40.51	0					153	19	10	0	0	0	2.6435e-11	1	8293	153.86	152.5
FGFCPMAAHEEICTTNEGVMYR	22	Oxidation (M)	_FGFCPM(ox)AAHEEICTTNEGVMYR_		FGFCPM(1)AAHEEICTTNEGVMYR		FGFCPM(66.18)AAHEEICTTNEGVM(-66.18)YR	0	0	1	0	00;GPMAWsp|P02751|FINC_HUMANFibronectinOS=HomosapiensGN=FN1PE=1SV=4	00;GPMAWsp|P02751|FINC_HUMANFibronectinOS=HomosapiensGN=FN1PE=1SV=4	00;GPMAWsp|P02751|FINC_HUMANFibronectinOS=HomosapiensGN=FN1PE=1SV=4	MULTI-MSMS	LUM2_03695_MM_E3_FN4_HCD	879.707	3	879.373	2635.1	64081.8	0.22809	0.00020058	-1.5555	-0.0013679	-1.3274	-0.0011673	880.04	41.069	1.8095	41.069	40.51	42.319	0					123	38	4	0	0	0	4.3235e-11	3	8489	140.63	132.92
FGFCPMAAHEEICTTNEGVMYR	22	Oxidation (M)	_FGFCPM(ox)AAHEEICTTNEGVMYR_		FGFCPM(0.935)AAHEEICTTNEGVM(0.065)YR		FGFCPM(11.59)AAHEEICTTNEGVM(-11.59)YR	0	0	1	0	00;GPMAWsp|P02751|FINC_HUMANFibronectinOS=HomosapiensGN=FN1PE=1SV=4	00;GPMAWsp|P02751|FINC_HUMANFibronectinOS=HomosapiensGN=FN1PE=1SV=4	00;GPMAWsp|P02751|FINC_HUMANFibronectinOS=HomosapiensGN=FN1PE=1SV=4	MULTI-MSMS	LUM2_03695_MM_E3_FN4_HCD	879.708	3	879.373	2635.1	63682.5	0.2721	0.00023928	0.14795	0.0001301	0.42005	0.00036938	879.708	42.712	2.1814	42.712	42.223	44.404	0					205	45	6	0	0	0	0.00023259	2	9011	94.671	93.533
FGFCPMAAHEEICTTNEGVMYR	22	Oxidation (M)	_FGFCPM(ox)AAHEEICTTNEGVMYR_		FGFCPM(1)AAHEEICTTNEGVMYR		FGFCPM(84.78)AAHEEICTTNEGVM(-84.78)YR	0	0	1	0	00;GPMAWsp|P02751|FINC_HUMANFibronectinOS=HomosapiensGN=FN1PE=1SV=4	00;GPMAWsp|P02751|FINC_HUMANFibronectinOS=HomosapiensGN=FN1PE=1SV=4	00;GPMAWsp|P02751|FINC_HUMANFibronectinOS=HomosapiensGN=FN1PE=1SV=4	MULTI-MSMS	LUM2_03695_MM_E3_FN4_HCD	879.709	3	879.373	2635.1	66300.7	0.52453	0.00046125	0.59981	0.00052746	1.1243	0.00098871	879.708	47.962	1.6732	47.962	47.371	49.044	0					63	35	3	0	0	0	9.1384e-07	1	10091	106.03	105.78
FGFCPMAAHEEICTTNEGVMYR	22	Oxidation (M)	_FGFCPM(ox)AAHEEICTTNEGVMYR_		FGFCPM(1)AAHEEICTTNEGVMYR		FGFCPM(49.88)AAHEEICTTNEGVM(-49.88)YR	0	0	1	0	00;GPMAWsp|P02751|FINC_HUMANFibronectinOS=HomosapiensGN=FN1PE=1SV=4	00;GPMAWsp|P02751|FINC_HUMANFibronectinOS=HomosapiensGN=FN1PE=1SV=4	00;GPMAWsp|P02751|FINC_HUMANFibronectinOS=HomosapiensGN=FN1PE=1SV=4	MULTI-MSMS	LUM2_03695_MM_E3_FN4_HCD	879.708	3	879.373	2635.1	65246.8	0.52564	0.00046223	1.0067	0.00088527	1.5324	0.0013475	879.708	49.994	3.0676	49.994	49.044	52.112	0					166	65	4	0	0	0	0.0027667	2	10714	62.684	61.555
FGFCPMAAHEEICTTNEGVMYR	22	Oxidation (M)	_FGFCPM(ox)AAHEEICTTNEGVMYR_		FGFCPM(1)AAHEEICTTNEGVMYR		FGFCPM(39.96)AAHEEICTTNEGVM(-39.96)YR	0	0	1	0	00;GPMAWsp|P02751|FINC_HUMANFibronectinOS=HomosapiensGN=FN1PE=1SV=4	00;GPMAWsp|P02751|FINC_HUMANFibronectinOS=HomosapiensGN=FN1PE=1SV=4	00;GPMAWsp|P02751|FINC_HUMANFibronectinOS=HomosapiensGN=FN1PE=1SV=4	MULTI-MSMS	LUM2_03695_MM_E3_FN4_HCD	879.709	3	879.373	2635.1	66275.5	0.92806	0.00081611	0.49026	0.00043112	1.4183	0.0012472	879.708	55.757	3.1995	55.757	54.155	57.354	7.1054e-15					147	71	4	0	0	0	0.00127	1	11805	81.576	81.063
FGFCPMAAHEEICTTNEGVMYR	22	Oxidation (M)	_FGFCPM(ox)AAHEEICTTNEGVMYR_		FGFCPM(1)AAHEEICTTNEGVMYR		FGFCPM(62.26)AAHEEICTTNEGVM(-62.26)YR	0	0	1	0	00;GPMAWsp|P02751|FINC_HUMANFibronectinOS=HomosapiensGN=FN1PE=1SV=4	00;GPMAWsp|P02751|FINC_HUMANFibronectinOS=HomosapiensGN=FN1PE=1SV=4	00;GPMAWsp|P02751|FINC_HUMANFibronectinOS=HomosapiensGN=FN1PE=1SV=4	MULTI-MSMS	LUM2_03695_MM_E3_FN4_HCD	879.708	3	879.373	2635.1	65658.8	0.97202	0.00085476	0.30786	0.00027072	1.2799	0.0011255	880.041	58.217	2.3316	58.217	57.211	59.542	0					141	48	4	0	0	0	0.00033946	3	12201	93.322	93.321
FGFCPMAAHEEICTTNEGVMYR	22	Oxidation (M)	_FGFCPM(ox)AAHEEICTTNEGVMYR_		FGFCPM(1)AAHEEICTTNEGVMYR		FGFCPM(67.64)AAHEEICTTNEGVM(-67.64)YR	0	0	1	0	00;GPMAWsp|P02751|FINC_HUMANFibronectinOS=HomosapiensGN=FN1PE=1SV=4	00;GPMAWsp|P02751|FINC_HUMANFibronectinOS=HomosapiensGN=FN1PE=1SV=4	00;GPMAWsp|P02751|FINC_HUMANFibronectinOS=HomosapiensGN=FN1PE=1SV=4	MULTI-MSMS	LUM2_03695_MM_E3_FN4_HCD	879.707	3	879.373	2635.1	65671.2	0.95476	0.00083959	0.26046	0.00022904	1.2152	0.0010686	879.708	61.028	3.1908	61.028	59.443	62.634	0					223	82	4	0	0	0	0.00025737	4	12694	94.358	94.357
FGFCPMAAHEEICTTNEGVMYR	22	Oxidation (M)	_FGFCPM(ox)AAHEEICTTNEGVMYR_		FGFCPM(1)AAHEEICTTNEGVMYR		FGFCPM(71.73)AAHEEICTTNEGVM(-71.73)YR	0	0	1	0	00;GPMAWsp|P02751|FINC_HUMANFibronectinOS=HomosapiensGN=FN1PE=1SV=4	00;GPMAWsp|P02751|FINC_HUMANFibronectinOS=HomosapiensGN=FN1PE=1SV=4	00;GPMAWsp|P02751|FINC_HUMANFibronectinOS=HomosapiensGN=FN1PE=1SV=4	MULTI-MSMS	LUM2_03695_MM_E3_FN4_HCD	879.708	3	879.373	2635.1	65934.7	0.93572	0.00082285	0.318	0.00027964	1.2537	0.0011025	879.707	63.749	4.3865	63.749	62.47	66.856	0					365	185	3	0	0	0	0.0010051	3	13678	84.919	84.917
FGFCPMAAHEEICTTNEGVMYR	22	Oxidation (M)	_FGFCPM(ox)AAHEEICTTNEGVMYR_		FGFCPM(1)AAHEEICTTNEGVMYR		FGFCPM(46.46)AAHEEICTTNEGVM(-46.46)YR	0	0	1	0	00;GPMAWsp|P02751|FINC_HUMANFibronectinOS=HomosapiensGN=FN1PE=1SV=4	00;GPMAWsp|P02751|FINC_HUMANFibronectinOS=HomosapiensGN=FN1PE=1SV=4	00;GPMAWsp|P02751|FINC_HUMANFibronectinOS=HomosapiensGN=FN1PE=1SV=4	MULTI-MSMS	LUM2_03695_MM_E3_FN4_HCD	879.709	3	879.373	2635.1	66250.4	0.92687	0.00081507	0.25679	0.00022581	1.1837	0.0010409	879.708	67.536	1.4508	67.536	66.952	68.403	0					400	101	6	0	0	0	0.0092116	1	14333	53.909	53.855
FGFCPMAAHEEICTTNEGVMYR	22	Oxidation (M)	_FGFCPM(ox)AAHEEICTTNEGVMYR_		FGFCPM(1)AAHEEICTTNEGVMYR		FGFCPM(189.4)AAHEEICTTNEGVM(-189.4)YR	0	0	1	0	00;GPMAWsp|P02751|FINC_HUMANFibronectinOS=HomosapiensGN=FN1PE=1SV=4	00;GPMAWsp|P02751|FINC_HUMANFibronectinOS=HomosapiensGN=FN1PE=1SV=4	00;GPMAWsp|P02751|FINC_HUMANFibronectinOS=HomosapiensGN=FN1PE=1SV=4	MULTI-MSMS	LUM2_03694_MM_E2_FN3I_HCD	879.709	3	879.373	2635.1	64107.4	1.3569	0.0011933	-0.11782	-0.00010361	1.2391	0.0010896	879.708	39.022	0.80731	39.022	38.636	39.443	0					109	17	9	0	0	0	6.2795e-23	1	8047	218.88	218.84
FGFCPMAAHEEICTTNEGVMYR	22	Oxidation (M)	_FGFCPM(ox)AAHEEICTTNEGVMYR_		FGFCPM(1)AAHEEICTTNEGVMYR		FGFCPM(196.98)AAHEEICTTNEGVM(-196.98)YR	0	0	1	0	00;GPMAWsp|P02751|FINC_HUMANFibronectinOS=HomosapiensGN=FN1PE=1SV=4	00;GPMAWsp|P02751|FINC_HUMANFibronectinOS=HomosapiensGN=FN1PE=1SV=4	00;GPMAWsp|P02751|FINC_HUMANFibronectinOS=HomosapiensGN=FN1PE=1SV=4	MULTI-MSMS	LUM2_03694_MM_E2_FN3I_HCD	1319.06	2	1318.56	2635.1	55206	0.92529	0.00122	1.0045	0.0013245	1.9298	0.0025446	1319.06	39.022	0.45298	39.022	38.907	39.36	0					24	9	3	0	0	0	5.9423e-23	1	8087	221.91	221.01
FGFCPMAAHEEICTTNEGVMYR	22	Oxidation (M)	_FGFCPMAAHEEICTTNEGVM(ox)YR_		FGFCPMAAHEEICTTNEGVM(1)YR		FGFCPM(-103.81)AAHEEICTTNEGVM(103.81)YR	0	0	1	0	00;GPMAWsp|P02751|FINC_HUMANFibronectinOS=HomosapiensGN=FN1PE=1SV=4	00;GPMAWsp|P02751|FINC_HUMANFibronectinOS=HomosapiensGN=FN1PE=1SV=4	00;GPMAWsp|P02751|FINC_HUMANFibronectinOS=HomosapiensGN=FN1PE=1SV=4	MULTI-MSMS	LUM2_03694_MM_E2_FN3I_HCD	879.708	3	879.373	2635.1	64478.5	1.1318	0.00099524	-0.59976	-0.00052741	0.532	0.00046783	879.707	39.764	1.1118	39.764	39.403	40.515	0					123	23	7	0	0	0	1.7324e-11	1	8288	161.04	158.97
FGFCPMAAHEEICTTNEGVMYR	22	Oxidation (M)	_FGFCPM(ox)AAHEEICTTNEGVMYR_		FGFCPM(0.875)AAHEEICTTNEGVM(0.125)YR		FGFCPM(8.43)AAHEEICTTNEGVM(-8.43)YR	0	0	1	0	00;GPMAWsp|P02751|FINC_HUMANFibronectinOS=HomosapiensGN=FN1PE=1SV=4	00;GPMAWsp|P02751|FINC_HUMANFibronectinOS=HomosapiensGN=FN1PE=1SV=4	00;GPMAWsp|P02751|FINC_HUMANFibronectinOS=HomosapiensGN=FN1PE=1SV=4	MULTI-MSMS	LUM2_03694_MM_E2_FN3I_HCD	880.041	3	879.373	2635.1	64979.9	0.88419	0.00077754	-1.2575	-0.0011058	-0.37327	-0.00032825	879.371	42.732	1.7308	42.732	42.077	43.808	-7.1054e-15					88	37	5	0	0	0	0.0031654	1	8858	58.952	57.014
FGFCPMAAHEEICTTNEGVMYR	22	2 Oxidation (M),Nitration	_FGFCPM(ox)AAHEEICTTNEGVM(ox)Y(ni)R_	FGFCPMAAHEEICTTNEGVMY(1)R	FGFCPM(1)AAHEEICTTNEGVM(1)YR	FGFCPMAAHEEICTTNEGVMY(79.69)R	FGFCPM(79.69)AAHEEICTTNEGVM(79.69)YR	0	1	2	0	00;GPMAWsp|P02751|FINC_HUMANFibronectinOS=HomosapiensGN=FN1PE=1SV=4	00;GPMAWsp|P02751|FINC_HUMANFibronectinOS=HomosapiensGN=FN1PE=1SV=4	00;GPMAWsp|P02751|FINC_HUMANFibronectinOS=HomosapiensGN=FN1PE=1SV=4	MULTI-MSMS	LUM2_03695_MM_E3_FN4_HCD	900.035	3	899.699	2696.08	64713.7	1.1096	0.00099829	-0.49353	-0.00044403	0.61605	0.00055426	900.034	40.408	0.66436	40.408	40.025	40.689	0					71	14	7	0	0	0	0.0014065	1	8355	79.69	79.69
FGFCPMAAHEEICTTNEGVMYR	22	2 Oxidation (M),Nitration	_FGFCPM(ox)AAHEEICTTNEGVM(ox)Y(ni)R_	FGFCPMAAHEEICTTNEGVMY(1)R	FGFCPM(1)AAHEEICTTNEGVM(1)YR	FGFCPMAAHEEICTTNEGVMY(218)R	FGFCPM(218)AAHEEICTTNEGVM(218)YR	0	1	2	0	00;GPMAWsp|P02751|FINC_HUMANFibronectinOS=HomosapiensGN=FN1PE=1SV=4	00;GPMAWsp|P02751|FINC_HUMANFibronectinOS=HomosapiensGN=FN1PE=1SV=4	00;GPMAWsp|P02751|FINC_HUMANFibronectinOS=HomosapiensGN=FN1PE=1SV=4	MULTI-MSMS	LUM2_03694_MM_E2_FN3I_HCD	900.034	3	899.699	2696.08	63543.9	1.0377	0.00093358	-0.43488	-0.00039126	0.60277	0.00054231	900.034	40.246	2.7389	40.246	39.715	42.453	0					264	57	9	0	0	0	6.3876e-23	2	8297	218	218
FGFCPMAAHEEICTTNEGVMYR	22	2 Oxidation (M),Nitration	_FGFCPM(ox)AAHEEICTTNEGVM(ox)Y(ni)R_	FGFCPMAAHEEICTTNEGVMY(1)R	FGFCPM(1)AAHEEICTTNEGVM(1)YR	FGFCPMAAHEEICTTNEGVMY(241.27)R	FGFCPM(241.27)AAHEEICTTNEGVM(241.27)YR	0	1	2	0	00;GPMAWsp|P02751|FINC_HUMANFibronectinOS=HomosapiensGN=FN1PE=1SV=4	00;GPMAWsp|P02751|FINC_HUMANFibronectinOS=HomosapiensGN=FN1PE=1SV=4	00;GPMAWsp|P02751|FINC_HUMANFibronectinOS=HomosapiensGN=FN1PE=1SV=4	MULTI-MSMS	LUM2_03694_MM_E2_FN3I_HCD	1349.55	2	1349.05	2696.08	53405.5	0.45923	0.00061952	-0.4441	-0.00059912	0.015124	2.0403e-05	1349.55	40.253	0.85394	40.253	39.905	40.759	0					90	17	7	0	0	0	3.3115e-23	2	8320	241.27	241.27
FGFCPMAAHEEICTTNEGVMYR	22	2 Oxidation (M),Nitration	_FGFCPM(ox)AAHEEICTTNEGVM(ox)Y(ni)R_	FGFCPMAAHEEICTTNEGVMY(1)R	FGFCPM(1)AAHEEICTTNEGVM(1)YR	FGFCPMAAHEEICTTNEGVMY(59.98)R	FGFCPM(59.98)AAHEEICTTNEGVM(59.98)YR	0	1	2	0	00;GPMAWsp|P02751|FINC_HUMANFibronectinOS=HomosapiensGN=FN1PE=1SV=4	00;GPMAWsp|P02751|FINC_HUMANFibronectinOS=HomosapiensGN=FN1PE=1SV=4	00;GPMAWsp|P02751|FINC_HUMANFibronectinOS=HomosapiensGN=FN1PE=1SV=4	MULTI-MSMS	LUM2_03694_MM_E2_FN3I_HCD	675.277	4	675.026	2696.08	77856	0.87968	0.00059381	-0.46412	-0.00031329	0.41556	0.00028052	675.277	40.405	0.61413	40.405	39.997	40.611	-7.1054e-15					35	12	5	0	0	0	0.0049215	1	8346	59.983	59.983
FGFCPMAAHEEICTTNEGVMYR	22	2 Oxidation (M),Nitration	_FGFCPM(ox)AAHEEICTTNEGVM(ox)Y(ni)R_	FGFCPMAAHEEICTTNEGVMY(1)R	FGFCPM(1)AAHEEICTTNEGVM(1)YR	FGFCPMAAHEEICTTNEGVMY(184.88)R	FGFCPM(184.88)AAHEEICTTNEGVM(184.88)YR	0	1	2	0	00;GPMAWsp|P02751|FINC_HUMANFibronectinOS=HomosapiensGN=FN1PE=1SV=4	00;GPMAWsp|P02751|FINC_HUMANFibronectinOS=HomosapiensGN=FN1PE=1SV=4	00;GPMAWsp|P02751|FINC_HUMANFibronectinOS=HomosapiensGN=FN1PE=1SV=4	MULTI-MSMS	LUM2_03694_MM_E2_FN3I_HCD	900.035	3	899.699	2696.08	64102.1	0.98414	0.00088543	-0.13936	-0.00012538	0.84478	0.00076005	900.034	43.199	2.3318	43.199	42.27	44.601	0					242	50	7	0	0	0	2.7524e-16	2	9027	184.88	184.88
FGFCPMAAHEEICTTNEGVMYR	22	2 Oxidation (M),Nitration	_FGFCPM(ox)AAHEEICTTNEGVM(ox)Y(ni)R_	FGFCPMAAHEEICTTNEGVMY(1)R	FGFCPM(1)AAHEEICTTNEGVM(1)YR	FGFCPMAAHEEICTTNEGVMY(70.92)R	FGFCPM(70.92)AAHEEICTTNEGVM(70.92)YR	0	1	2	0	00;GPMAWsp|P02751|FINC_HUMANFibronectinOS=HomosapiensGN=FN1PE=1SV=4	00;GPMAWsp|P02751|FINC_HUMANFibronectinOS=HomosapiensGN=FN1PE=1SV=4	00;GPMAWsp|P02751|FINC_HUMANFibronectinOS=HomosapiensGN=FN1PE=1SV=4	MULTI-MSMS	LUM2_03694_MM_E2_FN3I_HCD	899.701	3	899.699	2696.08	66291	1.2916	0.001162	-0.42442	-0.00038185	0.86715	0.00078017	900.034	46.914	1.3368	46.914	46.155	47.492	0					102	29	5	0	0	0	0.0020951	1	9838	70.917	70.917
FGFCPMAAHEEICTTNEGVMYR	22	2 Oxidation (M),Nitration	_FGFCPM(ox)AAHEEICTTNEGVM(ox)Y(ni)R_	FGFCPMAAHEEICTTNEGVMY(1)R	FGFCPM(1)AAHEEICTTNEGVM(1)YR	FGFCPMAAHEEICTTNEGVMY(40.76)R	FGFCPM(40.76)AAHEEICTTNEGVM(40.76)YR	0	1	2	0	00;GPMAWsp|P02751|FINC_HUMANFibronectinOS=HomosapiensGN=FN1PE=1SV=4	00;GPMAWsp|P02751|FINC_HUMANFibronectinOS=HomosapiensGN=FN1PE=1SV=4	00;GPMAWsp|P02751|FINC_HUMANFibronectinOS=HomosapiensGN=FN1PE=1SV=4	MULTI-MSMS	LUM2_03694_MM_E2_FN3I_HCD	900.365	3	899.699	2696.08	66083.8	1.0545	0.00094873	-0.59561	-0.00053587	0.45889	0.00041286	900.367	65.308	2.1728	65.308	63.98	66.153	0					163	66	4	0	0	0	0.024754	1	13843	40.756	40.756
FGFCPMAAHEEICTTNEGVMYR	22	2 Oxidation (M),Nitration	_FGFCPM(ox)AAHEEICTTNEGVM(ox)Y(ni)R_	FGFCPMAAHEEICTTNEGVMY(1)R	FGFCPM(1)AAHEEICTTNEGVM(1)YR	FGFCPMAAHEEICTTNEGVMY(48.05)R	FGFCPM(48.05)AAHEEICTTNEGVM(48.05)YR	0	1	2	0	00;GPMAWsp|P02751|FINC_HUMANFibronectinOS=HomosapiensGN=FN1PE=1SV=4	00;GPMAWsp|P02751|FINC_HUMANFibronectinOS=HomosapiensGN=FN1PE=1SV=4	00;GPMAWsp|P02751|FINC_HUMANFibronectinOS=HomosapiensGN=FN1PE=1SV=4	MULTI-MSMS	LUM2_03694_MM_E2_FN3I_HCD	900.034	3	899.699	2696.08	65437.1	0.93748	0.00084345	-0.075047	-6.752e-05	0.86244	0.00077593	900.368	68.415	0.57018	68.415	68.04	68.61	0					162	40	7	0	0	0	0.016085	1	14507	48.053	48.053
FGFCPMAAHEEICTTNEGVMYR	22	Unmodified	_FGFCPMAAHEEICTTNEGVMYR_					0	0	0	0	00;GPMAWsp|P02751|FINC_HUMANFibronectinOS=HomosapiensGN=FN1PE=1SV=4	00;GPMAWsp|P02751|FINC_HUMANFibronectinOS=HomosapiensGN=FN1PE=1SV=4	00;GPMAWsp|P02751|FINC_HUMANFibronectinOS=HomosapiensGN=FN1PE=1SV=4	MULTI-MSMS	LUM2_03695_MM_E3_FN4_HCD	874.377	3	874.041	2619.1	65188.9	0.12334	0.0001078	0.059819	5.2284e-05	0.18316	0.00016009	874.376	42.643	10.394	42.643	41.895	52.289	0					598	222	9	0	0	0	2.0258e-31	11	8823	263.55	262.41
FGFCPMAAHEEICTTNEGVMYR	22	Unmodified	_FGFCPMAAHEEICTTNEGVMYR_					0	0	0	0	00;GPMAWsp|P02751|FINC_HUMANFibronectinOS=HomosapiensGN=FN1PE=1SV=4	00;GPMAWsp|P02751|FINC_HUMANFibronectinOS=HomosapiensGN=FN1PE=1SV=4	00;GPMAWsp|P02751|FINC_HUMANFibronectinOS=HomosapiensGN=FN1PE=1SV=4	MULTI-MSMS	LUM2_03695_MM_E3_FN4_HCD	1311.06	2	1310.56	2619.1	54698.4	0.38249	0.00050128	-0.64507	-0.00084541	-0.26258	-0.00034413	1311.56	42.678	1.1725	42.678	42.362	43.534	0					102	24	6	0	0	0	3.2859e-41	1	8845	363.17	360.68
FGFCPMAAHEEICTTNEGVMYR	22	Unmodified	_FGFCPMAAHEEICTTNEGVMYR_					0	0	0	0	00;GPMAWsp|P02751|FINC_HUMANFibronectinOS=HomosapiensGN=FN1PE=1SV=4	00;GPMAWsp|P02751|FINC_HUMANFibronectinOS=HomosapiensGN=FN1PE=1SV=4	00;GPMAWsp|P02751|FINC_HUMANFibronectinOS=HomosapiensGN=FN1PE=1SV=4	MULTI-MSMS	LUM2_03695_MM_E3_FN4_HCD	656.284	4	655.783	2619.1	76382.5	0.79473	0.00052117	-0.66816	-0.00043817	0.12658	8.3006e-05	655.783	42.694	0.93267	42.694	42.362	43.294	7.1054e-15					70	19	5	0	0	0	5.132e-07	1	8856	119.48	116.68
FGFCPMAAHEEICTTNEGVMYR	22	Unmodified	_FGFCPMAAHEEICTTNEGVMYR_					0	0	0	0	00;GPMAWsp|P02751|FINC_HUMANFibronectinOS=HomosapiensGN=FN1PE=1SV=4	00;GPMAWsp|P02751|FINC_HUMANFibronectinOS=HomosapiensGN=FN1PE=1SV=4	00;GPMAWsp|P02751|FINC_HUMANFibronectinOS=HomosapiensGN=FN1PE=1SV=4	MSMS	LUM2_03695_MM_E3_FN4_HCD	1310.56	2	1310.56	2619.1	NaN	NaN	NaN	NaN	NaN	NaN	NaN	NaN	43.584	1	43.584	43.084	44.084	0								0	0	0	0.025519	1	9081	83.692	83.126
FGFCPMAAHEEICTTNEGVMYR	22	Unmodified	_FGFCPMAAHEEICTTNEGVMYR_					0	0	0	0	00;GPMAWsp|P02751|FINC_HUMANFibronectinOS=HomosapiensGN=FN1PE=1SV=4	00;GPMAWsp|P02751|FINC_HUMANFibronectinOS=HomosapiensGN=FN1PE=1SV=4	00;GPMAWsp|P02751|FINC_HUMANFibronectinOS=HomosapiensGN=FN1PE=1SV=4	MULTI-MSMS	LUM2_03694_MM_E2_FN3I_HCD	874.377	3	874.041	2619.1	65464.1	0.85638	0.00074851	-0.41402	-0.00036187	0.44236	0.00038664	874.376	42.53	1.7308	42.53	42.22	43.951	0					168	37	7	0	0	0	2.5883e-31	1	8817	256.11	255.61
FGFCPMAAHEEICTTNEGVMYR	22	Unmodified	_FGFCPMAAHEEICTTNEGVMYR_					0	0	0	0	00;GPMAWsp|P02751|FINC_HUMANFibronectinOS=HomosapiensGN=FN1PE=1SV=4	00;GPMAWsp|P02751|FINC_HUMANFibronectinOS=HomosapiensGN=FN1PE=1SV=4	00;GPMAWsp|P02751|FINC_HUMANFibronectinOS=HomosapiensGN=FN1PE=1SV=4	MULTI-MSMS	LUM2_03694_MM_E2_FN3I_HCD	1311.06	2	1310.56	2619.1	56286.6	0.46423	0.0006084	-0.52796	-0.00069192	-0.063735	-8.3528e-05	1311.06	42.582	0.35423	42.582	42.317	42.671	0					15	7	3	0	0	0	5.8292e-07	1	8879	150.05	149.15
FGFCPMAAHEEICTTNEGVMYR	22	Unmodified	_FGFCPMAAHEEICTTNEGVMYR_					0	0	0	0	00;GPMAWsp|P02751|FINC_HUMANFibronectinOS=HomosapiensGN=FN1PE=1SV=4	00;GPMAWsp|P02751|FINC_HUMANFibronectinOS=HomosapiensGN=FN1PE=1SV=4	00;GPMAWsp|P02751|FINC_HUMANFibronectinOS=HomosapiensGN=FN1PE=1SV=4	MULTI-SECPEP	LUM2_03694_MM_E2_FN3I_HCD	873.902	3	874.041	2619.1	65519.3	0.8408	0.0007349	-1.3588	-0.0011877	-0.51801	-0.00045276	874.708	44.063	0.70627	44.063	43.758	44.465	0					29	14	3	0	0	0	0.052911	1	9140	21.564	21.05
FGFCPMAAHEEICTTNEGVMYR	22	Oxidation (M),Nitration	_FGFCPM(ox)AAHEEICTTNEGVMY(ni)R_	FGFCPMAAHEEICTTNEGVMY(1)R	FGFCPM(1)AAHEEICTTNEGVMYR	FGFCPMAAHEEICTTNEGVMY(198.35)R	FGFCPM(172.73)AAHEEICTTNEGVM(-172.73)YR	0	1	1	0	00;GPMAWsp|P02751|FINC_HUMANFibronectinOS=HomosapiensGN=FN1PE=1SV=4	00;GPMAWsp|P02751|FINC_HUMANFibronectinOS=HomosapiensGN=FN1PE=1SV=4	00;GPMAWsp|P02751|FINC_HUMANFibronectinOS=HomosapiensGN=FN1PE=1SV=4	MULTI-MSMS	LUM2_03695_MM_E3_FN4_HCD	894.704	3	894.368	2680.08	63807.9	0.76856	0.00068737	0.41649	0.0003725	1.185	0.0010599	894.703	43.516	0.71297	43.516	43.061	43.774	0					57	14	5	0	0	0	1.4543e-16	1	9037	198.35	197.87
FGFCPMAAHEEICTTNEGVMYR	22	Oxidation (M),Nitration	_FGFCPM(ox)AAHEEICTTNEGVMY(ni)R_	FGFCPMAAHEEICTTNEGVMY(1)R	FGFCPM(1)AAHEEICTTNEGVMYR	FGFCPMAAHEEICTTNEGVMY(97.57)R	FGFCPM(34.8)AAHEEICTTNEGVM(-34.8)YR	0	1	1	0	00;GPMAWsp|P02751|FINC_HUMANFibronectinOS=HomosapiensGN=FN1PE=1SV=4	00;GPMAWsp|P02751|FINC_HUMANFibronectinOS=HomosapiensGN=FN1PE=1SV=4	00;GPMAWsp|P02751|FINC_HUMANFibronectinOS=HomosapiensGN=FN1PE=1SV=4	MULTI-MSMS	LUM2_03695_MM_E3_FN4_HCD	895.037	3	894.368	2680.08	63807.8	0.81326	0.00072735	-0.24494	-0.00021906	0.56832	0.00050829	895.036	44.024	0.58275	44.024	43.725	44.308	0					41	11	5	0	0	0	2.8863e-06	1	9121	97.57	97.334
FGFCPMAAHEEICTTNEGVMYR	22	Oxidation (M),Nitration	_FGFCPM(ox)AAHEEICTTNEGVMY(ni)R_	FGFCPMAAHEEICTTNEGVMY(1)R	FGFCPM(1)AAHEEICTTNEGVMYR	FGFCPMAAHEEICTTNEGVMY(298)R	FGFCPM(248.13)AAHEEICTTNEGVM(-248.13)YR	0	1	1	0	00;GPMAWsp|P02751|FINC_HUMANFibronectinOS=HomosapiensGN=FN1PE=1SV=4	00;GPMAWsp|P02751|FINC_HUMANFibronectinOS=HomosapiensGN=FN1PE=1SV=4	00;GPMAWsp|P02751|FINC_HUMANFibronectinOS=HomosapiensGN=FN1PE=1SV=4	MULTI-MSMS	LUM2_03694_MM_E2_FN3I_HCD	895.038	3	894.368	2680.08	63643	0.95857	0.00085731	0.16957	0.00015166	1.1281	0.001009	894.703	43.184	0.87218	43.184	42.671	43.543	0					134	18	9	0	0	0	2.0747e-41	1	8949	298	297.74
FGFCPMAAHEEICTTNEGVMYR	22	Oxidation (M),Nitration	_FGFCPM(ox)AAHEEICTTNEGVMY(ni)R_	FGFCPMAAHEEICTTNEGVMY(1)R	FGFCPM(1)AAHEEICTTNEGVMYR	FGFCPMAAHEEICTTNEGVMY(220.21)R	FGFCPM(171.68)AAHEEICTTNEGVM(-171.68)YR	0	1	1	0	00;GPMAWsp|P02751|FINC_HUMANFibronectinOS=HomosapiensGN=FN1PE=1SV=4	00;GPMAWsp|P02751|FINC_HUMANFibronectinOS=HomosapiensGN=FN1PE=1SV=4	00;GPMAWsp|P02751|FINC_HUMANFibronectinOS=HomosapiensGN=FN1PE=1SV=4	MULTI-MSMS	LUM2_03694_MM_E2_FN3I_HCD	1341.54	2	1341.05	2680.08	50969.1	0.41781	0.0005603	-1.4306	-0.0019186	-1.0128	-0.0013583	1341.55	43.181	0.91033	43.181	42.633	43.543	0					95	19	7	0	0	0	6.1635e-23	2	8968	220.21	220.17
FGFCPMAAHEEICTTNEGVMYR	22	Oxidation (M),Nitration	_FGFCPMAAHEEICTTNEGVM(ox)Y(ni)R_	FGFCPMAAHEEICTTNEGVMY(1)R	FGFCPMAAHEEICTTNEGVM(1)YR	FGFCPMAAHEEICTTNEGVMY(202.82)R	FGFCPM(-172.98)AAHEEICTTNEGVM(172.98)YR	0	1	1	0	00;GPMAWsp|P02751|FINC_HUMANFibronectinOS=HomosapiensGN=FN1PE=1SV=4	00;GPMAWsp|P02751|FINC_HUMANFibronectinOS=HomosapiensGN=FN1PE=1SV=4	00;GPMAWsp|P02751|FINC_HUMANFibronectinOS=HomosapiensGN=FN1PE=1SV=4	MULTI-MSMS	LUM2_03694_MM_E2_FN3I_HCD	894.703	3	894.368	2680.08	63643	0.94903	0.00084878	0.047383	4.2378e-05	0.99641	0.00089116	894.703	43.882	2.8381	43.882	43.449	46.287	0					240	60	9	0	0	0	1.0177e-16	2	9191	202.82	202.34
FGFCPMAAHEEICTTNEGVMYR	22	Oxidation (M),Nitration	_FGFCPMAAHEEICTTNEGVM(ox)Y(ni)R_	FGFCPMAAHEEICTTNEGVMY(1)R	FGFCPMAAHEEICTTNEGVM(1)YR	FGFCPMAAHEEICTTNEGVMY(222.45)R	FGFCPM(-173.15)AAHEEICTTNEGVM(173.15)YR	0	1	1	0	00;GPMAWsp|P02751|FINC_HUMANFibronectinOS=HomosapiensGN=FN1PE=1SV=4	00;GPMAWsp|P02751|FINC_HUMANFibronectinOS=HomosapiensGN=FN1PE=1SV=4	00;GPMAWsp|P02751|FINC_HUMANFibronectinOS=HomosapiensGN=FN1PE=1SV=4	MULTI-MSMS	LUM2_03694_MM_E2_FN3I_HCD	1341.55	2	1341.05	2680.08	50969.1	0.40736	0.00054629	-1.4436	-0.001936	-1.0363	-0.0013897	1341.55	43.883	1.0135	43.883	43.496	44.509	0					110	21	7	0	0	0	5.7257e-23	1	9192	222.45	221.08
FGFCPMAAHEEICTTNEGVMYR	22	Oxidation (M),Nitration	_FGFCPM(ox)AAHEEICTTNEGVMY(ni)R_	FGFCPMAAHEEICTTNEGVMY(1)R	FGFCPM(1)AAHEEICTTNEGVMYR	FGFCPMAAHEEICTTNEGVMY(133.38)R	FGFCPM(72.92)AAHEEICTTNEGVM(-72.92)YR	0	1	1	0	00;GPMAWsp|P02751|FINC_HUMANFibronectinOS=HomosapiensGN=FN1PE=1SV=4	00;GPMAWsp|P02751|FINC_HUMANFibronectinOS=HomosapiensGN=FN1PE=1SV=4	00;GPMAWsp|P02751|FINC_HUMANFibronectinOS=HomosapiensGN=FN1PE=1SV=4	MULTI-MSMS	LUM2_03694_MM_E2_FN3I_HCD	894.703	3	894.368	2680.08	63643	1.2693	0.0011352	-0.45069	-0.00040308	0.81862	0.00073215	894.702	46.886	1.4265	46.886	46.202	47.628	0					134	31	5	0	0	0	8.3606e-08	1	9912	133.38	132.9
FGFCPMAAHEEICTTNEGVMYR	22	Oxidation (M),Nitration	_FGFCPM(ox)AAHEEICTTNEGVMY(ni)R_	FGFCPMAAHEEICTTNEGVMY(1)R	FGFCPM(1)AAHEEICTTNEGVMYR	FGFCPMAAHEEICTTNEGVMY(100.64)R	FGFCPM(55.5)AAHEEICTTNEGVM(-55.5)YR	0	1	1	0	00;GPMAWsp|P02751|FINC_HUMANFibronectinOS=HomosapiensGN=FN1PE=1SV=4	00;GPMAWsp|P02751|FINC_HUMANFibronectinOS=HomosapiensGN=FN1PE=1SV=4	00;GPMAWsp|P02751|FINC_HUMANFibronectinOS=HomosapiensGN=FN1PE=1SV=4	MULTI-MSMS	LUM2_03694_MM_E2_FN3I_HCD	895.037	3	894.368	2680.08	63735.8	1.3557	0.0012125	1.9995	0.0017883	3.3553	0.0030008	894.372	48.077	2.7924	48.077	47.492	50.284	-7.1054e-15					130	60	5	0	0	0	1.0749e-06	1	10185	100.64	100.38
FGFCPMAAHEEICTTNEGVMYR	22	Oxidation (M),Nitration	_FGFCPM(ox)AAHEEICTTNEGVMY(ni)R_	FGFCPMAAHEEICTTNEGVMY(1)R	FGFCPM(1)AAHEEICTTNEGVMYR	FGFCPMAAHEEICTTNEGVMY(54.22)R	FGFCPM(40.54)AAHEEICTTNEGVM(-40.54)YR	0	1	1	0	00;GPMAWsp|P02751|FINC_HUMANFibronectinOS=HomosapiensGN=FN1PE=1SV=4	00;GPMAWsp|P02751|FINC_HUMANFibronectinOS=HomosapiensGN=FN1PE=1SV=4	00;GPMAWsp|P02751|FINC_HUMANFibronectinOS=HomosapiensGN=FN1PE=1SV=4	MULTI-MSMS	LUM2_03694_MM_E2_FN3I_HCD	894.701	3	894.368	2680.08	64082	1.0778	0.00096396	0.038915	3.4805e-05	1.1167	0.00099877	894.702	51.049	1.3573	51.049	50.329	51.686	0					47	30	2	0	0	0	0.0088162	2	10733	54.223	54.218
FGFCPMAAHEEICTTNEGVMYR	22	Oxidation (M),Nitration	_FGFCPM(ox)AAHEEICTTNEGVMY(ni)R_	FGFCPMAAHEEICTTNEGVMY(1)R	FGFCPM(1)AAHEEICTTNEGVMYR	FGFCPMAAHEEICTTNEGVMY(105)R	FGFCPM(89.49)AAHEEICTTNEGVM(-89.49)YR	0	1	1	0	00;GPMAWsp|P02751|FINC_HUMANFibronectinOS=HomosapiensGN=FN1PE=1SV=4	00;GPMAWsp|P02751|FINC_HUMANFibronectinOS=HomosapiensGN=FN1PE=1SV=4	00;GPMAWsp|P02751|FINC_HUMANFibronectinOS=HomosapiensGN=FN1PE=1SV=4	MULTI-MSMS	LUM2_03694_MM_E2_FN3I_HCD	894.704	3	894.368	2680.08	64495.1	1.0658	0.00095317	0.13974	0.00012498	1.2055	0.0010782	894.702	68.413	14.158	68.413	55.394	69.552	0					1246	648	2	0	0	0	9.4287e-07	9	13266	105	104.98
FGFCPMAAHEEICTTNEGVMYR	22	Oxidation (M),Nitration	_FGFCPM(ox)AAHEEICTTNEGVMY(ni)R_	FGFCPMAAHEEICTTNEGVMY(1)R	FGFCPM(1)AAHEEICTTNEGVMYR	FGFCPMAAHEEICTTNEGVMY(54.67)R	FGFCPM(51.27)AAHEEICTTNEGVM(-51.27)YR	0	1	1	0	00;GPMAWsp|P02751|FINC_HUMANFibronectinOS=HomosapiensGN=FN1PE=1SV=4	00;GPMAWsp|P02751|FINC_HUMANFibronectinOS=HomosapiensGN=FN1PE=1SV=4	00;GPMAWsp|P02751|FINC_HUMANFibronectinOS=HomosapiensGN=FN1PE=1SV=4	MSMS	LUM2_03694_MM_E2_FN3I_HCD	894.286	3	894.368	2680.08	NaN	NaN	NaN	NaN	NaN	NaN	NaN	NaN	58.468	1	58.468	57.968	58.968	0								0	0	0	0.03506	1	12410	54.672	51.748
FGFCPMAAHEEICTTNEGVMYR	22	Nitration	_FGFCPMAAHEEICTTNEGVMY(ni)R_	FGFCPMAAHEEICTTNEGVMY(1)R		FGFCPMAAHEEICTTNEGVMY(154.34)R		0	1	0	0	00;GPMAWsp|P02751|FINC_HUMANFibronectinOS=HomosapiensGN=FN1PE=1SV=4	00;GPMAWsp|P02751|FINC_HUMANFibronectinOS=HomosapiensGN=FN1PE=1SV=4	00;GPMAWsp|P02751|FINC_HUMANFibronectinOS=HomosapiensGN=FN1PE=1SV=4	MULTI-MSMS	LUM2_03695_MM_E3_FN4_HCD	889.038	3	889.036	2664.09	64329.9	0.8644	0.00076848	-0.33688	-0.00029949	0.52752	0.00046899	889.371	46.814	0.76247	46.814	46.362	47.124	0					74	15	6	0	0	0	2.7094e-11	2	9747	154.34	154.32
FGFCPMAAHEEICTTNEGVMYR	22	Nitration	_FGFCPMAAHEEICTTNEGVMY(ni)R_	FGFCPMAAHEEICTTNEGVMY(1)R		FGFCPMAAHEEICTTNEGVMY(256.11)R		0	1	0	0	00;GPMAWsp|P02751|FINC_HUMANFibronectinOS=HomosapiensGN=FN1PE=1SV=4	00;GPMAWsp|P02751|FINC_HUMANFibronectinOS=HomosapiensGN=FN1PE=1SV=4	00;GPMAWsp|P02751|FINC_HUMANFibronectinOS=HomosapiensGN=FN1PE=1SV=4	MULTI-MSMS	LUM2_03694_MM_E2_FN3I_HCD	889.705	3	889.036	2664.09	64438.2	1.2427	0.0011048	-0.26186	-0.0002328	0.98084	0.000872	889.371	46.886	2.9648	46.886	46.471	49.436	0					295	64	10	0	0	0	2.6448e-31	4	9776	256.11	255.06
FGFCPMAAHEEICTTNEGVMYR	22	Nitration	_FGFCPMAAHEEICTTNEGVMY(ni)R_	FGFCPMAAHEEICTTNEGVMY(1)R		FGFCPMAAHEEICTTNEGVMY(318.74)R		0	1	0	0	00;GPMAWsp|P02751|FINC_HUMANFibronectinOS=HomosapiensGN=FN1PE=1SV=4	00;GPMAWsp|P02751|FINC_HUMANFibronectinOS=HomosapiensGN=FN1PE=1SV=4	00;GPMAWsp|P02751|FINC_HUMANFibronectinOS=HomosapiensGN=FN1PE=1SV=4	MULTI-MSMS	LUM2_03694_MM_E2_FN3I_HCD	1333.56	2	1333.05	2664.09	53879.3	0.73288	0.00097696	-0.11056	-0.00014739	0.62231	0.00082957	1333.55	46.886	0.66615	46.886	46.563	47.229	0					65	14	6	0	0	0	1.0603e-41	1	9814	318.74	317.84
FGFCPMAAHEEICTTNEGVMYR	22	Nitration	_FGFCPMAAHEEICTTNEGVMY(ni)R_	FGFCPMAAHEEICTTNEGVMY(1)R		FGFCPMAAHEEICTTNEGVMY(50.05)R		0	1	0	0	00;GPMAWsp|P02751|FINC_HUMANFibronectinOS=HomosapiensGN=FN1PE=1SV=4	00;GPMAWsp|P02751|FINC_HUMANFibronectinOS=HomosapiensGN=FN1PE=1SV=4	00;GPMAWsp|P02751|FINC_HUMANFibronectinOS=HomosapiensGN=FN1PE=1SV=4	MULTI-MSMS	LUM2_03694_MM_E2_FN3I_HCD	889.758	3	889.036	2664.09	64280.7	1.2027	0.0010692	3.9916	0.0035487	5.1943	0.0046179	889.042	52.264	1.2672	52.264	51.374	52.641	0					64	27	5	0	0	0	0.014509	2	11072	50.055	47.369
FGFCPMAAHEEICTTNEGVMYR	22	Nitration	_FGFCPMAAHEEICTTNEGVMY(ni)R_	FGFCPMAAHEEICTTNEGVMY(1)R		FGFCPMAAHEEICTTNEGVMY(74.36)R		0	1	0	0	00;GPMAWsp|P02751|FINC_HUMANFibronectinOS=HomosapiensGN=FN1PE=1SV=4	00;GPMAWsp|P02751|FINC_HUMANFibronectinOS=HomosapiensGN=FN1PE=1SV=4	00;GPMAWsp|P02751|FINC_HUMANFibronectinOS=HomosapiensGN=FN1PE=1SV=4	MULTI-MSMS	LUM2_03694_MM_E2_FN3I_HCD	889.372	3	889.036	2664.09	65276.8	1.281	0.0011388	0.35909	0.00031925	1.6401	0.0014581	889.371	58.2	1.1235	58.2	57.711	58.835	0					77	23	4	0	0	0	0.0019313	1	12335	74.364	73.835
FGFCPMAAHEEICTTNEGVMYR	22	Nitration	_FGFCPMAAHEEICTTNEGVMY(ni)R_	FGFCPMAAHEEICTTNEGVMY(1)R		FGFCPMAAHEEICTTNEGVMY(84.18)R		0	1	0	0	00;GPMAWsp|P02751|FINC_HUMANFibronectinOS=HomosapiensGN=FN1PE=1SV=4	00;GPMAWsp|P02751|FINC_HUMANFibronectinOS=HomosapiensGN=FN1PE=1SV=4	00;GPMAWsp|P02751|FINC_HUMANFibronectinOS=HomosapiensGN=FN1PE=1SV=4	MULTI-MSMS	LUM2_03694_MM_E2_FN3I_HCD	889.375	3	889.036	2664.09	65427	1.2306	0.001094	-0.078172	-6.9498e-05	1.1524	0.0010245	889.371	59.54	2.6463	59.54	58.407	61.054	0					134	55	5	0	0	0	0.0011156	2	12585	84.181	84.181
FGFCPMAAHEEICTTNEGVMYR	22	Nitration	_FGFCPMAAHEEICTTNEGVMY(ni)R_	FGFCPMAAHEEICTTNEGVMY(1)R		FGFCPMAAHEEICTTNEGVMY(78.99)R		0	1	0	0	00;GPMAWsp|P02751|FINC_HUMANFibronectinOS=HomosapiensGN=FN1PE=1SV=4	00;GPMAWsp|P02751|FINC_HUMANFibronectinOS=HomosapiensGN=FN1PE=1SV=4	00;GPMAWsp|P02751|FINC_HUMANFibronectinOS=HomosapiensGN=FN1PE=1SV=4	MULTI-MSMS	LUM2_03694_MM_E2_FN3I_HCD	889.371	3	889.036	2664.09	65785.9	1.1216	0.00099714	-0.17182	-0.00015276	0.94977	0.00084438	889.705	62.278	0.95984	62.278	61.722	62.682	0					96	23	6	0	0	0	0.0015471	3	13307	78.987	77.859
FGFCPMAAHEEICTTNEGVMYR	22	Nitration	_FGFCPMAAHEEICTTNEGVMY(ni)R_	FGFCPMAAHEEICTTNEGVMY(1)R		FGFCPMAAHEEICTTNEGVMY(107.33)R		0	1	0	0	00;GPMAWsp|P02751|FINC_HUMANFibronectinOS=HomosapiensGN=FN1PE=1SV=4	00;GPMAWsp|P02751|FINC_HUMANFibronectinOS=HomosapiensGN=FN1PE=1SV=4	00;GPMAWsp|P02751|FINC_HUMANFibronectinOS=HomosapiensGN=FN1PE=1SV=4	MULTI-MSMS	LUM2_03694_MM_E2_FN3I_HCD	889.372	3	889.036	2664.09	65427	0.97672	0.00086834	0.18222	0.000162	1.1589	0.0010303	889.371	64.819	5.9005	64.819	62.666	68.566	0					795	353	3	0	0	0	9.1701e-07	4	14026	107.33	106.81
FGFCPMAAHEEICTTNEGVMYR	22	Nitration	_FGFCPMAAHEEICTTNEGVMY(ni)R_	FGFCPMAAHEEICTTNEGVMY(1)R		FGFCPMAAHEEICTTNEGVMY(47.39)R		0	1	0	0	00;GPMAWsp|P02751|FINC_HUMANFibronectinOS=HomosapiensGN=FN1PE=1SV=4	00;GPMAWsp|P02751|FINC_HUMANFibronectinOS=HomosapiensGN=FN1PE=1SV=4	00;GPMAWsp|P02751|FINC_HUMANFibronectinOS=HomosapiensGN=FN1PE=1SV=4	MSMS	LUM2_03694_MM_E2_FN3I_HCD	889.038	3	889.036	2664.09	NaN	NaN	NaN	NaN	NaN	NaN	NaN	NaN	67.757	1	67.757	67.257	68.257	0								0	0	0	0.043914	1	14401	47.392	47.392
FKDLGEEHFK	10	Unmodified	_FKDLGEEHFK_					0	0	0	1	CON__P02769	CON__P02769	CON__P02769	MULTI-MSMS	LUM2_03695_MM_E3_FN4_HCD	417.212	3	417.212	1248.61	94975.9	0.82161	0.00034279	0.35925	0.00014988	1.1809	0.00049267	417.212	17.974	0.83584	17.974	17.765	18.601	0					50	17	5	0	0	0	3.6793e-09	1	3357	124.1	111.89
FKDLGEEHFK	10	Unmodified	_FKDLGEEHFK_					0	0	0	1	CON__P02769	CON__P02769	CON__P02769	MULTI-MSMS	LUM2_03695_MM_E3_FN4_HCD	625.315	2	625.314	1248.61	81628.3	0.97639	0.00061055	0.096506	6.0347e-05	1.0729	0.0006709	625.314	17.936	0.4168	17.936	17.81	18.227	0					15	8	3	0	0	0	5.0136e-09	1	3376	141.91	118.48
FKDLGEENFK	10	Unmodified	_FKDLGEENFK_					0	0	0	1	CON__P02768-1	CON__P02768-1	CON__P02768-1	MULTI-MSMS	LUM2_03695_MM_E3_FN4_HCD	409.541	3	409.54	1225.6	99060.5	1.0235	0.00041916	0.37465	0.00015343	1.3982	0.0005726	409.54	23.04	0.56958	23.04	22.728	23.298	3.5527e-15					31	12	3	0	0	0	1.1391e-05	1	4483	105.03	104.5
FKDLGEENFK	10	Unmodified	_FKDLGEENFK_					0	0	0	1	CON__P02768-1	CON__P02768-1	CON__P02768-1	MULTI-MSMS	LUM2_03695_MM_E3_FN4_HCD	613.807	2	613.806	1225.6	80731.9	1.3344	0.00081908	0.37151	0.00022804	1.7059	0.0010471	613.806	22.993	0.48886	22.993	22.728	23.217	0					16	10	2	0	0	0	0.042781	1	4516	49.777	49.777
FKDLGEENFK	10	Unmodified	_FKDLGEENFK_					0	0	0	1	CON__P02768-1	CON__P02768-1	CON__P02768-1	MULTI-MSMS	LUM2_03694_MM_E2_FN3I_HCD	409.54	3	409.54	1225.6	96163.1	0.95812	0.00039239	0.087959	3.6023e-05	1.0461	0.00042841	409.54	22.864	0.50687	22.864	22.599	23.105	0					20	11	2	0	0	0	0.041752	1	4478	28.764	20.544
FLATTPNSLLVSWQPPR	17	Unmodified	_FLATTPNSLLVSWQPPR_					0	0	0	0	00;GPMAWsp|P02751|FINC_HUMANFibronectinOS=HomosapiensGN=FN1PE=1SV=4	00;GPMAWsp|P02751|FINC_HUMANFibronectinOS=HomosapiensGN=FN1PE=1SV=4	00;GPMAWsp|P02751|FINC_HUMANFibronectinOS=HomosapiensGN=FN1PE=1SV=4	MULTI-MSMS	LUM2_03695_MM_E3_FN4_HCD	964.528	2	964.025	1926.04	60303.7	1.1326	0.0010919	0.080582	7.7683e-05	1.2132	0.0011695	964.527	53.574	2.3506	53.574	52.486	54.837	0					239	51	8	0	0	0	7.9518e-21	3	11369	223.31	223.31
FLATTPNSLLVSWQPPR	17	Unmodified	_FLATTPNSLLVSWQPPR_					0	0	0	0	00;GPMAWsp|P02751|FINC_HUMANFibronectinOS=HomosapiensGN=FN1PE=1SV=4	00;GPMAWsp|P02751|FINC_HUMANFibronectinOS=HomosapiensGN=FN1PE=1SV=4	00;GPMAWsp|P02751|FINC_HUMANFibronectinOS=HomosapiensGN=FN1PE=1SV=4	MULTI-MSMS	LUM2_03695_MM_E3_FN4_HCD	643.02	3	643.019	1926.04	74590.6	1.2771	0.0008212	0.059869	3.8497e-05	1.337	0.00085969	643.354	53.574	2.2027	53.574	52.634	54.837	0					267	48	9	0	0	0	6.9904e-24	3	11391	200	200
FLATTPNSLLVSWQPPR	17	Unmodified	_FLATTPNSLLVSWQPPR_					0	0	0	0	00;GPMAWsp|P02751|FINC_HUMANFibronectinOS=HomosapiensGN=FN1PE=1SV=4	00;GPMAWsp|P02751|FINC_HUMANFibronectinOS=HomosapiensGN=FN1PE=1SV=4	00;GPMAWsp|P02751|FINC_HUMANFibronectinOS=HomosapiensGN=FN1PE=1SV=4	MULTI-SECPEP	LUM2_03695_MM_E3_FN4_HCD	643.355	3	643.019	1926.04	74465.4	1.4458	0.00092965	-0.81084	-0.00052139	0.63492	0.00040826	643.353	67.924	0.674	67.924	67.434	68.108	0					56	20	8	0	0	0	6.0599e-13	1	14395	164.53	164.53
FLATTPNSLLVSWQPPR	17	Unmodified	_FLATTPNSLLVSWQPPR_					0	0	0	0	00;GPMAWsp|P02751|FINC_HUMANFibronectinOS=HomosapiensGN=FN1PE=1SV=4	00;GPMAWsp|P02751|FINC_HUMANFibronectinOS=HomosapiensGN=FN1PE=1SV=4	00;GPMAWsp|P02751|FINC_HUMANFibronectinOS=HomosapiensGN=FN1PE=1SV=4	MULTI-MSMS	LUM2_03694_MM_E2_FN3I_HCD	964.528	2	964.025	1926.04	61007.2	1.2233	0.0011793	-0.26752	-0.0002579	0.95575	0.00092137	964.527	53.476	2.849	53.476	52.451	55.3	0					266	63	8	0	0	0	2.2899e-14	2	11373	190.46	190.46
FLATTPNSLLVSWQPPR	17	Unmodified	_FLATTPNSLLVSWQPPR_					0	0	0	0	00;GPMAWsp|P02751|FINC_HUMANFibronectinOS=HomosapiensGN=FN1PE=1SV=4	00;GPMAWsp|P02751|FINC_HUMANFibronectinOS=HomosapiensGN=FN1PE=1SV=4	00;GPMAWsp|P02751|FINC_HUMANFibronectinOS=HomosapiensGN=FN1PE=1SV=4	MULTI-MSMS	LUM2_03694_MM_E2_FN3I_HCD	643.02	3	643.019	1926.04	75078.8	1.3376	0.0008601	-0.15035	-9.668e-05	1.1872	0.00076342	643.354	53.476	2.7526	53.476	52.594	55.347	0					334	61	9	0	0	0	3.7869e-21	4	11409	203.9	203.9
FLATTPNSLLVSWQPPRAR	19	Unmodified	_FLATTPNSLLVSWQPPRAR_					0	0	0	1	00;GPMAWsp|P02751|FINC_HUMANFibronectinOS=HomosapiensGN=FN1PE=1SV=4	00;GPMAWsp|P02751|FINC_HUMANFibronectinOS=HomosapiensGN=FN1PE=1SV=4	00;GPMAWsp|P02751|FINC_HUMANFibronectinOS=HomosapiensGN=FN1PE=1SV=4	MULTI-MSMS	LUM2_03695_MM_E3_FN4_HCD	719.068	3	718.732	2153.17	72594.6	0.62723	0.00045081	0.34722	0.00024956	0.97446	0.00070037	719.067	47.622	3.3216	47.622	45.862	49.183	0					329	70	9	0	0	0	5.8433e-40	4	9952	259.98	259.98
FLATTPNSLLVSWQPPRAR	19	Unmodified	_FLATTPNSLLVSWQPPRAR_					0	0	0	1	00;GPMAWsp|P02751|FINC_HUMANFibronectinOS=HomosapiensGN=FN1PE=1SV=4	00;GPMAWsp|P02751|FINC_HUMANFibronectinOS=HomosapiensGN=FN1PE=1SV=4	00;GPMAWsp|P02751|FINC_HUMANFibronectinOS=HomosapiensGN=FN1PE=1SV=4	MULTI-MSMS	LUM2_03695_MM_E3_FN4_HCD	539.302	4	539.301	2153.17	83774.8	1.2274	0.00066196	0.3753	0.0002024	1.6027	0.00086435	539.301	47.626	0.75992	47.626	47.272	48.032	0					53	15	4	0	0	0	2.2079e-21	1	9965	168.64	168.64
FLATTPNSLLVSWQPPRAR	19	Unmodified	_FLATTPNSLLVSWQPPRAR_					0	0	0	1	00;GPMAWsp|P02751|FINC_HUMANFibronectinOS=HomosapiensGN=FN1PE=1SV=4	00;GPMAWsp|P02751|FINC_HUMANFibronectinOS=HomosapiensGN=FN1PE=1SV=4	00;GPMAWsp|P02751|FINC_HUMANFibronectinOS=HomosapiensGN=FN1PE=1SV=4	MULTI-MSMS	LUM2_03695_MM_E3_FN4_HCD	1078.1	2	1077.59	2153.17	60043.2	0.76066	0.00081968	0.25393	0.00027364	1.0146	0.0010933	1078.1	47.637	0.75992	47.637	47.272	48.032	7.1054e-15					47	15	4	0	0	0	1.5253e-29	1	9973	262.07	262.07
FLATTPNSLLVSWQPPRAR	19	Unmodified	_FLATTPNSLLVSWQPPRAR_					0	0	0	1	00;GPMAWsp|P02751|FINC_HUMANFibronectinOS=HomosapiensGN=FN1PE=1SV=4	00;GPMAWsp|P02751|FINC_HUMANFibronectinOS=HomosapiensGN=FN1PE=1SV=4	00;GPMAWsp|P02751|FINC_HUMANFibronectinOS=HomosapiensGN=FN1PE=1SV=4	MULTI-MSMS	LUM2_03694_MM_E2_FN3I_HCD	719.067	3	718.732	2153.17	72687.4	1.0278	0.00073868	-0.22582	-0.0001623	0.80193	0.00057637	719.066	47.654	4.2256	47.654	45.874	50.1	0					446	92	8	0	0	0	7.0046e-41	3	10000	262.67	262.67
FLATTPNSLLVSWQPPRAR	19	Unmodified	_FLATTPNSLLVSWQPPRAR_					0	0	0	1	00;GPMAWsp|P02751|FINC_HUMANFibronectinOS=HomosapiensGN=FN1PE=1SV=4	00;GPMAWsp|P02751|FINC_HUMANFibronectinOS=HomosapiensGN=FN1PE=1SV=4	00;GPMAWsp|P02751|FINC_HUMANFibronectinOS=HomosapiensGN=FN1PE=1SV=4	MULTI-MSMS	LUM2_03694_MM_E2_FN3I_HCD	1078.1	2	1077.59	2153.17	60588.3	1.1502	0.0012395	-0.50645	-0.00054575	0.64378	0.00069374	1078.1	47.653	0.93484	47.653	47.086	48.02	0					61	19	4	0	0	0	2.2898e-21	1	9953	227.93	227.93
FLATTPNSLLVSWQPPRAR	19	Unmodified	_FLATTPNSLLVSWQPPRAR_					0	0	0	1	00;GPMAWsp|P02751|FINC_HUMANFibronectinOS=HomosapiensGN=FN1PE=1SV=4	00;GPMAWsp|P02751|FINC_HUMANFibronectinOS=HomosapiensGN=FN1PE=1SV=4	00;GPMAWsp|P02751|FINC_HUMANFibronectinOS=HomosapiensGN=FN1PE=1SV=4	MULTI-MSMS	LUM2_03694_MM_E2_FN3I_HCD	539.552	4	539.301	2153.17	84135.7	1.5041	0.00081118	-0.29609	-0.00015968	1.208	0.00065149	539.301	47.664	1.3923	47.664	46.911	48.303	0					92	29	4	0	0	0	6.1839e-16	1	9956	161.91	161.91
FLATTPNSLLVSWQPPRAR	19	Unmodified	_FLATTPNSLLVSWQPPRAR_					0	0	0	1	00;GPMAWsp|P02751|FINC_HUMANFibronectinOS=HomosapiensGN=FN1PE=1SV=4	00;GPMAWsp|P02751|FINC_HUMANFibronectinOS=HomosapiensGN=FN1PE=1SV=4	00;GPMAWsp|P02751|FINC_HUMANFibronectinOS=HomosapiensGN=FN1PE=1SV=4	MULTI-MSMS	LUM2_03694_MM_E2_FN3I_HCD	719.067	3	718.732	2153.17	73455.3	0.53169	0.00038214	0.71048	0.00051065	1.2422	0.00089279	719.067	68.413	0.16224	68.413	68.325	68.487	0					7	3	3	0	0	0	0.05148	1	14529	8.9317	8.9317
FLEQQNK	7	Unmodified	_FLEQQNK_					0	0	0	0	CON__Q5XQN5;CON__Q922U2;CON__Q8BGZ7;CON__P50446;CON__Q8N1N4-2;CON__Q7RTT2;CON__P07744;CON__H-INV:HIT000292931;CON__O43790;CON__Q6NT21;CON__P78385;CON__Q14533;CON__P12035;CON__P48668;CON__P04259;CON__P02538;CON__Q8VED5;CON__O95678;CON__Q5XKE5;CON__P05787;CON__Q9DCV7;CON__Q3KNV1;CON__P08729;CON__P13647;CON__Q61726;CON__P78386	CON__Q5XQN5;CON__P48668;CON__P05787;CON__P13647;CON__Q61726	CON__P48668	MULTI-MSMS	LUM2_03695_MM_E3_FN4_HCD	453.738	2	453.738	905.461	91075.4	1.099	0.00049866	0.16062	7.2877e-05	1.2596	0.00057153	453.738	11.76	0.57722	11.76	11.609	12.186	0					23	14	2	0	0	0	4.9939e-05	1	1997	111.28	107.26
FLEQQNQVLQTK	12	Unmodified	_FLEQQNQVLQTK_					0	0	0	0	CON__P04264;CON__Q6IFZ6;CON__Q9R0H5;CON__Q7Z794;CON__P35908;CON__Q6NXH9	CON__P04264;CON__P35908	CON__P04264	MULTI-MSMS	LUM2_03695_MM_E3_FN4_HCD	738.898	2	738.396	1474.78	72350.3	0.60506	0.00044678	0.3227	0.00023828	0.92776	0.00068506	738.396	27.718	1.2588	27.718	27.257	28.516	3.5527e-15					100	27	5	0	0	0	3.7183e-28	1	5484	254.19	254.19
FLEQQNQVLQTK	12	Unmodified	_FLEQQNQVLQTK_					0	0	0	0	CON__P04264;CON__Q6IFZ6;CON__Q9R0H5;CON__Q7Z794;CON__P35908;CON__Q6NXH9	CON__P04264;CON__P35908	CON__P04264	MULTI-MSMS	LUM2_03694_MM_E2_FN3I_HCD	738.397	2	738.396	1474.78	72659.9	0.59727	0.00044102	0.07438	5.4922e-05	0.67164	0.00049594	738.396	27.596	0.94196	27.596	27.316	28.258	0					66	21	4	0	0	0	8.6884e-29	1	5512	281.88	271.36
FLEQQNQVLQTKWELLQQVDTSTR	24	Unmodified	_FLEQQNQVLQTKWELLQQVDTSTR_					0	0	0	1	CON__P04264	CON__P04264	CON__P04264	MULTI-MSMS	LUM2_03695_MM_E3_FN4_HCD	978.512	3	978.177	2931.51	62707.6	0.71025	0.00069475	0.48358	0.00047303	1.1938	0.0011678	978.512	50.061	0.97408	50.061	49.688	50.662	0					85	20	6	0	0	0	6.1638e-32	1	10524	269.57	269.57
FLEQQNQVLQTKWELLQQVDTSTR	24	Unmodified	_FLEQQNQVLQTKWELLQQVDTSTR_					0	0	0	1	CON__P04264	CON__P04264	CON__P04264	MULTI-MSMS	LUM2_03694_MM_E2_FN3I_HCD	978.514	3	978.177	2931.51	64019.7	0.84737	0.00082888	0.6064	0.00059316	1.4538	0.001422	978.512	50.036	0.80552	50.036	49.698	50.504	0					66	17	6	0	0	0	1.0028e-16	1	10527	187.95	187.95
FQNALLVR	8	Unmodified	_FQNALLVR_					0	0	0	0	CON__P02768-1	CON__P02768-1	CON__P02768-1	MULTI-MSMS	LUM2_03695_MM_E3_FN4_HCD	480.785	2	480.785	959.555	88519	0.77206	0.00037119	0.27571	0.00013256	1.0478	0.00050375	480.785	29.708	0.61718	29.708	29.332	29.949	0					36	13	3	0	0	0	2.6136e-06	1	5955	134.12	134.12
FQNALLVR	8	Unmodified	_FQNALLVR_					0	0	0	0	CON__P02768-1	CON__P02768-1	CON__P02768-1	MULTI-MSMS	LUM2_03694_MM_E2_FN3I_HCD	480.785	2	480.785	959.555	88331.2	0.4779	0.00022977	0.52081	0.0002504	0.9987	0.00048016	480.785	29.718	0.48882	29.718	29.429	29.918	-3.5527e-15					25	10	3	0	0	0	2.763e-05	1	5997	114.72	114.72
FSSCGGGGGSFGAGGGFGSR	20	Unmodified	_FSSCGGGGGSFGAGGGFGSR_					0	0	0	0	CON__P04264	CON__P04264	CON__P04264	MULTI-MSMS	LUM2_03695_MM_E3_FN4_HCD	883.372	2	883.371	1764.73	66946.6	0.55446	0.00048979	0.6363	0.00056209	1.1908	0.0010519	883.873	29.173	0.90176	29.173	29.005	29.907	0					58	19	4	0	0	0	5.8345e-16	1	5885	185.27	185.27
FSSSSGYGGGSSR	13	Unmodified	_FSSSSGYGGGSSR_					0	0	0	0	CON__P35527	CON__P35527	CON__P35527	MULTI-MSMS	LUM2_03695_MM_E3_FN4_HCD	618.269	2	618.268	1234.52	78476.4	1.292	0.0007988	0.047867	2.9595e-05	1.3399	0.00082839	618.268	11.992	0.66466	11.992	11.685	12.35	0					54	16	5	0	0	0	3.9244e-09	1	2011	156.48	156.48
FSSSSGYGGGSSR	13	Unmodified	_FSSSSGYGGGSSR_					0	0	0	0	CON__P35527	CON__P35527	CON__P35527	MULTI-SECPEP	LUM2_03695_MM_E3_FN4_HCD	617.777	2	618.268	1234.52	93017.9	1.2417	0.00076769	-0.63833	-0.00039466	0.60335	0.00037303	618.769	12.652	0.37299	12.652	12.565	12.938	1.7764e-15					9	8	2	0	0	0	0.032436	1	2181	57.836	57.836
FSSSSGYGGGSSR	13	Unmodified	_FSSSSGYGGGSSR_					0	0	0	0	CON__P35527	CON__P35527	CON__P35527	MULTI-MSMS	LUM2_03694_MM_E2_FN3I_HCD	618.269	2	618.268	1234.52	78685.7	1.3438	0.00083085	0.2526	0.00015617	1.5964	0.00098703	618.268	11.843	0.63686	11.843	11.641	12.278	0					36	14	4	0	0	0	8.3731e-14	1	2022	185.18	185.18
FTNIGPDTMR	10	Oxidation (M)	_FTNIGPDTM(ox)R_		FTNIGPDTM(1)R		FTNIGPDTM(148.69)R	0	0	1	0	00;GPMAWsp|P02751|FINC_HUMANFibronectinOS=HomosapiensGN=FN1PE=1SV=4	00;GPMAWsp|P02751|FINC_HUMANFibronectinOS=HomosapiensGN=FN1PE=1SV=4	00;GPMAWsp|P02751|FINC_HUMANFibronectinOS=HomosapiensGN=FN1PE=1SV=4	MULTI-MSMS	LUM2_03695_MM_E3_FN4_HCD	584.278	2	584.277	1166.54	77164.2	1.3243	0.00077378	0.0089023	5.2014e-06	1.3332	0.00077898	584.277	20.39	1.105	20.39	20.014	21.118	0					73	23	4	0	0	0	2.7422e-09	1	3865	148.69	148.69
FTNIGPDTMR	10	Oxidation (M)	_FTNIGPDTM(ox)R_		FTNIGPDTM(1)R		FTNIGPDTM(121.64)R	0	0	1	0	00;GPMAWsp|P02751|FINC_HUMANFibronectinOS=HomosapiensGN=FN1PE=1SV=4	00;GPMAWsp|P02751|FINC_HUMANFibronectinOS=HomosapiensGN=FN1PE=1SV=4	00;GPMAWsp|P02751|FINC_HUMANFibronectinOS=HomosapiensGN=FN1PE=1SV=4	MULTI-MSMS	LUM2_03695_MM_E3_FN4_HCD	584.278	2	584.277	1166.54	77386.4	1.3418	0.000784	-0.32879	-0.0001921	1.013	0.0005919	584.277	27.008	1.8199	27.008	26.512	28.332	-3.5527e-15					127	40	5	0	0	0	5.4868e-06	2	5344	121.64	121.64
FTNIGPDTMR	10	Oxidation (M)	_FTNIGPDTM(ox)R_		FTNIGPDTM(1)R		FTNIGPDTM(50.3)R	0	0	1	0	00;GPMAWsp|P02751|FINC_HUMANFibronectinOS=HomosapiensGN=FN1PE=1SV=4	00;GPMAWsp|P02751|FINC_HUMANFibronectinOS=HomosapiensGN=FN1PE=1SV=4	00;GPMAWsp|P02751|FINC_HUMANFibronectinOS=HomosapiensGN=FN1PE=1SV=4	MULTI-SECPEP	LUM2_03695_MM_E3_FN4_HCD	1167.5	1	1167.55	1166.54	58806.5	0.52461	0.00061251	-0.076436	-8.9243e-05	0.44818	0.00052327	1167.55	20.421	0.5806	20.421	20.052	20.632	0					26	12	3	0	0	0	0.033357	1	3889	50.297	50.297
FTNIGPDTMR	10	Oxidation (M)	_FTNIGPDTM(ox)R_		FTNIGPDTM(1)R		FTNIGPDTM(150.62)R	0	0	1	0	00;GPMAWsp|P02751|FINC_HUMANFibronectinOS=HomosapiensGN=FN1PE=1SV=4	00;GPMAWsp|P02751|FINC_HUMANFibronectinOS=HomosapiensGN=FN1PE=1SV=4	00;GPMAWsp|P02751|FINC_HUMANFibronectinOS=HomosapiensGN=FN1PE=1SV=4	MULTI-MSMS	LUM2_03694_MM_E2_FN3I_HCD	584.278	2	584.277	1166.54	75666.7	1.4087	0.00082308	0.033807	1.9752e-05	1.4425	0.00084283	584.277	20.397	1.5673	20.397	19.94	21.507	0					117	36	5	0	0	0	2.5388e-09	2	3869	150.62	150.62
FTNIGPDTMR	10	Oxidation (M)	_FTNIGPDTM(ox)R_		FTNIGPDTM(1)R		FTNIGPDTM(104.89)R	0	0	1	0	00;GPMAWsp|P02751|FINC_HUMANFibronectinOS=HomosapiensGN=FN1PE=1SV=4	00;GPMAWsp|P02751|FINC_HUMANFibronectinOS=HomosapiensGN=FN1PE=1SV=4	00;GPMAWsp|P02751|FINC_HUMANFibronectinOS=HomosapiensGN=FN1PE=1SV=4	MULTI-MSMS	LUM2_03694_MM_E2_FN3I_HCD	584.277	2	584.277	1166.54	80087.6	1.5881	0.0009279	-0.55537	-0.00032449	1.0327	0.0006034	584.277	27.064	1.7379	27.064	26.52	28.258	0					106	39	4	0	0	0	1.182e-05	1	5355	104.89	104.89
FTNIGPDTMR	10	Oxidation (M)	_FTNIGPDTM(ox)R_		FTNIGPDTM(1)R		FTNIGPDTM(44.39)R	0	0	1	0	00;GPMAWsp|P02751|FINC_HUMANFibronectinOS=HomosapiensGN=FN1PE=1SV=4	00;GPMAWsp|P02751|FINC_HUMANFibronectinOS=HomosapiensGN=FN1PE=1SV=4	00;GPMAWsp|P02751|FINC_HUMANFibronectinOS=HomosapiensGN=FN1PE=1SV=4	MULTI-SECPEP	LUM2_03694_MM_E2_FN3I_HCD	585.011	2	584.277	1166.54	82880.1	1.4789	0.00086406	0.58652	0.00034269	2.0654	0.0012068	584.277	26.102	0.67064	26.102	25.632	26.303	-3.5527e-15					21	15	2	0	0	0	0.034164	1	5182	44.392	44.392
FTNIGPDTMR	10	Unmodified	_FTNIGPDTMR_					0	0	0	0	00;GPMAWsp|P02751|FINC_HUMANFibronectinOS=HomosapiensGN=FN1PE=1SV=4	00;GPMAWsp|P02751|FINC_HUMANFibronectinOS=HomosapiensGN=FN1PE=1SV=4	00;GPMAWsp|P02751|FINC_HUMANFibronectinOS=HomosapiensGN=FN1PE=1SV=4	MULTI-MSMS	LUM2_03695_MM_E3_FN4_HCD	576.28	2	576.279	1150.54	76294.4	1.3405	0.00077251	-0.50493	-0.00029098	0.83559	0.00048153	576.279	27.01	2.3517	27.01	26.472	28.823	-3.5527e-15					189	52	6	0	0	0	3.6496e-11	2	5315	174.41	174.41
FTNIGPDTMR	10	Unmodified	_FTNIGPDTMR_					0	0	0	0	00;GPMAWsp|P02751|FINC_HUMANFibronectinOS=HomosapiensGN=FN1PE=1SV=4	00;GPMAWsp|P02751|FINC_HUMANFibronectinOS=HomosapiensGN=FN1PE=1SV=4	00;GPMAWsp|P02751|FINC_HUMANFibronectinOS=HomosapiensGN=FN1PE=1SV=4	MULTI-MSMS	LUM2_03694_MM_E2_FN3I_HCD	576.28	2	576.279	1150.54	75213.1	1.5841	0.00091291	-0.66091	-0.00038087	0.92323	0.00053204	576.279	27.065	2.9044	27.065	26.437	29.342	0					215	66	6	0	0	0	8.8768e-21	2	5329	233.46	233.46
FTNIGPDTMRVTWAPPPSIDLTNFLVR	27	Oxidation (M)	_FTNIGPDTM(ox)RVTWAPPPSIDLTNFLVR_		FTNIGPDTM(1)RVTWAPPPSIDLTNFLVR		FTNIGPDTM(66.45)RVTWAPPPSIDLTNFLVR	0	0	1	1	00;GPMAWsp|P02751|FINC_HUMANFibronectinOS=HomosapiensGN=FN1PE=1SV=4	00;GPMAWsp|P02751|FINC_HUMANFibronectinOS=HomosapiensGN=FN1PE=1SV=4	00;GPMAWsp|P02751|FINC_HUMANFibronectinOS=HomosapiensGN=FN1PE=1SV=4	MULTI-MSMS	LUM2_03695_MM_E3_FN4_HCD	1025.87	3	1025.53	3073.57	62275.5	1.1441	0.0011734	0.48766	0.00050011	1.6318	0.0016735	1025.87	55.616	0.51192	55.616	55.362	55.874	-7.1054e-15					39	11	5	0	0	0	0.0025501	1	11776	66.447	64.281
FTQVTPTSLSAQWTPPNVQLTGYR	24	Unmodified	_FTQVTPTSLSAQWTPPNVQLTGYR_					0	0	0	0	00;GPMAWsp|P02751|FINC_HUMANFibronectinOS=HomosapiensGN=FN1PE=1SV=4	00;GPMAWsp|P02751|FINC_HUMANFibronectinOS=HomosapiensGN=FN1PE=1SV=4	00;GPMAWsp|P02751|FINC_HUMANFibronectinOS=HomosapiensGN=FN1PE=1SV=4	MULTI-MSMS	LUM2_03695_MM_E3_FN4_HCD	898.465	3	898.129	2691.37	63702.7	1.3461	0.001209	-0.24591	-0.00022086	1.1002	0.0009881	898.463	52.697	2.6331	52.697	52.387	55.021	0					289	57	9	0	0	0	6.8299e-54	2	11084	273.56	273.39
FTQVTPTSLSAQWTPPNVQLTGYR	24	Unmodified	_FTQVTPTSLSAQWTPPNVQLTGYR_					0	0	0	0	00;GPMAWsp|P02751|FINC_HUMANFibronectinOS=HomosapiensGN=FN1PE=1SV=4	00;GPMAWsp|P02751|FINC_HUMANFibronectinOS=HomosapiensGN=FN1PE=1SV=4	00;GPMAWsp|P02751|FINC_HUMANFibronectinOS=HomosapiensGN=FN1PE=1SV=4	MULTI-MSMS	LUM2_03695_MM_E3_FN4_HCD	898.465	3	898.129	2691.37	64797.5	1.4392	0.0012926	-0.021133	-1.898e-05	1.4181	0.0012736	898.464	67.951	0.91386	67.951	67.294	68.207	0					108	43	5	0	0	0	0.0021875	1	14405	48.182	48.182
FTQVTPTSLSAQWTPPNVQLTGYR	24	Unmodified	_FTQVTPTSLSAQWTPPNVQLTGYR_					0	0	0	0	00;GPMAWsp|P02751|FINC_HUMANFibronectinOS=HomosapiensGN=FN1PE=1SV=4	00;GPMAWsp|P02751|FINC_HUMANFibronectinOS=HomosapiensGN=FN1PE=1SV=4	00;GPMAWsp|P02751|FINC_HUMANFibronectinOS=HomosapiensGN=FN1PE=1SV=4	MULTI-MSMS	LUM2_03695_MM_E3_FN4_HCD	1347.19	2	1346.69	2691.37	54246.4	1.0501	0.0014142	0.16293	0.00021942	1.2131	0.0016336	1347.19	67.948	0.59134	67.948	67.434	68.025	0					57	14	6	0	0	0	0.043251	1	14431	34.612	34.612
FTQVTPTSLSAQWTPPNVQLTGYR	24	Unmodified	_FTQVTPTSLSAQWTPPNVQLTGYR_					0	0	0	0	00;GPMAWsp|P02751|FINC_HUMANFibronectinOS=HomosapiensGN=FN1PE=1SV=4	00;GPMAWsp|P02751|FINC_HUMANFibronectinOS=HomosapiensGN=FN1PE=1SV=4	00;GPMAWsp|P02751|FINC_HUMANFibronectinOS=HomosapiensGN=FN1PE=1SV=4	MULTI-MSMS	LUM2_03694_MM_E2_FN3I_HCD	898.464	3	898.129	2691.37	64190.2	1.3191	0.0011847	-0.11463	-0.00010295	1.2045	0.0010818	898.464	52.703	2.4513	52.703	52.352	54.804	0					300	53	9	0	0	0	2.6823e-42	2	11080	249.99	249.6
FTQVTPTSLSAQWTPPNVQLTGYR	24	Unmodified	_FTQVTPTSLSAQWTPPNVQLTGYR_					0	0	0	0	00;GPMAWsp|P02751|FINC_HUMANFibronectinOS=HomosapiensGN=FN1PE=1SV=4	00;GPMAWsp|P02751|FINC_HUMANFibronectinOS=HomosapiensGN=FN1PE=1SV=4	00;GPMAWsp|P02751|FINC_HUMANFibronectinOS=HomosapiensGN=FN1PE=1SV=4	MULTI-MSMS	LUM2_03694_MM_E2_FN3I_HCD	1347.19	2	1346.69	2691.37	53289.8	0.75145	0.001012	-0.061172	-8.238e-05	0.69028	0.0009296	1347.19	52.708	1.437	52.708	52.352	53.789	-7.1054e-15					171	30	9	0	0	0	9.7149e-54	1	11086	343.31	343.31
FTQVTPTSLSAQWTPPNVQLTGYR	24	Nitration	_FTQVTPTSLSAQWTPPNVQLTGY(ni)R_	FTQVTPTSLSAQWTPPNVQLTGY(1)R		FTQVTPTSLSAQW(-100.06)TPPNVQLTGY(100.06)R		0	1	0	0	00;GPMAWsp|P02751|FINC_HUMANFibronectinOS=HomosapiensGN=FN1PE=1SV=4	00;GPMAWsp|P02751|FINC_HUMANFibronectinOS=HomosapiensGN=FN1PE=1SV=4	00;GPMAWsp|P02751|FINC_HUMANFibronectinOS=HomosapiensGN=FN1PE=1SV=4	MULTI-MSMS	LUM2_03694_MM_E2_FN3I_HCD	913.46	3	913.124	2736.35	64022.8	1.4879	0.0013586	-0.24656	-0.00022514	1.2413	0.0011335	913.459	54.332	0.63059	54.332	54.13	54.761	0					78	13	9	0	0	0	3.4814e-12	1	11479	169.33	169.33
FTQVTPTSLSAQWTPPNVQLTGYR	24	Nitration	_FTQVTPTSLSAQWTPPNVQLTGY(ni)R_	FTQVTPTSLSAQWTPPNVQLTGY(1)R		FTQVTPTSLSAQW(-131.8)TPPNVQLTGY(131.8)R		0	1	0	0	00;GPMAWsp|P02751|FINC_HUMANFibronectinOS=HomosapiensGN=FN1PE=1SV=4	00;GPMAWsp|P02751|FINC_HUMANFibronectinOS=HomosapiensGN=FN1PE=1SV=4	00;GPMAWsp|P02751|FINC_HUMANFibronectinOS=HomosapiensGN=FN1PE=1SV=4	MULTI-MSMS	LUM2_03694_MM_E2_FN3I_HCD	1369.69	2	1369.18	2736.35	53573	0.8119	0.0011116	0.23373	0.00032002	1.0456	0.0014317	1369.68	54.331	0.37015	54.331	54.171	54.541	7.1054e-15					32	7	6	0	0	0	9.478e-32	1	11484	269.59	269.59
FTQVTPTSLSAQWTPPNVQLTGYRVR	26	Unmodified	_FTQVTPTSLSAQWTPPNVQLTGYRVR_					0	0	0	1	00;GPMAWsp|P02751|FINC_HUMANFibronectinOS=HomosapiensGN=FN1PE=1SV=4	00;GPMAWsp|P02751|FINC_HUMANFibronectinOS=HomosapiensGN=FN1PE=1SV=4	00;GPMAWsp|P02751|FINC_HUMANFibronectinOS=HomosapiensGN=FN1PE=1SV=4	MULTI-MSMS	LUM2_03695_MM_E3_FN4_HCD	983.856	3	983.186	2946.54	62397.2	0.67884	0.00066743	0.55086	0.0005416	1.2297	0.001209	983.521	49.175	0.87335	49.175	48.905	49.778	0					76	18	6	0	0	0	4.3122e-19	1	10324	202.17	202.17
FTQVTPTSLSAQWTPPNVQLTGYRVR	26	Unmodified	_FTQVTPTSLSAQWTPPNVQLTGYRVR_					0	0	0	1	00;GPMAWsp|P02751|FINC_HUMANFibronectinOS=HomosapiensGN=FN1PE=1SV=4	00;GPMAWsp|P02751|FINC_HUMANFibronectinOS=HomosapiensGN=FN1PE=1SV=4	00;GPMAWsp|P02751|FINC_HUMANFibronectinOS=HomosapiensGN=FN1PE=1SV=4	MULTI-MSMS	LUM2_03694_MM_E2_FN3I_HCD	983.856	3	983.186	2946.54	62533.4	0.90261	0.00088743	0.16973	0.00016687	1.0723	0.0010543	983.52	49.199	0.71794	49.199	48.933	49.651	0					43	15	4	0	0	0	9.9095e-19	3	10341	187.81	187.81
GACLLPK	7	Unmodified	_GACLLPK_					0	0	0	0	CON__P02769	CON__P02769	CON__P02769	MULTI-MSMS	LUM2_03695_MM_E3_FN4_HCD	379.715	2	379.715	757.416	102074	0.62157	0.00023602	0.30007	0.00011394	0.92164	0.00034996	379.715	19.144	1.0242	19.144	18.83	19.854	0					37	21	3	0	0	0	0.0041716	1	3614	85.306	85.306
GATYNVIVEALK	12	Unmodified	_GATYNVIVEALK_					0	0	0	0	00;GPMAWsp|P02751|FINC_HUMANFibronectinOS=HomosapiensGN=FN1PE=1SV=4	00;GPMAWsp|P02751|FINC_HUMANFibronectinOS=HomosapiensGN=FN1PE=1SV=4	00;GPMAWsp|P02751|FINC_HUMANFibronectinOS=HomosapiensGN=FN1PE=1SV=4	MULTI-MSMS	LUM2_03695_MM_E3_FN4_HCD	639.861	2	639.359	1276.7	77499.9	0.93989	0.00060093	0.19862	0.00012699	1.1385	0.00072792	639.359	44.245	0.60536	44.245	44.021	44.626	0					34	12	4	0	0	0	2.0557e-05	1	9220	97.813	91.145
GATYNVIVEALK	12	Unmodified	_GATYNVIVEALK_					0	0	0	0	00;GPMAWsp|P02751|FINC_HUMANFibronectinOS=HomosapiensGN=FN1PE=1SV=4	00;GPMAWsp|P02751|FINC_HUMANFibronectinOS=HomosapiensGN=FN1PE=1SV=4	00;GPMAWsp|P02751|FINC_HUMANFibronectinOS=HomosapiensGN=FN1PE=1SV=4	MULTI-MSMS	LUM2_03694_MM_E2_FN3I_HCD	639.36	2	639.359	1276.7	77445.2	0.98807	0.00063173	0.39347	0.00025157	1.3815	0.0008833	639.359	44.208	0.75111	44.208	43.758	44.509	-7.1054e-15					46	15	4	0	0	0	0.0035281	1	9182	82.417	80.262
GATYNVIVEALKDQQR	16	Unmodified	_GATYNVIVEALKDQQR_					0	0	0	1	00;GPMAWsp|P02751|FINC_HUMANFibronectinOS=HomosapiensGN=FN1PE=1SV=4	00;GPMAWsp|P02751|FINC_HUMANFibronectinOS=HomosapiensGN=FN1PE=1SV=4	00;GPMAWsp|P02751|FINC_HUMANFibronectinOS=HomosapiensGN=FN1PE=1SV=4	MULTI-MSMS	LUM2_03695_MM_E3_FN4_HCD	602.324	3	602.323	1803.95	78946.1	1.0332	0.00062231	0.54007	0.0003253	1.5732	0.0009476	602.658	42.207	0.87019	42.207	41.662	42.532	0					71	18	5	0	0	0	2.6433e-09	1	8712	145.7	145.7
GATYNVIVEALKDQQR	16	Unmodified	_GATYNVIVEALKDQQR_					0	0	0	1	00;GPMAWsp|P02751|FINC_HUMANFibronectinOS=HomosapiensGN=FN1PE=1SV=4	00;GPMAWsp|P02751|FINC_HUMANFibronectinOS=HomosapiensGN=FN1PE=1SV=4	00;GPMAWsp|P02751|FINC_HUMANFibronectinOS=HomosapiensGN=FN1PE=1SV=4	MULTI-MSMS	LUM2_03695_MM_E3_FN4_HCD	903.484	2	902.981	1803.95	64528.4	0.78728	0.0007109	0.60511	0.0005464	1.3924	0.0012573	902.982	42.097	0.68852	42.097	41.801	42.49	0					41	14	4	0	0	0	3.551e-29	1	8746	340.85	340.85
GATYNVIVEALKDQQR	16	Unmodified	_GATYNVIVEALKDQQR_					0	0	0	1	00;GPMAWsp|P02751|FINC_HUMANFibronectinOS=HomosapiensGN=FN1PE=1SV=4	00;GPMAWsp|P02751|FINC_HUMANFibronectinOS=HomosapiensGN=FN1PE=1SV=4	00;GPMAWsp|P02751|FINC_HUMANFibronectinOS=HomosapiensGN=FN1PE=1SV=4	MULTI-MSMS	LUM2_03694_MM_E2_FN3I_HCD	602.658	3	602.323	1803.95	77953.2	1.3009	0.00078355	0.36107	0.00021748	1.662	0.001001	602.658	41.824	1.0602	41.824	41.481	42.541	0					67	22	5	0	0	0	1.5637e-06	1	8659	127.88	127.88
GATYNVIVEALKDQQR	16	Unmodified	_GATYNVIVEALKDQQR_					0	0	0	1	00;GPMAWsp|P02751|FINC_HUMANFibronectinOS=HomosapiensGN=FN1PE=1SV=4	00;GPMAWsp|P02751|FINC_HUMANFibronectinOS=HomosapiensGN=FN1PE=1SV=4	00;GPMAWsp|P02751|FINC_HUMANFibronectinOS=HomosapiensGN=FN1PE=1SV=4	MULTI-MSMS	LUM2_03694_MM_E2_FN3I_HCD	902.982	2	902.981	1803.95	66708.2	0.97049	0.00087633	0.45963	0.00041503	1.4301	0.0012914	902.982	41.865	0.6433	41.865	41.528	42.171	7.1054e-15					38	13	4	0	0	0	4.23e-21	1	8712	286.65	286.65
GDSPASSKPISINYR	15	Unmodified	_GDSPASSKPISINYR_					0	0	0	1	00;GPMAWsp|P02751|FINC_HUMANFibronectinOS=HomosapiensGN=FN1PE=1SV=4	00;GPMAWsp|P02751|FINC_HUMANFibronectinOS=HomosapiensGN=FN1PE=1SV=4	00;GPMAWsp|P02751|FINC_HUMANFibronectinOS=HomosapiensGN=FN1PE=1SV=4	MULTI-MSMS	LUM2_03695_MM_E3_FN4_HCD	531.274	3	531.274	1590.8	84731.7	1.1496	0.00061077	-0.12475	-6.6275e-05	1.0249	0.0005445	531.274	22.13	1.8142	22.13	21.576	23.39	-3.5527e-15					163	41	7	0	0	0	2.5514e-06	2	4215	125.5	124.27
GDSPASSKPISINYR	15	Unmodified	_GDSPASSKPISINYR_					0	0	0	1	00;GPMAWsp|P02751|FINC_HUMANFibronectinOS=HomosapiensGN=FN1PE=1SV=4	00;GPMAWsp|P02751|FINC_HUMANFibronectinOS=HomosapiensGN=FN1PE=1SV=4	00;GPMAWsp|P02751|FINC_HUMANFibronectinOS=HomosapiensGN=FN1PE=1SV=4	MULTI-MSMS	LUM2_03695_MM_E3_FN4_HCD	796.408	2	796.407	1590.8	69654.1	0.96763	0.00077063	0.019995	1.5924e-05	0.98763	0.00078655	796.407	22.158	1.4107	22.158	21.665	23.076	0					110	32	6	0	0	0	8.4629e-29	1	4235	322.57	322.57
GDSPASSKPISINYR	15	Unmodified	_GDSPASSKPISINYR_					0	0	0	1	00;GPMAWsp|P02751|FINC_HUMANFibronectinOS=HomosapiensGN=FN1PE=1SV=4	00;GPMAWsp|P02751|FINC_HUMANFibronectinOS=HomosapiensGN=FN1PE=1SV=4	00;GPMAWsp|P02751|FINC_HUMANFibronectinOS=HomosapiensGN=FN1PE=1SV=4	MULTI-MSMS	LUM2_03694_MM_E2_FN3I_HCD	531.274	3	531.274	1590.8	83318.8	1.0298	0.00054709	0.046908	2.4921e-05	1.0767	0.00057201	531.274	21.971	1.5984	21.971	21.507	23.105	0					145	35	6	0	0	0	3.827e-09	2	4217	141.82	140.59
GDSPASSKPISINYR	15	Unmodified	_GDSPASSKPISINYR_					0	0	0	1	00;GPMAWsp|P02751|FINC_HUMANFibronectinOS=HomosapiensGN=FN1PE=1SV=4	00;GPMAWsp|P02751|FINC_HUMANFibronectinOS=HomosapiensGN=FN1PE=1SV=4	00;GPMAWsp|P02751|FINC_HUMANFibronectinOS=HomosapiensGN=FN1PE=1SV=4	MULTI-MSMS	LUM2_03694_MM_E2_FN3I_HCD	796.908	2	796.407	1590.8	68729.7	0.73481	0.00058521	0.012948	1.0312e-05	0.74776	0.00059552	796.407	21.971	1.511	21.971	21.594	23.105	0					111	33	6	0	0	0	1.1682e-38	1	4225	376.88	376.69
GDSPASSKPISINYR	15	Nitration	_GDSPASSKPISINY(ni)R_	GDSPASSKPISINY(1)R		GDSPASSKPISINY(115.68)R		0	1	0	1	00;GPMAWsp|P02751|FINC_HUMANFibronectinOS=HomosapiensGN=FN1PE=1SV=4	00;GPMAWsp|P02751|FINC_HUMANFibronectinOS=HomosapiensGN=FN1PE=1SV=4	00;GPMAWsp|P02751|FINC_HUMANFibronectinOS=HomosapiensGN=FN1PE=1SV=4	MULTI-MSMS	LUM2_03694_MM_E2_FN3I_HCD	546.269	3	546.269	1635.79	83052.1	1.3072	0.0007141	-0.17584	-9.6054e-05	1.1314	0.00061805	546.269	28.025	1.4805	28.025	27.511	28.992	3.5527e-15					166	34	8	0	0	0	5.1041e-06	1	5560	115.68	115.68
GDSPASSKPISINYR	15	Nitration	_GDSPASSKPISINY(ni)R_	GDSPASSKPISINY(1)R		GDSPASSKPISINY(352.15)R		0	1	0	1	00;GPMAWsp|P02751|FINC_HUMANFibronectinOS=HomosapiensGN=FN1PE=1SV=4	00;GPMAWsp|P02751|FINC_HUMANFibronectinOS=HomosapiensGN=FN1PE=1SV=4	00;GPMAWsp|P02751|FINC_HUMANFibronectinOS=HomosapiensGN=FN1PE=1SV=4	MULTI-MSMS	LUM2_03694_MM_E2_FN3I_HCD	819.401	2	818.9	1635.79	67852.2	0.8838	0.00072374	0.26112	0.00021383	1.1449	0.00093758	818.9	27.991	0.78738	27.991	27.552	28.339	0					83	18	6	0	0	0	3.4798e-50	2	5577	352.15	352.15
GEFKCDPHEATCYDDGK	17	Unmodified	_GEFKCDPHEATCYDDGK_					0	0	0	1	00;GPMAWsp|P02751|FINC_HUMANFibronectinOS=HomosapiensGN=FN1PE=1SV=4	00;GPMAWsp|P02751|FINC_HUMANFibronectinOS=HomosapiensGN=FN1PE=1SV=4	00;GPMAWsp|P02751|FINC_HUMANFibronectinOS=HomosapiensGN=FN1PE=1SV=4	MULTI-MSMS	LUM2_03695_MM_E3_FN4_HCD	676.941	3	676.94	2027.8	73087.6	0.92133	0.00062369	-0.34082	-0.00023071	0.58051	0.00039297	677.275	17.289	0.95076	17.289	16.77	17.721	0					76	21	5	0	0	0	9.4784e-05	1	3174	96.718	96.718
GEFKCDPHEATCYDDGK	17	Unmodified	_GEFKCDPHEATCYDDGK_					0	0	0	1	00;GPMAWsp|P02751|FINC_HUMANFibronectinOS=HomosapiensGN=FN1PE=1SV=4	00;GPMAWsp|P02751|FINC_HUMANFibronectinOS=HomosapiensGN=FN1PE=1SV=4	00;GPMAWsp|P02751|FINC_HUMANFibronectinOS=HomosapiensGN=FN1PE=1SV=4	MULTI-MSMS	LUM2_03695_MM_E3_FN4_HCD	507.958	4	507.957	2027.8	86633.7	0.8978	0.00045604	-0.3845	-0.00019531	0.5133	0.00026073	508.208	17.287	0.78482	17.287	16.936	17.721	0					65	17	5	0	0	0	0.0019701	1	3180	78.661	78.661
GEFKCDPHEATCYDDGK	17	Unmodified	_GEFKCDPHEATCYDDGK_					0	0	0	1	00;GPMAWsp|P02751|FINC_HUMANFibronectinOS=HomosapiensGN=FN1PE=1SV=4	00;GPMAWsp|P02751|FINC_HUMANFibronectinOS=HomosapiensGN=FN1PE=1SV=4	00;GPMAWsp|P02751|FINC_HUMANFibronectinOS=HomosapiensGN=FN1PE=1SV=4	MULTI-MSMS	LUM2_03694_MM_E2_FN3I_HCD	677.274	3	676.94	2027.8	75257.9	0.43354	0.00029348	0.064191	4.3454e-05	0.49773	0.00033693	677.275	17.199	0.85393	17.199	16.882	17.736	0					51	18	5	0	0	0	4.2583e-06	1	3199	106.92	106.92
GEFKCDPHEATCYDDGK	17	Unmodified	_GEFKCDPHEATCYDDGK_					0	0	0	1	00;GPMAWsp|P02751|FINC_HUMANFibronectinOS=HomosapiensGN=FN1PE=1SV=4	00;GPMAWsp|P02751|FINC_HUMANFibronectinOS=HomosapiensGN=FN1PE=1SV=4	00;GPMAWsp|P02751|FINC_HUMANFibronectinOS=HomosapiensGN=FN1PE=1SV=4	MULTI-MSMS	LUM2_03694_MM_E2_FN3I_HCD	507.958	4	507.957	2027.8	87267.4	0.54206	0.00027534	0.46612	0.00023677	1.0082	0.00051211	507.957	17.188	0.44156	17.188	17.005	17.447	0					30	9	4	0	0	0	0.0029573	2	3217	69.148	69.148
GEFKCDPHEATCYDDGK	17	Nitration	_GEFKCDPHEATCY(ni)DDGK_	GEFKCDPHEATCY(1)DDGK		GEFKCDPHEATCY(42.63)DDGK		0	1	0	1	00;GPMAWsp|P02751|FINC_HUMANFibronectinOS=HomosapiensGN=FN1PE=1SV=4	00;GPMAWsp|P02751|FINC_HUMANFibronectinOS=HomosapiensGN=FN1PE=1SV=4	00;GPMAWsp|P02751|FINC_HUMANFibronectinOS=HomosapiensGN=FN1PE=1SV=4	MULTI-MSMS	LUM2_03694_MM_E2_FN3I_HCD	519.204	4	519.203	2072.78	91533.1	1.019	0.00052909	-0.19777	-0.00010268	0.82128	0.00042641	519.203	21.617	0.35418	21.617	21.507	21.861	0					11	7	2	0	0	0	0.025033	1	4216	42.633	42.633
GEFKCDPHEATCYDDGKTYHVGEQWQK	27	Unmodified	_GEFKCDPHEATCYDDGKTYHVGEQWQK_					0	0	0	2	00;GPMAWsp|P02751|FINC_HUMANFibronectinOS=HomosapiensGN=FN1PE=1SV=4	00;GPMAWsp|P02751|FINC_HUMANFibronectinOS=HomosapiensGN=FN1PE=1SV=4	00;GPMAWsp|P02751|FINC_HUMANFibronectinOS=HomosapiensGN=FN1PE=1SV=4	MULTI-MSMS	LUM2_03695_MM_E3_FN4_HCD	658.287	5	657.886	3284.39	75285.9	0.89062	0.00058593	-0.10315	-6.7862e-05	0.78747	0.00051807	658.087	25.642	1.5209	25.642	25.341	26.862	0					130	33	8	0	0	0	2.8626e-26	1	5086	215.81	215.81
GEFKCDPHEATCYDDGKTYHVGEQWQK	27	Unmodified	_GEFKCDPHEATCYDDGKTYHVGEQWQK_					0	0	0	2	00;GPMAWsp|P02751|FINC_HUMANFibronectinOS=HomosapiensGN=FN1PE=1SV=4	00;GPMAWsp|P02751|FINC_HUMANFibronectinOS=HomosapiensGN=FN1PE=1SV=4	00;GPMAWsp|P02751|FINC_HUMANFibronectinOS=HomosapiensGN=FN1PE=1SV=4	MULTI-MSMS	LUM2_03695_MM_E3_FN4_HCD	822.607	4	822.105	3284.39	68929.1	0.58296	0.00047926	0.12619	0.00010374	0.70915	0.000583	822.356	25.75	0.75794	25.75	25.388	26.146	0					69	16	7	0	0	0	1.2458e-18	2	5118	184.66	184.66
GEFKCDPHEATCYDDGKTYHVGEQWQK	27	Unmodified	_GEFKCDPHEATCYDDGKTYHVGEQWQK_					0	0	0	2	00;GPMAWsp|P02751|FINC_HUMANFibronectinOS=HomosapiensGN=FN1PE=1SV=4	00;GPMAWsp|P02751|FINC_HUMANFibronectinOS=HomosapiensGN=FN1PE=1SV=4	00;GPMAWsp|P02751|FINC_HUMANFibronectinOS=HomosapiensGN=FN1PE=1SV=4	MULTI-MSMS	LUM2_03694_MM_E2_FN3I_HCD	658.287	5	657.886	3284.39	79597.8	0.89248	0.00058715	-0.33122	-0.0002179	0.56126	0.00036925	658.087	25.396	0.49784	25.396	25.253	25.751	0					35	11	5	0	0	0	0.002468	1	5048	67.658	67.658
GEFKCDPHEATCYDDGKTYHVGEQWQK	27	Nitration	_GEFKCDPHEATCYDDGKTY(ni)HVGEQWQK_	GEFKCDPHEATCYDDGKTY(1)HVGEQWQK		GEFKCDPHEATCY(-47.75)DDGKTY(47.75)HVGEQW(-54.49)QK		0	1	0	2	00;GPMAWsp|P02751|FINC_HUMANFibronectinOS=HomosapiensGN=FN1PE=1SV=4	00;GPMAWsp|P02751|FINC_HUMANFibronectinOS=HomosapiensGN=FN1PE=1SV=4	00;GPMAWsp|P02751|FINC_HUMANFibronectinOS=HomosapiensGN=FN1PE=1SV=4	MULTI-MSMS	LUM2_03694_MM_E2_FN3I_HCD	667.084	5	666.883	3329.38	74403.3	0.95965	0.00063997	-0.1829	-0.00012197	0.77675	0.000518	667.284	28.412	0.74249	28.412	28.164	28.906	0					63	16	5	0	0	0	5.0808e-12	2	5708	150.14	150.14
GEWKCER	7	Nitration	_GEW(ni)KCER_	GEW(1)KCER		GEW(97.8)KCER		0	1	0	1	00;GPMAWsp|P02751|FINC_HUMANFibronectinOS=HomosapiensGN=FN1PE=1SV=4	00;GPMAWsp|P02751|FINC_HUMANFibronectinOS=HomosapiensGN=FN1PE=1SV=4	00;GPMAWsp|P02751|FINC_HUMANFibronectinOS=HomosapiensGN=FN1PE=1SV=4	MULTI-MSMS	LUM2_03694_MM_E2_FN3I_HCD	505.212	2	505.211	1008.41	86311.3	1.0879	0.00054962	0.41727	0.00021081	1.5052	0.00076043	505.212	10.993	0.8658	10.993	10.375	11.241	0					43	19	4	0	0	0	6.7401e-05	1	1873	97.798	86.925
GEWTCIAYSQLR	12	Unmodified	_GEWTCIAYSQLR_					0	0	0	0	00;GPMAWsp|P02751|FINC_HUMANFibronectinOS=HomosapiensGN=FN1PE=1SV=4	00;GPMAWsp|P02751|FINC_HUMANFibronectinOS=HomosapiensGN=FN1PE=1SV=4	00;GPMAWsp|P02751|FINC_HUMANFibronectinOS=HomosapiensGN=FN1PE=1SV=4	MULTI-MSMS	LUM2_03695_MM_E3_FN4_HCD	742.354	2	742.354	1482.69	68759.5	0.59506	0.00044175	-0.18082	-0.00013423	0.41424	0.00030751	742.354	40.764	4.4219	40.764	40.242	44.664	0					350	94	7	0	0	0	8.2416e-21	4	8627	302.3	302.3
GEWTCIAYSQLR	12	Unmodified	_GEWTCIAYSQLR_					0	0	0	0	00;GPMAWsp|P02751|FINC_HUMANFibronectinOS=HomosapiensGN=FN1PE=1SV=4	00;GPMAWsp|P02751|FINC_HUMANFibronectinOS=HomosapiensGN=FN1PE=1SV=4	00;GPMAWsp|P02751|FINC_HUMANFibronectinOS=HomosapiensGN=FN1PE=1SV=4	MULTI-MSMS	LUM2_03695_MM_E3_FN4_HCD	495.239	3	495.238	1482.69	84668.8	0.7862	0.00038936	-0.21831	-0.00010811	0.5679	0.00028124	495.238	40.815	1.7088	40.815	40.37	42.079	0					132	36	5	0	0	0	5.1604e-15	2	8417	211.37	211.37
GEWTCIAYSQLR	12	Unmodified	_GEWTCIAYSQLR_					0	0	0	0	00;GPMAWsp|P02751|FINC_HUMANFibronectinOS=HomosapiensGN=FN1PE=1SV=4	00;GPMAWsp|P02751|FINC_HUMANFibronectinOS=HomosapiensGN=FN1PE=1SV=4	00;GPMAWsp|P02751|FINC_HUMANFibronectinOS=HomosapiensGN=FN1PE=1SV=4	MULTI-MSMS	LUM2_03695_MM_E3_FN4_HCD	742.354	2	742.354	1482.69	72312.9	0.69866	0.00051865	0.54132	0.00040185	1.24	0.0009205	742.855	48.705	1.8512	48.705	47.837	49.688	0					61	39	3	0	0	0	0.027758	1	10144	54.143	54.143
GEWTCIAYSQLR	12	Unmodified	_GEWTCIAYSQLR_					0	0	0	0	00;GPMAWsp|P02751|FINC_HUMANFibronectinOS=HomosapiensGN=FN1PE=1SV=4	00;GPMAWsp|P02751|FINC_HUMANFibronectinOS=HomosapiensGN=FN1PE=1SV=4	00;GPMAWsp|P02751|FINC_HUMANFibronectinOS=HomosapiensGN=FN1PE=1SV=4	MULTI-MSMS	LUM2_03695_MM_E3_FN4_HCD	742.856	2	742.354	1482.69	70861.2	1.1666	0.00086604	1.3589	0.0010088	2.5256	0.0018749	742.355	55.992	1.0124	55.992	55.321	56.334	0					35	22	2	0	0	0	0.043829	1	11864	43.628	43.359
GEWTCIAYSQLR	12	Unmodified	_GEWTCIAYSQLR_					0	0	0	0	00;GPMAWsp|P02751|FINC_HUMANFibronectinOS=HomosapiensGN=FN1PE=1SV=4	00;GPMAWsp|P02751|FINC_HUMANFibronectinOS=HomosapiensGN=FN1PE=1SV=4	00;GPMAWsp|P02751|FINC_HUMANFibronectinOS=HomosapiensGN=FN1PE=1SV=4	MULTI-MSMS	LUM2_03695_MM_E3_FN4_HCD	742.855	2	742.354	1482.69	71605.7	1.1443	0.00084951	0.16362	0.00012146	1.308	0.00097097	742.354	60.085	13.251	60.085	56.753	70.004	7.1054e-15					1737	621	3	0	0	0	0.0083913	11	12953	72.006	72.006
GEWTCIAYSQLR	12	Unmodified	_GEWTCIAYSQLR_					0	0	0	0	00;GPMAWsp|P02751|FINC_HUMANFibronectinOS=HomosapiensGN=FN1PE=1SV=4	00;GPMAWsp|P02751|FINC_HUMANFibronectinOS=HomosapiensGN=FN1PE=1SV=4	00;GPMAWsp|P02751|FINC_HUMANFibronectinOS=HomosapiensGN=FN1PE=1SV=4	MSMS	LUM2_03695_MM_E3_FN4_HCD	742.354	2	742.354	1482.69	NaN	NaN	NaN	NaN	NaN	NaN	NaN	NaN	49.657	1	49.657	49.157	50.157	0								0	0	0	0.042544	1	10435	51.092	51.092
GEWTCIAYSQLR	12	Unmodified	_GEWTCIAYSQLR_					0	0	0	0	00;GPMAWsp|P02751|FINC_HUMANFibronectinOS=HomosapiensGN=FN1PE=1SV=4	00;GPMAWsp|P02751|FINC_HUMANFibronectinOS=HomosapiensGN=FN1PE=1SV=4	00;GPMAWsp|P02751|FINC_HUMANFibronectinOS=HomosapiensGN=FN1PE=1SV=4	MULTI-MSMS	LUM2_03694_MM_E2_FN3I_HCD	742.355	2	742.354	1482.69	70242	0.32235	0.0002393	0.29947	0.00022231	0.62182	0.00046161	742.354	40.734	2.8063	40.734	40.271	43.077	0					229	59	7	0	0	0	2.8368e-14	3	8629	250.06	250.06
GEWTCIAYSQLR	12	Unmodified	_GEWTCIAYSQLR_					0	0	0	0	00;GPMAWsp|P02751|FINC_HUMANFibronectinOS=HomosapiensGN=FN1PE=1SV=4	00;GPMAWsp|P02751|FINC_HUMANFibronectinOS=HomosapiensGN=FN1PE=1SV=4	00;GPMAWsp|P02751|FINC_HUMANFibronectinOS=HomosapiensGN=FN1PE=1SV=4	MULTI-MSMS	LUM2_03694_MM_E2_FN3I_HCD	495.238	3	495.238	1482.69	85543	0.7861	0.00038931	0.050194	2.4858e-05	0.8363	0.00041417	495.238	40.821	1.2909	40.821	40.418	41.709	0					80	26	4	0	0	0	1.8427e-20	1	8426	233.13	233.13
GEWTCIAYSQLR	12	Unmodified	_GEWTCIAYSQLR_					0	0	0	0	00;GPMAWsp|P02751|FINC_HUMANFibronectinOS=HomosapiensGN=FN1PE=1SV=4	00;GPMAWsp|P02751|FINC_HUMANFibronectinOS=HomosapiensGN=FN1PE=1SV=4	00;GPMAWsp|P02751|FINC_HUMANFibronectinOS=HomosapiensGN=FN1PE=1SV=4	MSMS	LUM2_03694_MM_E2_FN3I_HCD	742.355	2	742.354	1482.69	NaN	NaN	NaN	NaN	NaN	NaN	NaN	NaN	62.346	1	62.346	61.846	62.846	0								0	0	0	0.043931	1	13272	45.973	44.378
GEWTCIAYSQLR	12	Unmodified	_GEWTCIAYSQLR_					0	0	0	0	00;GPMAWsp|P02751|FINC_HUMANFibronectinOS=HomosapiensGN=FN1PE=1SV=4	00;GPMAWsp|P02751|FINC_HUMANFibronectinOS=HomosapiensGN=FN1PE=1SV=4	00;GPMAWsp|P02751|FINC_HUMANFibronectinOS=HomosapiensGN=FN1PE=1SV=4	MSMS	LUM2_03694_MM_E2_FN3I_HCD	742.355	2	742.354	1482.69	NaN	NaN	NaN	NaN	NaN	NaN	NaN	NaN	63.628	1	63.628	63.128	64.128	0								0	0	0	0.048669	1	13556	33.886	32.6
GEWTCIAYSQLR	12	Unmodified	_GEWTCIAYSQLR_					0	0	0	0	00;GPMAWsp|P02751|FINC_HUMANFibronectinOS=HomosapiensGN=FN1PE=1SV=4	00;GPMAWsp|P02751|FINC_HUMANFibronectinOS=HomosapiensGN=FN1PE=1SV=4	00;GPMAWsp|P02751|FINC_HUMANFibronectinOS=HomosapiensGN=FN1PE=1SV=4	MULTI-SECPEP	LUM2_03694_MM_E2_FN3I_HCD	742.635	2	742.354	1482.69	72920.7	0.76825	0.00057031	0.90274	0.00067015	1.671	0.0012405	742.354	58.124	0.84019	58.124	57.711	58.551	0					29	17	3	0	0	0	0.03504	1	12399	56.094	56.094
GEWTCIAYSQLR	12	Unmodified	_GEWTCIAYSQLR_					0	0	0	0	00;GPMAWsp|P02751|FINC_HUMANFibronectinOS=HomosapiensGN=FN1PE=1SV=4	00;GPMAWsp|P02751|FINC_HUMANFibronectinOS=HomosapiensGN=FN1PE=1SV=4	00;GPMAWsp|P02751|FINC_HUMANFibronectinOS=HomosapiensGN=FN1PE=1SV=4	MULTI-SECPEP	LUM2_03694_MM_E2_FN3I_HCD	742.301	2	742.354	1482.69	73539.2	0.3725	0.00027653	0.77253	0.00057349	1.145	0.00085002	742.354	67.933	0.38846	67.933	67.809	68.198	0					99	46	3	0	0	0	0.052008	1	14461	33.866	33.866
GEWTCIAYSQLR	12	Unmodified	_GEWTCIAYSQLR_					0	0	0	0	00;GPMAWsp|P02751|FINC_HUMANFibronectinOS=HomosapiensGN=FN1PE=1SV=4	00;GPMAWsp|P02751|FINC_HUMANFibronectinOS=HomosapiensGN=FN1PE=1SV=4	00;GPMAWsp|P02751|FINC_HUMANFibronectinOS=HomosapiensGN=FN1PE=1SV=4	MULTI-SECPEP	LUM2_03694_MM_E2_FN3I_HCD	742.3	2	742.354	1482.69	72920.7	0.66021	0.00049011	0.80296	0.00059608	1.4632	0.0010862	742.354	60.463	1.1066	60.463	60.219	61.326	0					31	23	2	0	0	0	0.031129	1	12803	59.757	59.757
GEWTCIAYSQLR	12	Unmodified	_GEWTCIAYSQLR_					0	0	0	0	00;GPMAWsp|P02751|FINC_HUMANFibronectinOS=HomosapiensGN=FN1PE=1SV=4	00;GPMAWsp|P02751|FINC_HUMANFibronectinOS=HomosapiensGN=FN1PE=1SV=4	00;GPMAWsp|P02751|FINC_HUMANFibronectinOS=HomosapiensGN=FN1PE=1SV=4	MULTI-SECPEP	LUM2_03694_MM_E2_FN3I_HCD	742.3	2	742.354	1482.69	72920.7	0.61939	0.00045981	1.0559	0.00078385	1.6753	0.0012437	742.354	61.564	1.1117	61.564	61.326	62.438	0					37	24	2	0	0	0	0.045349	1	13047	44.188	44.188
GEWTCIAYSQLR	12	Nitration	_GEWTCIAY(ni)SQLR_	GEWTCIAY(1)SQLR		GEW(-83.45)TCIAY(83.45)SQLR		0	1	0	0	00;GPMAWsp|P02751|FINC_HUMANFibronectinOS=HomosapiensGN=FN1PE=1SV=4	00;GPMAWsp|P02751|FINC_HUMANFibronectinOS=HomosapiensGN=FN1PE=1SV=4	00;GPMAWsp|P02751|FINC_HUMANFibronectinOS=HomosapiensGN=FN1PE=1SV=4	MULTI-MSMS	LUM2_03694_MM_E2_FN3I_HCD	765.348	2	764.846	1527.68	71142.2	0.86453	0.00066123	0.2337	0.00017874	1.0982	0.00083997	764.846	39.663	0.68152	39.663	39.271	39.952	0					26	14	2	0	0	0	0.0014666	1	8179	92.428	92.428
GEWTCIAYSQLR	12	Nitration	_GEW(ni)TCIAYSQLR_	GEW(1)TCIAYSQLR		GEW(176.62)TCIAY(-176.62)SQLR		0	1	0	0	00;GPMAWsp|P02751|FINC_HUMANFibronectinOS=HomosapiensGN=FN1PE=1SV=4	00;GPMAWsp|P02751|FINC_HUMANFibronectinOS=HomosapiensGN=FN1PE=1SV=4	00;GPMAWsp|P02751|FINC_HUMANFibronectinOS=HomosapiensGN=FN1PE=1SV=4	MULTI-MSMS	LUM2_03694_MM_E2_FN3I_HCD	764.847	2	764.846	1527.68	70515.1	0.50027	0.00038263	0.62679	0.0004794	1.1271	0.00086203	764.847	41.222	0.52228	41.222	41.005	41.528	0					27	10	3	0	0	0	4.036e-20	1	8577	217.12	217.12
GEWTCIAYSQLR	12	Nitration	_GEW(ni)TCIAYSQLR_	GEW(1)TCIAYSQLR		GEW(215.04)TCIAY(-215.04)SQLR		0	1	0	0	00;GPMAWsp|P02751|FINC_HUMANFibronectinOS=HomosapiensGN=FN1PE=1SV=4	00;GPMAWsp|P02751|FINC_HUMANFibronectinOS=HomosapiensGN=FN1PE=1SV=4	00;GPMAWsp|P02751|FINC_HUMANFibronectinOS=HomosapiensGN=FN1PE=1SV=4	MULTI-MSMS	LUM2_03694_MM_E2_FN3I_HCD	764.847	2	764.846	1527.68	69369.2	0.58455	0.00044709	0.32254	0.0002467	0.90709	0.00069379	764.847	42.498	0.64105	42.498	42.03	42.671	-7.1054e-15					44	13	5	0	0	0	2.948e-28	1	8818	259.86	259.86
GEWTCIAYSQLR	12	Nitration	_GEW(ni)TCIAYSQLR_	GEW(1)TCIAYSQLR		GEW(53.42)TCIAY(-53.42)SQLR		0	1	0	0	00;GPMAWsp|P02751|FINC_HUMANFibronectinOS=HomosapiensGN=FN1PE=1SV=4	00;GPMAWsp|P02751|FINC_HUMANFibronectinOS=HomosapiensGN=FN1PE=1SV=4	00;GPMAWsp|P02751|FINC_HUMANFibronectinOS=HomosapiensGN=FN1PE=1SV=4	MULTI-MSMS	LUM2_03694_MM_E2_FN3I_HCD	510.233	3	510.233	1527.68	87767.7	0.94884	0.00048413	-0.39283	-0.00020043	0.55601	0.0002837	510.233	42.471	0.4439	42.471	42.27	42.713	0					16	9	2	0	0	0	0.0060873	1	8874	65.172	65.172
GEWTCIAYSQLR	12	Nitration	_GEW(ni)TCIAYSQLR_	GEW(1)TCIAYSQLR		GEW(104.19)TCIAY(-104.19)SQLR		0	1	0	0	00;GPMAWsp|P02751|FINC_HUMANFibronectinOS=HomosapiensGN=FN1PE=1SV=4	00;GPMAWsp|P02751|FINC_HUMANFibronectinOS=HomosapiensGN=FN1PE=1SV=4	00;GPMAWsp|P02751|FINC_HUMANFibronectinOS=HomosapiensGN=FN1PE=1SV=4	MULTI-MSMS	LUM2_03694_MM_E2_FN3I_HCD	764.856	2	764.846	1527.68	69568.7	0.58142	0.0004447	0.48185	0.00036854	1.0633	0.00081324	764.847	43.103	1.4507	43.103	42.633	44.083	0					117	31	6	0	0	0	7.3059e-09	2	8893	142.94	142.94
GEWTCIAYSQLR	12	Nitration	_GEW(ni)TCIAYSQLR_	GEW(1)TCIAYSQLR		GEW(97.21)TCIAY(-97.21)SQLR		0	1	0	0	00;GPMAWsp|P02751|FINC_HUMANFibronectinOS=HomosapiensGN=FN1PE=1SV=4	00;GPMAWsp|P02751|FINC_HUMANFibronectinOS=HomosapiensGN=FN1PE=1SV=4	00;GPMAWsp|P02751|FINC_HUMANFibronectinOS=HomosapiensGN=FN1PE=1SV=4	MULTI-MSMS	LUM2_03694_MM_E2_FN3I_HCD	764.846	2	764.846	1527.68	71236.9	0.63863	0.00048846	-0.31546	-0.00024128	0.32317	0.00024718	764.846	45.226	0.98622	45.226	44.799	45.785	0					58	20	4	0	0	0	6.6239e-09	1	9435	145.9	145.9
GEWTCIAYSQLR	12	Nitration	_GEW(ni)TCIAYSQLR_	GEW(1)TCIAYSQLR		GEW(39.44)TCIAY(-39.44)SQLR		0	1	0	0	00;GPMAWsp|P02751|FINC_HUMANFibronectinOS=HomosapiensGN=FN1PE=1SV=4	00;GPMAWsp|P02751|FINC_HUMANFibronectinOS=HomosapiensGN=FN1PE=1SV=4	00;GPMAWsp|P02751|FINC_HUMANFibronectinOS=HomosapiensGN=FN1PE=1SV=4	MULTI-MSMS	LUM2_03694_MM_E2_FN3I_HCD	764.847	2	764.846	1527.68	70630.4	0.73155	0.00055953	-0.079621	-6.0898e-05	0.65193	0.00049863	764.846	46.227	0.96647	46.227	45.596	46.563	0					90	20	6	0	0	0	0.0063781	1	9671	68.335	68.335
GEWTCIAYSQLR	12	Nitration	_GEWTCIAY(ni)SQLR_	GEWTCIAY(1)SQLR		GEW(-131.14)TCIAY(131.14)SQLR		0	1	0	0	00;GPMAWsp|P02751|FINC_HUMANFibronectinOS=HomosapiensGN=FN1PE=1SV=4	00;GPMAWsp|P02751|FINC_HUMANFibronectinOS=HomosapiensGN=FN1PE=1SV=4	00;GPMAWsp|P02751|FINC_HUMANFibronectinOS=HomosapiensGN=FN1PE=1SV=4	MULTI-MSMS	LUM2_03694_MM_E2_FN3I_HCD	510.568	3	510.233	1527.68	88564.2	1.2724	0.00064921	-0.048626	-2.4811e-05	1.2238	0.0006244	510.567	47.004	0.71324	47.004	46.606	47.319	0					30	15	3	0	0	0	4.5321e-09	1	9865	151.98	151.98
GEWTCIAYSQLR	12	Nitration	_GEWTCIAY(ni)SQLR_	GEWTCIAY(1)SQLR		GEW(-200.46)TCIAY(200.46)SQLR		0	1	0	0	00;GPMAWsp|P02751|FINC_HUMANFibronectinOS=HomosapiensGN=FN1PE=1SV=4	00;GPMAWsp|P02751|FINC_HUMANFibronectinOS=HomosapiensGN=FN1PE=1SV=4	00;GPMAWsp|P02751|FINC_HUMANFibronectinOS=HomosapiensGN=FN1PE=1SV=4	MULTI-MSMS	LUM2_03694_MM_E2_FN3I_HCD	764.847	2	764.846	1527.68	66981.8	0.90979	0.00069585	0.11051	8.4525e-05	1.0203	0.00078038	764.846	47.025	1.3118	47.025	46.563	47.875	-7.1054e-15					145	28	8	0	0	0	3.0698e-20	1	9911	231.26	231.26
GEWTCIAYSQLR	12	Nitration	_GEWTCIAY(ni)SQLR_	GEW(0.1)TCIAY(0.9)SQLR		GEW(-9.55)TCIAY(9.55)SQLR		0	1	0	0	00;GPMAWsp|P02751|FINC_HUMANFibronectinOS=HomosapiensGN=FN1PE=1SV=4	00;GPMAWsp|P02751|FINC_HUMANFibronectinOS=HomosapiensGN=FN1PE=1SV=4	00;GPMAWsp|P02751|FINC_HUMANFibronectinOS=HomosapiensGN=FN1PE=1SV=4	MULTI-MSMS	LUM2_03694_MM_E2_FN3I_HCD	764.847	2	764.846	1527.68	72803.7	0.52485	0.00040143	0.40019	0.00030608	0.92504	0.00070751	764.847	68.363	0.36199	68.363	68.262	68.624	0					39	18	3	0	0	0	0.0060128	1	14519	76.143	76.143
GEWTCIAYSQLR	12	2 Nitration	_GEW(ni)TCIAY(ni)SQLR_	GEW(1)TCIAY(1)SQLR		GEW(58.59)TCIAY(58.59)SQLR		0	2	0	0	00;GPMAWsp|P02751|FINC_HUMANFibronectinOS=HomosapiensGN=FN1PE=1SV=4	00;GPMAWsp|P02751|FINC_HUMANFibronectinOS=HomosapiensGN=FN1PE=1SV=4	00;GPMAWsp|P02751|FINC_HUMANFibronectinOS=HomosapiensGN=FN1PE=1SV=4	MULTI-MSMS	LUM2_03694_MM_E2_FN3I_HCD	787.339	2	787.339	1572.66	70870.9	0.75249	0.00059247	-0.46903	-0.00036928	0.28346	0.00022318	787.339	42.754	1.3743	42.754	41.985	43.359	7.1054e-15					84	29	4	0	0	0	0.0078617	1	8871	58.592	57.395
GEWTCIAYSQLR	12	2 Nitration	_GEW(ni)TCIAY(ni)SQLR_	GEW(1)TCIAY(1)SQLR		GEW(113.93)TCIAY(113.93)SQLR		0	2	0	0	00;GPMAWsp|P02751|FINC_HUMANFibronectinOS=HomosapiensGN=FN1PE=1SV=4	00;GPMAWsp|P02751|FINC_HUMANFibronectinOS=HomosapiensGN=FN1PE=1SV=4	00;GPMAWsp|P02751|FINC_HUMANFibronectinOS=HomosapiensGN=FN1PE=1SV=4	MULTI-MSMS	LUM2_03694_MM_E2_FN3I_HCD	787.339	2	787.339	1572.66	70427.4	1.1965	0.00094208	-0.21311	-0.00016779	0.98342	0.00077428	787.339	47.638	1.4753	47.638	46.691	48.166	0					65	31	3	0	0	0	9.6811e-06	1	9955	113.93	110.95
GEWTCIAYSQLR	12	2 Nitration	_GEW(ni)TCIAY(ni)SQLR_	GEW(1)TCIAY(1)SQLR		GEW(200.56)TCIAY(200.56)SQLR		0	2	0	0	00;GPMAWsp|P02751|FINC_HUMANFibronectinOS=HomosapiensGN=FN1PE=1SV=4	00;GPMAWsp|P02751|FINC_HUMANFibronectinOS=HomosapiensGN=FN1PE=1SV=4	00;GPMAWsp|P02751|FINC_HUMANFibronectinOS=HomosapiensGN=FN1PE=1SV=4	MULTI-MSMS	LUM2_03694_MM_E2_FN3I_HCD	787.34	2	787.339	1572.66	70427.4	1.0996	0.00086579	0.033492	2.637e-05	1.1331	0.00089216	787.339	48.629	0.96	48.629	48.117	49.077	0					84	20	5	0	0	0	3.5766e-14	1	10189	200.56	198.62
GEWTCIAYSQLR	12	2 Nitration	_GEW(ni)TCIAY(ni)SQLR_	GEW(1)TCIAY(1)SQLR		GEW(80.76)TCIAY(80.76)SQLR		0	2	0	0	00;GPMAWsp|P02751|FINC_HUMANFibronectinOS=HomosapiensGN=FN1PE=1SV=4	00;GPMAWsp|P02751|FINC_HUMANFibronectinOS=HomosapiensGN=FN1PE=1SV=4	00;GPMAWsp|P02751|FINC_HUMANFibronectinOS=HomosapiensGN=FN1PE=1SV=4	MULTI-MSMS	LUM2_03694_MM_E2_FN3I_HCD	787.34	2	787.339	1572.66	70427.4	0.99397	0.00078259	-0.013628	-1.073e-05	0.98034	0.00077186	787.339	49.488	0.98281	49.488	49.032	50.015	0					73	21	5	0	0	0	0.0031762	1	10423	80.763	80.073
GEWTCIAYSQLR	12	2 Nitration	_GEW(ni)TCIAY(ni)SQLR_	GEW(1)TCIAY(1)SQLR		GEW(48.98)TCIAY(48.98)SQLR		0	2	0	0	00;GPMAWsp|P02751|FINC_HUMANFibronectinOS=HomosapiensGN=FN1PE=1SV=4	00;GPMAWsp|P02751|FINC_HUMANFibronectinOS=HomosapiensGN=FN1PE=1SV=4	00;GPMAWsp|P02751|FINC_HUMANFibronectinOS=HomosapiensGN=FN1PE=1SV=4	MULTI-MSMS	LUM2_03694_MM_E2_FN3I_HCD	787.34	2	787.339	1572.66	69378.8	0.98066	0.00077211	-0.053637	-4.223e-05	0.92702	0.00072988	787.339	51.921	1.023	51.921	51.28	52.303	0					83	22	5	0	0	0	0.02078	1	10933	48.981	48.404
GEWTCKPIAEK	11	Unmodified	_GEWTCKPIAEK_					0	0	0	1	00;GPMAWsp|P02751|FINC_HUMANFibronectinOS=HomosapiensGN=FN1PE=1SV=4	00;GPMAWsp|P02751|FINC_HUMANFibronectinOS=HomosapiensGN=FN1PE=1SV=4	00;GPMAWsp|P02751|FINC_HUMANFibronectinOS=HomosapiensGN=FN1PE=1SV=4	MULTI-MSMS	LUM2_03695_MM_E3_FN4_HCD	440.555	3	440.22	1317.64	90767	0.97875	0.00043087	-0.17608	-7.7514e-05	0.80267	0.00035335	440.22	16.96	2.0489	16.96	16.64	18.689	0					171	45	7	0	0	0	1.2241e-05	2	3107	105.13	105.13
GEWTCKPIAEK	11	Unmodified	_GEWTCKPIAEK_					0	0	0	1	00;GPMAWsp|P02751|FINC_HUMANFibronectinOS=HomosapiensGN=FN1PE=1SV=4	00;GPMAWsp|P02751|FINC_HUMANFibronectinOS=HomosapiensGN=FN1PE=1SV=4	00;GPMAWsp|P02751|FINC_HUMANFibronectinOS=HomosapiensGN=FN1PE=1SV=4	MULTI-MSMS	LUM2_03695_MM_E3_FN4_HCD	659.827	2	659.827	1317.64	71885.2	0.94841	0.00062579	-0.10851	-7.1601e-05	0.8399	0.00055419	659.827	16.961	1.3587	16.961	16.64	17.999	0					145	30	6	0	0	0	2.7779e-28	2	3110	294.24	294.24
GEWTCKPIAEK	11	Unmodified	_GEWTCKPIAEK_					0	0	0	1	00;GPMAWsp|P02751|FINC_HUMANFibronectinOS=HomosapiensGN=FN1PE=1SV=4	00;GPMAWsp|P02751|FINC_HUMANFibronectinOS=HomosapiensGN=FN1PE=1SV=4	00;GPMAWsp|P02751|FINC_HUMANFibronectinOS=HomosapiensGN=FN1PE=1SV=4	MULTI-MSMS	LUM2_03694_MM_E2_FN3I_HCD	440.221	3	440.22	1317.64	87206.6	0.67489	0.0002971	-0.08097	-3.5645e-05	0.59392	0.00026146	440.22	17.082	2.0845	17.082	16.44	18.525	3.5527e-15					180	46	6	0	0	0	1.3592e-05	2	3123	101.71	101.71
GEWTCKPIAEK	11	Unmodified	_GEWTCKPIAEK_					0	0	0	1	00;GPMAWsp|P02751|FINC_HUMANFibronectinOS=HomosapiensGN=FN1PE=1SV=4	00;GPMAWsp|P02751|FINC_HUMANFibronectinOS=HomosapiensGN=FN1PE=1SV=4	00;GPMAWsp|P02751|FINC_HUMANFibronectinOS=HomosapiensGN=FN1PE=1SV=4	MULTI-MSMS	LUM2_03694_MM_E2_FN3I_HCD	659.827	2	659.827	1317.64	73580.5	0.52024	0.00034327	0.071615	4.7253e-05	0.59186	0.00039052	659.827	17.079	2.3491	17.079	16.624	18.973	0					187	52	7	0	0	0	7.8479e-21	2	3124	279.62	279.62
GEWTCKPIAEK	11	Nitration	_GEW(ni)TCKPIAEK_	GEW(1)TCKPIAEK		GEW(54.09)TCKPIAEK		0	1	0	1	00;GPMAWsp|P02751|FINC_HUMANFibronectinOS=HomosapiensGN=FN1PE=1SV=4	00;GPMAWsp|P02751|FINC_HUMANFibronectinOS=HomosapiensGN=FN1PE=1SV=4	00;GPMAWsp|P02751|FINC_HUMANFibronectinOS=HomosapiensGN=FN1PE=1SV=4	MULTI-MSMS	LUM2_03694_MM_E2_FN3I_HCD	682.321	2	682.319	1362.62	74339.1	0.77543	0.00052909	0.7194	0.00049086	1.4948	0.0010199	682.319	19.872	0.86356	19.872	19.278	20.142	0					51	20	4	0	0	0	0.014626	1	3797	54.094	54.094
GEWTCKPIAEK	11	Nitration	_GEW(ni)TCKPIAEK_	GEW(1)TCKPIAEK		GEW(125.72)TCKPIAEK		0	1	0	1	00;GPMAWsp|P02751|FINC_HUMANFibronectinOS=HomosapiensGN=FN1PE=1SV=4	00;GPMAWsp|P02751|FINC_HUMANFibronectinOS=HomosapiensGN=FN1PE=1SV=4	00;GPMAWsp|P02751|FINC_HUMANFibronectinOS=HomosapiensGN=FN1PE=1SV=4	MULTI-MSMS	LUM2_03694_MM_E2_FN3I_HCD	455.215	3	455.215	1362.62	90116.5	1.0107	0.0004601	-0.88764	-0.00040407	0.12308	5.6029e-05	455.215	20.63	1.2286	20.63	20.323	21.552	0					84	28	4	0	0	0	4.1865e-06	1	3958	125.72	125.72
GEWTCKPIAEK	11	Nitration	_GEW(ni)TCKPIAEK_	GEW(1)TCKPIAEK		GEW(201.09)TCKPIAEK		0	1	0	1	00;GPMAWsp|P02751|FINC_HUMANFibronectinOS=HomosapiensGN=FN1PE=1SV=4	00;GPMAWsp|P02751|FINC_HUMANFibronectinOS=HomosapiensGN=FN1PE=1SV=4	00;GPMAWsp|P02751|FINC_HUMANFibronectinOS=HomosapiensGN=FN1PE=1SV=4	MULTI-MSMS	LUM2_03694_MM_E2_FN3I_HCD	682.32	2	682.319	1362.62	75532.4	0.81197	0.00055402	-0.16182	-0.00011041	0.65015	0.00044361	682.319	20.63	1.1164	20.63	20.323	21.44	0					56	25	3	0	0	0	2.6885e-14	1	4029	201.09	201.09
GEWTCKPIAEK	11	Nitration	_GEW(ni)TCKPIAEK_	GEW(1)TCKPIAEK		GEW(41.08)TCKPIAEK		0	1	0	1	00;GPMAWsp|P02751|FINC_HUMANFibronectinOS=HomosapiensGN=FN1PE=1SV=4	00;GPMAWsp|P02751|FINC_HUMANFibronectinOS=HomosapiensGN=FN1PE=1SV=4	00;GPMAWsp|P02751|FINC_HUMANFibronectinOS=HomosapiensGN=FN1PE=1SV=4	MULTI-MSMS	LUM2_03694_MM_E2_FN3I_HCD	682.32	2	682.319	1362.62	75131.7	0.68979	0.00047066	0.063371	4.3239e-05	0.75316	0.00051389	682.319	23.949	0.76003	23.949	23.695	24.455	0					52	16	4	0	0	0	0.032411	1	4719	41.08	41.08
GEWTCKPIAEK	11	Nitration	_GEW(ni)TCKPIAEK_	GEW(1)TCKPIAEK		GEW(41.68)TCKPIAEK		0	1	0	1	00;GPMAWsp|P02751|FINC_HUMANFibronectinOS=HomosapiensGN=FN1PE=1SV=4	00;GPMAWsp|P02751|FINC_HUMANFibronectinOS=HomosapiensGN=FN1PE=1SV=4	00;GPMAWsp|P02751|FINC_HUMANFibronectinOS=HomosapiensGN=FN1PE=1SV=4	MULTI-MSMS	LUM2_03694_MM_E2_FN3I_HCD	455.216	3	455.215	1362.62	88333.9	0.88871	0.00040455	-0.069323	-3.1557e-05	0.81939	0.000373	455.215	23.963	0.76003	23.963	23.695	24.455	0					41	16	4	0	0	0	0.028791	1	4725	41.684	41.684
GFNCESKPEAEETCFDK	17	Unmodified	_GFNCESKPEAEETCFDK_					0	0	0	1	00;GPMAWsp|P02751|FINC_HUMANFibronectinOS=HomosapiensGN=FN1PE=1SV=4	00;GPMAWsp|P02751|FINC_HUMANFibronectinOS=HomosapiensGN=FN1PE=1SV=4	00;GPMAWsp|P02751|FINC_HUMANFibronectinOS=HomosapiensGN=FN1PE=1SV=4	MULTI-MSMS	LUM2_03695_MM_E3_FN4_HCD	683.906	3	683.284	2046.83	73409.7	1.0637	0.00072678	0.0014457	9.8785e-07	1.0651	0.00072777	683.618	23.053	2.5279	23.053	22.441	24.969	3.5527e-15					223	56	8	0	0	0	4.6821e-29	3	4480	252.79	252.79
GFNCESKPEAEETCFDK	17	Unmodified	_GFNCESKPEAEETCFDK_					0	0	0	1	00;GPMAWsp|P02751|FINC_HUMANFibronectinOS=HomosapiensGN=FN1PE=1SV=4	00;GPMAWsp|P02751|FINC_HUMANFibronectinOS=HomosapiensGN=FN1PE=1SV=4	00;GPMAWsp|P02751|FINC_HUMANFibronectinOS=HomosapiensGN=FN1PE=1SV=4	MULTI-MSMS	LUM2_03695_MM_E3_FN4_HCD	1024.42	2	1024.42	2046.83	59737.3	0.75176	0.00077012	0.071806	7.356e-05	0.82356	0.00084368	1024.42	23.029	1.752	23.029	22.609	24.362	3.5527e-15					137	39	7	0	0	0	2.4892e-50	1	4459	405.61	405.61
GFNCESKPEAEETCFDK	17	Unmodified	_GFNCESKPEAEETCFDK_					0	0	0	1	00;GPMAWsp|P02751|FINC_HUMANFibronectinOS=HomosapiensGN=FN1PE=1SV=4	00;GPMAWsp|P02751|FINC_HUMANFibronectinOS=HomosapiensGN=FN1PE=1SV=4	00;GPMAWsp|P02751|FINC_HUMANFibronectinOS=HomosapiensGN=FN1PE=1SV=4	MULTI-MSMS	LUM2_03694_MM_E2_FN3I_HCD	683.619	3	683.284	2046.83	73924.6	0.71457	0.00048825	-0.070299	-4.8034e-05	0.64427	0.00044022	683.618	23.007	1.9527	23.007	22.457	24.41	0					174	43	8	0	0	0	2.8544e-14	2	4462	177.05	177.05
GFNCESKPEAEETCFDK	17	Unmodified	_GFNCESKPEAEETCFDK_					0	0	0	1	00;GPMAWsp|P02751|FINC_HUMANFibronectinOS=HomosapiensGN=FN1PE=1SV=4	00;GPMAWsp|P02751|FINC_HUMANFibronectinOS=HomosapiensGN=FN1PE=1SV=4	00;GPMAWsp|P02751|FINC_HUMANFibronectinOS=HomosapiensGN=FN1PE=1SV=4	MULTI-MSMS	LUM2_03694_MM_E2_FN3I_HCD	1024.93	2	1024.42	2046.83	60205.8	0.56702	0.00058087	0.10656	0.00010916	0.67358	0.00069003	1024.92	23.031	1.0089	23.031	22.641	23.65	0					93	22	7	0	0	0	2.337e-51	1	4472	420.62	420.62
GFNCESKPEAEETCFDKYTGNTYR	24	Unmodified	_GFNCESKPEAEETCFDKYTGNTYR_					0	0	0	2	00;GPMAWsp|P02751|FINC_HUMANFibronectinOS=HomosapiensGN=FN1PE=1SV=4	00;GPMAWsp|P02751|FINC_HUMANFibronectinOS=HomosapiensGN=FN1PE=1SV=4	00;GPMAWsp|P02751|FINC_HUMANFibronectinOS=HomosapiensGN=FN1PE=1SV=4	MULTI-MSMS	LUM2_03695_MM_E3_FN4_HCD	726.562	4	726.562	2902.22	71076.3	0.46426	0.00033732	0.30822	0.00022394	0.77248	0.00056126	726.813	26.703	0.83038	26.703	26.382	27.212	0					51	18	5	0	0	0	5.4443e-07	1	5314	84.68	83.821
GFNCESKPEAEETCFDKYTGNTYR	24	Unmodified	_GFNCESKPEAEETCFDKYTGNTYR_					0	0	0	2	00;GPMAWsp|P02751|FINC_HUMANFibronectinOS=HomosapiensGN=FN1PE=1SV=4	00;GPMAWsp|P02751|FINC_HUMANFibronectinOS=HomosapiensGN=FN1PE=1SV=4	00;GPMAWsp|P02751|FINC_HUMANFibronectinOS=HomosapiensGN=FN1PE=1SV=4	MULTI-MSMS	LUM2_03695_MM_E3_FN4_HCD	726.813	4	726.562	2902.22	70121.6	0.29978	0.00021781	0.54043	0.00039265	0.8402	0.00061046	726.813	30.083	2.4576	30.083	29.377	31.834	-3.5527e-15					238	53	9	0	0	0	9.7471e-25	1	6030	195.24	194.79
GFNCESKPEAEETCFDKYTGNTYR	24	Unmodified	_GFNCESKPEAEETCFDKYTGNTYR_					0	0	0	2	00;GPMAWsp|P02751|FINC_HUMANFibronectinOS=HomosapiensGN=FN1PE=1SV=4	00;GPMAWsp|P02751|FINC_HUMANFibronectinOS=HomosapiensGN=FN1PE=1SV=4	00;GPMAWsp|P02751|FINC_HUMANFibronectinOS=HomosapiensGN=FN1PE=1SV=4	MULTI-MSMS	LUM2_03695_MM_E3_FN4_HCD	968.749	3	968.413	2902.22	61529.6	0.52594	0.00050933	-0.14527	-0.00014068	0.38068	0.00036865	968.747	30.154	1.8071	30.154	29.732	31.539	3.5527e-15					160	39	8	0	0	0	1.7918e-118	1	6032	406.73	406.46
GFNCESKPEAEETCFDKYTGNTYR	24	Unmodified	_GFNCESKPEAEETCFDKYTGNTYR_					0	0	0	2	00;GPMAWsp|P02751|FINC_HUMANFibronectinOS=HomosapiensGN=FN1PE=1SV=4	00;GPMAWsp|P02751|FINC_HUMANFibronectinOS=HomosapiensGN=FN1PE=1SV=4	00;GPMAWsp|P02751|FINC_HUMANFibronectinOS=HomosapiensGN=FN1PE=1SV=4	MULTI-MSMS	LUM2_03695_MM_E3_FN4_HCD	1452.62	2	1452.12	2902.22	54187.1	0.29897	0.00043415	-1.1733	-0.0017037	-0.8743	-0.0012696	1453.12	30.163	0.59624	30.163	29.866	30.462	0					39	12	5	0	0	0	4.4894e-54	2	6080	354.91	354.91
GFNCESKPEAEETCFDKYTGNTYR	24	Unmodified	_GFNCESKPEAEETCFDKYTGNTYR_					0	0	0	2	00;GPMAWsp|P02751|FINC_HUMANFibronectinOS=HomosapiensGN=FN1PE=1SV=4	00;GPMAWsp|P02751|FINC_HUMANFibronectinOS=HomosapiensGN=FN1PE=1SV=4	00;GPMAWsp|P02751|FINC_HUMANFibronectinOS=HomosapiensGN=FN1PE=1SV=4	MULTI-MSMS	LUM2_03694_MM_E2_FN3I_HCD	968.414	3	968.413	2902.22	62202.9	0.34766	0.00033668	0.33632	0.0003257	0.68399	0.00066238	968.748	30.236	0.98601	30.236	30.014	31	0					91	20	7	0	0	0	8.4631e-139	1	6108	420.28	419.65
GFNCESKPEAEETCFDKYTGNTYR	24	Nitration	_GFNCESKPEAEETCFDKYTGNTY(ni)R_	GFNCESKPEAEETCFDKY(0.159)TGNTY(0.841)R		GFNCESKPEAEETCFDKY(-7.23)TGNTY(7.23)R		0	1	0	2	00;GPMAWsp|P02751|FINC_HUMANFibronectinOS=HomosapiensGN=FN1PE=1SV=4	00;GPMAWsp|P02751|FINC_HUMANFibronectinOS=HomosapiensGN=FN1PE=1SV=4	00;GPMAWsp|P02751|FINC_HUMANFibronectinOS=HomosapiensGN=FN1PE=1SV=4	MULTI-SECPEP	LUM2_03695_MM_E3_FN4_HCD	737.881	4	737.808	2947.2	74742.6	0.3005	0.00022171	-0.023486	-1.7328e-05	0.27702	0.00020439	738.059	34.024	0.52433	34.024	33.664	34.189	0					24	10	4	0	0	0	0.0095183	1	6938	77.576	77.576
GFNCESKPEAEETCFDKYTGNTYR	24	Nitration	_GFNCESKPEAEETCFDKYTGNTY(ni)R_	GFNCESKPEAEETCFDKY(0.152)TGNTY(0.848)R		GFNCESKPEAEETCFDKY(-7.48)TGNTY(7.48)R		0	1	0	2	00;GPMAWsp|P02751|FINC_HUMANFibronectinOS=HomosapiensGN=FN1PE=1SV=4	00;GPMAWsp|P02751|FINC_HUMANFibronectinOS=HomosapiensGN=FN1PE=1SV=4	00;GPMAWsp|P02751|FINC_HUMANFibronectinOS=HomosapiensGN=FN1PE=1SV=4	MULTI-MSMS	LUM2_03694_MM_E2_FN3I_HCD	738.31	4	737.808	2947.2	70053.2	0.30947	0.00022833	0.038948	2.8736e-05	0.34841	0.00025706	738.059	33.903	1.5225	33.903	33.231	34.754	-7.1054e-15					191	34	7	0	0	0	6.1921e-17	2	6829	198.05	197.78
GFNCESKPEAEETCFDKYTGNTYR	24	Nitration	_GFNCESKPEAEETCFDKYTGNTY(ni)R_	GFNCESKPEAEETCFDKY(0.064)TGNTY(0.936)R		GFNCESKPEAEETCFDKY(-11.64)TGNTY(11.64)R		0	1	0	2	00;GPMAWsp|P02751|FINC_HUMANFibronectinOS=HomosapiensGN=FN1PE=1SV=4	00;GPMAWsp|P02751|FINC_HUMANFibronectinOS=HomosapiensGN=FN1PE=1SV=4	00;GPMAWsp|P02751|FINC_HUMANFibronectinOS=HomosapiensGN=FN1PE=1SV=4	MULTI-MSMS	LUM2_03694_MM_E2_FN3I_HCD	983.744	3	983.408	2947.2	61518.2	0.55945	0.00055017	0.24783	0.00024372	0.80729	0.00079389	983.743	33.858	1.379	33.858	33.281	34.66	0					149	31	7	0	0	0	1.0221e-55	1	6860	367.12	366.83
GFNCESKPEAEETCFDKYTGNTYR	24	2 Nitration	_GFNCESKPEAEETCFDKY(ni)TGNTY(ni)R_	GFNCESKPEAEETCFDKY(1)TGNTY(1)R		GFNCESKPEAEETCFDKY(211.21)TGNTY(211.21)R		0	2	0	2	00;GPMAWsp|P02751|FINC_HUMANFibronectinOS=HomosapiensGN=FN1PE=1SV=4	00;GPMAWsp|P02751|FINC_HUMANFibronectinOS=HomosapiensGN=FN1PE=1SV=4	00;GPMAWsp|P02751|FINC_HUMANFibronectinOS=HomosapiensGN=FN1PE=1SV=4	MULTI-MSMS	LUM2_03694_MM_E2_FN3I_HCD	749.306	4	749.054	2992.19	70367.5	0.5797	0.00043422	-0.38606	-0.00028918	0.19363	0.00014504	749.054	37.432	1.3628	37.432	36.912	38.275	0					154	29	7	0	0	0	8.3303e-18	1	7671	211.21	211.21
GFNCESKPEAEETCFDKYTGNTYR	24	2 Nitration	_GFNCESKPEAEETCFDKY(ni)TGNTY(ni)R_	GFNCESKPEAEETCFDKY(1)TGNTY(1)R		GFNCESKPEAEETCFDKY(374.17)TGNTY(374.17)R		0	2	0	2	00;GPMAWsp|P02751|FINC_HUMANFibronectinOS=HomosapiensGN=FN1PE=1SV=4	00;GPMAWsp|P02751|FINC_HUMANFibronectinOS=HomosapiensGN=FN1PE=1SV=4	00;GPMAWsp|P02751|FINC_HUMANFibronectinOS=HomosapiensGN=FN1PE=1SV=4	MULTI-MSMS	LUM2_03694_MM_E2_FN3I_HCD	998.737	3	998.403	2992.19	62316.3	0.76801	0.00076678	0.11932	0.00011913	0.88733	0.00088591	998.738	37.612	1.0445	37.612	37.011	38.055	0					104	22	6	0	0	0	3.1237e-67	1	7681	374.17	368.01
GGGGGGYGSGGSSYGSGGGSYGSGGGGGGGR	31	Unmodified	_GGGGGGYGSGGSSYGSGGGSYGSGGGGGGGR_					0	0	0	0	CON__P04264	CON__P04264	CON__P04264	MULTI-MSMS	LUM2_03695_MM_E3_FN4_HCD	1192.98	2	1192.48	2382.94	57033.9	0.51401	0.00061295	0.02304	2.7474e-05	0.53705	0.00064042	1192.98	17.552	0.9394	17.552	17.196	18.135	0					87	20	7	0	0	0	7.492e-58	1	3252	337.9	255.23
GGGGGGYGSGGSSYGSGGGSYGSGGGGGGGR	31	Unmodified	_GGGGGGYGSGGSSYGSGGGSYGSGGGGGGGR_					0	0	0	0	CON__P04264	CON__P04264	CON__P04264	MULTI-MSMS	LUM2_03695_MM_E3_FN4_HCD	795.658	3	795.322	2382.94	69758	0.85544	0.00068035	0.39046	0.00031054	1.2459	0.00099089	795.657	17.543	0.80271	17.543	17.196	17.999	0					40	17	3	0	0	0	1.5708e-18	1	3254	111.5	91.514
GGGGGGYGSGGSSYGSGGGSYGSGGGGGGGR	31	Unmodified	_GGGGGGYGSGGSSYGSGGGSYGSGGGGGGGR_					0	0	0	0	CON__P04264	CON__P04264	CON__P04264	MULTI-MSMS	LUM2_03694_MM_E2_FN3I_HCD	1192.98	2	1192.48	2382.94	58064	0.19891	0.0002372	-0.030563	-3.6446e-05	0.16835	0.00020075	1192.98	17.514	0.71504	17.514	17.187	17.902	0					37	15	3	0	0	0	1.7036e-35	1	3268	264.01	210.01
GGGGSFGYSYGGGSGGGFSASSLGGGFGGGSR	32	Unmodified	_GGGGSFGYSYGGGSGGGFSASSLGGGFGGGSR_					0	0	0	0	CON__P35527	CON__P35527	CON__P35527	MULTI-MSMS	LUM2_03695_MM_E3_FN4_HCD	902.727	3	902.392	2704.15	65669.9	1.152	0.0010396	0.43169	0.00038955	1.5837	0.0014291	902.727	45.568	1.1039	45.568	45.258	46.362	0					90	23	5	0	0	0	1.7193e-18	1	9509	185.65	162.28
GGGGSFGYSYGGGSGGGFSASSLGGGFGGGSR	32	Unmodified	_GGGGSFGYSYGGGSGGGFSASSLGGGFGGGSR_					0	0	0	0	CON__P35527	CON__P35527	CON__P35527	MULTI-MSMS	LUM2_03695_MM_E3_FN4_HCD	1353.59	2	1353.08	2704.15	55149.8	0.64215	0.00086889	0.61605	0.00083357	1.2582	0.0017025	1353.59	45.57	0.64385	45.57	45.307	45.951	0					51	13	5	0	0	0	1.1061e-11	1	9510	185.87	169.12
GGSGGSHGGGSGFGGESGGSYGGGEEASGSGGGYGGGSGK	40	Unmodified	_GGSGGSHGGGSGFGGESGGSYGGGEEASGSGGGYGGGSGK_					0	0	0	0	CON__P35527	CON__P35527	CON__P35527	MULTI-MSMS	LUM2_03695_MM_E3_FN4_HCD	1075.77	3	1075.1	3222.27	60605.9	0.45687	0.00049119	-0.048066	-5.1675e-05	0.40881	0.00043951	1075.43	19.378	0.89459	19.378	19.119	20.014	0					81	19	5	0	0	0	1.8371e-48	1	3679	313.43	313.43
GGSGGSYGGGGSGGGYGGGSGSR	23	Unmodified	_GGSGGSYGGGGSGGGYGGGSGSR_					0	0	0	0	CON__P35527	CON__P35527	CON__P35527	MULTI-MSMS	LUM2_03695_MM_E3_FN4_HCD	896.87	2	896.367	1790.72	64792.5	1.0731	0.0009619	0.37361	0.00033489	1.4467	0.0012968	896.368	11.532	1.0954	11.532	11.129	12.225	0					111	27	5	0	0	0	4.7147e-42	1	1887	321.02	155.53
GGSGGSYGGGGSGGGYGGGSGSR	23	Unmodified	_GGSGGSYGGGGSGGGYGGGSGSR_					0	0	0	0	CON__P35527	CON__P35527	CON__P35527	MULTI-MSMS	LUM2_03695_MM_E3_FN4_HCD	896.368	2	896.367	1790.72	66442.9	0.96746	0.0008672	0.10889	9.7602e-05	1.0763	0.0009648	896.367	13.117	0.45124	13.117	12.815	13.266	0					18	9	3	0	0	0	0.0031915	1	2294	65.716	12.547
GGSGGSYGGGGSGGGYGGGSGSR	23	Unmodified	_GGSGGSYGGGGSGGGYGGGSGSR_					0	0	0	0	CON__P35527	CON__P35527	CON__P35527	MSMS	LUM2_03694_MM_E2_FN3I_HCD	896.368	2	896.367	1790.72	NaN	NaN	NaN	NaN	NaN	NaN	NaN	NaN	11.397	1	11.397	10.897	11.897	0								0	0	0	9.7744e-54	1	1920	324.6	107.77
GGSISGGGYGSGGGK	15	Unmodified	_GGSISGGGYGSGGGK_					0	0	0	0	CON__P35908	CON__P35908	CON__P35908	MULTI-MSMS	LUM2_03695_MM_E3_FN4_HCD	599.279	2	599.278	1196.54	77738.2	1.5881	0.00095174	-0.22579	-0.00013531	1.3624	0.00081643	599.278	10.995	0.72044	10.995	10.534	11.255	0					35	18	3	0	0	0	0.004853	1	1774	66.498	66.498
GLAFTDVDVDSIK	13	Unmodified	_GLAFTDVDVDSIK_					0	0	0	0	00;GPMAWsp|P02751|FINC_HUMANFibronectinOS=HomosapiensGN=FN1PE=1SV=4	00;GPMAWsp|P02751|FINC_HUMANFibronectinOS=HomosapiensGN=FN1PE=1SV=4	00;GPMAWsp|P02751|FINC_HUMANFibronectinOS=HomosapiensGN=FN1PE=1SV=4	MULTI-MSMS	LUM2_03695_MM_E3_FN4_HCD	690.357	2	690.356	1378.7	74844	0.89163	0.00061554	0.0051022	3.5224e-06	0.89674	0.00061907	690.356	44.401	0.6346	44.401	44.07	44.705	0					48	13	5	0	0	0	6.3257e-09	1	9238	145.34	144.27
GLAFTDVDVDSIK	13	Unmodified	_GLAFTDVDVDSIK_					0	0	0	0	00;GPMAWsp|P02751|FINC_HUMANFibronectinOS=HomosapiensGN=FN1PE=1SV=4	00;GPMAWsp|P02751|FINC_HUMANFibronectinOS=HomosapiensGN=FN1PE=1SV=4	00;GPMAWsp|P02751|FINC_HUMANFibronectinOS=HomosapiensGN=FN1PE=1SV=4	MULTI-MSMS	LUM2_03694_MM_E2_FN3I_HCD	690.357	2	690.356	1378.7	75295.4	0.77729	0.0005366	0.11619	8.0215e-05	0.89348	0.00061682	690.356	44.263	0.69733	44.263	43.904	44.601	0					54	14	6	0	0	0	1.3042e-05	1	9214	107.83	106.76
GLKPGVVYEGQLISIQQYGHQEVTR	25	Unmodified	_GLKPGVVYEGQLISIQQYGHQEVTR_					0	0	0	1	00;GPMAWsp|P02751|FINC_HUMANFibronectinOS=HomosapiensGN=FN1PE=1SV=4	00;GPMAWsp|P02751|FINC_HUMANFibronectinOS=HomosapiensGN=FN1PE=1SV=4	00;GPMAWsp|P02751|FINC_HUMANFibronectinOS=HomosapiensGN=FN1PE=1SV=4	MULTI-MSMS	LUM2_03695_MM_E3_FN4_HCD	700.877	4	700.625	2798.47	73484.7	0.95213	0.00066709	-0.15446	-0.00010822	0.79768	0.00055887	700.876	39.145	1.9423	39.145	38.662	40.604	0					210	41	8	0	0	0	3.9957e-24	2	8052	234.39	234.31
GLKPGVVYEGQLISIQQYGHQEVTR	25	Unmodified	_GLKPGVVYEGQLISIQQYGHQEVTR_					0	0	0	1	00;GPMAWsp|P02751|FINC_HUMANFibronectinOS=HomosapiensGN=FN1PE=1SV=4	00;GPMAWsp|P02751|FINC_HUMANFibronectinOS=HomosapiensGN=FN1PE=1SV=4	00;GPMAWsp|P02751|FINC_HUMANFibronectinOS=HomosapiensGN=FN1PE=1SV=4	MULTI-MSMS	LUM2_03695_MM_E3_FN4_HCD	934.166	3	933.831	2798.47	63295.4	1.3278	0.0012399	0.030901	2.8856e-05	1.3587	0.0012688	934.166	39.148	1.3093	39.148	38.801	40.11	0					106	27	7	0	0	0	1.8275e-44	1	8063	328.65	328.24
GLKPGVVYEGQLISIQQYGHQEVTR	25	Unmodified	_GLKPGVVYEGQLISIQQYGHQEVTR_					0	0	0	1	00;GPMAWsp|P02751|FINC_HUMANFibronectinOS=HomosapiensGN=FN1PE=1SV=4	00;GPMAWsp|P02751|FINC_HUMANFibronectinOS=HomosapiensGN=FN1PE=1SV=4	00;GPMAWsp|P02751|FINC_HUMANFibronectinOS=HomosapiensGN=FN1PE=1SV=4	MULTI-MSMS	LUM2_03694_MM_E2_FN3I_HCD	700.877	4	700.625	2798.47	73384.2	1.266	0.00088699	0.027522	1.9282e-05	1.2935	0.00090627	700.876	39.022	1.1279	39.022	38.636	39.764	0					116	24	8	0	0	0	5.8904e-24	1	8035	226.14	225.55
GLKPGVVYEGQLISIQQYGHQEVTR	25	Unmodified	_GLKPGVVYEGQLISIQQYGHQEVTR_					0	0	0	1	00;GPMAWsp|P02751|FINC_HUMANFibronectinOS=HomosapiensGN=FN1PE=1SV=4	00;GPMAWsp|P02751|FINC_HUMANFibronectinOS=HomosapiensGN=FN1PE=1SV=4	00;GPMAWsp|P02751|FINC_HUMANFibronectinOS=HomosapiensGN=FN1PE=1SV=4	MULTI-MSMS	LUM2_03694_MM_E2_FN3I_HCD	934.167	3	933.831	2798.47	62928.6	1.6935	0.0015814	0.7199	0.00067227	2.4134	0.0022537	934.166	39.022	0.68171	39.022	38.679	39.36	0					59	14	5	0	0	0	1.3972e-32	1	8046	274.3	273.71
GLKPGVVYEGQLISIQQYGHQEVTR	25	Nitration	_GLKPGVVYEGQLISIQQY(ni)GHQEVTR_	GLKPGVVYEGQLISIQQY(1)GHQEVTR		GLKPGVVY(-161.35)EGQLISIQQY(161.35)GHQEVTR		0	1	0	1	00;GPMAWsp|P02751|FINC_HUMANFibronectinOS=HomosapiensGN=FN1PE=1SV=4	00;GPMAWsp|P02751|FINC_HUMANFibronectinOS=HomosapiensGN=FN1PE=1SV=4	00;GPMAWsp|P02751|FINC_HUMANFibronectinOS=HomosapiensGN=FN1PE=1SV=4	MULTI-MSMS	LUM2_03695_MM_E3_FN4_HCD	712.123	4	711.871	2843.46	74816.7	0.39191	0.00027899	0.41727	0.00029704	0.80918	0.00057604	712.122	42.742	0.71279	42.742	42.532	43.245	0					46	14	5	0	0	0	3.4145e-17	1	8926	185.45	182.87
GLKPGVVYEGQLISIQQYGHQEVTR	25	Nitration	_GLKPGVVY(ni)EGQLISIQQYGHQEVTR_	GLKPGVVY(1)EGQLISIQQYGHQEVTR		GLKPGVVY(79.38)EGQLISIQQY(-79.38)GHQEVTR		0	1	0	1	00;GPMAWsp|P02751|FINC_HUMANFibronectinOS=HomosapiensGN=FN1PE=1SV=4	00;GPMAWsp|P02751|FINC_HUMANFibronectinOS=HomosapiensGN=FN1PE=1SV=4	00;GPMAWsp|P02751|FINC_HUMANFibronectinOS=HomosapiensGN=FN1PE=1SV=4	MULTI-MSMS	LUM2_03695_MM_E3_FN4_HCD	712.123	4	711.871	2843.46	74691.7	0.47765	0.00034002	0.60405	0.00043001	1.0817	0.00077003	712.122	43.459	0.71297	43.459	43.061	43.774	0					49	14	5	0	0	0	8.568e-07	1	9051	102.95	100.37
GLKPGVVYEGQLISIQQYGHQEVTR	25	Nitration	_GLKPGVVYEGQLISIQQY(ni)GHQEVTR_	GLKPGVVYEGQLISIQQY(1)GHQEVTR		GLKPGVVY(-156.35)EGQLISIQQY(156.35)GHQEVTR		0	1	0	1	00;GPMAWsp|P02751|FINC_HUMANFibronectinOS=HomosapiensGN=FN1PE=1SV=4	00;GPMAWsp|P02751|FINC_HUMANFibronectinOS=HomosapiensGN=FN1PE=1SV=4	00;GPMAWsp|P02751|FINC_HUMANFibronectinOS=HomosapiensGN=FN1PE=1SV=4	MULTI-MSMS	LUM2_03694_MM_E2_FN3I_HCD	712.122	4	711.871	2843.46	73034.5	0.66886	0.00047614	0.092238	6.5662e-05	0.7611	0.00054181	712.122	42.601	1.872	42.601	42.171	44.043	0					214	40	7	0	0	0	3.1073e-17	2	8826	187.95	186.99
GLKPGVVYEGQLISIQQYGHQEVTR	25	Nitration	_GLKPGVVYEGQLISIQQY(ni)GHQEVTR_	GLKPGVVYEGQLISIQQY(1)GHQEVTR		GLKPGVVY(-180.18)EGQLISIQQY(180.18)GHQEVTR		0	1	0	1	00;GPMAWsp|P02751|FINC_HUMANFibronectinOS=HomosapiensGN=FN1PE=1SV=4	00;GPMAWsp|P02751|FINC_HUMANFibronectinOS=HomosapiensGN=FN1PE=1SV=4	00;GPMAWsp|P02751|FINC_HUMANFibronectinOS=HomosapiensGN=FN1PE=1SV=4	MULTI-MSMS	LUM2_03694_MM_E2_FN3I_HCD	949.161	3	948.826	2843.46	63137.6	1.0193	0.0009671	0.38101	0.00036151	1.4003	0.0013286	949.161	42.611	1.4462	42.611	42.27	43.716	0					121	31	7	0	0	0	2.523e-25	1	8837	250.71	250.35
GLKPGVVYEGQLISIQQYGHQEVTR	25	2 Nitration	_GLKPGVVY(ni)EGQLISIQQY(ni)GHQEVTR_	GLKPGVVY(1)EGQLISIQQY(1)GHQEVTR		GLKPGVVY(192.47)EGQLISIQQY(192.47)GHQEVTR		0	2	0	1	00;GPMAWsp|P02751|FINC_HUMANFibronectinOS=HomosapiensGN=FN1PE=1SV=4	00;GPMAWsp|P02751|FINC_HUMANFibronectinOS=HomosapiensGN=FN1PE=1SV=4	00;GPMAWsp|P02751|FINC_HUMANFibronectinOS=HomosapiensGN=FN1PE=1SV=4	MULTI-MSMS	LUM2_03695_MM_E3_FN4_HCD	723.37	4	723.118	2888.44	73299.6	0.68836	0.00049777	0.034245	2.4763e-05	0.72261	0.00052253	723.369	46.96	1.1456	46.96	46.454	47.6	7.1054e-15					63	23	5	0	0	0	2.499e-17	2	9792	192.47	189.79
GLKPGVVYEGQLISIQQYGHQEVTR	25	2 Nitration	_GLKPGVVY(ni)EGQLISIQQY(ni)GHQEVTR_	GLKPGVVY(1)EGQLISIQQY(1)GHQEVTR		GLKPGVVY(192.18)EGQLISIQQY(192.18)GHQEVTR		0	2	0	1	00;GPMAWsp|P02751|FINC_HUMANFibronectinOS=HomosapiensGN=FN1PE=1SV=4	00;GPMAWsp|P02751|FINC_HUMANFibronectinOS=HomosapiensGN=FN1PE=1SV=4	00;GPMAWsp|P02751|FINC_HUMANFibronectinOS=HomosapiensGN=FN1PE=1SV=4	MULTI-MSMS	LUM2_03694_MM_E2_FN3I_HCD	723.37	4	723.118	2888.44	72332.1	0.88368	0.000639	0.25424	0.00018385	1.1379	0.00082285	723.369	47.025	3.941	47.025	46.563	50.504	0					327	86	8	0	0	0	2.5341e-17	2	9812	192.18	192.18
GLKPGVVYEGQLISIQQYGHQEVTR	25	2 Nitration	_GLKPGVVY(ni)EGQLISIQQY(ni)GHQEVTR_	GLKPGVVY(1)EGQLISIQQY(1)GHQEVTR		GLKPGVVY(168.92)EGQLISIQQY(168.92)GHQEVTR		0	2	0	1	00;GPMAWsp|P02751|FINC_HUMANFibronectinOS=HomosapiensGN=FN1PE=1SV=4	00;GPMAWsp|P02751|FINC_HUMANFibronectinOS=HomosapiensGN=FN1PE=1SV=4	00;GPMAWsp|P02751|FINC_HUMANFibronectinOS=HomosapiensGN=FN1PE=1SV=4	MULTI-MSMS	LUM2_03694_MM_E2_FN3I_HCD	964.158	3	963.821	2888.44	62667.4	1.1841	0.0011412	0.43256	0.00041691	1.6166	0.0015581	964.156	47.025	1.0271	47.025	46.65	47.678	0					118	22	7	0	0	0	1.9255e-12	2	9830	168.92	168.13
GLKPGVVYEGQLISIQQYGHQEVTR	25	2 Nitration	_GLKPGVVY(ni)EGQLISIQQY(ni)GHQEVTR_	GLKPGVVY(1)EGQLISIQQY(1)GHQEVTR		GLKPGVVY(41.42)EGQLISIQQY(41.42)GHQEVTR		0	2	0	1	00;GPMAWsp|P02751|FINC_HUMANFibronectinOS=HomosapiensGN=FN1PE=1SV=4	00;GPMAWsp|P02751|FINC_HUMANFibronectinOS=HomosapiensGN=FN1PE=1SV=4	00;GPMAWsp|P02751|FINC_HUMANFibronectinOS=HomosapiensGN=FN1PE=1SV=4	MULTI-MSMS	LUM2_03694_MM_E2_FN3I_HCD	723.37	4	723.118	2888.44	73796.3	0.82386	0.00059575	0.43028	0.00031114	1.2541	0.00090689	723.369	59.736	2.1898	59.736	58.835	61.024	0					119	45	5	0	0	0	0.026064	1	12695	41.423	34.23
GLKPGVVYEGQLISIQQYGHQEVTR	25	2 Nitration	_GLKPGVVY(ni)EGQLISIQQY(ni)GHQEVTR_	GLKPGVVY(1)EGQLISIQQY(1)GHQEVTR		GLKPGVVY(77.19)EGQLISIQQY(77.19)GHQEVTR		0	2	0	1	00;GPMAWsp|P02751|FINC_HUMANFibronectinOS=HomosapiensGN=FN1PE=1SV=4	00;GPMAWsp|P02751|FINC_HUMANFibronectinOS=HomosapiensGN=FN1PE=1SV=4	00;GPMAWsp|P02751|FINC_HUMANFibronectinOS=HomosapiensGN=FN1PE=1SV=4	MULTI-MSMS	LUM2_03694_MM_E2_FN3I_HCD	723.62	4	723.118	2888.44	73374.5	0.68323	0.00049406	0.36159	0.00026147	1.0448	0.00075553	723.369	63.365	1.1358	63.365	62.705	63.84	7.1054e-15					73	28	3	0	0	0	0.0015686	1	13466	77.19	77.176
GLKPGVVYEGQLISIQQYGHQEVTR	25	2 Nitration	_GLKPGVVY(ni)EGQLISIQQY(ni)GHQEVTR_	GLKPGVVY(1)EGQLISIQQY(1)GHQEVTR		GLKPGVVY(50.83)EGQLISIQQY(50.83)GHQEVTR		0	2	0	1	00;GPMAWsp|P02751|FINC_HUMANFibronectinOS=HomosapiensGN=FN1PE=1SV=4	00;GPMAWsp|P02751|FINC_HUMANFibronectinOS=HomosapiensGN=FN1PE=1SV=4	00;GPMAWsp|P02751|FINC_HUMANFibronectinOS=HomosapiensGN=FN1PE=1SV=4	MULTI-MSMS	LUM2_03694_MM_E2_FN3I_HCD	723.369	4	723.118	2888.44	73500.8	0.55545	0.00040165	0.38965	0.00028176	0.9451	0.00068342	723.619	66.493	0.51782	66.493	66.216	66.734	0					125	53	4	0	0	0	0.013735	2	14196	50.827	50.827
GLVLIAFSQYLQQCPFDEHVK	21	Unmodified	_GLVLIAFSQYLQQCPFDEHVK_					0	0	0	0	CON__P02769	CON__P02769	CON__P02769	MULTI-MSMS	LUM2_03695_MM_E3_FN4_HCD	831.762	3	831.426	2491.26	68080.3	1.1251	0.00093547	-0.052774	-4.3878e-05	1.0724	0.00089159	831.76	55.944	0.84398	55.944	55.626	56.47	0					75	18	7	0	0	0	7.1416e-23	1	11823	224.19	224.19
GNLLQCICTGNGR	13	Unmodified	_GNLLQCICTGNGR_					0	0	0	0	00;GPMAWsp|P02751|FINC_HUMANFibronectinOS=HomosapiensGN=FN1PE=1SV=4	00;GPMAWsp|P02751|FINC_HUMANFibronectinOS=HomosapiensGN=FN1PE=1SV=4	00;GPMAWsp|P02751|FINC_HUMANFibronectinOS=HomosapiensGN=FN1PE=1SV=4	MULTI-MSMS	LUM2_03695_MM_E3_FN4_HCD	731.848	2	731.848	1461.68	67525.5	0.24747	0.00018111	-0.2249	-0.00016459	0.022565	1.6514e-05	731.848	34.504	2.0384	34.504	34.189	36.227	-7.1054e-15					153	43	7	0	0	0	2.157e-20	2	7019	275.63	274.86
GNLLQCICTGNGR	13	Unmodified	_GNLLQCICTGNGR_					0	0	0	0	00;GPMAWsp|P02751|FINC_HUMANFibronectinOS=HomosapiensGN=FN1PE=1SV=4	00;GPMAWsp|P02751|FINC_HUMANFibronectinOS=HomosapiensGN=FN1PE=1SV=4	00;GPMAWsp|P02751|FINC_HUMANFibronectinOS=HomosapiensGN=FN1PE=1SV=4	MULTI-MSMS	LUM2_03695_MM_E3_FN4_HCD	488.235	3	488.234	1461.68	87730.5	0.51603	0.00025194	-0.11329	-5.5311e-05	0.40274	0.00019663	488.235	34.584	0.84587	34.584	34.283	35.129	0					49	17	5	0	0	0	3.9801e-09	1	7041	151.55	151.3
GNLLQCICTGNGR	13	Unmodified	_GNLLQCICTGNGR_					0	0	0	0	00;GPMAWsp|P02751|FINC_HUMANFibronectinOS=HomosapiensGN=FN1PE=1SV=4	00;GPMAWsp|P02751|FINC_HUMANFibronectinOS=HomosapiensGN=FN1PE=1SV=4	00;GPMAWsp|P02751|FINC_HUMANFibronectinOS=HomosapiensGN=FN1PE=1SV=4	MULTI-MSMS	LUM2_03694_MM_E2_FN3I_HCD	731.85	2	731.848	1461.68	67554.3	0.3335	0.00024407	-0.074859	-5.4785e-05	0.25864	0.00018929	731.849	34.699	2.0623	34.699	34.276	36.339	0					187	46	7	0	0	0	7.5963e-14	2	7052	223.87	221.93
GNLLQCICTGNGR	13	Unmodified	_GNLLQCICTGNGR_					0	0	0	0	00;GPMAWsp|P02751|FINC_HUMANFibronectinOS=HomosapiensGN=FN1PE=1SV=4	00;GPMAWsp|P02751|FINC_HUMANFibronectinOS=HomosapiensGN=FN1PE=1SV=4	00;GPMAWsp|P02751|FINC_HUMANFibronectinOS=HomosapiensGN=FN1PE=1SV=4	MULTI-MSMS	LUM2_03694_MM_E2_FN3I_HCD	488.235	3	488.234	1461.68	87335.1	0.74744	0.00036492	-0.30865	-0.00015069	0.43879	0.00021423	488.235	34.704	1.1275	34.704	34.319	35.446	0					62	25	5	0	0	0	4.4317e-09	2	7077	148.92	148.54
GNLLQCICTGNGR	13	Unmodified	_GNLLQCICTGNGR_					0	0	0	0	00;GPMAWsp|P02751|FINC_HUMANFibronectinOS=HomosapiensGN=FN1PE=1SV=4	00;GPMAWsp|P02751|FINC_HUMANFibronectinOS=HomosapiensGN=FN1PE=1SV=4	00;GPMAWsp|P02751|FINC_HUMANFibronectinOS=HomosapiensGN=FN1PE=1SV=4	MULTI-SECPEP	LUM2_03694_MM_E2_FN3I_HCD	1463.19	1	1462.69	1461.68	50713	0.18159	0.00026561	-0.31643	-0.00046283	-0.13484	-0.00019723	1462.69	34.723	0.71048	34.723	34.397	35.108	0					55	15	5	0	0	0	7.7665e-28	1	7131	272.15	258.57
GNLLQCICTGNGRGEWK	17	Unmodified	_GNLLQCICTGNGRGEWK_					0	0	0	1	00;GPMAWsp|P02751|FINC_HUMANFibronectinOS=HomosapiensGN=FN1PE=1SV=4	00;GPMAWsp|P02751|FINC_HUMANFibronectinOS=HomosapiensGN=FN1PE=1SV=4	00;GPMAWsp|P02751|FINC_HUMANFibronectinOS=HomosapiensGN=FN1PE=1SV=4	MULTI-MSMS	LUM2_03695_MM_E3_FN4_HCD	655.316	3	654.981	1961.92	75813.4	0.7637	0.00050021	-0.33791	-0.00022133	0.42579	0.00027888	654.981	36.258	1.175	36.258	35.931	37.106	0					90	26	7	0	0	0	4.0637e-29	2	7408	191.63	191.63
GNLLQCICTGNGRGEWK	17	Unmodified	_GNLLQCICTGNGRGEWK_					0	0	0	1	00;GPMAWsp|P02751|FINC_HUMANFibronectinOS=HomosapiensGN=FN1PE=1SV=4	00;GPMAWsp|P02751|FINC_HUMANFibronectinOS=HomosapiensGN=FN1PE=1SV=4	00;GPMAWsp|P02751|FINC_HUMANFibronectinOS=HomosapiensGN=FN1PE=1SV=4	MULTI-MSMS	LUM2_03695_MM_E3_FN4_HCD	982.471	2	981.967	1961.92	63084.5	0.45478	0.00044658	0.069822	6.8562e-05	0.52461	0.00051515	982.47	36.244	0.56746	36.244	35.978	36.545	0					37	13	5	0	0	0	1.7236e-09	1	7420	157.28	150.24
GNLLQCICTGNGRGEWK	17	Unmodified	_GNLLQCICTGNGRGEWK_					0	0	0	1	00;GPMAWsp|P02751|FINC_HUMANFibronectinOS=HomosapiensGN=FN1PE=1SV=4	00;GPMAWsp|P02751|FINC_HUMANFibronectinOS=HomosapiensGN=FN1PE=1SV=4	00;GPMAWsp|P02751|FINC_HUMANFibronectinOS=HomosapiensGN=FN1PE=1SV=4	MULTI-MSMS	LUM2_03694_MM_E2_FN3I_HCD	654.982	3	654.981	1961.92	76107.3	0.43038	0.00028189	0.23172	0.00015177	0.6621	0.00043367	654.981	36.281	1.0534	36.281	35.908	36.962	0					67	22	7	0	0	0	1.0809e-09	1	7429	115.58	115.22
GNLLQCICTGNGRGEWK	17	Unmodified	_GNLLQCICTGNGRGEWK_					0	0	0	1	00;GPMAWsp|P02751|FINC_HUMANFibronectinOS=HomosapiensGN=FN1PE=1SV=4	00;GPMAWsp|P02751|FINC_HUMANFibronectinOS=HomosapiensGN=FN1PE=1SV=4	00;GPMAWsp|P02751|FINC_HUMANFibronectinOS=HomosapiensGN=FN1PE=1SV=4	MULTI-MSMS	LUM2_03694_MM_E2_FN3I_HCD	982.471	2	981.967	1961.92	60462.8	0.17505	0.00017189	-0.55815	-0.00054808	-0.3831	-0.00037619	981.968	36.248	0.43942	36.248	35.998	36.437	0					29	9	5	0	0	0	8.2272e-22	1	7451	249.28	244.56
GNLLQCICTGNGRGEWK	17	Nitration	_GNLLQCICTGNGRGEW(ni)K_	GNLLQCICTGNGRGEW(1)K		GNLLQCICTGNGRGEW(121.32)K		0	1	0	1	00;GPMAWsp|P02751|FINC_HUMANFibronectinOS=HomosapiensGN=FN1PE=1SV=4	00;GPMAWsp|P02751|FINC_HUMANFibronectinOS=HomosapiensGN=FN1PE=1SV=4	00;GPMAWsp|P02751|FINC_HUMANFibronectinOS=HomosapiensGN=FN1PE=1SV=4	MULTI-MSMS	LUM2_03694_MM_E2_FN3I_HCD	670.31	3	669.976	2006.91	75017.1	1.3511	0.00090518	-0.13648	-9.144e-05	1.2146	0.00081374	670.31	39.014	0.90142	39.014	38.679	39.58	0					58	19	5	0	0	0	2.1969e-06	1	8059	121.32	118.44
GNLLQCICTGNGRGEWKCER	20	Unmodified	_GNLLQCICTGNGRGEWKCER_					0	0	0	2	00;GPMAWsp|P02751|FINC_HUMANFibronectinOS=HomosapiensGN=FN1PE=1SV=4	00;GPMAWsp|P02751|FINC_HUMANFibronectinOS=HomosapiensGN=FN1PE=1SV=4	00;GPMAWsp|P02751|FINC_HUMANFibronectinOS=HomosapiensGN=FN1PE=1SV=4	MULTI-MSMS	LUM2_03695_MM_E3_FN4_HCD	603.032	4	602.781	2407.09	76936.3	0.91234	0.00054994	-0.038856	-2.3421e-05	0.87349	0.00052652	603.032	31.387	0.62349	31.387	30.965	31.588	0					54	13	6	0	0	0	7.0151e-23	1	6347	192.69	192.69
GNLLQCICTGNGRGEWKCER	20	Unmodified	_GNLLQCICTGNGRGEWKCER_					0	0	0	2	00;GPMAWsp|P02751|FINC_HUMANFibronectinOS=HomosapiensGN=FN1PE=1SV=4	00;GPMAWsp|P02751|FINC_HUMANFibronectinOS=HomosapiensGN=FN1PE=1SV=4	00;GPMAWsp|P02751|FINC_HUMANFibronectinOS=HomosapiensGN=FN1PE=1SV=4	MULTI-MSMS	LUM2_03695_MM_E3_FN4_HCD	803.708	3	803.372	2407.09	69990.6	0.4445	0.0003571	0.66994	0.00053821	1.1144	0.00089531	803.707	31.389	0.43969	31.389	31.054	31.494	0					33	9	5	0	0	0	5.3781e-16	1	6358	132.62	132.62
GNLLQCICTGNGRGEWKCER	20	Unmodified	_GNLLQCICTGNGRGEWKCER_					0	0	0	2	00;GPMAWsp|P02751|FINC_HUMANFibronectinOS=HomosapiensGN=FN1PE=1SV=4	00;GPMAWsp|P02751|FINC_HUMANFibronectinOS=HomosapiensGN=FN1PE=1SV=4	00;GPMAWsp|P02751|FINC_HUMANFibronectinOS=HomosapiensGN=FN1PE=1SV=4	MULTI-MSMS	LUM2_03694_MM_E2_FN3I_HCD	603.032	4	602.781	2407.09	78058.9	1.2402	0.00074755	0.40725	0.00024548	1.6474	0.00099303	603.032	31.575	0.45984	31.575	31.332	31.792	0					16	10	2	0	0	0	4.9672e-11	2	6412	121.74	121.74
GQPRQYNVGPSVSK	14	Unmodified	_GQPRQYNVGPSVSK_					0	0	0	1	00;GPMAWsp|P02751|FINC_HUMANFibronectinOS=HomosapiensGN=FN1PE=1SV=4	00;GPMAWsp|P02751|FINC_HUMANFibronectinOS=HomosapiensGN=FN1PE=1SV=4	00;GPMAWsp|P02751|FINC_HUMANFibronectinOS=HomosapiensGN=FN1PE=1SV=4	MULTI-MSMS	LUM2_03695_MM_E3_FN4_HCD	506.268	3	506.267	1515.78	87763.7	1.0176	0.00051517	0.45155	0.00022861	1.4691	0.00074378	506.267	13.824	0.32323	13.824	13.54	13.863	0					19	7	4	0	0	0	0.045952	1	2442	27.798	27.798
GQPRQYNVGPSVSKYPLR	18	Unmodified	_GQPRQYNVGPSVSKYPLR_					0	0	0	2	00;GPMAWsp|P02751|FINC_HUMANFibronectinOS=HomosapiensGN=FN1PE=1SV=4	00;GPMAWsp|P02751|FINC_HUMANFibronectinOS=HomosapiensGN=FN1PE=1SV=4	00;GPMAWsp|P02751|FINC_HUMANFibronectinOS=HomosapiensGN=FN1PE=1SV=4	MULTI-MSMS	LUM2_03695_MM_E3_FN4_HCD	512.529	4	512.277	2045.08	85228.7	1.0604	0.00054323	0.11846	6.0684e-05	1.1789	0.00060391	512.278	22.528	0.9308	22.528	22.192	23.123	0					90	21	6	0	0	0	3.0148e-07	1	4368	133.32	133.32
GQPRQYNVGPSVSKYPLR	18	Unmodified	_GQPRQYNVGPSVSKYPLR_					0	0	0	2	00;GPMAWsp|P02751|FINC_HUMANFibronectinOS=HomosapiensGN=FN1PE=1SV=4	00;GPMAWsp|P02751|FINC_HUMANFibronectinOS=HomosapiensGN=FN1PE=1SV=4	00;GPMAWsp|P02751|FINC_HUMANFibronectinOS=HomosapiensGN=FN1PE=1SV=4	MULTI-MSMS	LUM2_03695_MM_E3_FN4_HCD	683.036	3	682.701	2045.08	74334.9	1.0375	0.00070827	0.28706	0.00019597	1.3245	0.00090425	683.035	22.58	0.89264	22.58	22.23	23.123	0					74	20	5	0	0	0	1.1183e-21	1	4369	244.1	244.1
GRISCTIANR	10	Unmodified	_GRISCTIANR_					0	0	0	1	00;GPMAWsp|P02751|FINC_HUMANFibronectinOS=HomosapiensGN=FN1PE=1SV=4	00;GPMAWsp|P02751|FINC_HUMANFibronectinOS=HomosapiensGN=FN1PE=1SV=4	00;GPMAWsp|P02751|FINC_HUMANFibronectinOS=HomosapiensGN=FN1PE=1SV=4	MULTI-MSMS	LUM2_03695_MM_E3_FN4_HCD	574.304	2	574.304	1146.59	80286	1.5587	0.00089514	-0.026297	-1.5102e-05	1.5324	0.00088004	574.304	11.517	0.92935	11.517	11.174	12.103	-1.7764e-15					39	23	2	0	0	0	4.8518e-14	1	1893	185.6	185.6
GRISCTIANR	10	Unmodified	_GRISCTIANR_					0	0	0	1	00;GPMAWsp|P02751|FINC_HUMANFibronectinOS=HomosapiensGN=FN1PE=1SV=4	00;GPMAWsp|P02751|FINC_HUMANFibronectinOS=HomosapiensGN=FN1PE=1SV=4	00;GPMAWsp|P02751|FINC_HUMANFibronectinOS=HomosapiensGN=FN1PE=1SV=4	MULTI-MSMS	LUM2_03695_MM_E3_FN4_HCD	383.205	3	383.205	1146.59	96819.9	1.0072	0.00038596	-0.15226	-5.8346e-05	0.85492	0.00032761	383.205	11.517	0.64398	11.517	11.217	11.861	0					27	16	2	0	0	0	7.4808e-06	1	1904	100.88	100.88
GRISCTIANR	10	Unmodified	_GRISCTIANR_					0	0	0	1	00;GPMAWsp|P02751|FINC_HUMANFibronectinOS=HomosapiensGN=FN1PE=1SV=4	00;GPMAWsp|P02751|FINC_HUMANFibronectinOS=HomosapiensGN=FN1PE=1SV=4	00;GPMAWsp|P02751|FINC_HUMANFibronectinOS=HomosapiensGN=FN1PE=1SV=4	MULTI-MSMS	LUM2_03694_MM_E2_FN3I_HCD	574.305	2	574.304	1146.59	80333.9	1.5199	0.00087286	-0.50092	-0.00028768	1.0189	0.00058518	574.303	11.261	0.76754	11.261	11.008	11.776	0					25	22	2	0	0	0	6.6288e-22	1	1877	250.62	250.62
GRISCTIANR	10	Unmodified	_GRISCTIANR_					0	0	0	1	00;GPMAWsp|P02751|FINC_HUMANFibronectinOS=HomosapiensGN=FN1PE=1SV=4	00;GPMAWsp|P02751|FINC_HUMANFibronectinOS=HomosapiensGN=FN1PE=1SV=4	00;GPMAWsp|P02751|FINC_HUMANFibronectinOS=HomosapiensGN=FN1PE=1SV=4	MULTI-MSMS	LUM2_03694_MM_E2_FN3I_HCD	383.205	3	383.205	1146.59	98388.6	1.104	0.00042306	-0.25055	-9.601e-05	0.85346	0.00032705	383.205	11.261	0.18155	11.261	11.098	11.279	0					6	3	2	0	0	0	6.2533e-06	1	1883	97.813	97.813
GSLGGGFSSGGFSGGSFSR	19	Unmodified	_GSLGGGFSSGGFSGGSFSR_					0	0	0	0	CON__P13645	CON__P13645	CON__P13645	MULTI-MSMS	LUM2_03695_MM_E3_FN4_HCD	854.892	2	854.39	1706.76	67700.6	0.43694	0.00037332	0.52454	0.00044816	0.96147	0.00082147	854.39	38.328	1.0654	38.328	37.921	38.987	0					78	22	4	0	0	0	9.6367e-15	1	7865	180.97	180.97
GSLGGGFSSGGFSGGSFSR	19	Unmodified	_GSLGGGFSSGGFSGGSFSR_					0	0	0	0	CON__P13645	CON__P13645	CON__P13645	MULTI-MSMS	LUM2_03694_MM_E2_FN3I_HCD	854.391	2	854.39	1706.76	65759.8	1.2518	0.0010695	1.2757	0.0010899	2.5275	0.0021595	854.39	38.181	0.62095	38.181	37.874	38.495	7.1054e-15					35	13	3	0	0	0	6.1231e-10	1	7882	150.78	150.78
GSRGGSGGSYGGGGSGGGYGGGSGSR	26	Unmodified	_GSRGGSGGSYGGGGSGGGYGGGSGSR_					0	0	0	1	CON__P35527	CON__P35527	CON__P35527	MULTI-MSMS	LUM2_03695_MM_E3_FN4_HCD	697.967	3	697.966	2090.88	73919.4	1.1671	0.00081461	0.24965	0.00017425	1.4168	0.00098886	697.966	8.8189	0.39253	8.8189	8.6169	9.0094	0					22	9	4	0	0	0	9.3516e-19	1	1353	143.44	142.62
GSRGGSGGSYGGGGSGGGYGGGSGSR	26	Unmodified	_GSRGGSGGSYGGGGSGGGYGGGSGSR_					0	0	0	1	CON__P35527	CON__P35527	CON__P35527	MULTI-MSMS	LUM2_03694_MM_E2_FN3I_HCD	698.301	3	697.966	2090.88	80425.7	1.1587	0.00080873	-0.057649	-4.0237e-05	1.1011	0.0007685	698.3	9.1129	0.21075	9.1129	8.9761	9.1869	0					6	4	2	0	0	0	9.7057e-19	1	1422	157.09	156.13
GSRGGSGGSYGGGGSGGGYGGGSGSR	26	Unmodified	_GSRGGSGGSYGGGGSGGGYGGGSGSR_					0	0	0	1	CON__P35527	CON__P35527	CON__P35527	MULTI-MSMS	LUM2_03694_MM_E2_FN3I_HCD	1046.45	2	1046.44	2090.88	67515	1.069	0.0011186	-0.51573	-0.00053968	0.55322	0.00057891	1046.44	9.1367	0.14341	9.1367	9.0434	9.1869	0					4	2	2	0	0	0	0.043463	1	1426	39.338	38.306
GSSGGGCFGGSSGGYGGLGGFGGGSFR	27	Unmodified	_GSSGGGCFGGSSGGYGGLGGFGGGSFR_					0	0	0	0	CON__P13645	CON__P13645	CON__P13645	MULTI-MSMS	LUM2_03695_MM_E3_FN4_HCD	1172.5	2	1172	2341.98	59422.6	0.49443	0.00057947	-0.27045	-0.00031697	0.22398	0.0002625	1172	43.167	0.76225	43.167	42.864	43.626	0					37	15	4	0	0	0	0.0018198	1	8983	79.511	77.932
HEEGHMLNCTCFGQGR	16	Unmodified	_HEEGHMLNCTCFGQGR_					0	0	0	0	00;GPMAWsp|P02751|FINC_HUMANFibronectinOS=HomosapiensGN=FN1PE=1SV=4	00;GPMAWsp|P02751|FINC_HUMANFibronectinOS=HomosapiensGN=FN1PE=1SV=4	00;GPMAWsp|P02751|FINC_HUMANFibronectinOS=HomosapiensGN=FN1PE=1SV=4	MULTI-MSMS	LUM2_03695_MM_E3_FN4_HCD	483.953	4	483.953	1931.78	86194.7	0.69948	0.00033852	-0.52486	-0.00025401	0.17462	8.451e-05	483.953	19.542	0.64598	19.542	19.406	20.052	0					36	14	5	0	0	0	4.7114e-06	1	3744	111.35	111.35
HEEGHMLNCTCFGQGR	16	Unmodified	_HEEGHMLNCTCFGQGR_					0	0	0	0	00;GPMAWsp|P02751|FINC_HUMANFibronectinOS=HomosapiensGN=FN1PE=1SV=4	00;GPMAWsp|P02751|FINC_HUMANFibronectinOS=HomosapiensGN=FN1PE=1SV=4	00;GPMAWsp|P02751|FINC_HUMANFibronectinOS=HomosapiensGN=FN1PE=1SV=4	MULTI-MSMS	LUM2_03695_MM_E3_FN4_HCD	645.269	3	644.935	1931.78	77445.6	0.80099	0.00051658	-0.50941	-0.00032854	0.29157	0.00018805	644.935	19.556	0.54038	19.556	19.356	19.897	0					32	11	4	0	0	0	0.0012107	1	3766	86.777	86.401
HEEGHMLNCTCFGQGR	16	Unmodified	_HEEGHMLNCTCFGQGR_					0	0	0	0	00;GPMAWsp|P02751|FINC_HUMANFibronectinOS=HomosapiensGN=FN1PE=1SV=4	00;GPMAWsp|P02751|FINC_HUMANFibronectinOS=HomosapiensGN=FN1PE=1SV=4	00;GPMAWsp|P02751|FINC_HUMANFibronectinOS=HomosapiensGN=FN1PE=1SV=4	MULTI-MSMS	LUM2_03694_MM_E2_FN3I_HCD	645.27	3	644.935	1931.78	75892.6	0.88122	0.00056833	0.14345	9.2517e-05	1.0247	0.00066085	644.935	19.409	0.54268	19.409	19.229	19.771	0					36	12	4	0	0	0	3.8966e-21	1	3708	239.16	238.63
HEEGHMLNCTCFGQGR	16	Unmodified	_HEEGHMLNCTCFGQGR_					0	0	0	0	00;GPMAWsp|P02751|FINC_HUMANFibronectinOS=HomosapiensGN=FN1PE=1SV=4	00;GPMAWsp|P02751|FINC_HUMANFibronectinOS=HomosapiensGN=FN1PE=1SV=4	00;GPMAWsp|P02751|FINC_HUMANFibronectinOS=HomosapiensGN=FN1PE=1SV=4	MULTI-MSMS	LUM2_03694_MM_E2_FN3I_HCD	483.954	4	483.953	1931.78	88658.2	0.80662	0.00039036	0.013884	6.7194e-06	0.8205	0.00039708	483.953	19.394	0.54268	19.394	19.229	19.771	0					35	12	5	0	0	0	0.002684	1	3713	73.262	73.262
HEEGHMLNCTCFGQGR	16	Oxidation (M)	_HEEGHM(ox)LNCTCFGQGR_		HEEGHM(1)LNCTCFGQGR		HEEGHM(165.45)LNCTCFGQGR	0	0	1	0	00;GPMAWsp|P02751|FINC_HUMANFibronectinOS=HomosapiensGN=FN1PE=1SV=4	00;GPMAWsp|P02751|FINC_HUMANFibronectinOS=HomosapiensGN=FN1PE=1SV=4	00;GPMAWsp|P02751|FINC_HUMANFibronectinOS=HomosapiensGN=FN1PE=1SV=4	MULTI-MSMS	LUM2_03694_MM_E2_FN3I_HCD	650.268	3	650.266	1947.78	76953.8	1.0774	0.00070062	-0.36963	-0.00024036	0.70781	0.00046027	650.601	15.099	0.78053	15.099	14.592	15.372	1.7764e-15					54	18	4	0	0	0	8.3422e-10	1	2713	165.45	165.45
HEEGHMLNCTCFGQGR	16	Oxidation (M)	_HEEGHM(ox)LNCTCFGQGR_		HEEGHM(1)LNCTCFGQGR		HEEGHM(81.99)LNCTCFGQGR	0	0	1	0	00;GPMAWsp|P02751|FINC_HUMANFibronectinOS=HomosapiensGN=FN1PE=1SV=4	00;GPMAWsp|P02751|FINC_HUMANFibronectinOS=HomosapiensGN=FN1PE=1SV=4	00;GPMAWsp|P02751|FINC_HUMANFibronectinOS=HomosapiensGN=FN1PE=1SV=4	MULTI-MSMS	LUM2_03694_MM_E2_FN3I_HCD	488.203	4	487.952	1947.78	89802.8	1.0244	0.00049984	-0.38702	-0.00018885	0.63734	0.00031099	488.202	15.07	0.74011	15.07	14.715	15.455	1.7764e-15					46	17	4	0	0	0	0.0016841	1	2731	81.992	81.992
HGGGGGGFGGGGFGSR	16	Unmodified	_HGGGGGGFGGGGFGSR_					0	0	0	0	CON__P35908	CON__P35908	CON__P35908	MULTI-MSMS	LUM2_03695_MM_E3_FN4_HCD	440.866	3	440.866	1319.58	92639.6	1.0675	0.00047062	-0.41892	-0.00018469	0.64857	0.00028593	440.866	15.734	0.64192	15.734	15.254	15.896	-1.7764e-15					32	13	3	0	0	0	0.023416	1	2853	44.252	44.252
HGVQELEIELQSQLSKK	17	Unmodified	_HGVQELEIELQSQLSKK_					0	0	0	1	CON__P35527	CON__P35527	CON__P35527	MULTI-MSMS	LUM2_03695_MM_E3_FN4_HCD	656.36	3	656.025	1965.05	76082.1	1.146	0.00075181	-0.13154	-8.6292e-05	1.0145	0.00066552	656.025	40.22	0.67779	40.22	39.926	40.604	0					38	14	3	0	0	0	0.0038959	1	8336	61.319	57.931
HHPEHFSGRPR	11	Unmodified	_HHPEHFSGRPR_					0	0	0	1	00;GPMAWsp|P02751|FINC_HUMANFibronectinOS=HomosapiensGN=FN1PE=1SV=4	00;GPMAWsp|P02751|FINC_HUMANFibronectinOS=HomosapiensGN=FN1PE=1SV=4	00;GPMAWsp|P02751|FINC_HUMANFibronectinOS=HomosapiensGN=FN1PE=1SV=4	MULTI-MSMS	LUM2_03695_MM_E3_FN4_HCD	452.895	3	452.894	1355.66	90535.5	1.3799	0.00062493	-0.0035041	-1.587e-06	1.3764	0.00062334	452.894	8.59	0.15978	8.59	8.5738	8.7335	0					20	5	4	0	0	0	3.3771e-09	1	1288	152.04	146.04
HHPEHFSGRPR	11	Unmodified	_HHPEHFSGRPR_					0	0	0	1	00;GPMAWsp|P02751|FINC_HUMANFibronectinOS=HomosapiensGN=FN1PE=1SV=4	00;GPMAWsp|P02751|FINC_HUMANFibronectinOS=HomosapiensGN=FN1PE=1SV=4	00;GPMAWsp|P02751|FINC_HUMANFibronectinOS=HomosapiensGN=FN1PE=1SV=4	MULTI-MSMS	LUM2_03694_MM_E2_FN3I_HCD	452.895	3	452.894	1355.66	89796.3	1.4903	0.00067495	0.026032	1.179e-05	1.5163	0.00068674	452.894	8.543	0.56349	8.543	8.527	9.0905	0					41	15	4	0	0	0	3.049e-09	1	1285	154.24	140.43
HHPEHFSGRPR	11	Unmodified	_HHPEHFSGRPR_					0	0	0	1	00;GPMAWsp|P02751|FINC_HUMANFibronectinOS=HomosapiensGN=FN1PE=1SV=4	00;GPMAWsp|P02751|FINC_HUMANFibronectinOS=HomosapiensGN=FN1PE=1SV=4	00;GPMAWsp|P02751|FINC_HUMANFibronectinOS=HomosapiensGN=FN1PE=1SV=4	MULTI-MSMS	LUM2_03694_MM_E2_FN3I_HCD	452.894	3	452.894	1355.66	101431	1.2858	0.00058235	-0.10825	-4.9026e-05	1.1776	0.00053333	452.894	10.083	0.76943	10.083	9.8864	10.656	0					37	16	3	0	0	0	0.0012492	1	1692	90.827	89.756
HLVDEPQNLIK	11	Unmodified	_HLVDEPQNLIK_					0	0	0	0	CON__P02769	CON__P02769	CON__P02769	MULTI-MSMS	LUM2_03695_MM_E3_FN4_HCD	653.362	2	653.362	1304.71	76135.8	0.89756	0.00058643	0.43569	0.00028466	1.3332	0.00087109	653.362	26.616	1.0906	26.616	26.335	27.425	3.5527e-15					88	24	6	0	0	0	5.7093e-14	1	5275	238.63	238.63
HLVDEPQNLIK	11	Unmodified	_HLVDEPQNLIK_					0	0	0	0	CON__P02769	CON__P02769	CON__P02769	MULTI-MSMS	LUM2_03695_MM_E3_FN4_HCD	435.911	3	435.91	1304.71	93015.4	0.94613	0.00041243	0.32955	0.00014365	1.2757	0.00055608	435.91	26.7	0.56795	26.7	26.382	26.95	0					42	12	5	0	0	0	3.1006e-09	1	5292	154.24	154.24
HPYFYAPELLYYANK	15	Unmodified	_HPYFYAPELLYYANK_					0	0	0	0	CON__P02769	CON__P02769	CON__P02769	MULTI-MSMS	LUM2_03695_MM_E3_FN4_HCD	630.649	3	630.314	1887.92	78389.4	1.1623	0.00073264	0.38118	0.00024026	1.5435	0.0009729	630.648	47.827	0.92854	47.827	47.371	48.299	0					58	19	4	0	0	0	2.5092e-09	1	10016	153.49	153.49
HRPRPYPPNVGEEIQIGHIPR	21	Unmodified	_HRPRPYPPNVGEEIQIGHIPR_					0	0	0	2	00;GPMAWsp|P02751|FINC_HUMANFibronectinOS=HomosapiensGN=FN1PE=1SV=4	00;GPMAWsp|P02751|FINC_HUMANFibronectinOS=HomosapiensGN=FN1PE=1SV=4	00;GPMAWsp|P02751|FINC_HUMANFibronectinOS=HomosapiensGN=FN1PE=1SV=4	MULTI-MSMS	LUM2_03695_MM_E3_FN4_HCD	493.671	5	493.269	2461.31	86520.6	0.80131	0.00039526	0.18327	9.0403e-05	0.98458	0.00048566	493.47	27.451	2.1405	27.451	26.725	28.866	3.5527e-15					242	47	6	0	0	0	3.3997e-11	3	5620	154.74	154.74
HRPRPYPPNVGEEIQIGHIPR	21	Unmodified	_HRPRPYPPNVGEEIQIGHIPR_					0	0	0	2	00;GPMAWsp|P02751|FINC_HUMANFibronectinOS=HomosapiensGN=FN1PE=1SV=4	00;GPMAWsp|P02751|FINC_HUMANFibronectinOS=HomosapiensGN=FN1PE=1SV=4	00;GPMAWsp|P02751|FINC_HUMANFibronectinOS=HomosapiensGN=FN1PE=1SV=4	MULTI-MSMS	LUM2_03695_MM_E3_FN4_HCD	616.586	4	616.335	2461.31	77366.5	1.1814	0.00072814	0.23623	0.0001456	1.4176	0.00087374	616.585	27.498	1.8645	27.498	26.822	28.686	0					199	41	6	0	0	0	4.7368e-16	2	5388	177.41	177.41
HRPRPYPPNVGEEIQIGHIPR	21	Unmodified	_HRPRPYPPNVGEEIQIGHIPR_					0	0	0	2	00;GPMAWsp|P02751|FINC_HUMANFibronectinOS=HomosapiensGN=FN1PE=1SV=4	00;GPMAWsp|P02751|FINC_HUMANFibronectinOS=HomosapiensGN=FN1PE=1SV=4	00;GPMAWsp|P02751|FINC_HUMANFibronectinOS=HomosapiensGN=FN1PE=1SV=4	MULTI-MSMS	LUM2_03695_MM_E3_FN4_HCD	411.393	6	411.225	2461.31	95639.8	0.89763	0.00036913	-1.8395	-0.00075645	-0.94188	-0.00038732	411.224	27.452	1.6042	27.452	26.822	28.426	0					92	35	4	0	0	0	0.0023895	1	5428	79.676	76.99
HRPRPYPPNVGEEIQIGHIPR	21	Unmodified	_HRPRPYPPNVGEEIQIGHIPR_					0	0	0	2	00;GPMAWsp|P02751|FINC_HUMANFibronectinOS=HomosapiensGN=FN1PE=1SV=4	00;GPMAWsp|P02751|FINC_HUMANFibronectinOS=HomosapiensGN=FN1PE=1SV=4	00;GPMAWsp|P02751|FINC_HUMANFibronectinOS=HomosapiensGN=FN1PE=1SV=4	MULTI-MSMS	LUM2_03694_MM_E2_FN3I_HCD	493.47	5	493.269	2461.31	87234.2	1.0545	0.00052016	-0.33093	-0.00016324	0.72359	0.00035693	493.469	27.057	1.859	27.057	26.48	28.339	-3.5527e-15					147	42	4	0	0	0	4.661e-07	3	5336	122.49	122.49
HRPRPYPPNVGEEIQIGHIPR	21	Unmodified	_HRPRPYPPNVGEEIQIGHIPR_					0	0	0	2	00;GPMAWsp|P02751|FINC_HUMANFibronectinOS=HomosapiensGN=FN1PE=1SV=4	00;GPMAWsp|P02751|FINC_HUMANFibronectinOS=HomosapiensGN=FN1PE=1SV=4	00;GPMAWsp|P02751|FINC_HUMANFibronectinOS=HomosapiensGN=FN1PE=1SV=4	MULTI-MSMS	LUM2_03694_MM_E2_FN3I_HCD	616.586	4	616.335	2461.31	78541.9	1.4602	0.00089999	-0.25202	-0.00015533	1.2082	0.00074467	616.585	26.959	1.8187	26.959	26.48	28.299	0					112	41	3	0	0	0	3.6217e-12	3	5416	172.5	172.5
HRPRPYPPNVGEEIQIGHIPR	21	Nitration	_HRPRPY(ni)PPNVGEEIQIGHIPR_	HRPRPY(1)PPNVGEEIQIGHIPR		HRPRPY(131.67)PPNVGEEIQIGHIPR		0	1	0	2	00;GPMAWsp|P02751|FINC_HUMANFibronectinOS=HomosapiensGN=FN1PE=1SV=4	00;GPMAWsp|P02751|FINC_HUMANFibronectinOS=HomosapiensGN=FN1PE=1SV=4	00;GPMAWsp|P02751|FINC_HUMANFibronectinOS=HomosapiensGN=FN1PE=1SV=4	MULTI-MSMS	LUM2_03694_MM_E2_FN3I_HCD	502.467	5	502.266	2506.29	86309.3	0.7349	0.00036912	0.27779	0.00013952	1.0127	0.00050864	502.467	29.079	1.4489	29.079	28.469	29.918	0					152	32	7	0	0	0	1.4964e-07	1	5794	131.67	131.67
HRPRPYPPNVGEEIQIGHIPR	21	Nitration	_HRPRPY(ni)PPNVGEEIQIGHIPR_	HRPRPY(1)PPNVGEEIQIGHIPR		HRPRPY(166.06)PPNVGEEIQIGHIPR		0	1	0	2	00;GPMAWsp|P02751|FINC_HUMANFibronectinOS=HomosapiensGN=FN1PE=1SV=4	00;GPMAWsp|P02751|FINC_HUMANFibronectinOS=HomosapiensGN=FN1PE=1SV=4	00;GPMAWsp|P02751|FINC_HUMANFibronectinOS=HomosapiensGN=FN1PE=1SV=4	MULTI-MSMS	LUM2_03694_MM_E2_FN3I_HCD	627.832	4	627.581	2506.29	77059.5	0.98434	0.00061775	0.37165	0.00023324	1.356	0.00085099	627.832	29.138	1.1506	29.138	28.552	29.703	0					112	25	5	0	0	0	1.4471e-11	1	5806	166.06	166.06
HRPRPYPPNVGEEIQIGHIPR	21	Nitration	_HRPRPY(ni)PPNVGEEIQIGHIPR_	HRPRPY(1)PPNVGEEIQIGHIPR		HRPRPY(164.02)PPNVGEEIQIGHIPR		0	1	0	2	00;GPMAWsp|P02751|FINC_HUMANFibronectinOS=HomosapiensGN=FN1PE=1SV=4	00;GPMAWsp|P02751|FINC_HUMANFibronectinOS=HomosapiensGN=FN1PE=1SV=4	00;GPMAWsp|P02751|FINC_HUMANFibronectinOS=HomosapiensGN=FN1PE=1SV=4	MULTI-MSMS	LUM2_03694_MM_E2_FN3I_HCD	628.083	4	627.581	2506.29	77059.4	0.68786	0.00043169	-0.041266	-2.5898e-05	0.6466	0.00040579	628.082	29.915	0.491	29.915	29.573	30.064	-3.5527e-15					26	10	5	0	0	0	1.7895e-11	1	6038	164.02	163.91
HTSVQTTSSGSGPFTDVR	18	Unmodified	_HTSVQTTSSGSGPFTDVR_					0	0	0	0	00;GPMAWsp|P02751|FINC_HUMANFibronectinOS=HomosapiensGN=FN1PE=1SV=4	00;GPMAWsp|P02751|FINC_HUMANFibronectinOS=HomosapiensGN=FN1PE=1SV=4	00;GPMAWsp|P02751|FINC_HUMANFibronectinOS=HomosapiensGN=FN1PE=1SV=4	MULTI-MSMS	LUM2_03695_MM_E3_FN4_HCD	621.967	3	621.966	1862.88	76976.7	1.0829	0.00067351	-0.23228	-0.00014447	0.8506	0.00052904	621.966	20.609	5.5164	20.609	19.5	25.016	3.5527e-15					432	123	8	0	0	0	5.0276e-21	5	4050	216.34	216.34
HTSVQTTSSGSGPFTDVR	18	Unmodified	_HTSVQTTSSGSGPFTDVR_					0	0	0	0	00;GPMAWsp|P02751|FINC_HUMANFibronectinOS=HomosapiensGN=FN1PE=1SV=4	00;GPMAWsp|P02751|FINC_HUMANFibronectinOS=HomosapiensGN=FN1PE=1SV=4	00;GPMAWsp|P02751|FINC_HUMANFibronectinOS=HomosapiensGN=FN1PE=1SV=4	MULTI-MSMS	LUM2_03695_MM_E3_FN4_HCD	932.948	2	932.445	1862.88	63240.1	1.0658	0.00099384	0.12845	0.00011978	1.1943	0.0011136	932.445	20.61	3.0985	20.61	19.76	22.858	0					295	69	6	0	0	0	3.0305e-64	3	4062	445.61	445.61
HTSVQTTSSGSGPFTDVR	18	Unmodified	_HTSVQTTSSGSGPFTDVR_					0	0	0	0	00;GPMAWsp|P02751|FINC_HUMANFibronectinOS=HomosapiensGN=FN1PE=1SV=4	00;GPMAWsp|P02751|FINC_HUMANFibronectinOS=HomosapiensGN=FN1PE=1SV=4	00;GPMAWsp|P02751|FINC_HUMANFibronectinOS=HomosapiensGN=FN1PE=1SV=4	MULTI-MSMS	LUM2_03695_MM_E3_FN4_HCD	932.948	2	932.445	1862.88	63444.5	1.1571	0.001079	0.26142	0.00024376	1.4185	0.0013227	932.446	23.558	2.1017	23.558	22.65	24.752	3.5527e-15					121	46	4	0	0	0	5.5704e-40	1	4574	385.8	385.8
HTSVQTTSSGSGPFTDVR	18	Unmodified	_HTSVQTTSSGSGPFTDVR_					0	0	0	0	00;GPMAWsp|P02751|FINC_HUMANFibronectinOS=HomosapiensGN=FN1PE=1SV=4	00;GPMAWsp|P02751|FINC_HUMANFibronectinOS=HomosapiensGN=FN1PE=1SV=4	00;GPMAWsp|P02751|FINC_HUMANFibronectinOS=HomosapiensGN=FN1PE=1SV=4	MULTI-MSMS	LUM2_03695_MM_E3_FN4_HCD	622.301	3	621.966	1862.88	78303.6	1.1629	0.00072329	-0.034685	-2.1573e-05	1.1282	0.00070171	622.3	27.858	1.6919	27.858	27.174	28.866	0					85	37	3	0	0	0	1.0051e-09	2	5545	151.41	151.41
HTSVQTTSSGSGPFTDVR	18	Unmodified	_HTSVQTTSSGSGPFTDVR_					0	0	0	0	00;GPMAWsp|P02751|FINC_HUMANFibronectinOS=HomosapiensGN=FN1PE=1SV=4	00;GPMAWsp|P02751|FINC_HUMANFibronectinOS=HomosapiensGN=FN1PE=1SV=4	00;GPMAWsp|P02751|FINC_HUMANFibronectinOS=HomosapiensGN=FN1PE=1SV=4	MSMS	LUM2_03695_MM_E3_FN4_HCD	621.967	3	621.966	1862.88	NaN	NaN	NaN	NaN	NaN	NaN	NaN	NaN	24.176	1	24.176	23.676	24.676	0								0	0	0	2.6453e-15	1	4758	197.38	197.38
HTSVQTTSSGSGPFTDVR	18	Unmodified	_HTSVQTTSSGSGPFTDVR_					0	0	0	0	00;GPMAWsp|P02751|FINC_HUMANFibronectinOS=HomosapiensGN=FN1PE=1SV=4	00;GPMAWsp|P02751|FINC_HUMANFibronectinOS=HomosapiensGN=FN1PE=1SV=4	00;GPMAWsp|P02751|FINC_HUMANFibronectinOS=HomosapiensGN=FN1PE=1SV=4	MSMS	LUM2_03695_MM_E3_FN4_HCD	621.967	3	621.966	1862.88	NaN	NaN	NaN	NaN	NaN	NaN	NaN	NaN	25.539	1	25.539	25.039	26.039	0								0	0	0	5.4715e-10	1	5062	159.26	159.26
HTSVQTTSSGSGPFTDVR	18	Unmodified	_HTSVQTTSSGSGPFTDVR_					0	0	0	0	00;GPMAWsp|P02751|FINC_HUMANFibronectinOS=HomosapiensGN=FN1PE=1SV=4	00;GPMAWsp|P02751|FINC_HUMANFibronectinOS=HomosapiensGN=FN1PE=1SV=4	00;GPMAWsp|P02751|FINC_HUMANFibronectinOS=HomosapiensGN=FN1PE=1SV=4	MSMS	LUM2_03695_MM_E3_FN4_HCD	621.967	3	621.966	1862.88	NaN	NaN	NaN	NaN	NaN	NaN	NaN	NaN	26.651	1	26.651	26.151	27.151	0								0	0	0	5.2758e-05	1	5310	111.95	111.95
HTSVQTTSSGSGPFTDVR	18	Unmodified	_HTSVQTTSSGSGPFTDVR_					0	0	0	0	00;GPMAWsp|P02751|FINC_HUMANFibronectinOS=HomosapiensGN=FN1PE=1SV=4	00;GPMAWsp|P02751|FINC_HUMANFibronectinOS=HomosapiensGN=FN1PE=1SV=4	00;GPMAWsp|P02751|FINC_HUMANFibronectinOS=HomosapiensGN=FN1PE=1SV=4	MULTI-MSMS	LUM2_03694_MM_E2_FN3I_HCD	621.967	3	621.966	1862.88	77559.9	1.2203	0.00075896	-0.26875	-0.00016715	0.9515	0.0005918	621.966	20.63	3.787	20.63	19.453	23.24	0					426	87	7	0	0	0	4.8037e-21	4	3840	217.91	217.91
HTSVQTTSSGSGPFTDVR	18	Unmodified	_HTSVQTTSSGSGPFTDVR_					0	0	0	0	00;GPMAWsp|P02751|FINC_HUMANFibronectinOS=HomosapiensGN=FN1PE=1SV=4	00;GPMAWsp|P02751|FINC_HUMANFibronectinOS=HomosapiensGN=FN1PE=1SV=4	00;GPMAWsp|P02751|FINC_HUMANFibronectinOS=HomosapiensGN=FN1PE=1SV=4	MULTI-MSMS	LUM2_03694_MM_E2_FN3I_HCD	932.446	2	932.445	1862.88	63270.9	1.1698	0.0010908	0.11121	0.0001037	1.281	0.0011945	932.445	20.628	3.0447	20.628	19.771	22.816	0					278	69	6	0	0	0	3.1618e-51	3	4080	437.41	437.41
HTSVQTTSSGSGPFTDVR	18	Unmodified	_HTSVQTTSSGSGPFTDVR_					0	0	0	0	00;GPMAWsp|P02751|FINC_HUMANFibronectinOS=HomosapiensGN=FN1PE=1SV=4	00;GPMAWsp|P02751|FINC_HUMANFibronectinOS=HomosapiensGN=FN1PE=1SV=4	00;GPMAWsp|P02751|FINC_HUMANFibronectinOS=HomosapiensGN=FN1PE=1SV=4	MULTI-MSMS	LUM2_03694_MM_E2_FN3I_HCD	932.446	2	932.445	1862.88	63830.7	1.0425	0.00097212	0.136	0.00012681	1.1785	0.0010989	932.445	23.438	2.0514	23.438	23.063	25.114	0					84	45	3	0	0	0	9.2223e-51	2	4580	418.28	418.28
HTSVQTTSSGSGPFTDVR	18	Unmodified	_HTSVQTTSSGSGPFTDVR_					0	0	0	0	00;GPMAWsp|P02751|FINC_HUMANFibronectinOS=HomosapiensGN=FN1PE=1SV=4	00;GPMAWsp|P02751|FINC_HUMANFibronectinOS=HomosapiensGN=FN1PE=1SV=4	00;GPMAWsp|P02751|FINC_HUMANFibronectinOS=HomosapiensGN=FN1PE=1SV=4	MULTI-MSMS	LUM2_03694_MM_E2_FN3I_HCD	622.301	3	621.966	1862.88	78447	1.1311	0.00070348	0.14477	9.004e-05	1.2758	0.00079352	621.966	23.685	3.2444	23.685	23.193	26.437	0					130	73	3	0	0	0	1.4188e-14	2	4818	185.55	185.55
HTSVQTTSSGSGPFTDVR	18	Unmodified	_HTSVQTTSSGSGPFTDVR_					0	0	0	0	00;GPMAWsp|P02751|FINC_HUMANFibronectinOS=HomosapiensGN=FN1PE=1SV=4	00;GPMAWsp|P02751|FINC_HUMANFibronectinOS=HomosapiensGN=FN1PE=1SV=4	00;GPMAWsp|P02751|FINC_HUMANFibronectinOS=HomosapiensGN=FN1PE=1SV=4	MULTI-MSMS	LUM2_03694_MM_E2_FN3I_HCD	621.967	3	621.966	1862.88	78666.5	1.3848	0.00086128	-0.64388	-0.00040047	0.74089	0.00046081	622.3	27.669	1.9761	27.669	27.139	29.115	0					92	45	3	0	0	0	0.0028503	1	5760	68.168	68.168
HTSVQTTSSGSGPFTDVR	18	Unmodified	_HTSVQTTSSGSGPFTDVR_					0	0	0	0	00;GPMAWsp|P02751|FINC_HUMANFibronectinOS=HomosapiensGN=FN1PE=1SV=4	00;GPMAWsp|P02751|FINC_HUMANFibronectinOS=HomosapiensGN=FN1PE=1SV=4	00;GPMAWsp|P02751|FINC_HUMANFibronectinOS=HomosapiensGN=FN1PE=1SV=4	MULTI-SECPEP	LUM2_03694_MM_E2_FN3I_HCD	622.005	3	621.966	1862.88	78127.3	0.88948	0.00055323	0.38854	0.00024166	1.278	0.00079489	621.966	29.568	0.76238	29.568	29.115	29.878	3.5527e-15					22	16	2	0	0	0	0.030286	1	6037	55.907	55.907
HTSVQTTSSGSGPFTDVR	18	Unmodified	_HTSVQTTSSGSGPFTDVR_					0	0	0	0	00;GPMAWsp|P02751|FINC_HUMANFibronectinOS=HomosapiensGN=FN1PE=1SV=4	00;GPMAWsp|P02751|FINC_HUMANFibronectinOS=HomosapiensGN=FN1PE=1SV=4	00;GPMAWsp|P02751|FINC_HUMANFibronectinOS=HomosapiensGN=FN1PE=1SV=4	MULTI-SECPEP	LUM2_03694_MM_E2_FN3I_HCD	622.301	3	621.966	1862.88	78127.2	1.3681	0.00085088	-0.43073	-0.0002679	0.93732	0.00058298	621.966	26.905	0.83632	26.905	26.437	27.274	0					24	18	2	0	0	0	8.5817e-06	1	5314	125.94	125.89
HYQINQQWER	10	Unmodified	_HYQINQQWER_					0	0	0	0	00;GPMAWsp|P02751|FINC_HUMANFibronectinOS=HomosapiensGN=FN1PE=1SV=4	00;GPMAWsp|P02751|FINC_HUMANFibronectinOS=HomosapiensGN=FN1PE=1SV=4	00;GPMAWsp|P02751|FINC_HUMANFibronectinOS=HomosapiensGN=FN1PE=1SV=4	MULTI-MSMS	LUM2_03695_MM_E3_FN4_HCD	700.832	2	701.337	1400.66	73193	0.71292	0.0005	-0.21132	-0.0001482	0.50161	0.0003518	701.337	21.242	2.5201	21.242	20.778	23.298	0					281	56	7	0	0	0	9.8108e-30	4	4130	287.58	287.58
HYQINQQWER	10	Unmodified	_HYQINQQWER_					0	0	0	0	00;GPMAWsp|P02751|FINC_HUMANFibronectinOS=HomosapiensGN=FN1PE=1SV=4	00;GPMAWsp|P02751|FINC_HUMANFibronectinOS=HomosapiensGN=FN1PE=1SV=4	00;GPMAWsp|P02751|FINC_HUMANFibronectinOS=HomosapiensGN=FN1PE=1SV=4	MULTI-MSMS	LUM2_03695_MM_E3_FN4_HCD	467.894	3	467.893	1400.66	89173.3	0.90352	0.00042275	-0.25442	-0.00011904	0.6491	0.00030371	467.893	21.242	2.5201	21.242	20.778	23.298	0					186	56	5	0	0	0	9.387e-15	3	4053	188.87	188.87
HYQINQQWER	10	Unmodified	_HYQINQQWER_					0	0	0	0	00;GPMAWsp|P02751|FINC_HUMANFibronectinOS=HomosapiensGN=FN1PE=1SV=4	00;GPMAWsp|P02751|FINC_HUMANFibronectinOS=HomosapiensGN=FN1PE=1SV=4	00;GPMAWsp|P02751|FINC_HUMANFibronectinOS=HomosapiensGN=FN1PE=1SV=4	MULTI-MSMS	LUM2_03695_MM_E3_FN4_HCD	701.338	2	701.337	1400.66	76653.1	0.78054	0.00054742	1.337	0.0009377	2.1176	0.0014851	701.337	29.085	0.65021	29.085	28.911	29.561	0					35	13	3	0	0	0	6.8731e-10	1	5863	169.41	165.11
HYQINQQWER	10	Unmodified	_HYQINQQWER_					0	0	0	0	00;GPMAWsp|P02751|FINC_HUMANFibronectinOS=HomosapiensGN=FN1PE=1SV=4	00;GPMAWsp|P02751|FINC_HUMANFibronectinOS=HomosapiensGN=FN1PE=1SV=4	00;GPMAWsp|P02751|FINC_HUMANFibronectinOS=HomosapiensGN=FN1PE=1SV=4	MSMS	LUM2_03695_MM_E3_FN4_HCD	701.337	2	701.337	1400.66	NaN	NaN	NaN	NaN	NaN	NaN	NaN	NaN	24.266	1	24.266	23.766	24.766	0								0	0	0	0.00065954	1	4778	93.178	93.178
HYQINQQWER	10	Unmodified	_HYQINQQWER_					0	0	0	0	00;GPMAWsp|P02751|FINC_HUMANFibronectinOS=HomosapiensGN=FN1PE=1SV=4	00;GPMAWsp|P02751|FINC_HUMANFibronectinOS=HomosapiensGN=FN1PE=1SV=4	00;GPMAWsp|P02751|FINC_HUMANFibronectinOS=HomosapiensGN=FN1PE=1SV=4	MULTI-SECPEP	LUM2_03695_MM_E3_FN4_HCD	701.659	2	701.337	1400.66	75844.9	0.63566	0.00044581	0.41661	0.00029218	1.0523	0.000738	701.337	25.929	1.0208	25.929	25.617	26.638	0					31	22	2	0	0	0	0.031963	1	5135	56.632	56.632
HYQINQQWER	10	Unmodified	_HYQINQQWER_					0	0	0	0	00;GPMAWsp|P02751|FINC_HUMANFibronectinOS=HomosapiensGN=FN1PE=1SV=4	00;GPMAWsp|P02751|FINC_HUMANFibronectinOS=HomosapiensGN=FN1PE=1SV=4	00;GPMAWsp|P02751|FINC_HUMANFibronectinOS=HomosapiensGN=FN1PE=1SV=4	MULTI-MSMS	LUM2_03694_MM_E2_FN3I_HCD	701.337	2	701.337	1400.66	73703.9	0.77786	0.00054554	0.14705	0.00010313	0.92491	0.00064867	701.337	21.281	2.15	21.281	20.832	22.982	0					152	48	5	0	0	0	2.3506e-21	2	4061	246.93	246.93
HYQINQQWER	10	Unmodified	_HYQINQQWER_					0	0	0	0	00;GPMAWsp|P02751|FINC_HUMANFibronectinOS=HomosapiensGN=FN1PE=1SV=4	00;GPMAWsp|P02751|FINC_HUMANFibronectinOS=HomosapiensGN=FN1PE=1SV=4	00;GPMAWsp|P02751|FINC_HUMANFibronectinOS=HomosapiensGN=FN1PE=1SV=4	MULTI-MSMS	LUM2_03694_MM_E2_FN3I_HCD	467.894	3	467.893	1400.66	89845	0.97175	0.00045468	-0.069668	-3.2597e-05	0.90209	0.00042208	467.894	21.29	1.4281	21.29	20.832	22.26	-3.5527e-15					172	32	8	0	0	0	1.2364e-15	3	4068	171.7	171.7
HYQINQQWER	10	Unmodified	_HYQINQQWER_					0	0	0	0	00;GPMAWsp|P02751|FINC_HUMANFibronectinOS=HomosapiensGN=FN1PE=1SV=4	00;GPMAWsp|P02751|FINC_HUMANFibronectinOS=HomosapiensGN=FN1PE=1SV=4	00;GPMAWsp|P02751|FINC_HUMANFibronectinOS=HomosapiensGN=FN1PE=1SV=4	MULTI-MSMS	LUM2_03694_MM_E2_FN3I_HCD	701.336	2	701.337	1400.66	76562.6	0.63942	0.00044845	-0.027615	-1.9368e-05	0.6118	0.00042908	701.336	28.99	0.50931	28.99	28.743	29.252	0					20	11	2	0	0	0	0.0020211	1	5861	89.029	89.029
HYQINQQWER	10	Nitration	_HY(ni)QINQQWER_	HY(1)QINQQWER		HY(144.58)QINQQW(-144.58)ER		0	1	0	0	00;GPMAWsp|P02751|FINC_HUMANFibronectinOS=HomosapiensGN=FN1PE=1SV=4	00;GPMAWsp|P02751|FINC_HUMANFibronectinOS=HomosapiensGN=FN1PE=1SV=4	00;GPMAWsp|P02751|FINC_HUMANFibronectinOS=HomosapiensGN=FN1PE=1SV=4	MULTI-MSMS	LUM2_03695_MM_E3_FN4_HCD	482.889	3	482.888	1445.64	88429.5	0.81956	0.00039576	0.23597	0.00011395	1.0555	0.00050971	482.889	27.428	1.0206	27.428	26.862	27.883	-3.5527e-15					66	22	4	0	0	0	2.1942e-09	1	5403	154.01	154.01
HYQINQQWER	10	Nitration	_HY(ni)QINQQWER_	HY(1)QINQQWER		HY(285.66)QINQQW(-285.66)ER		0	1	0	0	00;GPMAWsp|P02751|FINC_HUMANFibronectinOS=HomosapiensGN=FN1PE=1SV=4	00;GPMAWsp|P02751|FINC_HUMANFibronectinOS=HomosapiensGN=FN1PE=1SV=4	00;GPMAWsp|P02751|FINC_HUMANFibronectinOS=HomosapiensGN=FN1PE=1SV=4	MULTI-MSMS	LUM2_03694_MM_E2_FN3I_HCD	723.83	2	723.829	1445.64	71759	0.69218	0.00050102	-0.060081	-4.3488e-05	0.6321	0.00045754	723.829	26.928	2.265	26.928	26.565	28.83	3.5527e-15					244	51	6	0	0	0	1.1814e-49	3	5341	348.12	347.54
HYQINQQWER	10	Nitration	_HY(ni)QINQQWER_	HY(1)QINQQWER		HY(166.8)QINQQW(-166.8)ER		0	1	0	0	00;GPMAWsp|P02751|FINC_HUMANFibronectinOS=HomosapiensGN=FN1PE=1SV=4	00;GPMAWsp|P02751|FINC_HUMANFibronectinOS=HomosapiensGN=FN1PE=1SV=4	00;GPMAWsp|P02751|FINC_HUMANFibronectinOS=HomosapiensGN=FN1PE=1SV=4	MULTI-MSMS	LUM2_03694_MM_E2_FN3I_HCD	483.223	3	482.888	1445.64	87539	1.0249	0.00049491	-0.26428	-0.00012762	0.76061	0.00036729	482.888	26.933	2.3369	26.933	26.612	28.949	-3.5527e-15					190	53	5	0	0	0	3.7568e-14	2	5345	182.39	182.39
HYQINQQWER	10	2 Nitration	_HY(ni)QINQQW(ni)ER_	HY(1)QINQQW(1)ER		HY(97.74)QINQQW(97.74)ER		0	2	0	0	00;GPMAWsp|P02751|FINC_HUMANFibronectinOS=HomosapiensGN=FN1PE=1SV=4	00;GPMAWsp|P02751|FINC_HUMANFibronectinOS=HomosapiensGN=FN1PE=1SV=4	00;GPMAWsp|P02751|FINC_HUMANFibronectinOS=HomosapiensGN=FN1PE=1SV=4	MULTI-MSMS	LUM2_03694_MM_E2_FN3I_HCD	746.323	2	746.322	1490.63	72091.5	0.55395	0.00041342	0.75633	0.00056447	1.3103	0.00097789	746.322	28.38	0.61906	28.38	28.211	28.83	0					30	13	3	0	0	0	1.4555e-05	1	5746	97.741	95.121
HYQINQQWER	10	2 Nitration	_HY(ni)QINQQW(ni)ER_	HY(1)QINQQW(1)ER		HY(48.07)QINQQW(48.07)ER		0	2	0	0	00;GPMAWsp|P02751|FINC_HUMANFibronectinOS=HomosapiensGN=FN1PE=1SV=4	00;GPMAWsp|P02751|FINC_HUMANFibronectinOS=HomosapiensGN=FN1PE=1SV=4	00;GPMAWsp|P02751|FINC_HUMANFibronectinOS=HomosapiensGN=FN1PE=1SV=4	MULTI-MSMS	LUM2_03694_MM_E2_FN3I_HCD	497.884	3	497.884	1490.63	87640.3	1.0082	0.00050198	0.43426	0.00021621	1.4425	0.00071819	497.884	28.368	0.62129	28.368	28.164	28.785	0					29	13	3	0	0	0	0.020516	1	5756	48.073	48.073
HYQINQQWER	10	2 Nitration	_HY(ni)QINQQW(ni)ER_	HY(1)QINQQW(1)ER		HY(96.62)QINQQW(96.62)ER		0	2	0	0	00;GPMAWsp|P02751|FINC_HUMANFibronectinOS=HomosapiensGN=FN1PE=1SV=4	00;GPMAWsp|P02751|FINC_HUMANFibronectinOS=HomosapiensGN=FN1PE=1SV=4	00;GPMAWsp|P02751|FINC_HUMANFibronectinOS=HomosapiensGN=FN1PE=1SV=4	MULTI-MSMS	LUM2_03694_MM_E2_FN3I_HCD	746.321	2	746.322	1490.63	72439.3	-0.048941	-3.6526e-05	0.34617	0.00025836	0.29723	0.00022183	746.322	30.109	0.88076	30.109	29.797	30.678	0					35	18	2	0	0	0	0.00019857	1	6046	96.624	96.624
HYQINQQWER	10	2 Nitration	_HY(ni)QINQQW(ni)ER_	HY(1)QINQQW(1)ER		HY(70.5)QINQQW(70.5)ER		0	2	0	0	00;GPMAWsp|P02751|FINC_HUMANFibronectinOS=HomosapiensGN=FN1PE=1SV=4	00;GPMAWsp|P02751|FINC_HUMANFibronectinOS=HomosapiensGN=FN1PE=1SV=4	00;GPMAWsp|P02751|FINC_HUMANFibronectinOS=HomosapiensGN=FN1PE=1SV=4	MULTI-MSMS	LUM2_03694_MM_E2_FN3I_HCD	497.884	3	497.884	1490.63	89601.1	0.40381	0.00020105	0.12222	6.0854e-05	0.52603	0.0002619	497.884	30.111	1.1991	30.111	29.429	30.628	0					52	25	3	0	0	0	0.005208	1	6047	70.496	70.25
IAWESPQGQVSR	12	Unmodified	_IAWESPQGQVSR_					0	0	0	0	00;GPMAWsp|P02751|FINC_HUMANFibronectinOS=HomosapiensGN=FN1PE=1SV=4	00;GPMAWsp|P02751|FINC_HUMANFibronectinOS=HomosapiensGN=FN1PE=1SV=4	00;GPMAWsp|P02751|FINC_HUMANFibronectinOS=HomosapiensGN=FN1PE=1SV=4	MULTI-MSMS	LUM2_03695_MM_E3_FN4_HCD	679.348	2	679.347	1356.68	75773.1	0.92604	0.0006291	0.099247	6.7423e-05	1.0253	0.00069653	679.347	27.293	1.3909	27.293	26.725	28.116	0					84	30	4	0	0	0	7.322e-09	1	5384	144.77	136.84
IAWESPQGQVSR	12	Unmodified	_IAWESPQGQVSR_					0	0	0	0	00;GPMAWsp|P02751|FINC_HUMANFibronectinOS=HomosapiensGN=FN1PE=1SV=4	00;GPMAWsp|P02751|FINC_HUMANFibronectinOS=HomosapiensGN=FN1PE=1SV=4	00;GPMAWsp|P02751|FINC_HUMANFibronectinOS=HomosapiensGN=FN1PE=1SV=4	MULTI-MSMS	LUM2_03694_MM_E2_FN3I_HCD	679.347	2	679.347	1356.68	75952.2	1.0009	0.00067997	-0.33083	-0.00022475	0.67009	0.00045522	679.346	27.315	1.1097	27.315	26.821	27.931	-3.5527e-15					61	24	4	0	0	0	5.2825e-09	1	5417	153.1	143.74
IEISELNR	8	Unmodified	_IEISELNR_					0	0	0	0	CON__P04264;CON__P35908	CON__P04264;CON__P35908	CON__P04264	MULTI-MSMS	LUM2_03695_MM_E3_FN4_HCD	487.27	2	487.269	972.524	87544.7	0.77096	0.00037566	0.23984	0.00011686	1.0108	0.00049253	487.269	26.88	0.74727	26.88	26.555	27.302	0					35	16	3	0	0	0	7.93e-06	1	5336	130	80.943
IEISELNR	8	Unmodified	_IEISELNR_					0	0	0	0	CON__P04264;CON__P35908	CON__P04264;CON__P35908	CON__P04264	MULTI-MSMS	LUM2_03694_MM_E2_FN3I_HCD	487.27	2	487.269	972.524	95617.9	0.98489	0.00047991	-0.48728	-0.00023744	0.49761	0.00024247	487.269	26.902	0.47764	26.902	26.565	27.043	0					17	10	2	0	0	0	3.5103e-05	1	5359	108.92	87.178
IGDQWDK	7	Unmodified	_IGDQWDK_					0	0	0	0	00;GPMAWsp|P02751|FINC_HUMANFibronectinOS=HomosapiensGN=FN1PE=1SV=4	00;GPMAWsp|P02751|FINC_HUMANFibronectinOS=HomosapiensGN=FN1PE=1SV=4	00;GPMAWsp|P02751|FINC_HUMANFibronectinOS=HomosapiensGN=FN1PE=1SV=4	MULTI-MSMS	LUM2_03695_MM_E3_FN4_HCD	431.209	2	431.209	860.403	93125	0.8838	0.0003811	0.093652	4.0384e-05	0.97745	0.00042148	431.209	17.925	1.8693	17.925	17.389	19.258	0					137	40	6	0	0	0	1.3575e-05	2	3406	129.39	119.09
IGDQWDK	7	Unmodified	_IGDQWDK_					0	0	0	0	00;GPMAWsp|P02751|FINC_HUMANFibronectinOS=HomosapiensGN=FN1PE=1SV=4	00;GPMAWsp|P02751|FINC_HUMANFibronectinOS=HomosapiensGN=FN1PE=1SV=4	00;GPMAWsp|P02751|FINC_HUMANFibronectinOS=HomosapiensGN=FN1PE=1SV=4	MULTI-MSMS	LUM2_03695_MM_E3_FN4_HCD	431.209	2	431.209	860.403	96596.7	1.0617	0.0004578	-0.19125	-8.247e-05	0.87042	0.00037533	431.208	22.313	0.24898	22.313	22.192	22.441	0					8	5	2	0	0	0	0.012352	1	4355	60.76	59.682
IGDQWDK	7	Unmodified	_IGDQWDK_					0	0	0	0	00;GPMAWsp|P02751|FINC_HUMANFibronectinOS=HomosapiensGN=FN1PE=1SV=4	00;GPMAWsp|P02751|FINC_HUMANFibronectinOS=HomosapiensGN=FN1PE=1SV=4	00;GPMAWsp|P02751|FINC_HUMANFibronectinOS=HomosapiensGN=FN1PE=1SV=4	MULTI-MSMS	LUM2_03695_MM_E3_FN4_HCD	431.209	2	431.209	860.403	94647.3	0.67139	0.00028951	-0.20242	-8.7283e-05	0.46898	0.00020223	431.209	35.374	0.62286	35.374	35.173	35.796	0					18	12	3	0	0	0	6.6957e-05	1	7258	102.8	98.583
IGDQWDK	7	Unmodified	_IGDQWDK_					0	0	0	0	00;GPMAWsp|P02751|FINC_HUMANFibronectinOS=HomosapiensGN=FN1PE=1SV=4	00;GPMAWsp|P02751|FINC_HUMANFibronectinOS=HomosapiensGN=FN1PE=1SV=4	00;GPMAWsp|P02751|FINC_HUMANFibronectinOS=HomosapiensGN=FN1PE=1SV=4	MULTI-SECPEP	LUM2_03695_MM_E3_FN4_HCD	431.701	2	431.209	860.403	95313	0.86098	0.00037126	-0.13958	-6.0187e-05	0.7214	0.00031108	431.209	19.443	0.96649	19.443	19.258	20.224	3.5527e-15					43	21	3	0	0	0	0.043915	1	3832	56.547	55.753
IGDQWDK	7	Unmodified	_IGDQWDK_					0	0	0	0	00;GPMAWsp|P02751|FINC_HUMANFibronectinOS=HomosapiensGN=FN1PE=1SV=4	00;GPMAWsp|P02751|FINC_HUMANFibronectinOS=HomosapiensGN=FN1PE=1SV=4	00;GPMAWsp|P02751|FINC_HUMANFibronectinOS=HomosapiensGN=FN1PE=1SV=4	MULTI-MSMS	LUM2_03694_MM_E2_FN3I_HCD	431.209	2	431.209	860.403	92574.2	0.73541	0.00031711	0.075198	3.2426e-05	0.81061	0.00034954	431.209	17.926	2.6948	17.926	17.447	20.142	0					161	61	6	0	0	0	2.4422e-05	2	3319	123.99	113.68
IGDQWDK	7	Nitration	_IGDQW(ni)DK_	IGDQW(1)DK		IGDQW(104.76)DK		0	1	0	0	00;GPMAWsp|P02751|FINC_HUMANFibronectinOS=HomosapiensGN=FN1PE=1SV=4	00;GPMAWsp|P02751|FINC_HUMANFibronectinOS=HomosapiensGN=FN1PE=1SV=4	00;GPMAWsp|P02751|FINC_HUMANFibronectinOS=HomosapiensGN=FN1PE=1SV=4	MULTI-MSMS	LUM2_03694_MM_E2_FN3I_HCD	453.702	2	453.701	905.388	89918.6	1.0534	0.00047794	-0.19053	-8.6442e-05	0.8629	0.0003915	453.701	21.532	0.94386	21.532	21.231	22.175	0					57	21	4	0	0	0	5.9258e-05	1	4148	104.76	97.351
IGDQWDK	7	Nitration	_IGDQW(ni)DK_	IGDQW(1)DK		IGDQW(134.06)DK		0	1	0	0	00;GPMAWsp|P02751|FINC_HUMANFibronectinOS=HomosapiensGN=FN1PE=1SV=4	00;GPMAWsp|P02751|FINC_HUMANFibronectinOS=HomosapiensGN=FN1PE=1SV=4	00;GPMAWsp|P02751|FINC_HUMANFibronectinOS=HomosapiensGN=FN1PE=1SV=4	MULTI-MSMS	LUM2_03694_MM_E2_FN3I_HCD	453.702	2	453.701	905.388	89978.2	0.92569	0.00041999	0.25107	0.00011391	1.1768	0.0005339	453.701	23.009	1.0986	23.009	22.551	23.65	0					65	24	4	0	0	0	3.9597e-06	1	4468	134.06	123.87
IGDQWDKQHDMGHMMR	16	2 Oxidation (M)	_IGDQWDKQHDM(ox)GHM(ox)MR_		IGDQWDKQHDM(0.991)GHM(0.762)M(0.248)R		IGDQWDKQHDM(19.05)GHM(4.99)M(-4.99)R	0	0	2	1	00;GPMAWsp|P02751|FINC_HUMANFibronectinOS=HomosapiensGN=FN1PE=1SV=4	00;GPMAWsp|P02751|FINC_HUMANFibronectinOS=HomosapiensGN=FN1PE=1SV=4	00;GPMAWsp|P02751|FINC_HUMANFibronectinOS=HomosapiensGN=FN1PE=1SV=4	MULTI-MSMS	LUM2_03695_MM_E3_FN4_HCD	505.218	4	504.967	2015.84	83443.9	0.97526	0.00049247	-1.0223	-0.00051624	-0.047057	-2.3762e-05	504.967	12.584	0.62824	12.584	12.186	12.815	-1.7764e-15					52	14	5	0	0	0	0.006353	1	2158	57.315	57.126
IGDQWDKQHDMGHMMR	16	2 Oxidation (M)	_IGDQWDKQHDMGHM(ox)M(ox)R_		IGDQWDKQHDM(0.602)GHM(0.671)M(0.727)R		IGDQWDKQHDM(-0.83)GHM(0.83)M(1.64)R	0	0	2	1	00;GPMAWsp|P02751|FINC_HUMANFibronectinOS=HomosapiensGN=FN1PE=1SV=4	00;GPMAWsp|P02751|FINC_HUMANFibronectinOS=HomosapiensGN=FN1PE=1SV=4	00;GPMAWsp|P02751|FINC_HUMANFibronectinOS=HomosapiensGN=FN1PE=1SV=4	MULTI-MSMS	LUM2_03695_MM_E3_FN4_HCD	673.289	3	672.954	2015.84	76470.9	1.0448	0.00070313	0.024665	1.6599e-05	1.0695	0.00071973	672.954	13.163	0.74983	13.163	12.565	13.315	0					32	16	3	0	0	0	0.023185	1	2203	44.691	44.502
IGDQWDKQHDMGHMMR	16	2 Oxidation (M)	_IGDQWDKQHDMGHM(ox)M(ox)R_		IGDQWDKQHDM(0.171)GHM(0.914)M(0.914)R		IGDQWDKQHDM(-9.85)GHM(9.85)M(9.85)R	0	0	2	1	00;GPMAWsp|P02751|FINC_HUMANFibronectinOS=HomosapiensGN=FN1PE=1SV=4	00;GPMAWsp|P02751|FINC_HUMANFibronectinOS=HomosapiensGN=FN1PE=1SV=4	00;GPMAWsp|P02751|FINC_HUMANFibronectinOS=HomosapiensGN=FN1PE=1SV=4	MULTI-MSMS	LUM2_03695_MM_E3_FN4_HCD	505.218	4	504.967	2015.84	85241.4	1.0027	0.00050635	-0.48797	-0.00024641	0.51477	0.00025994	505.468	13.548	0.65522	13.548	13.351	14.006	0					57	16	5	0	0	0	0.017213	1	2393	48.677	48.677
IGDQWDKQHDMGHMMR	16	2 Oxidation (M)	_IGDQWDKQHDM(ox)GHMM(ox)R_		IGDQWDKQHDM(0.991)GHM(0.436)M(0.572)R		IGDQWDKQHDM(18.19)GHM(-1.2)M(1.2)R	0	0	2	1	00;GPMAWsp|P02751|FINC_HUMANFibronectinOS=HomosapiensGN=FN1PE=1SV=4	00;GPMAWsp|P02751|FINC_HUMANFibronectinOS=HomosapiensGN=FN1PE=1SV=4	00;GPMAWsp|P02751|FINC_HUMANFibronectinOS=HomosapiensGN=FN1PE=1SV=4	MULTI-MSMS	LUM2_03694_MM_E2_FN3I_HCD	504.968	4	504.967	2015.84	83955.5	0.94382	0.0004766	-0.71428	-0.00036069	0.22954	0.00011591	505.218	12.524	1.5743	12.524	11.641	13.215	1.7764e-15					195	37	8	0	0	0	0.00088222	1	2114	89.506	89.506
IGDQWDKQHDMGHMMR	16	2 Oxidation (M)	_IGDQWDKQHDM(ox)GHM(ox)MR_		IGDQWDKQHDM(1)GHM(0.565)M(0.435)R		IGDQWDKQHDM(36.21)GHM(1.13)M(-1.13)R	0	0	2	1	00;GPMAWsp|P02751|FINC_HUMANFibronectinOS=HomosapiensGN=FN1PE=1SV=4	00;GPMAWsp|P02751|FINC_HUMANFibronectinOS=HomosapiensGN=FN1PE=1SV=4	00;GPMAWsp|P02751|FINC_HUMANFibronectinOS=HomosapiensGN=FN1PE=1SV=4	MULTI-MSMS	LUM2_03694_MM_E2_FN3I_HCD	672.955	3	672.954	2015.84	74233.5	0.85435	0.00057494	-0.324	-0.00021804	0.53034	0.0003569	673.288	12.537	1.135	12.537	12.081	13.215	0					137	27	7	0	0	0	4.9022e-06	1	2120	111.01	111.01
IGDQWDKQHDMGHMMR	16	2 Oxidation (M)	_IGDQWDKQHDM(ox)GHM(ox)MR_		IGDQWDKQHDM(0.998)GHM(0.823)M(0.179)R		IGDQWDKQHDM(26.08)GHM(6.67)M(-6.67)R	0	0	2	1	00;GPMAWsp|P02751|FINC_HUMANFibronectinOS=HomosapiensGN=FN1PE=1SV=4	00;GPMAWsp|P02751|FINC_HUMANFibronectinOS=HomosapiensGN=FN1PE=1SV=4	00;GPMAWsp|P02751|FINC_HUMANFibronectinOS=HomosapiensGN=FN1PE=1SV=4	MULTI-MSMS	LUM2_03694_MM_E2_FN3I_HCD	1009.42	2	1008.93	2015.84	61783.2	0.66053	0.00066642	-0.44314	-0.00044709	0.21739	0.00021933	1008.93	12.839	1.0049	12.839	12.036	13.041	1.7764e-15					68	24	4	0	0	0	3.764e-06	1	2134	115.69	112.37
IGDQWDKQHDMGHMMR	16	2 Oxidation (M)	_IGDQWDKQHDMGHM(ox)M(ox)R_		IGDQWDKQHDM(0.28)GHM(0.878)M(0.842)R		IGDQWDKQHDM(-6.58)GHM(7.69)M(6.58)R	0	0	2	1	00;GPMAWsp|P02751|FINC_HUMANFibronectinOS=HomosapiensGN=FN1PE=1SV=4	00;GPMAWsp|P02751|FINC_HUMANFibronectinOS=HomosapiensGN=FN1PE=1SV=4	00;GPMAWsp|P02751|FINC_HUMANFibronectinOS=HomosapiensGN=FN1PE=1SV=4	MULTI-MSMS	LUM2_03694_MM_E2_FN3I_HCD	505.218	4	504.967	2015.84	84590.6	0.97373	0.0004917	-0.44093	-0.00022265	0.5328	0.00026905	505.218	13.478	1.3652	13.478	13.186	14.552	0					54	13	5	0	0	0	0.002514	1	2346	74.428	74.428
IGDQWDKQHDMGHMMR	16	2 Oxidation (M)	_IGDQWDKQHDMGHM(ox)M(ox)R_		IGDQWDKQHDM(0.007)GHM(0.994)M(0.999)R		IGDQWDKQHDM(-22.23)GHM(22.23)M(28.55)R	0	0	2	1	00;GPMAWsp|P02751|FINC_HUMANFibronectinOS=HomosapiensGN=FN1PE=1SV=4	00;GPMAWsp|P02751|FINC_HUMANFibronectinOS=HomosapiensGN=FN1PE=1SV=4	00;GPMAWsp|P02751|FINC_HUMANFibronectinOS=HomosapiensGN=FN1PE=1SV=4	MULTI-MSMS	LUM2_03694_MM_E2_FN3I_HCD	673.623	3	672.954	2015.84	75078.1	0.88799	0.00059757	-0.3219	-0.00021662	0.56609	0.00038095	672.954	13.446	0.66353	13.446	13.215	13.879	-1.7764e-15					43	15	4	0	0	0	3.7595e-06	2	2359	116.87	116.87
IGDQWDKQHDMGHMMR	16	2 Oxidation (M)	_IGDQWDKQHDM(ox)GHMM(ox)R_		IGDQWDKQHDM(0.993)GHM(0.467)M(0.54)R		IGDQWDKQHDM(18.67)GHM(-0.65)M(0.65)R	0	0	2	1	00;GPMAWsp|P02751|FINC_HUMANFibronectinOS=HomosapiensGN=FN1PE=1SV=4	00;GPMAWsp|P02751|FINC_HUMANFibronectinOS=HomosapiensGN=FN1PE=1SV=4	00;GPMAWsp|P02751|FINC_HUMANFibronectinOS=HomosapiensGN=FN1PE=1SV=4	MULTI-MSMS	LUM2_03694_MM_E2_FN3I_HCD	673.289	3	672.954	2015.84	75884.6	1.0163	0.00068393	-0.38417	-0.00025853	0.63214	0.0004254	673.288	15.096	0.9061	15.096	14.632	15.538	-1.7764e-15					30	21	2	0	0	0	0.024626	1	2768	43.592	43.014
IGDQWDKQHDMGHMMR	16	Oxidation (M)	_IGDQWDKQHDM(ox)GHMMR_		IGDQWDKQHDM(0.999)GHM(0.001)M(0.001)R		IGDQWDKQHDM(30.85)GHM(-31.91)M(-30.85)R	0	0	1	1	00;GPMAWsp|P02751|FINC_HUMANFibronectinOS=HomosapiensGN=FN1PE=1SV=4	00;GPMAWsp|P02751|FINC_HUMANFibronectinOS=HomosapiensGN=FN1PE=1SV=4	00;GPMAWsp|P02751|FINC_HUMANFibronectinOS=HomosapiensGN=FN1PE=1SV=4	MULTI-MSMS	LUM2_03695_MM_E3_FN4_HCD	501.471	4	500.969	1999.85	85610.8	0.8629	0.00043229	-0.41823	-0.00020952	0.44468	0.00022277	501.219	16.745	0.64116	16.745	16.512	17.153	3.5527e-15					79	14	7	0	0	0	6.0896e-06	1	3079	102.38	102.38
IGDQWDKQHDMGHMMR	16	Oxidation (M)	_IGDQWDKQHDM(ox)GHMMR_		IGDQWDKQHDM(0.999)GHMMR		IGDQWDKQHDM(33.77)GHM(-33.77)M(-40.81)R	0	0	1	1	00;GPMAWsp|P02751|FINC_HUMANFibronectinOS=HomosapiensGN=FN1PE=1SV=4	00;GPMAWsp|P02751|FINC_HUMANFibronectinOS=HomosapiensGN=FN1PE=1SV=4	00;GPMAWsp|P02751|FINC_HUMANFibronectinOS=HomosapiensGN=FN1PE=1SV=4	MULTI-MSMS	LUM2_03695_MM_E3_FN4_HCD	400.977	5	400.976	1999.85	93285.2	0.87341	0.00035022	0.12386	4.9667e-05	0.99728	0.00039988	400.977	16.76	0.64116	16.76	16.512	17.153	0					74	14	7	0	0	0	0.00055765	1	3093	91.845	91.845
IGDQWDKQHDMGHMMR	16	Oxidation (M)	_IGDQWDKQHDM(ox)GHMMR_		IGDQWDKQHDM(0.998)GHM(0.001)M(0.001)R		IGDQWDKQHDM(28.61)GHM(-31.01)M(-28.61)R	0	0	1	1	00;GPMAWsp|P02751|FINC_HUMANFibronectinOS=HomosapiensGN=FN1PE=1SV=4	00;GPMAWsp|P02751|FINC_HUMANFibronectinOS=HomosapiensGN=FN1PE=1SV=4	00;GPMAWsp|P02751|FINC_HUMANFibronectinOS=HomosapiensGN=FN1PE=1SV=4	MULTI-MSMS	LUM2_03695_MM_E3_FN4_HCD	667.623	3	667.622	1999.85	75273.3	0.96671	0.0006454	-0.45633	-0.00030465	0.51039	0.00034075	667.957	16.745	0.55375	16.745	16.512	17.066	0					36	12	5	0	0	0	1.2752e-06	1	3097	129.65	129.65
IGDQWDKQHDMGHMMR	16	Oxidation (M)	_IGDQWDKQHDMGHMM(ox)R_		IGDQWDKQHDM(0.021)GHM(0.415)M(0.564)R		IGDQWDKQHDM(-14.21)GHM(-1.34)M(1.34)R	0	0	1	1	00;GPMAWsp|P02751|FINC_HUMANFibronectinOS=HomosapiensGN=FN1PE=1SV=4	00;GPMAWsp|P02751|FINC_HUMANFibronectinOS=HomosapiensGN=FN1PE=1SV=4	00;GPMAWsp|P02751|FINC_HUMANFibronectinOS=HomosapiensGN=FN1PE=1SV=4	MULTI-MSMS	LUM2_03695_MM_E3_FN4_HCD	501.22	4	500.969	1999.85	84324.4	0.80356	0.00040256	-0.29739	-0.00014898	0.50617	0.00025358	501.219	17.546	0.93272	17.546	17.111	18.043	0					108	20	7	0	0	0	5.628e-06	1	3314	104.94	104.94
IGDQWDKQHDMGHMMR	16	Oxidation (M)	_IGDQWDKQHDMGHM(ox)MR_		IGDQWDKQHDM(0.055)GHM(0.764)M(0.181)R		IGDQWDKQHDM(-11.44)GHM(6.25)M(-6.25)R	0	0	1	1	00;GPMAWsp|P02751|FINC_HUMANFibronectinOS=HomosapiensGN=FN1PE=1SV=4	00;GPMAWsp|P02751|FINC_HUMANFibronectinOS=HomosapiensGN=FN1PE=1SV=4	00;GPMAWsp|P02751|FINC_HUMANFibronectinOS=HomosapiensGN=FN1PE=1SV=4	MULTI-MSMS	LUM2_03695_MM_E3_FN4_HCD	401.177	5	400.976	1999.85	93285.2	0.81464	0.00032665	-0.29474	-0.00011818	0.5199	0.00020847	401.177	17.562	0.88789	17.562	17.111	17.999	0					103	19	7	0	0	0	0.0032248	1	3323	64.04	64.04
IGDQWDKQHDMGHMMR	16	Oxidation (M)	_IGDQWDKQHDMGHM(ox)MR_		IGDQWDKQHDM(0.038)GHM(0.523)M(0.439)R		IGDQWDKQHDM(-11.4)GHM(0.76)M(-0.76)R	0	0	1	1	00;GPMAWsp|P02751|FINC_HUMANFibronectinOS=HomosapiensGN=FN1PE=1SV=4	00;GPMAWsp|P02751|FINC_HUMANFibronectinOS=HomosapiensGN=FN1PE=1SV=4	00;GPMAWsp|P02751|FINC_HUMANFibronectinOS=HomosapiensGN=FN1PE=1SV=4	MULTI-MSMS	LUM2_03695_MM_E3_FN4_HCD	400.977	5	400.976	1999.85	96466.6	0.70794	0.00028387	0.060477	2.425e-05	0.76842	0.00030812	401.177	18.534	0.73726	18.534	18.135	18.872	0					28	15	2	0	0	0	0.012009	2	3491	51.591	51.591
IGDQWDKQHDMGHMMR	16	Oxidation (M)	_IGDQWDKQHDMGHMM(ox)R_		IGDQWDKQHDMGHM(0.018)M(0.981)R		IGDQWDKQHDM(-36.18)GHM(-17.3)M(17.3)R	0	0	1	1	00;GPMAWsp|P02751|FINC_HUMANFibronectinOS=HomosapiensGN=FN1PE=1SV=4	00;GPMAWsp|P02751|FINC_HUMANFibronectinOS=HomosapiensGN=FN1PE=1SV=4	00;GPMAWsp|P02751|FINC_HUMANFibronectinOS=HomosapiensGN=FN1PE=1SV=4	MULTI-MSMS	LUM2_03695_MM_E3_FN4_HCD	500.969	4	500.969	1999.85	84658.1	0.6994	0.00035038	-0.37655	-0.00018864	0.32284	0.00016173	501.219	18.535	0.92771	18.535	18.043	18.971	0					75	19	6	0	0	0	6.9996e-10	2	3490	166.64	166.64
IGDQWDKQHDMGHMMR	16	Oxidation (M)	_IGDQWDKQHDM(ox)GHMMR_		IGDQWDKQHDM(0.937)GHM(0.031)M(0.032)R		IGDQWDKQHDM(14.67)GHM(-14.82)M(-14.67)R	0	0	1	1	00;GPMAWsp|P02751|FINC_HUMANFibronectinOS=HomosapiensGN=FN1PE=1SV=4	00;GPMAWsp|P02751|FINC_HUMANFibronectinOS=HomosapiensGN=FN1PE=1SV=4	00;GPMAWsp|P02751|FINC_HUMANFibronectinOS=HomosapiensGN=FN1PE=1SV=4	MULTI-MSMS	LUM2_03695_MM_E3_FN4_HCD	501.22	4	500.969	1999.85	84903.6	0.96601	0.00048394	-0.63664	-0.00031894	0.32937	0.00016501	500.968	22.708	1.0204	22.708	22.278	23.298	0					91	23	6	0	0	0	5.5861e-06	1	4415	105.17	105.17
IGDQWDKQHDMGHMMR	16	Oxidation (M)	_IGDQWDKQHDM(ox)GHMMR_		IGDQWDKQHDM(0.889)GHM(0.091)M(0.02)R		IGDQWDKQHDM(9.92)GHM(-9.92)M(-16.43)R	0	0	1	1	00;GPMAWsp|P02751|FINC_HUMANFibronectinOS=HomosapiensGN=FN1PE=1SV=4	00;GPMAWsp|P02751|FINC_HUMANFibronectinOS=HomosapiensGN=FN1PE=1SV=4	00;GPMAWsp|P02751|FINC_HUMANFibronectinOS=HomosapiensGN=FN1PE=1SV=4	MULTI-MSMS	LUM2_03695_MM_E3_FN4_HCD	400.977	5	400.976	1999.85	90130.8	0.97784	0.00039209	-0.72239	-0.00028966	0.25545	0.00010243	400.976	22.724	0.89706	22.724	22.401	23.298	0					82	20	6	0	0	0	0.002692	1	4418	69.594	69.594
IGDQWDKQHDMGHMMR	16	Oxidation (M)	_IGDQWDKQHDM(ox)GHMMR_		IGDQWDKQHDM(0.839)GHM(0.081)M(0.081)R		IGDQWDKQHDM(10.18)GHM(-10.18)M(-10.18)R	0	0	1	1	00;GPMAWsp|P02751|FINC_HUMANFibronectinOS=HomosapiensGN=FN1PE=1SV=4	00;GPMAWsp|P02751|FINC_HUMANFibronectinOS=HomosapiensGN=FN1PE=1SV=4	00;GPMAWsp|P02751|FINC_HUMANFibronectinOS=HomosapiensGN=FN1PE=1SV=4	MULTI-MSMS	LUM2_03695_MM_E3_FN4_HCD	667.624	3	667.622	1999.85	76241.3	1.065	0.00071104	0.34149	0.00022799	1.4065	0.00093903	667.623	22.708	0.5899	22.708	22.441	23.031	0					33	13	4	0	0	0	0.02677	1	4440	42.059	42.059
IGDQWDKQHDMGHMMR	16	Oxidation (M)	_IGDQWDKQHDM(ox)GHMMR_		IGDQWDKQHDM(0.999)GHMMR		IGDQWDKQHDM(33.08)GHM(-33.08)M(-40.65)R	0	0	1	1	00;GPMAWsp|P02751|FINC_HUMANFibronectinOS=HomosapiensGN=FN1PE=1SV=4	00;GPMAWsp|P02751|FINC_HUMANFibronectinOS=HomosapiensGN=FN1PE=1SV=4	00;GPMAWsp|P02751|FINC_HUMANFibronectinOS=HomosapiensGN=FN1PE=1SV=4	MULTI-MSMS	LUM2_03694_MM_E2_FN3I_HCD	501.22	4	500.969	1999.85	82781.8	0.6543	0.00032778	-0.4741	-0.00023751	0.18019	9.0271e-05	501.219	16.783	0.74641	16.783	16.44	17.187	3.5527e-15					95	16	8	0	0	0	7.9772e-08	1	3091	135.72	135.72
IGDQWDKQHDMGHMMR	16	Oxidation (M)	_IGDQWDKQHDM(ox)GHMMR_		IGDQWDKQHDM(0.999)GHM(0.001)MR		IGDQWDKQHDM(32.7)GHM(-32.7)M(-40.06)R	0	0	1	1	00;GPMAWsp|P02751|FINC_HUMANFibronectinOS=HomosapiensGN=FN1PE=1SV=4	00;GPMAWsp|P02751|FINC_HUMANFibronectinOS=HomosapiensGN=FN1PE=1SV=4	00;GPMAWsp|P02751|FINC_HUMANFibronectinOS=HomosapiensGN=FN1PE=1SV=4	MULTI-MSMS	LUM2_03694_MM_E2_FN3I_HCD	401.178	5	400.976	1999.85	94326	0.76222	0.00030563	-0.24	-9.6236e-05	0.52222	0.0002094	401.177	16.783	0.74418	16.783	16.526	17.27	0					79	16	6	0	0	0	6.1626e-06	1	3093	98.943	98.943
IGDQWDKQHDMGHMMR	16	Oxidation (M)	_IGDQWDKQHDM(ox)GHMMR_		IGDQWDKQHDM(0.993)GHM(0.001)M(0.006)R		IGDQWDKQHDM(22.3)GHM(-28.72)M(-22.3)R	0	0	1	1	00;GPMAWsp|P02751|FINC_HUMANFibronectinOS=HomosapiensGN=FN1PE=1SV=4	00;GPMAWsp|P02751|FINC_HUMANFibronectinOS=HomosapiensGN=FN1PE=1SV=4	00;GPMAWsp|P02751|FINC_HUMANFibronectinOS=HomosapiensGN=FN1PE=1SV=4	MULTI-MSMS	LUM2_03694_MM_E2_FN3I_HCD	668.29	3	667.622	1999.85	75665.9	0.59862	0.00039965	-0.56795	-0.00037918	0.030667	2.0474e-05	667.957	16.784	0.78901	16.784	16.44	17.229	0					77	15	7	0	0	0	2.7689e-14	1	3096	188.77	188.77
IGDQWDKQHDMGHMMR	16	Oxidation (M)	_IGDQWDKQHDM(ox)GHMMR_		IGDQWDKQHDM(1)GHMMR		IGDQWDKQHDM(52.84)GHM(-52.84)M(-63.57)R	0	0	1	1	00;GPMAWsp|P02751|FINC_HUMANFibronectinOS=HomosapiensGN=FN1PE=1SV=4	00;GPMAWsp|P02751|FINC_HUMANFibronectinOS=HomosapiensGN=FN1PE=1SV=4	00;GPMAWsp|P02751|FINC_HUMANFibronectinOS=HomosapiensGN=FN1PE=1SV=4	MULTI-MSMS	LUM2_03694_MM_E2_FN3I_HCD	1001.43	2	1000.93	1999.85	62793.4	0.38855	0.00038891	0.0014428	1.4441e-06	0.38999	0.00039035	1001.43	16.815	0.47971	16.815	16.575	17.055	0					40	10	6	0	0	0	1.633e-29	1	3126	281.6	281.6
IGDQWDKQHDMGHMMR	16	Oxidation (M)	_IGDQWDKQHDM(ox)GHMMR_		IGDQWDKQHDM(0.419)GHM(0.255)M(0.326)R		IGDQWDKQHDM(1.09)GHM(-2.17)M(-1.09)R	0	0	1	1	00;GPMAWsp|P02751|FINC_HUMANFibronectinOS=HomosapiensGN=FN1PE=1SV=4	00;GPMAWsp|P02751|FINC_HUMANFibronectinOS=HomosapiensGN=FN1PE=1SV=4	00;GPMAWsp|P02751|FINC_HUMANFibronectinOS=HomosapiensGN=FN1PE=1SV=4	MULTI-MSMS	LUM2_03694_MM_E2_FN3I_HCD	501.22	4	500.969	1999.85	83478.8	0.49766	0.00024931	-0.23108	-0.00011576	0.26658	0.00013355	500.969	17.475	0.95701	17.475	17.187	18.144	0					87	20	6	0	0	0	0.001801	2	3330	80.411	80.411
IGDQWDKQHDMGHMMR	16	Oxidation (M)	_IGDQWDKQHDM(ox)GHMMR_		IGDQWDKQHDM(0.783)GHM(0.175)M(0.041)R		IGDQWDKQHDM(6.5)GHM(-6.5)M(-12.78)R	0	0	1	1	00;GPMAWsp|P02751|FINC_HUMANFibronectinOS=HomosapiensGN=FN1PE=1SV=4	00;GPMAWsp|P02751|FINC_HUMANFibronectinOS=HomosapiensGN=FN1PE=1SV=4	00;GPMAWsp|P02751|FINC_HUMANFibronectinOS=HomosapiensGN=FN1PE=1SV=4	MULTI-MSMS	LUM2_03694_MM_E2_FN3I_HCD	401.177	5	400.976	1999.85	95284.1	0.60626	0.0002431	-0.31354	-0.00012572	0.29272	0.00011737	401.177	17.466	0.71505	17.466	17.144	17.859	0					61	15	5	0	0	0	0.0036436	1	3331	59.673	59.673
IGDQWDKQHDMGHMMR	16	Oxidation (M)	_IGDQWDKQHDMGHM(ox)MR_		IGDQWDKQHDM(0.232)GHM(0.384)M(0.384)R		IGDQWDKQHDM(-2.18)GHM(0)M(0)R	0	0	1	1	00;GPMAWsp|P02751|FINC_HUMANFibronectinOS=HomosapiensGN=FN1PE=1SV=4	00;GPMAWsp|P02751|FINC_HUMANFibronectinOS=HomosapiensGN=FN1PE=1SV=4	00;GPMAWsp|P02751|FINC_HUMANFibronectinOS=HomosapiensGN=FN1PE=1SV=4	MULTI-MSMS	LUM2_03694_MM_E2_FN3I_HCD	667.623	3	667.622	1999.85	75665.9	0.44166	0.00029486	-0.37298	-0.00024901	0.068685	4.5855e-05	667.622	17.475	0.71504	17.475	17.187	17.902	0					58	15	5	0	0	0	0.00057015	1	3332	92.633	92.633
IGDQWDKQHDMGHMMR	16	Oxidation (M)	_IGDQWDKQHDMGHM(ox)MR_		IGDQWDKQHDM(0.147)GHM(0.473)M(0.379)R		IGDQWDKQHDM(-5.06)GHM(0.96)M(-0.96)R	0	0	1	1	00;GPMAWsp|P02751|FINC_HUMANFibronectinOS=HomosapiensGN=FN1PE=1SV=4	00;GPMAWsp|P02751|FINC_HUMANFibronectinOS=HomosapiensGN=FN1PE=1SV=4	00;GPMAWsp|P02751|FINC_HUMANFibronectinOS=HomosapiensGN=FN1PE=1SV=4	MULTI-MSMS	LUM2_03694_MM_E2_FN3I_HCD	500.466	4	500.969	1999.85	85097.9	0.70244	0.0003519	-0.27286	-0.0001367	0.42957	0.0002152	501.219	18.45	1.114	18.45	17.859	18.973	0					78	24	7	0	0	0	6.4444e-06	2	3508	100.41	100.41
IGDQWDKQHDMGHMMR	16	Oxidation (M)	_IGDQWDKQHDM(ox)GHMMR_		IGDQWDKQHDM(0.767)GHM(0.184)M(0.048)R		IGDQWDKQHDM(6.2)GHM(-6.2)M(-12.01)R	0	0	1	1	00;GPMAWsp|P02751|FINC_HUMANFibronectinOS=HomosapiensGN=FN1PE=1SV=4	00;GPMAWsp|P02751|FINC_HUMANFibronectinOS=HomosapiensGN=FN1PE=1SV=4	00;GPMAWsp|P02751|FINC_HUMANFibronectinOS=HomosapiensGN=FN1PE=1SV=4	MULTI-MSMS	LUM2_03694_MM_E2_FN3I_HCD	400.975	5	400.976	1999.85	94069.4	0.81107	0.00032522	-0.74081	-0.00029705	0.07026	2.8172e-05	400.976	18.444	0.90093	18.444	17.902	18.803	3.5527e-15					50	19	5	0	0	0	0.02012	1	3474	44.312	44.312
IGDQWDKQHDMGHMMR	16	Unmodified	_IGDQWDKQHDMGHMMR_					0	0	0	1	00;GPMAWsp|P02751|FINC_HUMANFibronectinOS=HomosapiensGN=FN1PE=1SV=4	00;GPMAWsp|P02751|FINC_HUMANFibronectinOS=HomosapiensGN=FN1PE=1SV=4	00;GPMAWsp|P02751|FINC_HUMANFibronectinOS=HomosapiensGN=FN1PE=1SV=4	MULTI-MSMS	LUM2_03695_MM_E3_FN4_HCD	397.778	5	397.777	1983.85	93678.6	0.96327	0.00038317	-0.16257	-6.4667e-05	0.8007	0.0003185	397.978	22.674	1.6214	22.674	22.356	23.977	0					145	36	8	0	0	0	3.0651e-09	1	4396	141.46	141.46
IGDQWDKQHDMGHMMR	16	Unmodified	_IGDQWDKQHDMGHMMR_					0	0	0	1	00;GPMAWsp|P02751|FINC_HUMANFibronectinOS=HomosapiensGN=FN1PE=1SV=4	00;GPMAWsp|P02751|FINC_HUMANFibronectinOS=HomosapiensGN=FN1PE=1SV=4	00;GPMAWsp|P02751|FINC_HUMANFibronectinOS=HomosapiensGN=FN1PE=1SV=4	MULTI-MSMS	LUM2_03695_MM_E3_FN4_HCD	497.221	4	496.97	1983.85	84908.9	0.92505	0.00045972	0.063751	3.1683e-05	0.9888	0.0004914	497.221	22.708	1.9965	22.708	22.316	24.312	0					178	45	7	0	0	0	1.9421e-09	1	4397	153.74	153.74
IGDQWDKQHDMGHMMR	16	Unmodified	_IGDQWDKQHDMGHMMR_					0	0	0	1	00;GPMAWsp|P02751|FINC_HUMANFibronectinOS=HomosapiensGN=FN1PE=1SV=4	00;GPMAWsp|P02751|FINC_HUMANFibronectinOS=HomosapiensGN=FN1PE=1SV=4	00;GPMAWsp|P02751|FINC_HUMANFibronectinOS=HomosapiensGN=FN1PE=1SV=4	MULTI-MSMS	LUM2_03695_MM_E3_FN4_HCD	662.626	3	662.291	1983.85	72771.3	1.0712	0.00070946	0.22947	0.00015198	1.3007	0.00086143	662.625	22.708	0.77595	22.708	22.441	23.217	0					82	17	7	0	0	0	1.0866e-20	1	4412	216	216
IGDQWDKQHDMGHMMR	16	Unmodified	_IGDQWDKQHDMGHMMR_					0	0	0	1	00;GPMAWsp|P02751|FINC_HUMANFibronectinOS=HomosapiensGN=FN1PE=1SV=4	00;GPMAWsp|P02751|FINC_HUMANFibronectinOS=HomosapiensGN=FN1PE=1SV=4	00;GPMAWsp|P02751|FINC_HUMANFibronectinOS=HomosapiensGN=FN1PE=1SV=4	MULTI-MSMS	LUM2_03695_MM_E3_FN4_HCD	993.436	2	992.932	1983.85	61320.6	0.74613	0.00074085	0.9854	0.00097844	1.7315	0.0017193	992.934	22.708	0.46653	22.708	22.482	22.948	0					36	10	5	0	0	0	6.3017e-64	1	4422	458.62	458.62
IGDQWDKQHDMGHMMR	16	Unmodified	_IGDQWDKQHDMGHMMR_					0	0	0	1	00;GPMAWsp|P02751|FINC_HUMANFibronectinOS=HomosapiensGN=FN1PE=1SV=4	00;GPMAWsp|P02751|FINC_HUMANFibronectinOS=HomosapiensGN=FN1PE=1SV=4	00;GPMAWsp|P02751|FINC_HUMANFibronectinOS=HomosapiensGN=FN1PE=1SV=4	MULTI-MSMS	LUM2_03694_MM_E2_FN3I_HCD	497.221	4	496.97	1983.85	83472.2	0.82314	0.00040908	-0.36944	-0.0001836	0.45371	0.00022548	497.221	22.701	0.64808	22.701	22.457	23.105	0					73	14	7	0	0	0	3.1382e-09	1	4425	140.84	140.84
IGDQWDKQHDMGHMMR	16	Unmodified	_IGDQWDKQHDMGHMMR_					0	0	0	1	00;GPMAWsp|P02751|FINC_HUMANFibronectinOS=HomosapiensGN=FN1PE=1SV=4	00;GPMAWsp|P02751|FINC_HUMANFibronectinOS=HomosapiensGN=FN1PE=1SV=4	00;GPMAWsp|P02751|FINC_HUMANFibronectinOS=HomosapiensGN=FN1PE=1SV=4	MULTI-MSMS	LUM2_03694_MM_E2_FN3I_HCD	397.778	5	397.777	1983.85	93001.2	0.94379	0.00037542	-0.41947	-0.00016685	0.52432	0.00020856	397.777	22.703	0.64808	22.703	22.457	23.105	3.5527e-15					66	14	6	0	0	0	7.1117e-06	1	4430	98.943	98.943
IGDQWDKQHDMGHMMR	16	Unmodified	_IGDQWDKQHDMGHMMR_					0	0	0	1	00;GPMAWsp|P02751|FINC_HUMANFibronectinOS=HomosapiensGN=FN1PE=1SV=4	00;GPMAWsp|P02751|FINC_HUMANFibronectinOS=HomosapiensGN=FN1PE=1SV=4	00;GPMAWsp|P02751|FINC_HUMANFibronectinOS=HomosapiensGN=FN1PE=1SV=4	MULTI-MSMS	LUM2_03694_MM_E2_FN3I_HCD	662.626	3	662.291	1983.85	75679.9	0.80376	0.00053232	-0.042679	-2.8266e-05	0.76108	0.00050406	662.625	22.73	0.43728	22.73	22.504	22.942	0					26	9	4	0	0	0	2.1245e-09	1	4448	151.39	151.39
IGDQWDKQHDMGHMMR	16	3 Oxidation (M)	_IGDQWDKQHDM(ox)GHM(ox)M(ox)R_		IGDQWDKQHDM(1)GHM(1)M(1)R		IGDQWDKQHDM(107.75)GHM(107.75)M(107.75)R	0	0	3	1	00;GPMAWsp|P02751|FINC_HUMANFibronectinOS=HomosapiensGN=FN1PE=1SV=4	00;GPMAWsp|P02751|FINC_HUMANFibronectinOS=HomosapiensGN=FN1PE=1SV=4	00;GPMAWsp|P02751|FINC_HUMANFibronectinOS=HomosapiensGN=FN1PE=1SV=4	MULTI-MSMS	LUM2_03694_MM_E2_FN3I_HCD	509.217	4	508.966	2031.83	80389.3	1.2912	0.00065719	-1.1559	-0.00058831	0.13534	6.8884e-05	508.966	9.396	1.7673	9.396	9.0905	10.858	0					208	39	9	0	0	0	5.3282e-06	2	1476	107.75	107.65
IGDQWDKQHDMGHMMR	16	3 Oxidation (M)	_IGDQWDKQHDM(ox)GHM(ox)M(ox)R_		IGDQWDKQHDM(1)GHM(1)M(1)R		IGDQWDKQHDM(119.85)GHM(119.85)M(119.85)R	0	0	3	1	00;GPMAWsp|P02751|FINC_HUMANFibronectinOS=HomosapiensGN=FN1PE=1SV=4	00;GPMAWsp|P02751|FINC_HUMANFibronectinOS=HomosapiensGN=FN1PE=1SV=4	00;GPMAWsp|P02751|FINC_HUMANFibronectinOS=HomosapiensGN=FN1PE=1SV=4	MULTI-MSMS	LUM2_03694_MM_E2_FN3I_HCD	678.286	3	678.286	2031.83	74268.9	1.1767	0.00079814	-0.84378	-0.00057232	0.33293	0.00022582	678.62	9.3959	1.6328	9.3959	9.1869	10.82	0					90	36	7	0	0	0	5.0391e-06	2	1479	119.85	119.85
IGDQWDKQHDMGHMMR	16	3 Oxidation (M)	_IGDQWDKQHDM(ox)GHM(ox)M(ox)R_		IGDQWDKQHDM(1)GHM(1)M(1)R		IGDQWDKQHDM(138.97)GHM(138.97)M(138.97)R	0	0	3	1	00;GPMAWsp|P02751|FINC_HUMANFibronectinOS=HomosapiensGN=FN1PE=1SV=4	00;GPMAWsp|P02751|FINC_HUMANFibronectinOS=HomosapiensGN=FN1PE=1SV=4	00;GPMAWsp|P02751|FINC_HUMANFibronectinOS=HomosapiensGN=FN1PE=1SV=4	MULTI-MSMS	LUM2_03694_MM_E2_FN3I_HCD	1017.43	2	1016.92	2031.83	61577.8	1.0134	0.0010306	-0.59689	-0.00060699	0.41656	0.00042361	1017.43	9.3953	0.31165	9.3953	9.281	9.5926	0					23	6	6	0	0	0	5.3283e-09	1	1487	138.97	137.98
IGDQWDKQHDMGHMMR	16	3 Oxidation (M)	_IGDQWDKQHDM(ox)GHM(ox)M(ox)R_		IGDQWDKQHDM(1)GHM(1)M(1)R		IGDQWDKQHDM(62.71)GHM(62.71)M(62.71)R	0	0	3	1	00;GPMAWsp|P02751|FINC_HUMANFibronectinOS=HomosapiensGN=FN1PE=1SV=4	00;GPMAWsp|P02751|FINC_HUMANFibronectinOS=HomosapiensGN=FN1PE=1SV=4	00;GPMAWsp|P02751|FINC_HUMANFibronectinOS=HomosapiensGN=FN1PE=1SV=4	MULTI-MSMS	LUM2_03694_MM_E2_FN3I_HCD	678.621	3	678.286	2031.83	74637.8	0.84438	0.00057273	-0.36085	-0.00024476	0.48354	0.00032798	678.285	12.691	1.0812	12.691	11.91	12.991	1.7764e-15					69	26	4	0	0	0	0.0062555	1	2145	62.709	62.709
IGDQWDKQHDMGHMMR	16	3 Oxidation (M)	_IGDQWDKQHDM(ox)GHM(ox)M(ox)R_		IGDQWDKQHDM(1)GHM(1)M(1)R		IGDQWDKQHDM(54.77)GHM(54.77)M(54.77)R	0	0	3	1	00;GPMAWsp|P02751|FINC_HUMANFibronectinOS=HomosapiensGN=FN1PE=1SV=4	00;GPMAWsp|P02751|FINC_HUMANFibronectinOS=HomosapiensGN=FN1PE=1SV=4	00;GPMAWsp|P02751|FINC_HUMANFibronectinOS=HomosapiensGN=FN1PE=1SV=4	MULTI-MSMS	LUM2_03694_MM_E2_FN3I_HCD	509.217	4	508.966	2031.83	81719.9	0.96624	0.00049178	-0.96808	-0.00049272	-0.0018402	-9.3662e-07	508.966	12.613	1.191	12.613	11.948	13.139	0					96	28	5	0	0	0	0.009594	1	2202	54.768	54.768
IGDQWDKQHDMGHMMR	16	3 Oxidation (M)	_IGDQWDKQHDM(ox)GHM(ox)M(ox)R_		IGDQWDKQHDM(1)GHM(1)M(1)R		IGDQWDKQHDM(42.15)GHM(42.15)M(42.15)R	0	0	3	1	00;GPMAWsp|P02751|FINC_HUMANFibronectinOS=HomosapiensGN=FN1PE=1SV=4	00;GPMAWsp|P02751|FINC_HUMANFibronectinOS=HomosapiensGN=FN1PE=1SV=4	00;GPMAWsp|P02751|FINC_HUMANFibronectinOS=HomosapiensGN=FN1PE=1SV=4	MULTI-MSMS	LUM2_03694_MM_E2_FN3I_HCD	509.717	4	508.966	2031.83	88976	0.99197	0.00050488	-1.4128	-0.00071909	-0.42088	-0.00021421	508.966	13.437	0.4192	13.437	13.24	13.659	1.7764e-15					24	9	5	0	0	0	0.025523	1	2410	42.149	33.052
IGDQWDKQHDMGHMMR	16	3 Oxidation (M),Nitration	_IGDQW(ni)DKQHDM(ox)GHM(ox)M(ox)R_	IGDQW(1)DKQHDMGHMMR	IGDQWDKQHDM(1)GHM(1)M(1)R	IGDQW(40.55)DKQHDMGHMMR	IGDQWDKQHDM(40.55)GHM(40.55)M(40.55)R	0	1	3	1	00;GPMAWsp|P02751|FINC_HUMANFibronectinOS=HomosapiensGN=FN1PE=1SV=4	00;GPMAWsp|P02751|FINC_HUMANFibronectinOS=HomosapiensGN=FN1PE=1SV=4	00;GPMAWsp|P02751|FINC_HUMANFibronectinOS=HomosapiensGN=FN1PE=1SV=4	MULTI-MSMS	LUM2_03694_MM_E2_FN3I_HCD	693.616	3	693.281	2076.82	74001.2	1.0226	0.00070894	-0.082225	-5.7005e-05	0.94036	0.00065194	693.615	10.2	0.92213	10.2	9.9357	10.858	0					88	20	5	0	0	0	0.045373	1	1652	40.547	40.547
IGDQWDKQHDMGHMMR	16	2 Oxidation (M),Nitration	_IGDQW(ni)DKQHDM(ox)GHMM(ox)R_	IGDQW(1)DKQHDMGHMMR	IGDQWDKQHDM(0.915)GHM(0.507)M(0.579)R	IGDQW(59.51)DKQHDMGHMMR	IGDQWDKQHDM(7.63)GHM(-0.68)M(0.68)R	0	1	2	1	00;GPMAWsp|P02751|FINC_HUMANFibronectinOS=HomosapiensGN=FN1PE=1SV=4	00;GPMAWsp|P02751|FINC_HUMANFibronectinOS=HomosapiensGN=FN1PE=1SV=4	00;GPMAWsp|P02751|FINC_HUMANFibronectinOS=HomosapiensGN=FN1PE=1SV=4	MULTI-MSMS	LUM2_03694_MM_E2_FN3I_HCD	516.214	4	516.214	2060.83	84357.5	1.0384	0.00053602	-1.5439	-0.00079696	-0.50549	-0.00026094	516.464	13.579	0.81139	13.579	13.215	14.027	1.7764e-15					65	18	6	0	0	0	0.0068275	1	2392	59.513	59.513
IGDQWDKQHDMGHMMR	16	2 Oxidation (M),Nitration	_IGDQW(ni)DKQHDM(ox)GHMM(ox)R_	IGDQW(1)DKQHDMGHMMR	IGDQWDKQHDM(0.911)GHM(0.506)M(0.582)R	IGDQW(55.01)DKQHDMGHMMR	IGDQWDKQHDM(7.46)GHM(-0.73)M(0.73)R	0	1	2	1	00;GPMAWsp|P02751|FINC_HUMANFibronectinOS=HomosapiensGN=FN1PE=1SV=4	00;GPMAWsp|P02751|FINC_HUMANFibronectinOS=HomosapiensGN=FN1PE=1SV=4	00;GPMAWsp|P02751|FINC_HUMANFibronectinOS=HomosapiensGN=FN1PE=1SV=4	MULTI-MSMS	LUM2_03694_MM_E2_FN3I_HCD	516.715	4	516.214	2060.83	83055.3	1.0894	0.00056237	-0.79368	-0.00040971	0.29573	0.00015266	516.464	14.208	0.92354	14.208	13.709	14.632	0					87	20	6	0	0	0	0.015299	1	2512	55.011	55.011
IGDQWDKQHDMGHMMR	16	2 Oxidation (M),Nitration	_IGDQW(ni)DKQHDMGHM(ox)M(ox)R_	IGDQW(1)DKQHDMGHMMR	IGDQWDKQHDM(0.448)GHM(0.794)M(0.758)R	IGDQW(48.31)DKQHDMGHMMR	IGDQWDKQHDM(-3.58)GHM(4.27)M(3.58)R	0	1	2	1	00;GPMAWsp|P02751|FINC_HUMANFibronectinOS=HomosapiensGN=FN1PE=1SV=4	00;GPMAWsp|P02751|FINC_HUMANFibronectinOS=HomosapiensGN=FN1PE=1SV=4	00;GPMAWsp|P02751|FINC_HUMANFibronectinOS=HomosapiensGN=FN1PE=1SV=4	MULTI-MSMS	LUM2_03694_MM_E2_FN3I_HCD	687.95	3	687.949	2060.83	73224.2	0.96692	0.0006652	-0.49312	-0.00033924	0.47381	0.00032595	688.283	15.055	1.2919	15.055	14.592	15.884	0					94	30	5	0	0	0	0.029223	1	2706	48.314	48.314
IGDQWDKQHDMGHMMR	16	2 Oxidation (M),Nitration	_IGDQW(ni)DKQHDM(ox)GHM(ox)MR_	IGDQW(1)DKQHDMGHMMR	IGDQWDKQHDM(0.993)GHM(0.504)M(0.504)R	IGDQW(74.34)DKQHDMGHMMR	IGDQWDKQHDM(18.49)GHM(0)M(0)R	0	1	2	1	00;GPMAWsp|P02751|FINC_HUMANFibronectinOS=HomosapiensGN=FN1PE=1SV=4	00;GPMAWsp|P02751|FINC_HUMANFibronectinOS=HomosapiensGN=FN1PE=1SV=4	00;GPMAWsp|P02751|FINC_HUMANFibronectinOS=HomosapiensGN=FN1PE=1SV=4	MULTI-MSMS	LUM2_03694_MM_E2_FN3I_HCD	516.966	4	516.214	2060.83	82513.8	1.1388	0.00058784	-0.73258	-0.00037817	0.40617	0.00020967	516.214	15.094	1.7363	15.094	14.552	16.288	1.7764e-15					176	41	5	0	0	0	0.0041741	1	2861	74.338	74.338
IGDQWDKQHDMGHMMR	16	Oxidation (M),Nitration	_IGDQW(ni)DKQHDM(ox)GHMMR_	IGDQW(1)DKQHDMGHMMR	IGDQWDKQHDM(0.983)GHM(0.01)M(0.008)R	IGDQW(69.33)DKQHDMGHMMR	IGDQWDKQHDM(20.11)GHM(-20.11)M(-21.11)R	0	1	1	1	00;GPMAWsp|P02751|FINC_HUMANFibronectinOS=HomosapiensGN=FN1PE=1SV=4	00;GPMAWsp|P02751|FINC_HUMANFibronectinOS=HomosapiensGN=FN1PE=1SV=4	00;GPMAWsp|P02751|FINC_HUMANFibronectinOS=HomosapiensGN=FN1PE=1SV=4	MULTI-MSMS	LUM2_03694_MM_E2_FN3I_HCD	512.466	4	512.215	2044.83	83301.9	0.75106	0.0003847	-0.3282	-0.00016811	0.42285	0.00021659	512.466	18.426	0.70825	18.426	18.095	18.803	0					58	15	5	0	0	0	0.0050703	1	3459	69.331	69.331
IGDQWDKQHDMGHMMR	16	Oxidation (M),Nitration	_IGDQW(ni)DKQHDM(ox)GHMMR_	IGDQW(1)DKQHDMGHMMR	IGDQWDKQHDM(0.892)GHM(0.043)M(0.064)R	IGDQW(57.15)DKQHDMGHMMR	IGDQWDKQHDM(11.42)GHM(-13.14)M(-11.42)R	0	1	1	1	00;GPMAWsp|P02751|FINC_HUMANFibronectinOS=HomosapiensGN=FN1PE=1SV=4	00;GPMAWsp|P02751|FINC_HUMANFibronectinOS=HomosapiensGN=FN1PE=1SV=4	00;GPMAWsp|P02751|FINC_HUMANFibronectinOS=HomosapiensGN=FN1PE=1SV=4	MULTI-MSMS	LUM2_03694_MM_E2_FN3I_HCD	682.953	3	682.617	2044.83	73889.8	0.60713	0.00041444	0.17931	0.0001224	0.78644	0.00053684	683.286	18.405	0.7464	18.405	18.144	18.89	0					42	16	4	0	0	0	0.010855	1	3481	57.148	57.148
IGDQWDKQHDMGHMMR	16	Oxidation (M),Nitration	_IGDQW(ni)DKQHDM(ox)GHMMR_	IGDQW(1)DKQHDMGHMMR	IGDQWDKQHDM(0.998)GHM(0.002)MR	IGDQW(64.52)DKQHDMGHMMR	IGDQWDKQHDM(27.92)GHM(-27.92)M(-33.95)R	0	1	1	1	00;GPMAWsp|P02751|FINC_HUMANFibronectinOS=HomosapiensGN=FN1PE=1SV=4	00;GPMAWsp|P02751|FINC_HUMANFibronectinOS=HomosapiensGN=FN1PE=1SV=4	00;GPMAWsp|P02751|FINC_HUMANFibronectinOS=HomosapiensGN=FN1PE=1SV=4	MULTI-MSMS	LUM2_03694_MM_E2_FN3I_HCD	410.174	5	409.973	2044.83	95583.2	0.83285	0.00034145	-0.037585	-1.5409e-05	0.79527	0.00032604	410.374	18.45	0.52002	18.45	18.144	18.664	0					24	11	3	0	0	0	0.0059314	1	3492	64.52	64.52
IGDQWDKQHDMGHMMR	16	Oxidation (M),Nitration	_IGDQW(ni)DKQHDM(ox)GHMMR_	IGDQW(1)DKQHDMGHMMR	IGDQWDKQHDM(0.766)GHM(0.186)M(0.048)R	IGDQW(51.59)DKQHDMGHMMR	IGDQWDKQHDM(6.15)GHM(-6.15)M(-12.06)R	0	1	1	1	00;GPMAWsp|P02751|FINC_HUMANFibronectinOS=HomosapiensGN=FN1PE=1SV=4	00;GPMAWsp|P02751|FINC_HUMANFibronectinOS=HomosapiensGN=FN1PE=1SV=4	00;GPMAWsp|P02751|FINC_HUMANFibronectinOS=HomosapiensGN=FN1PE=1SV=4	MULTI-MSMS	LUM2_03694_MM_E2_FN3I_HCD	410.375	5	409.973	2044.83	95583.2	0.95753	0.00039256	-0.22275	-9.1322e-05	0.73478	0.00030124	410.174	19.038	0.70615	19.038	18.664	19.37	0					27	15	3	0	0	0	0.022408	1	3593	51.591	51.591
IGDQWDKQHDMGHMMR	16	Oxidation (M),Nitration	_IGDQW(ni)DKQHDMGHM(ox)MR_	IGDQW(1)DKQHDMGHMMR	IGDQWDKQHDM(0.01)GHM(0.546)M(0.444)R	IGDQW(56.87)DKQHDMGHMMR	IGDQWDKQHDM(-17.35)GHM(0.9)M(-0.9)R	0	1	1	1	00;GPMAWsp|P02751|FINC_HUMANFibronectinOS=HomosapiensGN=FN1PE=1SV=4	00;GPMAWsp|P02751|FINC_HUMANFibronectinOS=HomosapiensGN=FN1PE=1SV=4	00;GPMAWsp|P02751|FINC_HUMANFibronectinOS=HomosapiensGN=FN1PE=1SV=4	MULTI-MSMS	LUM2_03694_MM_E2_FN3I_HCD	512.466	4	512.215	2044.83	84107.3	0.92641	0.00047452	-0.5746	-0.00029432	0.35181	0.0001802	512.466	19.931	0.95324	19.931	19.37	20.323	0					86	22	6	0	0	0	0.011429	1	3781	56.872	56.872
IGDQWDKQHDMGHMMR	16	Oxidation (M),Nitration	_IGDQW(ni)DKQHDMGHMM(ox)R_	IGDQW(1)DKQHDMGHMMR	IGDQWDKQHDM(0.009)GHM(0.429)M(0.562)R	IGDQW(100.23)DKQHDMGHMMR	IGDQWDKQHDM(-17.88)GHM(-1.17)M(1.17)R	0	1	1	1	00;GPMAWsp|P02751|FINC_HUMANFibronectinOS=HomosapiensGN=FN1PE=1SV=4	00;GPMAWsp|P02751|FINC_HUMANFibronectinOS=HomosapiensGN=FN1PE=1SV=4	00;GPMAWsp|P02751|FINC_HUMANFibronectinOS=HomosapiensGN=FN1PE=1SV=4	MULTI-SECPEP	LUM2_03694_MM_E2_FN3I_HCD	512.915	4	512.215	2044.83	84915.9	0.88085	0.00045118	-0.56524	-0.00028952	0.31561	0.00016166	512.466	19.049	0.95725	19.049	18.57	19.527	0					65	21	6	0	0	0	0.00022503	1	3603	100.23	100.23
IGDQWDKQHDMGHMMR	16	Nitration	_IGDQW(ni)DKQHDMGHMMR_	IGDQW(1)DKQHDMGHMMR		IGDQW(109.83)DKQHDMGHMMR		0	1	0	1	00;GPMAWsp|P02751|FINC_HUMANFibronectinOS=HomosapiensGN=FN1PE=1SV=4	00;GPMAWsp|P02751|FINC_HUMANFibronectinOS=HomosapiensGN=FN1PE=1SV=4	00;GPMAWsp|P02751|FINC_HUMANFibronectinOS=HomosapiensGN=FN1PE=1SV=4	MULTI-MSMS	LUM2_03694_MM_E2_FN3I_HCD	508.467	4	508.216	2028.84	84888.7	0.91692	0.000466	-0.30204	-0.0001535	0.61489	0.00031249	508.216	25.02	0.69296	25.02	24.641	25.334	0					46	15	4	0	0	0	5.216e-06	1	4942	109.83	109.83
IGDQWDKQHDMGHMMR	16	Nitration	_IGDQW(ni)DKQHDMGHMMR_	IGDQW(1)DKQHDMGHMMR		IGDQW(77.37)DKQHDMGHMMR		0	1	0	1	00;GPMAWsp|P02751|FINC_HUMANFibronectinOS=HomosapiensGN=FN1PE=1SV=4	00;GPMAWsp|P02751|FINC_HUMANFibronectinOS=HomosapiensGN=FN1PE=1SV=4	00;GPMAWsp|P02751|FINC_HUMANFibronectinOS=HomosapiensGN=FN1PE=1SV=4	MULTI-MSMS	LUM2_03694_MM_E2_FN3I_HCD	406.976	5	406.774	2028.84	96552.1	1.0066	0.00040945	-0.38275	-0.00015569	0.62382	0.00025376	406.975	25.026	0.65258	25.026	24.681	25.334	3.5527e-15					47	14	5	0	0	0	0.003631	1	4972	77.372	77.372
IGDQWDKQHDMGHMMR	16	Nitration	_IGDQW(ni)DKQHDMGHMMR_	IGDQW(1)DKQHDMGHMMR		IGDQW(64.57)DKQHDMGHMMR		0	1	0	1	00;GPMAWsp|P02751|FINC_HUMANFibronectinOS=HomosapiensGN=FN1PE=1SV=4	00;GPMAWsp|P02751|FINC_HUMANFibronectinOS=HomosapiensGN=FN1PE=1SV=4	00;GPMAWsp|P02751|FINC_HUMANFibronectinOS=HomosapiensGN=FN1PE=1SV=4	MSMS	LUM2_03694_MM_E2_FN3I_HCD	677.287	3	677.286	2028.84	NaN	NaN	NaN	NaN	NaN	NaN	NaN	NaN	25.07	1	25.07	24.57	25.57	0								0	0	0	0.01593	1	4969	64.565	64.565
IGDTWSK	7	Unmodified	_IGDTWSK_					0	0	0	0	00;GPMAWsp|P02751|FINC_HUMANFibronectinOS=HomosapiensGN=FN1PE=1SV=4	00;GPMAWsp|P02751|FINC_HUMANFibronectinOS=HomosapiensGN=FN1PE=1SV=4	00;GPMAWsp|P02751|FINC_HUMANFibronectinOS=HomosapiensGN=FN1PE=1SV=4	MULTI-MSMS	LUM2_03695_MM_E3_FN4_HCD	403.706	2	403.706	805.397	94698.6	0.89166	0.00035997	-0.19559	-7.8961e-05	0.69607	0.00028101	403.706	16.531	2.2798	16.531	16.187	18.467	0					155	50	5	0	0	0	5.1234e-05	2	3015	110.63	105.1
IGDTWSK	7	Unmodified	_IGDTWSK_					0	0	0	0	00;GPMAWsp|P02751|FINC_HUMANFibronectinOS=HomosapiensGN=FN1PE=1SV=4	00;GPMAWsp|P02751|FINC_HUMANFibronectinOS=HomosapiensGN=FN1PE=1SV=4	00;GPMAWsp|P02751|FINC_HUMANFibronectinOS=HomosapiensGN=FN1PE=1SV=4	MULTI-MSMS	LUM2_03695_MM_E3_FN4_HCD	403.706	2	403.706	805.397	96431.2	0.57461	0.00023197	0.3471	0.00014013	0.92172	0.0003721	403.706	34.702	0.30024	34.702	34.431	34.731	0					7	5	2	0	0	0	0.036707	1	7109	38.419	38.419
IGDTWSK	7	Unmodified	_IGDTWSK_					0	0	0	0	00;GPMAWsp|P02751|FINC_HUMANFibronectinOS=HomosapiensGN=FN1PE=1SV=4	00;GPMAWsp|P02751|FINC_HUMANFibronectinOS=HomosapiensGN=FN1PE=1SV=4	00;GPMAWsp|P02751|FINC_HUMANFibronectinOS=HomosapiensGN=FN1PE=1SV=4	MULTI-SECPEP	LUM2_03695_MM_E3_FN4_HCD	806.298	1	806.404	805.397	68964.1	0.81846	0.00066001	-0.036422	-2.9371e-05	0.78204	0.00063064	806.404	16.53	1.6636	16.53	16.236	17.9	0					117	37	5	0	0	0	1.5593e-05	1	3055	155.51	135.66
IGDTWSK	7	Unmodified	_IGDTWSK_					0	0	0	0	00;GPMAWsp|P02751|FINC_HUMANFibronectinOS=HomosapiensGN=FN1PE=1SV=4	00;GPMAWsp|P02751|FINC_HUMANFibronectinOS=HomosapiensGN=FN1PE=1SV=4	00;GPMAWsp|P02751|FINC_HUMANFibronectinOS=HomosapiensGN=FN1PE=1SV=4	MULTI-MSMS	LUM2_03694_MM_E2_FN3I_HCD	403.706	2	403.706	805.397	94838.2	0.89344	0.00036069	-0.19018	-7.6777e-05	0.70326	0.00028391	403.706	16.375	2.7219	16.375	15.803	18.525	0					179	62	6	0	0	0	2.9835e-05	3	2990	121.29	115.75
IGDTWSK	7	Unmodified	_IGDTWSK_					0	0	0	0	00;GPMAWsp|P02751|FINC_HUMANFibronectinOS=HomosapiensGN=FN1PE=1SV=4	00;GPMAWsp|P02751|FINC_HUMANFibronectinOS=HomosapiensGN=FN1PE=1SV=4	00;GPMAWsp|P02751|FINC_HUMANFibronectinOS=HomosapiensGN=FN1PE=1SV=4	MULTI-MSMS	LUM2_03694_MM_E2_FN3I_HCD	403.706	2	403.706	805.397	103684	0.93608	0.0003779	-0.23239	-9.3816e-05	0.70369	0.00028408	403.706	34.752	0.40347	34.752	34.397	34.801	0					9	8	2	0	0	0	0.050227	1	7115	26.693	26.693
IGDTWSK	7	Unmodified	_IGDTWSK_					0	0	0	0	00;GPMAWsp|P02751|FINC_HUMANFibronectinOS=HomosapiensGN=FN1PE=1SV=4	00;GPMAWsp|P02751|FINC_HUMANFibronectinOS=HomosapiensGN=FN1PE=1SV=4	00;GPMAWsp|P02751|FINC_HUMANFibronectinOS=HomosapiensGN=FN1PE=1SV=4	MSMS	LUM2_03694_MM_E2_FN3I_HCD	403.706	2	403.706	805.397	NaN	NaN	NaN	NaN	NaN	NaN	NaN	NaN	18.388	1	18.388	17.888	18.888	0								0	0	0	0.012475	1	3479	71.296	57.624
IGDTWSK	7	Unmodified	_IGDTWSK_					0	0	0	0	00;GPMAWsp|P02751|FINC_HUMANFibronectinOS=HomosapiensGN=FN1PE=1SV=4	00;GPMAWsp|P02751|FINC_HUMANFibronectinOS=HomosapiensGN=FN1PE=1SV=4	00;GPMAWsp|P02751|FINC_HUMANFibronectinOS=HomosapiensGN=FN1PE=1SV=4	MULTI-SECPEP	LUM2_03694_MM_E2_FN3I_HCD	805.796	1	806.404	805.397	68273.9	0.5675	0.00045763	0.27009	0.00021781	0.83759	0.00067544	806.404	16.401	1.7712	16.401	16.048	17.819	0					126	40	5	0	0	0	2.6126e-05	1	3071	147.69	132.06
IGDTWSK	7	Nitration	_IGDTW(ni)SK_	IGDTW(1)SK		IGDTW(57.47)SK		0	1	0	0	00;GPMAWsp|P02751|FINC_HUMANFibronectinOS=HomosapiensGN=FN1PE=1SV=4	00;GPMAWsp|P02751|FINC_HUMANFibronectinOS=HomosapiensGN=FN1PE=1SV=4	00;GPMAWsp|P02751|FINC_HUMANFibronectinOS=HomosapiensGN=FN1PE=1SV=4	MULTI-MSMS	LUM2_03694_MM_E2_FN3I_HCD	426.199	2	426.198	850.382	93963	1.2595	0.00053679	0.48588	0.00020708	1.7454	0.00074387	426.198	10.513	0.61717	10.513	10.203	10.82	0					24	13	2	0	0	0	0.013858	1	1724	57.471	57.471
IGDTWSK	7	Nitration	_IGDTW(ni)SK_	IGDTW(1)SK		IGDTW(103.02)SK		0	1	0	0	00;GPMAWsp|P02751|FINC_HUMANFibronectinOS=HomosapiensGN=FN1PE=1SV=4	00;GPMAWsp|P02751|FINC_HUMANFibronectinOS=HomosapiensGN=FN1PE=1SV=4	00;GPMAWsp|P02751|FINC_HUMANFibronectinOS=HomosapiensGN=FN1PE=1SV=4	MULTI-MSMS	LUM2_03694_MM_E2_FN3I_HCD	426.199	2	426.198	850.382	90052.6	1.2089	0.00051522	0.53631	0.00022858	1.7452	0.00074379	426.199	15.608	0.91543	15.608	15.328	16.243	0					35	21	2	0	0	0	6.2555e-05	1	2848	103.02	103.02
IGDTWSK	7	Nitration	_IGDTW(ni)SK_	IGDTW(1)SK		IGDTW(90.71)SK		0	1	0	0	00;GPMAWsp|P02751|FINC_HUMANFibronectinOS=HomosapiensGN=FN1PE=1SV=4	00;GPMAWsp|P02751|FINC_HUMANFibronectinOS=HomosapiensGN=FN1PE=1SV=4	00;GPMAWsp|P02751|FINC_HUMANFibronectinOS=HomosapiensGN=FN1PE=1SV=4	MULTI-MSMS	LUM2_03694_MM_E2_FN3I_HCD	426.199	2	426.198	850.382	94983.2	1.0631	0.0004531	0.22029	9.3887e-05	1.2834	0.00054699	426.198	21.083	0.72869	21.083	20.745	21.473	0					40	16	3	0	0	0	0.0022306	1	4051	90.706	90.706
IGDTWSK	7	Nitration	_IGDTW(ni)SK_	IGDTW(1)SK		IGDTW(111.73)SK		0	1	0	0	00;GPMAWsp|P02751|FINC_HUMANFibronectinOS=HomosapiensGN=FN1PE=1SV=4	00;GPMAWsp|P02751|FINC_HUMANFibronectinOS=HomosapiensGN=FN1PE=1SV=4	00;GPMAWsp|P02751|FINC_HUMANFibronectinOS=HomosapiensGN=FN1PE=1SV=4	MULTI-MSMS	LUM2_03694_MM_E2_FN3I_HCD	426.199	2	426.198	850.382	94388.8	1.0544	0.00044939	-0.16027	-6.8306e-05	0.89415	0.00038109	426.198	21.856	1.1679	21.856	21.473	22.641	0					53	25	3	0	0	0	4.6113e-05	1	4288	111.73	111.73
IGDTWSKK	8	Unmodified	_IGDTWSKK_					0	0	0	1	00;GPMAWsp|P02751|FINC_HUMANFibronectinOS=HomosapiensGN=FN1PE=1SV=4	00;GPMAWsp|P02751|FINC_HUMANFibronectinOS=HomosapiensGN=FN1PE=1SV=4	00;GPMAWsp|P02751|FINC_HUMANFibronectinOS=HomosapiensGN=FN1PE=1SV=4	MULTI-MSMS	LUM2_03695_MM_E3_FN4_HCD	467.754	2	467.753	933.492	89174	1.1555	0.0005405	0.064939	3.0375e-05	1.2205	0.00057088	467.753	10.988	0.83736	10.988	10.505	11.342	0					66	21	4	0	0	0	0.012336	1	1756	69.905	59.479
IGDTWSKK	8	Unmodified	_IGDTWSKK_					0	0	0	1	00;GPMAWsp|P02751|FINC_HUMANFibronectinOS=HomosapiensGN=FN1PE=1SV=4	00;GPMAWsp|P02751|FINC_HUMANFibronectinOS=HomosapiensGN=FN1PE=1SV=4	00;GPMAWsp|P02751|FINC_HUMANFibronectinOS=HomosapiensGN=FN1PE=1SV=4	MULTI-MSMS	LUM2_03694_MM_E2_FN3I_HCD	467.754	2	467.753	933.492	89269.2	1.1381	0.00053236	0.31929	0.00014935	1.4574	0.00068171	467.753	10.72	0.99382	10.72	10.203	11.196	-1.7764e-15					59	22	4	0	0	0	6.9397e-05	1	1720	101.33	91.19
IGDTWSKK	8	Nitration	_IGDTW(ni)SKK_	IGDTW(1)SKK		IGDTW(41.23)SKK		0	1	0	1	00;GPMAWsp|P02751|FINC_HUMANFibronectinOS=HomosapiensGN=FN1PE=1SV=4	00;GPMAWsp|P02751|FINC_HUMANFibronectinOS=HomosapiensGN=FN1PE=1SV=4	00;GPMAWsp|P02751|FINC_HUMANFibronectinOS=HomosapiensGN=FN1PE=1SV=4	MULTI-MSMS	LUM2_03694_MM_E2_FN3I_HCD	490.246	2	490.246	978.477	90763.2	0.86529	0.00042421	0.014057	6.8914e-06	0.87935	0.0004311	490.246	12.746	0.7267	12.746	12.314	13.041	0					30	17	3	0	0	0	0.027738	1	2206	41.227	39.719
IGEKWDR	7	Unmodified	_IGEKWDR_					0	0	0	1	00;GPMAWsp|P02751|FINC_HUMANFibronectinOS=HomosapiensGN=FN1PE=1SV=4	00;GPMAWsp|P02751|FINC_HUMANFibronectinOS=HomosapiensGN=FN1PE=1SV=4	00;GPMAWsp|P02751|FINC_HUMANFibronectinOS=HomosapiensGN=FN1PE=1SV=4	MULTI-MSMS	LUM2_03695_MM_E3_FN4_HCD	452.238	2	452.238	902.461	89756.8	1.0365	0.00046876	0.28359	0.00012825	1.3201	0.00059701	452.238	12.963	0.66461	12.963	12.651	13.315	0					48	14	4	0	0	0	1.9042e-08	1	2230	153.73	152.78
IGEKWDR	7	Unmodified	_IGEKWDR_					0	0	0	1	00;GPMAWsp|P02751|FINC_HUMANFibronectinOS=HomosapiensGN=FN1PE=1SV=4	00;GPMAWsp|P02751|FINC_HUMANFibronectinOS=HomosapiensGN=FN1PE=1SV=4	00;GPMAWsp|P02751|FINC_HUMANFibronectinOS=HomosapiensGN=FN1PE=1SV=4	MULTI-MSMS	LUM2_03694_MM_E2_FN3I_HCD	452.238	2	452.238	902.461	91309.9	1.0304	0.00046598	0.23744	0.00010738	1.2678	0.00057336	452.238	12.739	0.6234	12.739	12.467	13.09	0					40	14	4	0	0	0	1.5757e-08	1	2189	157.34	153.53
IGFKLGVRPSQGGEAPR	17	Unmodified	_IGFKLGVRPSQGGEAPR_					0	0	0	2	00;GPMAWsp|P02751|FINC_HUMANFibronectinOS=HomosapiensGN=FN1PE=1SV=4	00;GPMAWsp|P02751|FINC_HUMANFibronectinOS=HomosapiensGN=FN1PE=1SV=4	00;GPMAWsp|P02751|FINC_HUMANFibronectinOS=HomosapiensGN=FN1PE=1SV=4	MULTI-MSMS	LUM2_03695_MM_E3_FN4_HCD	443.001	4	443.001	1767.97	93329.8	1.0824	0.00047949	-0.09591	-4.2488e-05	0.98645	0.000437	443.252	23.319	1.2001	23.319	23.031	24.231	3.5527e-15					72	26	5	0	0	0	1.318e-09	1	4550	155	155
IGFKLGVRPSQGGEAPR	17	Unmodified	_IGFKLGVRPSQGGEAPR_					0	0	0	2	00;GPMAWsp|P02751|FINC_HUMANFibronectinOS=HomosapiensGN=FN1PE=1SV=4	00;GPMAWsp|P02751|FINC_HUMANFibronectinOS=HomosapiensGN=FN1PE=1SV=4	00;GPMAWsp|P02751|FINC_HUMANFibronectinOS=HomosapiensGN=FN1PE=1SV=4	MULTI-MSMS	LUM2_03695_MM_E3_FN4_HCD	590.667	3	590.332	1767.97	83728.3	1.4505	0.00085628	-0.13816	-8.1561e-05	1.3123	0.00077472	590.667	23.429	0.55358	23.429	23.076	23.63	0					24	11	3	0	0	0	4.8209e-06	1	4597	104.44	102.05
IGLGGRGGSGGSYGR	15	Unmodified	_IGLGGRGGSGGSYGR_					0	0	0	1	CON__P35527	CON__P35527	CON__P35527	MULTI-MSMS	LUM2_03695_MM_E3_FN4_HCD	450.901	3	450.901	1349.68	91725.1	1.0825	0.00048809	-0.10924	-4.9257e-05	0.97324	0.00043884	450.901	14.641	0.76793	14.641	14.347	15.115	1.7764e-15					56	17	4	0	0	0	0.0024957	1	2620	77.24	77.24
IGLGGRGGSGGSYGR	15	Unmodified	_IGLGGRGGSGGSYGR_					0	0	0	1	CON__P35527	CON__P35527	CON__P35527	MULTI-MSMS	LUM2_03694_MM_E2_FN3I_HCD	450.901	3	450.901	1349.68	92301.4	1.1635	0.00052465	-0.17336	-7.817e-05	0.99018	0.00044648	450.901	14.494	0.69541	14.494	14.253	14.949	-1.7764e-15					40	16	3	0	0	0	0.00087857	1	2613	90.476	90.476
IGLGGRGGSGGSYGRGSR	18	Unmodified	_IGLGGRGGSGGSYGRGSR_					0	0	0	2	CON__P35527	CON__P35527	CON__P35527	MULTI-MSMS	LUM2_03695_MM_E3_FN4_HCD	413.466	4	413.466	1649.83	98758.8	1.1497	0.00047537	-0.064619	-2.6718e-05	1.0851	0.00044865	413.466	11.266	0.34551	11.266	10.997	11.342	0					16	7	3	0	0	0	0.003134	1	1878	65.107	65.107
IITHPNFNGNTLDNDIMLIK	20	Oxidation (M)	_IITHPNFNGNTLDNDIM(ox)LIK_		IITHPNFNGNTLDNDIM(1)LIK		IITHPNFNGNTLDNDIM(68.17)LIK	0	0	1	0	CON__P00761	CON__P00761	CON__P00761	MULTI-MSMS	LUM2_03695_MM_E3_FN4_HCD	767.064	3	767.063	2298.17	74279.4	0.81091	0.00062202	-0.64478	-0.00049459	0.16613	0.00012743	767.397	44.123	0.71731	44.123	43.824	44.541	0					35	14	4	0	0	0	0.0024217	1	9264	68.168	64.14
IITHPNFNGNTLDNDIMLIK	20	Oxidation (M)	_IITHPNFNGNTLDNDIM(ox)LIK_		IITHPNFNGNTLDNDIM(1)LIK		IITHPNFNGNTLDNDIM(86.19)LIK	0	0	1	0	CON__P00761	CON__P00761	CON__P00761	MULTI-MSMS	LUM2_03694_MM_E2_FN3I_HCD	767.399	3	767.063	2298.17	71786.7	0.58362	0.00044767	0.3893	0.00029862	0.97292	0.00074629	767.398	43.92	0.87226	43.92	43.592	44.465	0					70	18	5	0	0	0	0.0009393	1	9150	86.189	84.921
IITHPNFNGNTLDNDIMLIK	20	Unmodified	_IITHPNFNGNTLDNDIMLIK_					0	0	0	0	CON__P00761	CON__P00761	CON__P00761	MULTI-MSMS	LUM2_03695_MM_E3_FN4_HCD	762.066	3	761.732	2282.17	70118.9	0.93433	0.00071171	0.13545	0.00010318	1.0698	0.00081489	762.066	46.432	0.79876	46.432	46.129	46.927	-7.1054e-15					79	16	7	0	0	0	0.014307	1	9689	49.573	48.975
IITHPNFNGNTLDNDIMLIK	20	Unmodified	_IITHPNFNGNTLDNDIMLIK_					0	0	0	0	CON__P00761	CON__P00761	CON__P00761	MULTI-MSMS	LUM2_03694_MM_E2_FN3I_HCD	762.067	3	761.732	2282.17	70386.7	0.79824	0.00060804	0.2357	0.00017954	1.0339	0.00078758	762.066	46.625	0.88598	46.625	46.247	47.133	0					88	19	7	0	0	0	6.5595e-11	1	9742	142.43	129.58
IKFEMEQNLR	10	Oxidation (M)	_IKFEM(ox)EQNLR_		IKFEM(1)EQNLR		IKFEM(140.48)EQNLR	0	0	1	1	CON__P35527	CON__P35527	CON__P35527	MULTI-MSMS	LUM2_03695_MM_E3_FN4_HCD	441.896	3	441.896	1322.67	92416.4	0.899	0.00039726	-0.07409	-3.274e-05	0.82491	0.00036452	441.896	20.102	0.55637	20.102	19.715	20.271	0					43	12	4	0	0	0	3.6225e-09	1	3821	140.48	140.48
IKFEMEQNLR	10	Oxidation (M)	_IKFEM(ox)EQNLR_		IKFEM(1)EQNLR		IKFEM(91.09)EQNLR	0	0	1	1	CON__P35527	CON__P35527	CON__P35527	MULTI-MSMS	LUM2_03695_MM_E3_FN4_HCD	662.341	2	662.34	1322.67	75716.4	0.87903	0.00058222	0.13361	8.8498e-05	1.0126	0.00067072	662.34	20.084	0.5115	20.084	19.76	20.271	0					29	11	3	0	0	0	0.0013057	1	3833	91.087	91.087
IKFEMEQNLR	10	Oxidation (M)	_IKFEM(ox)EQNLR_		IKFEM(1)EQNLR		IKFEM(64.84)EQNLR	0	0	1	1	CON__P35527	CON__P35527	CON__P35527	MULTI-MSMS	LUM2_03694_MM_E2_FN3I_HCD	662.341	2	662.34	1322.67	76389.2	0.8426	0.00055809	0.29137	0.00019299	1.134	0.00075108	662.34	19.986	0.45762	19.986	19.771	20.229	0					24	10	3	0	0	0	0.0065127	1	3854	64.841	64.841
IKFEMEQNLR	10	Unmodified	_IKFEMEQNLR_					0	0	0	1	CON__P35527	CON__P35527	CON__P35527	MULTI-MSMS	LUM2_03695_MM_E3_FN4_HCD	436.565	3	436.564	1306.67	89009.3	1.097	0.00047891	-0.34315	-0.00014981	0.75384	0.0003291	436.564	28.588	0.61271	28.588	28.253	28.866	0					47	13	5	0	0	0	3.6277e-14	1	5711	182.28	179.06
IKFEMEQNLR	10	Unmodified	_IKFEMEQNLR_					0	0	0	1	CON__P35527	CON__P35527	CON__P35527	MULTI-MSMS	LUM2_03695_MM_E3_FN4_HCD	654.343	2	654.342	1306.67	76788.6	1.0474	0.00068537	-0.0057177	-3.7413e-06	1.0417	0.00068163	654.343	28.611	0.53185	28.611	28.291	28.823	0					34	11	4	0	0	0	4.4605e-06	1	5728	144.77	142.5
IKFEMEQNLR	10	Unmodified	_IKFEMEQNLR_					0	0	0	1	CON__P35527	CON__P35527	CON__P35527	MULTI-MSMS	LUM2_03694_MM_E2_FN3I_HCD	436.564	3	436.564	1306.67	93657.6	1.1856	0.00051758	-0.26681	-0.00011648	0.91877	0.0004011	436.564	28.377	0.81877	28.377	28.011	28.83	-3.5527e-15					39	18	3	0	0	0	4.4059e-14	1	5691	175.65	172.43
ILLQGTPVAQMTEDAIDGER	20	Unmodified	_ILLQGTPVAQMTEDAIDGER_					0	0	0	0	CON__Q2UVX4	CON__Q2UVX4	CON__Q2UVX4	MULTI-SECPEP	LUM2_03695_MM_E3_FN4_HCD	1078.75	2	1079.05	2156.08	63712.2	1.0412	0.0011235	-0.80932	-0.0008733	0.23191	0.00025024	1079.05	52.514	0.33617	52.514	52.387	52.724	-7.1054e-15					9	6	2	0	0	0	0.03193	1	11079	57.679	57.679
ILNEMRDQYEK	11	Unmodified	_ILNEMRDQYEK_					0	0	0	1	CON__P02533;CON__Q04695	CON__P02533	CON__P02533	MSMS	LUM2_03695_MM_E3_FN4_HCD	480.573	3	480.238	1437.69	NaN	NaN	NaN	NaN	NaN	NaN	NaN	NaN	20.691	1	20.691	20.191	21.191	0								0	0	0	0.025759	1	3981	45.004	37.138
ILSLAQDQVGGSPEK	15	Unmodified	_ILSLAQDQVGGSPEK_					0	0	0	0	CON__ENSEMBL:ENSBTAP00000007350	CON__ENSEMBL:ENSBTAP00000007350	CON__ENSEMBL:ENSBTAP00000007350	MULTI-MSMS	LUM2_03694_MM_E2_FN3I_HCD	771.413	2	771.412	1540.81	71544.4	0.83838	0.00064674	-0.23619	-0.0001822	0.60219	0.00046454	771.412	27.552	0.45061	27.552	27.316	27.767	0					22	9	3	0	0	0	0.040767	1	5517	37.94	32.719
IQDWYDK	7	Unmodified	_IQDWYDK_					0	0	0	0	CON__P35527	CON__P35527	CON__P35527	MULTI-MSMS	LUM2_03695_MM_E3_FN4_HCD	484.23	2	484.23	966.445	92184.5	0.7481	0.00036225	0.24331	0.00011782	0.99141	0.00048007	484.23	24.526	0.69314	24.526	24.153	24.846	-3.5527e-15					23	14	2	0	0	0	0.021703	1	4843	51.43	51.43
IQDWYDKK	8	Unmodified	_IQDWYDKK_					0	0	0	1	CON__P35527	CON__P35527	CON__P35527	MULTI-MSMS	LUM2_03695_MM_E3_FN4_HCD	365.854	3	365.854	1094.54	103550	0.62226	0.00022766	0.72188	0.0002641	1.3441	0.00049176	365.854	18.191	0.27563	18.191	17.999	18.274	0					10	5	2	0	0	0	0.019131	1	3420	45.161	45.161
IQDWYDKK	8	Unmodified	_IQDWYDKK_					0	0	0	1	CON__P35527	CON__P35527	CON__P35527	MULTI-MSMS	LUM2_03695_MM_E3_FN4_HCD	548.278	2	548.277	1094.54	85925.6	0.94667	0.00051904	0.31787	0.00017428	1.2645	0.00069332	548.277	18.188	0.42128	18.188	17.9	18.321	0					9	8	2	0	0	0	0.011306	1	3443	72.23	72.23
IRHHPEHFSGRPR	13	Unmodified	_IRHHPEHFSGRPR_					0	0	0	2	00;GPMAWsp|P02751|FINC_HUMANFibronectinOS=HomosapiensGN=FN1PE=1SV=4	00;GPMAWsp|P02751|FINC_HUMANFibronectinOS=HomosapiensGN=FN1PE=1SV=4	00;GPMAWsp|P02751|FINC_HUMANFibronectinOS=HomosapiensGN=FN1PE=1SV=4	MULTI-MSMS	LUM2_03695_MM_E3_FN4_HCD	407.219	4	407.218	1624.84	94565.2	1.3259	0.00053993	-0.023666	-9.6372e-06	1.3022	0.00053029	407.218	8.59	0.49155	8.59	8.5672	9.0587	0					47	14	6	0	0	0	6.1189e-14	2	1285	187.44	187.44
IRHHPEHFSGRPR	13	Unmodified	_IRHHPEHFSGRPR_					0	0	0	2	00;GPMAWsp|P02751|FINC_HUMANFibronectinOS=HomosapiensGN=FN1PE=1SV=4	00;GPMAWsp|P02751|FINC_HUMANFibronectinOS=HomosapiensGN=FN1PE=1SV=4	00;GPMAWsp|P02751|FINC_HUMANFibronectinOS=HomosapiensGN=FN1PE=1SV=4	MULTI-MSMS	LUM2_03695_MM_E3_FN4_HCD	542.623	3	542.622	1624.84	82611.5	1.5029	0.00081549	0.10511	5.7037e-05	1.608	0.00087253	542.622	8.59	0.15978	8.59	8.5738	8.7335	0					20	5	4	0	0	0	8.9436e-06	1	1302	112.44	111.29
IRHHPEHFSGRPR	13	Unmodified	_IRHHPEHFSGRPR_					0	0	0	2	00;GPMAWsp|P02751|FINC_HUMANFibronectinOS=HomosapiensGN=FN1PE=1SV=4	00;GPMAWsp|P02751|FINC_HUMANFibronectinOS=HomosapiensGN=FN1PE=1SV=4	00;GPMAWsp|P02751|FINC_HUMANFibronectinOS=HomosapiensGN=FN1PE=1SV=4	MULTI-MSMS	LUM2_03695_MM_E3_FN4_HCD	407.47	4	407.218	1624.84	95832.6	1.2453	0.00050712	0.28818	0.00011735	1.5335	0.00062447	407.219	9.1561	2.0211	9.1561	9.0587	11.08	0					142	51	3	0	0	0	2.0467e-06	2	1525	130.56	130.56
IRHHPEHFSGRPR	13	Unmodified	_IRHHPEHFSGRPR_					0	0	0	2	00;GPMAWsp|P02751|FINC_HUMANFibronectinOS=HomosapiensGN=FN1PE=1SV=4	00;GPMAWsp|P02751|FINC_HUMANFibronectinOS=HomosapiensGN=FN1PE=1SV=4	00;GPMAWsp|P02751|FINC_HUMANFibronectinOS=HomosapiensGN=FN1PE=1SV=4	MULTI-SECPEP	LUM2_03695_MM_E3_FN4_HCD	407.228	4	407.218	1624.84	102355	1.1257	0.0004584	0.39032	0.00015894	1.516	0.00061735	407.219	11.194	0.31182	11.194	11.03	11.342	0					14	6	3	0	0	0	0.022532	1	1860	64.827	63.757
IRHHPEHFSGRPR	13	Unmodified	_IRHHPEHFSGRPR_					0	0	0	2	00;GPMAWsp|P02751|FINC_HUMANFibronectinOS=HomosapiensGN=FN1PE=1SV=4	00;GPMAWsp|P02751|FINC_HUMANFibronectinOS=HomosapiensGN=FN1PE=1SV=4	00;GPMAWsp|P02751|FINC_HUMANFibronectinOS=HomosapiensGN=FN1PE=1SV=4	MULTI-MSMS	LUM2_03694_MM_E2_FN3I_HCD	407.219	4	407.218	1624.84	95523.3	1.4993	0.00061054	-0.058427	-2.3792e-05	1.4409	0.00058675	407.219	8.5432	2.3734	8.5432	8.527	10.9	0					114	56	6	0	0	0	7.4056e-14	1	1284	182.02	182.02
IRHHPEHFSGRPR	13	Unmodified	_IRHHPEHFSGRPR_					0	0	0	2	00;GPMAWsp|P02751|FINC_HUMANFibronectinOS=HomosapiensGN=FN1PE=1SV=4	00;GPMAWsp|P02751|FINC_HUMANFibronectinOS=HomosapiensGN=FN1PE=1SV=4	00;GPMAWsp|P02751|FINC_HUMANFibronectinOS=HomosapiensGN=FN1PE=1SV=4	MULTI-MSMS	LUM2_03694_MM_E2_FN3I_HCD	542.623	3	542.622	1624.84	82982.5	1.5343	0.00083256	0.24139	0.00013098	1.7757	0.00096354	542.622	8.5432	0.301	8.5432	8.527	8.828	0					22	8	5	0	0	0	1.7235e-14	1	1290	206.18	206.18
IRLENEIQTYR	11	Unmodified	_IRLENEIQTYR_					0	0	0	1	CON__P13645	CON__P13645	CON__P13645	MULTI-MSMS	LUM2_03695_MM_E3_FN4_HCD	478.929	3	478.928	1433.76	89026.3	0.84186	0.00040319	-0.27051	-0.00012955	0.57135	0.00027364	478.928	27.473	0.84786	27.473	27.035	27.883	3.5527e-15					39	18	3	0	0	0	0.0043403	1	5487	73.881	73.881
ISCTIANR	8	Unmodified	_ISCTIANR_					0	0	0	0	00;GPMAWsp|P02751|FINC_HUMANFibronectinOS=HomosapiensGN=FN1PE=1SV=4	00;GPMAWsp|P02751|FINC_HUMANFibronectinOS=HomosapiensGN=FN1PE=1SV=4	00;GPMAWsp|P02751|FINC_HUMANFibronectinOS=HomosapiensGN=FN1PE=1SV=4	MULTI-MSMS	LUM2_03695_MM_E3_FN4_HCD	467.743	2	467.742	933.47	89826.4	1.0047	0.00046992	0.18974	8.8752e-05	1.1944	0.00055867	467.742	12.182	0.52541	12.182	11.861	12.386	0					21	12	3	0	0	0	1.077e-08	1	2059	149.4	149.4
ISCTIANR	8	Unmodified	_ISCTIANR_					0	0	0	0	00;GPMAWsp|P02751|FINC_HUMANFibronectinOS=HomosapiensGN=FN1PE=1SV=4	00;GPMAWsp|P02751|FINC_HUMANFibronectinOS=HomosapiensGN=FN1PE=1SV=4	00;GPMAWsp|P02751|FINC_HUMANFibronectinOS=HomosapiensGN=FN1PE=1SV=4	MULTI-MSMS	LUM2_03695_MM_E3_FN4_HCD	467.743	2	467.742	933.47	80831.2	0.99107	0.00046357	-0.55825	-0.00026112	0.43283	0.00020245	467.742	13.389	3.2069	13.389	12.736	15.943	0					200	73	6	0	0	0	2.6785e-14	4	2310	207.86	207.86
ISCTIANR	8	Unmodified	_ISCTIANR_					0	0	0	0	00;GPMAWsp|P02751|FINC_HUMANFibronectinOS=HomosapiensGN=FN1PE=1SV=4	00;GPMAWsp|P02751|FINC_HUMANFibronectinOS=HomosapiensGN=FN1PE=1SV=4	00;GPMAWsp|P02751|FINC_HUMANFibronectinOS=HomosapiensGN=FN1PE=1SV=4	MSMS	LUM2_03695_MM_E3_FN4_HCD	467.726	2	467.742	933.47	NaN	NaN	NaN	NaN	NaN	NaN	NaN	NaN	15.956	1	15.956	15.456	16.456	0								0	0	0	0.039187	1	2925	47.443	41.785
ISCTIANR	8	Unmodified	_ISCTIANR_					0	0	0	0	00;GPMAWsp|P02751|FINC_HUMANFibronectinOS=HomosapiensGN=FN1PE=1SV=4	00;GPMAWsp|P02751|FINC_HUMANFibronectinOS=HomosapiensGN=FN1PE=1SV=4	00;GPMAWsp|P02751|FINC_HUMANFibronectinOS=HomosapiensGN=FN1PE=1SV=4	MSMS	LUM2_03695_MM_E3_FN4_HCD	467.743	2	467.742	933.47	NaN	NaN	NaN	NaN	NaN	NaN	NaN	NaN	30.46	1	30.46	29.96	30.96	0								0	0	0	0.00066731	1	6159	89.55	85.193
ISCTIANR	8	Unmodified	_ISCTIANR_					0	0	0	0	00;GPMAWsp|P02751|FINC_HUMANFibronectinOS=HomosapiensGN=FN1PE=1SV=4	00;GPMAWsp|P02751|FINC_HUMANFibronectinOS=HomosapiensGN=FN1PE=1SV=4	00;GPMAWsp|P02751|FINC_HUMANFibronectinOS=HomosapiensGN=FN1PE=1SV=4	MULTI-MSMS	LUM2_03694_MM_E2_FN3I_HCD	467.743	2	467.742	933.47	92989.9	1.0067	0.00047088	0.2049	9.584e-05	1.2116	0.00056672	467.742	12.045	0.60568	12.045	11.776	12.381	0					26	14	2	0	0	0	5.2319e-06	1	2055	132.09	132.09
ISCTIANR	8	Unmodified	_ISCTIANR_					0	0	0	0	00;GPMAWsp|P02751|FINC_HUMANFibronectinOS=HomosapiensGN=FN1PE=1SV=4	00;GPMAWsp|P02751|FINC_HUMANFibronectinOS=HomosapiensGN=FN1PE=1SV=4	00;GPMAWsp|P02751|FINC_HUMANFibronectinOS=HomosapiensGN=FN1PE=1SV=4	MULTI-MSMS	LUM2_03694_MM_E2_FN3I_HCD	467.743	2	467.742	933.47	85872.9	0.97496	0.00045603	-0.20497	-9.5871e-05	0.76999	0.00036016	467.743	13.165	3.6913	13.165	12.597	16.288	1.7764e-15					229	87	4	0	0	0	2.6785e-14	4	2292	207.86	207.86
ISCTIANR	8	Unmodified	_ISCTIANR_					0	0	0	0	00;GPMAWsp|P02751|FINC_HUMANFibronectinOS=HomosapiensGN=FN1PE=1SV=4	00;GPMAWsp|P02751|FINC_HUMANFibronectinOS=HomosapiensGN=FN1PE=1SV=4	00;GPMAWsp|P02751|FINC_HUMANFibronectinOS=HomosapiensGN=FN1PE=1SV=4	MSMS	LUM2_03694_MM_E2_FN3I_HCD	467.743	2	467.742	933.47	NaN	NaN	NaN	NaN	NaN	NaN	NaN	NaN	16.29	1	16.29	15.79	16.79	0								0	0	0	0.00054326	1	3011	95.541	91.185
ISCTIANR	8	Unmodified	_ISCTIANR_					0	0	0	0	00;GPMAWsp|P02751|FINC_HUMANFibronectinOS=HomosapiensGN=FN1PE=1SV=4	00;GPMAWsp|P02751|FINC_HUMANFibronectinOS=HomosapiensGN=FN1PE=1SV=4	00;GPMAWsp|P02751|FINC_HUMANFibronectinOS=HomosapiensGN=FN1PE=1SV=4	MSMS	LUM2_03694_MM_E2_FN3I_HCD	467.743	2	467.742	933.47	NaN	NaN	NaN	NaN	NaN	NaN	NaN	NaN	30.223	1	30.223	29.723	30.723	0								0	0	0	0.00023081	1	6118	110.63	107.93
ISCTIANRCHEGGQSYK	17	Unmodified	_ISCTIANRCHEGGQSYK_					0	0	0	1	00;GPMAWsp|P02751|FINC_HUMANFibronectinOS=HomosapiensGN=FN1PE=1SV=4	00;GPMAWsp|P02751|FINC_HUMANFibronectinOS=HomosapiensGN=FN1PE=1SV=4	00;GPMAWsp|P02751|FINC_HUMANFibronectinOS=HomosapiensGN=FN1PE=1SV=4	MULTI-MSMS	LUM2_03695_MM_E3_FN4_HCD	496.232	4	495.981	1979.89	89106.1	0.92633	0.00045944	0.3459	0.00017156	1.2722	0.000631	496.232	12.188	0.41325	12.188	11.861	12.274	0					22	9	4	0	0	0	0.0091169	1	2097	54.974	54.974
ITGYIIK	7	Unmodified	_ITGYIIK_					0	0	0	0	00;GPMAWsp|P02751|FINC_HUMANFibronectinOS=HomosapiensGN=FN1PE=1SV=4	00;GPMAWsp|P02751|FINC_HUMANFibronectinOS=HomosapiensGN=FN1PE=1SV=4	00;GPMAWsp|P02751|FINC_HUMANFibronectinOS=HomosapiensGN=FN1PE=1SV=4	MULTI-MSMS	LUM2_03695_MM_E3_FN4_HCD	404.253	2	404.252	806.49	94120.7	0.79609	0.00032182	0.028266	1.1427e-05	0.82436	0.00033325	404.252	24.533	1.2313	24.533	24.11	25.341	3.5527e-15					92	27	5	0	0	0	4.9939e-05	2	4777	111.28	111.28
ITGYIIK	7	Unmodified	_ITGYIIK_					0	0	0	0	00;GPMAWsp|P02751|FINC_HUMANFibronectinOS=HomosapiensGN=FN1PE=1SV=4	00;GPMAWsp|P02751|FINC_HUMANFibronectinOS=HomosapiensGN=FN1PE=1SV=4	00;GPMAWsp|P02751|FINC_HUMANFibronectinOS=HomosapiensGN=FN1PE=1SV=4	MULTI-MSMS	LUM2_03695_MM_E3_FN4_HCD	404.253	2	404.252	806.49	96873	0.8895	0.00035958	0.12856	5.1973e-05	1.0181	0.00041155	404.252	49.495	0.69178	49.495	49.183	49.875	0					33	14	3	0	0	0	7.2447e-05	1	10391	100.07	100.07
ITGYIIK	7	Unmodified	_ITGYIIK_					0	0	0	0	00;GPMAWsp|P02751|FINC_HUMANFibronectinOS=HomosapiensGN=FN1PE=1SV=4	00;GPMAWsp|P02751|FINC_HUMANFibronectinOS=HomosapiensGN=FN1PE=1SV=4	00;GPMAWsp|P02751|FINC_HUMANFibronectinOS=HomosapiensGN=FN1PE=1SV=4	MULTI-MSMS	LUM2_03694_MM_E2_FN3I_HCD	404.253	2	404.252	806.49	96553.2	0.94939	0.00038379	-0.051685	-2.0894e-05	0.8977	0.0003629	404.252	24.432	1.9243	24.432	24.103	26.027	-3.5527e-15					128	44	5	0	0	0	5.4547e-05	2	4788	108.98	108.98
ITGYIIK	7	Unmodified	_ITGYIIK_					0	0	0	0	00;GPMAWsp|P02751|FINC_HUMANFibronectinOS=HomosapiensGN=FN1PE=1SV=4	00;GPMAWsp|P02751|FINC_HUMANFibronectinOS=HomosapiensGN=FN1PE=1SV=4	00;GPMAWsp|P02751|FINC_HUMANFibronectinOS=HomosapiensGN=FN1PE=1SV=4	MULTI-MSMS	LUM2_03694_MM_E2_FN3I_HCD	404.253	2	404.252	806.49	96219.2	1.2692	0.00051309	0.17685	7.1492e-05	1.4461	0.00058458	404.252	49.366	0.75845	49.366	49.162	49.92	7.1054e-15					35	16	3	0	0	0	7.0148e-05	1	10383	101.21	101.21
ITGYIIK	7	Nitration	_ITGY(ni)IIK_	ITGY(1)IIK		ITGY(128.75)IIK		0	1	0	0	00;GPMAWsp|P02751|FINC_HUMANFibronectinOS=HomosapiensGN=FN1PE=1SV=4	00;GPMAWsp|P02751|FINC_HUMANFibronectinOS=HomosapiensGN=FN1PE=1SV=4	00;GPMAWsp|P02751|FINC_HUMANFibronectinOS=HomosapiensGN=FN1PE=1SV=4	MULTI-MSMS	LUM2_03694_MM_E2_FN3I_HCD	426.745	2	426.745	851.475	94322.6	0.98482	0.00042027	0.02314	9.8749e-06	1.008	0.00043014	426.745	32.83	1.1819	32.83	32.399	33.581	0					64	26	4	0	0	0	1.7941e-05	1	6648	128.75	98.086
ITGYIIKYEKPGSPPR	16	Unmodified	_ITGYIIKYEKPGSPPR_					0	0	0	2	00;GPMAWsp|P02751|FINC_HUMANFibronectinOS=HomosapiensGN=FN1PE=1SV=4	00;GPMAWsp|P02751|FINC_HUMANFibronectinOS=HomosapiensGN=FN1PE=1SV=4	00;GPMAWsp|P02751|FINC_HUMANFibronectinOS=HomosapiensGN=FN1PE=1SV=4	MULTI-MSMS	LUM2_03695_MM_E3_FN4_HCD	455.509	4	455.508	1818	90832	0.86433	0.00039371	0.049087	2.236e-05	0.91342	0.00041607	455.508	24.396	1.1129	24.396	23.903	25.016	0					132	24	7	0	0	0	4.1363e-06	1	4741	114.54	114.54
ITGYIIKYEKPGSPPR	16	Unmodified	_ITGYIIKYEKPGSPPR_					0	0	0	2	00;GPMAWsp|P02751|FINC_HUMANFibronectinOS=HomosapiensGN=FN1PE=1SV=4	00;GPMAWsp|P02751|FINC_HUMANFibronectinOS=HomosapiensGN=FN1PE=1SV=4	00;GPMAWsp|P02751|FINC_HUMANFibronectinOS=HomosapiensGN=FN1PE=1SV=4	MULTI-MSMS	LUM2_03695_MM_E3_FN4_HCD	607.344	3	607.009	1818	77973.6	1.2154	0.00073776	0.19278	0.00011702	1.4082	0.00085478	607.009	24.409	1.077	24.409	23.939	25.016	0					108	23	6	0	0	0	4.0103e-14	1	4751	178.02	178.02
ITGYIIKYEKPGSPPR	16	Unmodified	_ITGYIIKYEKPGSPPR_					0	0	0	2	00;GPMAWsp|P02751|FINC_HUMANFibronectinOS=HomosapiensGN=FN1PE=1SV=4	00;GPMAWsp|P02751|FINC_HUMANFibronectinOS=HomosapiensGN=FN1PE=1SV=4	00;GPMAWsp|P02751|FINC_HUMANFibronectinOS=HomosapiensGN=FN1PE=1SV=4	MULTI-MSMS	LUM2_03695_MM_E3_FN4_HCD	910.01	2	910.009	1818	67907	1.1811	0.0010749	-0.037096	-3.3758e-05	1.144	0.0010411	910.511	24.422	0.55185	24.422	24.153	24.704	0					26	11	3	0	0	0	2.1556e-09	1	4806	183.96	183.96
ITGYIIKYEKPGSPPR	16	Unmodified	_ITGYIIKYEKPGSPPR_					0	0	0	2	00;GPMAWsp|P02751|FINC_HUMANFibronectinOS=HomosapiensGN=FN1PE=1SV=4	00;GPMAWsp|P02751|FINC_HUMANFibronectinOS=HomosapiensGN=FN1PE=1SV=4	00;GPMAWsp|P02751|FINC_HUMANFibronectinOS=HomosapiensGN=FN1PE=1SV=4	MULTI-MSMS	LUM2_03694_MM_E2_FN3I_HCD	455.509	4	455.508	1818	90741.3	0.93897	0.00042771	-0.058448	-2.6624e-05	0.88052	0.00040109	455.759	24.524	1.5382	24.524	23.968	25.507	0					151	34	7	0	0	0	0.00051885	1	4782	92.977	92.977
ITGYIIKYEKPGSPPR	16	Unmodified	_ITGYIIKYEKPGSPPR_					0	0	0	2	00;GPMAWsp|P02751|FINC_HUMANFibronectinOS=HomosapiensGN=FN1PE=1SV=4	00;GPMAWsp|P02751|FINC_HUMANFibronectinOS=HomosapiensGN=FN1PE=1SV=4	00;GPMAWsp|P02751|FINC_HUMANFibronectinOS=HomosapiensGN=FN1PE=1SV=4	MULTI-MSMS	LUM2_03694_MM_E2_FN3I_HCD	607.01	3	607.009	1818	78803.6	1.2508	0.00075928	0.33592	0.00020391	1.5868	0.00096318	607.343	24.602	1.323	24.602	24.011	25.334	3.5527e-15					123	29	6	0	0	0	3.2943e-14	1	4794	184.31	184.31
ITGYIIKYEKPGSPPR	16	Unmodified	_ITGYIIKYEKPGSPPR_					0	0	0	2	00;GPMAWsp|P02751|FINC_HUMANFibronectinOS=HomosapiensGN=FN1PE=1SV=4	00;GPMAWsp|P02751|FINC_HUMANFibronectinOS=HomosapiensGN=FN1PE=1SV=4	00;GPMAWsp|P02751|FINC_HUMANFibronectinOS=HomosapiensGN=FN1PE=1SV=4	MULTI-MSMS	LUM2_03694_MM_E2_FN3I_HCD	910.513	2	910.009	1818	65216.6	0.97655	0.00088867	1.0323	0.00093943	2.0089	0.0018281	910.512	24.47	0.74226	24.47	24.325	25.067	0					29	16	3	0	0	0	6.5498e-21	1	4838	279.77	279.77
ITGYIIKYEKPGSPPR	16	Nitration	_ITGY(ni)IIKYEKPGSPPR_	ITGY(1)IIKYEKPGSPPR		ITGY(64.53)IIKY(-64.53)EKPGSPPR		0	1	0	2	00;GPMAWsp|P02751|FINC_HUMANFibronectinOS=HomosapiensGN=FN1PE=1SV=4	00;GPMAWsp|P02751|FINC_HUMANFibronectinOS=HomosapiensGN=FN1PE=1SV=4	00;GPMAWsp|P02751|FINC_HUMANFibronectinOS=HomosapiensGN=FN1PE=1SV=4	MULTI-MSMS	LUM2_03694_MM_E2_FN3I_HCD	467.006	4	466.755	1862.99	89985.3	1.0171	0.00047476	0.10223	4.7718e-05	1.1194	0.00052247	466.755	28.465	1.0701	28.465	28.092	29.162	-3.5527e-15					84	24	5	0	0	0	2.5361e-09	1	5710	147.64	147.61
ITGYIIKYEKPGSPPR	16	Nitration	_ITGYIIKY(ni)EKPGSPPR_	ITGYIIKY(1)EKPGSPPR		ITGY(-73.39)IIKY(73.39)EKPGSPPR		0	1	0	2	00;GPMAWsp|P02751|FINC_HUMANFibronectinOS=HomosapiensGN=FN1PE=1SV=4	00;GPMAWsp|P02751|FINC_HUMANFibronectinOS=HomosapiensGN=FN1PE=1SV=4	00;GPMAWsp|P02751|FINC_HUMANFibronectinOS=HomosapiensGN=FN1PE=1SV=4	MULTI-MSMS	LUM2_03694_MM_E2_FN3I_HCD	466.755	4	466.755	1862.99	90728.2	0.46534	0.0002172	0.1886	8.8032e-05	0.65394	0.00030523	466.755	29.947	0.8115	29.947	29.429	30.241	0					49	17	4	0	0	0	3.2319e-09	1	6021	140.22	138.2
ITGYIIKYEKPGSPPR	16	Nitration	_ITGYIIKY(ni)EKPGSPPR_	ITGYIIKY(1)EKPGSPPR		ITGY(-58.92)IIKY(58.92)EKPGSPPR		0	1	0	2	00;GPMAWsp|P02751|FINC_HUMANFibronectinOS=HomosapiensGN=FN1PE=1SV=4	00;GPMAWsp|P02751|FINC_HUMANFibronectinOS=HomosapiensGN=FN1PE=1SV=4	00;GPMAWsp|P02751|FINC_HUMANFibronectinOS=HomosapiensGN=FN1PE=1SV=4	MULTI-MSMS	LUM2_03694_MM_E2_FN3I_HCD	622.005	3	622.004	1862.99	78291.6	0.7398	0.00046016	-0.10749	-6.6857e-05	0.63231	0.0003933	622.338	29.94	0.53802	29.94	29.656	30.194	0					31	11	4	0	0	0	2.5987e-09	1	6037	147.92	147.86
ITYGETGGNSPVQEFTVPGSK	21	Unmodified	_ITYGETGGNSPVQEFTVPGSK_					0	0	0	0	00;GPMAWsp|P02751|FINC_HUMANFibronectinOS=HomosapiensGN=FN1PE=1SV=4	00;GPMAWsp|P02751|FINC_HUMANFibronectinOS=HomosapiensGN=FN1PE=1SV=4	00;GPMAWsp|P02751|FINC_HUMANFibronectinOS=HomosapiensGN=FN1PE=1SV=4	MULTI-MSMS	LUM2_03695_MM_E3_FN4_HCD	1085.03	2	1084.53	2167.04	60194	0.90358	0.00097996	-0.27822	-0.00030174	0.62536	0.00067823	1085.03	39.615	1.478	39.615	39.168	40.646	0					158	31	8	0	0	0	9.2253e-23	2	8136	223.34	223.34
ITYGETGGNSPVQEFTVPGSK	21	Unmodified	_ITYGETGGNSPVQEFTVPGSK_					0	0	0	0	00;GPMAWsp|P02751|FINC_HUMANFibronectinOS=HomosapiensGN=FN1PE=1SV=4	00;GPMAWsp|P02751|FINC_HUMANFibronectinOS=HomosapiensGN=FN1PE=1SV=4	00;GPMAWsp|P02751|FINC_HUMANFibronectinOS=HomosapiensGN=FN1PE=1SV=4	MULTI-MSMS	LUM2_03695_MM_E3_FN4_HCD	723.69	3	723.355	2167.04	72064.7	0.79765	0.00057698	0.23361	0.00016899	1.0313	0.00074597	723.689	39.619	1.8458	39.619	38.843	40.689	0					143	39	6	0	0	0	3.2273e-16	1	8333	153.06	153.06
ITYGETGGNSPVQEFTVPGSK	21	Unmodified	_ITYGETGGNSPVQEFTVPGSK_					0	0	0	0	00;GPMAWsp|P02751|FINC_HUMANFibronectinOS=HomosapiensGN=FN1PE=1SV=4	00;GPMAWsp|P02751|FINC_HUMANFibronectinOS=HomosapiensGN=FN1PE=1SV=4	00;GPMAWsp|P02751|FINC_HUMANFibronectinOS=HomosapiensGN=FN1PE=1SV=4	MULTI-MSMS	LUM2_03694_MM_E2_FN3I_HCD	1085.03	2	1084.53	2167.04	59553.8	1.0413	0.0011293	-0.032716	-3.5481e-05	1.0085	0.0010938	1085.03	39.56	1.6074	39.56	38.907	40.515	0					182	34	8	0	0	0	2.6037e-67	2	8112	399.47	399.47
ITYGETGGNSPVQEFTVPGSK	21	Unmodified	_ITYGETGGNSPVQEFTVPGSK_					0	0	0	0	00;GPMAWsp|P02751|FINC_HUMANFibronectinOS=HomosapiensGN=FN1PE=1SV=4	00;GPMAWsp|P02751|FINC_HUMANFibronectinOS=HomosapiensGN=FN1PE=1SV=4	00;GPMAWsp|P02751|FINC_HUMANFibronectinOS=HomosapiensGN=FN1PE=1SV=4	MULTI-MSMS	LUM2_03694_MM_E2_FN3I_HCD	723.69	3	723.355	2167.04	71998.4	0.8769	0.00063431	0.32173	0.00023273	1.1986	0.00086704	723.69	39.467	1.5604	39.467	38.907	40.468	0					169	33	8	0	0	0	2.0054e-41	1	8119	227.88	227.88
ITYGETGGNSPVQEFTVPGSK	21	Nitration	_ITY(ni)GETGGNSPVQEFTVPGSK_	ITY(1)GETGGNSPVQEFTVPGSK		ITY(324.17)GETGGNSPVQEFTVPGSK		0	1	0	0	00;GPMAWsp|P02751|FINC_HUMANFibronectinOS=HomosapiensGN=FN1PE=1SV=4	00;GPMAWsp|P02751|FINC_HUMANFibronectinOS=HomosapiensGN=FN1PE=1SV=4	00;GPMAWsp|P02751|FINC_HUMANFibronectinOS=HomosapiensGN=FN1PE=1SV=4	MULTI-MSMS	LUM2_03694_MM_E2_FN3I_HCD	1107.52	2	1107.02	2212.03	58492.9	0.72196	0.00079922	-0.52096	-0.00057671	0.201	0.00022251	1107.52	44.677	1.5085	44.677	44.276	45.785	0					107	31	7	0	0	0	6.502e-42	1	9295	324.17	324.17
ITYGETGGNSPVQEFTVPGSK	21	Nitration	_ITY(ni)GETGGNSPVQEFTVPGSK_	ITY(1)GETGGNSPVQEFTVPGSK		ITY(206.11)GETGGNSPVQEFTVPGSK		0	1	0	0	00;GPMAWsp|P02751|FINC_HUMANFibronectinOS=HomosapiensGN=FN1PE=1SV=4	00;GPMAWsp|P02751|FINC_HUMANFibronectinOS=HomosapiensGN=FN1PE=1SV=4	00;GPMAWsp|P02751|FINC_HUMANFibronectinOS=HomosapiensGN=FN1PE=1SV=4	MULTI-MSMS	LUM2_03694_MM_E2_FN3I_HCD	739.019	3	738.35	2212.03	72783.8	0.40525	0.00029921	0.35092	0.0002591	0.75617	0.00055832	738.685	44.682	1.2327	44.682	44.18	45.413	0					74	25	4	0	0	0	9.6675e-17	3	9314	206.11	206.11
IWDVVEK	7	Unmodified	_IWDVVEK_					0	0	0	0	CON__Q2UVX4	CON__Q2UVX4	CON__Q2UVX4	MULTI-MSMS	LUM2_03694_MM_E2_FN3I_HCD	444.746	2	444.745	887.475	95403.8	0.78084	0.00034727	0.40382	0.0001796	1.1847	0.00052687	444.745	29.349	0.54484	29.349	29.068	29.613	0					19	11	2	0	0	0	0.016123	1	5934	56.27	56.27
IYLYTLNDNAR	11	Unmodified	_IYLYTLNDNAR_					0	0	0	0	00;GPMAWsp|P02751|FINC_HUMANFibronectinOS=HomosapiensGN=FN1PE=1SV=4	00;GPMAWsp|P02751|FINC_HUMANFibronectinOS=HomosapiensGN=FN1PE=1SV=4	00;GPMAWsp|P02751|FINC_HUMANFibronectinOS=HomosapiensGN=FN1PE=1SV=4	MULTI-MSMS	LUM2_03695_MM_E3_FN4_HCD	678.352	2	678.351	1354.69	75342.1	0.77414	0.00052514	0.29778	0.000202	1.0719	0.00072714	678.352	36.324	3.6501	36.324	35.657	39.307	0					248	79	7	0	0	0	1.3309e-21	3	7641	250.27	250.27
IYLYTLNDNAR	11	Unmodified	_IYLYTLNDNAR_					0	0	0	0	00;GPMAWsp|P02751|FINC_HUMANFibronectinOS=HomosapiensGN=FN1PE=1SV=4	00;GPMAWsp|P02751|FINC_HUMANFibronectinOS=HomosapiensGN=FN1PE=1SV=4	00;GPMAWsp|P02751|FINC_HUMANFibronectinOS=HomosapiensGN=FN1PE=1SV=4	MULTI-MSMS	LUM2_03695_MM_E3_FN4_HCD	452.57	3	452.57	1354.69	93669.4	0.77148	0.00034915	-0.093462	-4.2298e-05	0.67801	0.00030685	452.57	36.323	0.82277	36.323	36.059	36.882	0					41	18	3	0	0	0	4.001e-14	1	7450	162.36	162.36
IYLYTLNDNAR	11	Unmodified	_IYLYTLNDNAR_					0	0	0	0	00;GPMAWsp|P02751|FINC_HUMANFibronectinOS=HomosapiensGN=FN1PE=1SV=4	00;GPMAWsp|P02751|FINC_HUMANFibronectinOS=HomosapiensGN=FN1PE=1SV=4	00;GPMAWsp|P02751|FINC_HUMANFibronectinOS=HomosapiensGN=FN1PE=1SV=4	MULTI-MSMS	LUM2_03695_MM_E3_FN4_HCD	678.352	2	678.351	1354.69	78048.1	1.2494	0.00084754	-0.22951	-0.00015569	1.0199	0.00069185	678.351	54.309	0.49791	54.309	54.105	54.603	0					22	10	3	0	0	0	2.1587e-14	1	11484	204.7	204.7
IYLYTLNDNAR	11	Unmodified	_IYLYTLNDNAR_					0	0	0	0	00;GPMAWsp|P02751|FINC_HUMANFibronectinOS=HomosapiensGN=FN1PE=1SV=4	00;GPMAWsp|P02751|FINC_HUMANFibronectinOS=HomosapiensGN=FN1PE=1SV=4	00;GPMAWsp|P02751|FINC_HUMANFibronectinOS=HomosapiensGN=FN1PE=1SV=4	MULTI-MSMS	LUM2_03694_MM_E2_FN3I_HCD	678.351	2	678.351	1354.69	74611.9	0.38886	0.00026378	0.55358	0.00037552	0.94244	0.0006393	678.352	36.363	4.2772	36.363	35.948	40.226	0					227	93	6	0	0	0	1.1118e-20	2	7678	239.13	239.13
IYLYTLNDNAR	11	Unmodified	_IYLYTLNDNAR_					0	0	0	0	00;GPMAWsp|P02751|FINC_HUMANFibronectinOS=HomosapiensGN=FN1PE=1SV=4	00;GPMAWsp|P02751|FINC_HUMANFibronectinOS=HomosapiensGN=FN1PE=1SV=4	00;GPMAWsp|P02751|FINC_HUMANFibronectinOS=HomosapiensGN=FN1PE=1SV=4	MULTI-MSMS	LUM2_03694_MM_E2_FN3I_HCD	452.57	3	452.57	1354.69	113685	0.55085	0.0002493	-0.12951	-5.8613e-05	0.42134	0.00019068	452.57	36.363	0.45945	36.363	36.17	36.63	0					11	9	2	0	0	0	2.1872e-09	1	7489	130.94	130.94
IYLYTLNDNAR	11	Nitration	_IY(ni)LYTLNDNAR_	IY(1)LYTLNDNAR		IY(43.11)LY(-43.11)TLNDNAR		0	1	0	0	00;GPMAWsp|P02751|FINC_HUMANFibronectinOS=HomosapiensGN=FN1PE=1SV=4	00;GPMAWsp|P02751|FINC_HUMANFibronectinOS=HomosapiensGN=FN1PE=1SV=4	00;GPMAWsp|P02751|FINC_HUMANFibronectinOS=HomosapiensGN=FN1PE=1SV=4	MULTI-MSMS	LUM2_03695_MM_E3_FN4_HCD	700.847	2	700.844	1399.67	70735.1	0.71918	0.00050403	0.24455	0.00017139	0.96373	0.00067542	700.844	40.862	1.0742	40.862	40.153	41.227	0					42	22	2	0	0	0	0.0031029	1	8394	86.624	86.624
IYLYTLNDNAR	11	Nitration	_IYLY(ni)TLNDNAR_	IYLY(1)TLNDNAR		IY(-71.47)LY(71.47)TLNDNAR		0	1	0	0	00;GPMAWsp|P02751|FINC_HUMANFibronectinOS=HomosapiensGN=FN1PE=1SV=4	00;GPMAWsp|P02751|FINC_HUMANFibronectinOS=HomosapiensGN=FN1PE=1SV=4	00;GPMAWsp|P02751|FINC_HUMANFibronectinOS=HomosapiensGN=FN1PE=1SV=4	MSMS	LUM2_03695_MM_E3_FN4_HCD	700.845	2	700.844	1399.67	NaN	NaN	NaN	NaN	NaN	NaN	NaN	NaN	44.826	1	44.826	44.326	45.326	0								0	0	0	5.1992e-07	1	9358	138.98	132.94
IYLYTLNDNAR	11	Nitration	_IY(ni)LYTLNDNAR_	IY(1)LYTLNDNAR		IY(75.2)LY(-75.2)TLNDNAR		0	1	0	0	00;GPMAWsp|P02751|FINC_HUMANFibronectinOS=HomosapiensGN=FN1PE=1SV=4	00;GPMAWsp|P02751|FINC_HUMANFibronectinOS=HomosapiensGN=FN1PE=1SV=4	00;GPMAWsp|P02751|FINC_HUMANFibronectinOS=HomosapiensGN=FN1PE=1SV=4	MULTI-MSMS	LUM2_03694_MM_E2_FN3I_HCD	700.845	2	700.844	1399.67	74028.4	0.7026	0.00049241	0.2579	0.00018075	0.9605	0.00067316	700.844	40.492	4.0438	40.492	40.04	44.083	0					219	86	5	0	0	0	1.2014e-20	3	8598	240.46	240.46
IYLYTLNDNAR	11	Nitration	_IY(ni)LYTLNDNAR_	IY(1)LYTLNDNAR		IY(38.55)LY(-38.55)TLNDNAR		0	1	0	0	00;GPMAWsp|P02751|FINC_HUMANFibronectinOS=HomosapiensGN=FN1PE=1SV=4	00;GPMAWsp|P02751|FINC_HUMANFibronectinOS=HomosapiensGN=FN1PE=1SV=4	00;GPMAWsp|P02751|FINC_HUMANFibronectinOS=HomosapiensGN=FN1PE=1SV=4	MULTI-MSMS	LUM2_03694_MM_E2_FN3I_HCD	467.565	3	467.565	1399.67	90285.5	0.89851	0.00042011	-0.11518	-5.3853e-05	0.78333	0.00036626	467.565	40.553	1.116	40.553	40.226	41.342	0					51	22	4	0	0	0	2.1206e-06	1	8394	130.98	130.46
IYLYTLNDNAR	11	Nitration	_IYLY(ni)TLNDNAR_	IY(0.002)LY(0.998)TLNDNAR		IY(-27.81)LY(27.81)TLNDNAR		0	1	0	0	00;GPMAWsp|P02751|FINC_HUMANFibronectinOS=HomosapiensGN=FN1PE=1SV=4	00;GPMAWsp|P02751|FINC_HUMANFibronectinOS=HomosapiensGN=FN1PE=1SV=4	00;GPMAWsp|P02751|FINC_HUMANFibronectinOS=HomosapiensGN=FN1PE=1SV=4	MULTI-MSMS	LUM2_03694_MM_E2_FN3I_HCD	700.844	2	700.844	1399.67	74468.4	0.77126	0.00054053	-0.18929	-0.00013266	0.58197	0.00040787	700.844	44.669	1.7013	44.669	44.083	45.785	7.1054e-15					80	35	4	0	0	0	4.2298e-15	1	9287	211.85	211.85
[truncated: 1,039 more rows]
[truncated: 13 more columns]
